# Supplementary material for: Genome-wide identification of ZmMYC2 binding sites and target genes in maize
Source: BMC Genomics. 2024 Apr 23;25:397. doi: 10.1186/s12864-024-10297-z (PMC11036654; doi:10.1186/s12864-024-10297-z)
Supplement: Supplementary file 1 — Supplementary Material 1 [file 12864_2024_10297_MOESM1_ESM.xlsx]

## Sheet: Sheet1
Table S1. Heatmap trend plots sample data of RNA-seq
gene	UG_1	UG_2	UG_3	MYC2_1	MYC2_2	MYC2_3
Zm00001d047017	22.176	19.6318	21.3037	8644.48	6476.04	6342.16
Zm00001d052243	41.3301	39.7444	40.3051	894.889	806.91	820.188
Zm00001d043651	44.0645	43.6686	43.4474	1252.59	981.76	1009.25
Zm00001d037547	30.7355	26.9842	30.6852	1053.94	1120.74	1089.87
Zm00001d031077	5.04405	5.7521	5.57045	276.296	207.243	209.376
Zm00001d024763	8.1887	9.00105	9.76986	316.497	252.309	251.298
Zm00001d011237	27.4983	25.3359	25.8051	302.56	312.157	296.766
Zm00001d021935	98.9509	100.555	91.3695	5.52082	5.17567	4.37395
Zm00001d032222	71.6104	75.6607	78.6888	2.48461	2.14152	2.93014
Zm00001d017249	2.13034	2.49483	2.51396	89.6072	91.6933	93.439
Zm00001d025059	0.521884	0.762522	0.467424	145.443	127.267	119.381
Zm00001d024522	73.9068	73.2938	84.2576	1.75169	1.89835	1.66206
Zm00001d043868	1.97965	1.82787	2.34767	116.589	106.603	102.573
Zm00001d002897	0.846986	1.35221	0.748137	72.4126	70.955	70.307
Zm00001d002498	0.13536	0.120519	0.197007	55.2405	52.5553	49.4769
Zm00001d017429	4.81363	4.57953	5.70235	79.301	75.6694	77.5742
Zm00001d034940	9.70189	9.41223	9.79913	96.1085	89.1135	89.5683
Zm00001d017077	1.5158	1.46726	0.89603	64.5211	75.3884	81.437
Zm00001d019457	66.4252	63.1955	64.0443	625.509	611.32	579.341
Zm00001d023593	44.3888	45.9617	44.31	2.26935	1.41873	1.80982
Zm00001d025200	0.142597	0	0.249047	86.7609	58.3404	62.5678
Zm00001d049437	7.35606	8.98952	8.2123	238.444	185.353	190.642
Zm00001d032467	4.74038	4.60431	5.51942	80.3915	83.9076	77.8246
Zm00001d039173	43.0482	40.5801	39.7291	331.485	350.007	348.247
Zm00001d032999	3.96873	4.5322	4.24425	55.1682	57.7374	61.0622
Zm00001d029853	10.9804	9.14105	10.5207	140.64	123.373	119.188
Zm00001d040705	50.4037	45.5117	44.774	429.648	480.951	479.299
Zm00001d006753	2.70593	3.4094	2.70606	40.8528	38.8212	39.613
Zm00001d037849	42.9722	41.3545	40.9102	369.382	326.027	329.634
Zm00001d007363	53.0095	57.6856	66.776	612.218	675.371	661.673
Zm00001d017095	92.6757	98.5346	87.2241	699.075	731.232	728.301
Zm00001d046751	0.618869	0.202671	0.546643	29.4891	24.8728	25.365
Zm00001d023811	316.543	309.815	318.301	2185.74	2411.73	2438.78
Zm00001d043249	172.996	182.289	178.986	1714.76	1467.12	1440.82
Zm00001d034427	53.4223	55.7065	56.0236	339.28	343.079	349.63
Zm00001d049435	12.3124	11.8568	9.8747	297.909	239.718	215.223
Zm00001d036539	226.213	251.013	211.47	16.9194	20.34	20.4222
Zm00001d032608	56.8206	60.6533	64.0258	2.86693	4.46773	3.70354
Zm00001d042260	3.38794	3.77926	3.57066	44.6686	48.8414	51.0845
Zm00001d045295	53.9052	54.2545	53.6656	338.059	322.99	310.433
Zm00001d029630	215.374	211.113	239.141	1844.26	1618.47	1632.98
Zm00001d016054	2.50601	2.04835	2.48735	51.3387	59.8838	63.831
Zm00001d021732	1.33102	1.33844	1.47683	18.9186	19.8615	19.6947
Zm00001d019049	57.2544	60.3873	63.2599	5.28864	6.66992	5.47424
Zm00001d002564	2.03117	1.65971	1.65855	33.4916	29.959	30.9574
Zm00001d043762	18.2491	18.0575	17.1953	110.053	103.759	105.259
Zm00001d031449	14.3692	14.0923	15.7774	130.677	110.007	114.81
Zm00001d039542	131.177	136.8	144.345	16.6779	12.3983	15.1754
Zm00001d045404	7.22169	8.02448	7.7022	68.9116	70.2645	63.9815
Zm00001d005973	22.484	26.6632	24.2233	0.663908	0.643759	0.216343
Zm00001d023768	11.847	12.0673	13.9217	117.803	106.108	105.823
Zm00001d032468	6.60093	5.43738	8.7837	133.247	112.539	131.172
Zm00001d028144	27.8128	26.7507	25.924	1.27727	1.34779	1.68935
Zm00001d002898	10.0835	11.2686	10.2549	91.4652	90.7767	81.4185
Zm00001d033747	75.2026	72.8109	68.3114	7.70871	6.07995	5.40858
Zm00001d003311	2.88841	2.26377	2.80802	58.7084	84.8048	76.4814
Zm00001d008467	22.4891	21.9828	20.148	2.10038	2.26504	1.97655
Zm00001d044387	12.5598	11.8951	13.0371	0.40468	0.20774	0.232712
Zm00001d020260	30.0496	29.6514	31.244	423.882	316.009	316.759
Zm00001d049073	40.8938	41.3844	40.4829	216.958	203.158	209.009
Zm00001d046318	399.965	401.307	409.19	2499.85	2152.96	2195
Zm00001d028667	6.30794	7.94503	4.74712	94.8309	88.9719	90.625
Zm00001d002901	48.7611	45.6793	51.406	265.181	293.38	290.754
Zm00001d037550	183.734	170.17	165.865	1116.64	1322.13	1352.98
Zm00001d027854	32.0354	30.3666	33.167	3.98533	2.8529	3.29462
Zm00001d024412	4.31218	4.3193	5.36604	34.239	36.1725	35.9016
Zm00001d013185	115.232	118.093	113.681	23.329	21.7604	20.3685
Zm00001d006678	136.833	132.774	138.329	643.065	617.472	613.205
Zm00001d017696	35.7352	39.6538	38.0679	202.749	186.974	193.636
Zm00001d047893	10.5089	10.9437	11.1028	209.252	141.391	143.485
Zm00001d014817	32.6175	33.7674	41.0099	619.904	441.911	452.402
Zm00001d015798	84.8486	81.7154	91.0826	11.1833	13.216	14.1569
Zm00001d021948	33.9588	35.4396	33.6447	183.452	165.462	167.048
Zm00001d049423	1.54039	2.33663	1.49462	46.7628	39.0299	37.742
novel.1069	18.9223	21.3008	22.4426	229.613	176.983	173.84
Zm00001d005028	22.8476	26.9621	24.7842	135.31	131.912	144.419
Zm00001d023769	3.81732	3.86151	2.94224	45.4119	37.4226	37.6886
Zm00001d011438	46.0096	54.5345	48.1259	254.962	250.494	260.87
Zm00001d016760	97.8702	94.2864	103.111	573.207	551.39	486.026
Zm00001d018203	0.559655	0.511069	0.200502	36.1634	25.377	23.3853
Zm00001d033528	4.68944	5.24914	4.82057	0.242734	0.1842	0.21666
Zm00001d012642	105.04	102.317	99.3776	13.543	9.90398	8.87561
Zm00001d049405	91.3609	87.002	87.5878	412.008	386.002	392.548
Zm00001d049421	2.16133	3.1816	2.71785	74.5497	53.6034	54.2371
Zm00001d020134	10.3031	10.2624	9.72353	75.541	61.3266	60.2076
Zm00001d035609	4.38595	4.9548	4.44781	74.158	74.965	60.5905
Zm00001d000298	31.7995	37.8991	38.0945	220.661	204.759	191.761
Zm00001d042275	77.2093	77.2123	70.0848	14.0033	13.2389	12.4672
Zm00001d009010	2.2678	1.57468	2.49103	81.6869	59.2464	53.3661
Zm00001d027996	92.2973	89.3623	85.4958	385.525	421.05	401.995
Zm00001d033976	39.9004	37.5766	39.0073	166.114	177.73	178.416
Zm00001d002434	73.1794	73.3569	81.0542	632.945	492.457	489.766
Zm00001d052122	84.0295	83.0429	83.9828	409.792	435.426	392.322
Zm00001d043211	5.67674	5.50482	5.90754	35.3503	33.8126	31.9022
Zm00001d011396	162.624	164.53	164.596	36.4231	36.3146	38.6938
Zm00001d003861	94.262	89.9028	92.288	420.955	385.014	380.115
Zm00001d028199	22.1862	22.8404	21.5959	3.9041	4.05061	4.72305
novel.1735	1.52766	1.26363	1.50331	10.8167	11.9574	11.1815
Zm00001d036468	23.2442	20.9871	22.4137	158.917	130.282	145.32
Zm00001d034035	1.2276	1.19236	1.48503	16.1002	20.7917	21.5848
Zm00001d048513	7.86544	7.90733	8.58053	91.2737	78.3648	72.7242
Zm00001d008462	17.8053	20.2174	16.9583	1.78666	1.15496	1.16442
Zm00001d022041	82.9916	81.6195	79.349	17.9691	19.9978	19.2541
Zm00001d026577	38.3147	35.452	41.3122	309.806	246.052	239.107
Zm00001d031815	11.5961	11.4262	10.8161	355.391	212.964	210.989
Zm00001d039520	47.5383	47.0853	40.3357	469.549	352.884	348.193
Zm00001d039882	23.8428	23.1069	22.5705	114.046	133.781	132.843
Zm00001d049420	4.02434	3.89884	3.71625	73.3765	53.638	53.243
Zm00001d032144	3.46622	3.55527	3.22869	25.8724	26.3684	26.501
Zm00001d000294	64.6494	60.0717	62.421	269.919	252.388	248.268
Zm00001d026657	156.729	159.432	133.696	25.2449	19.9327	19.5318
Zm00001d041365	11.2712	13.2574	12.8619	0.6643	0.438015	0.831248
Zm00001d007012	54.4594	50.1359	51.9093	9.2138	7.15749	8.342
Zm00001d029688	67.873	64.736	65.5839	287.794	259.532	263.147
Zm00001d031213	193.027	192.908	181.008	8.95239	3.82609	5.14321
Zm00001d024745	0.737392	0.915178	1.24884	19.6292	23.5795	22.3623
Zm00001d052247	119.355	116.84	110.668	460.966	443.328	448.001
Zm00001d003356	60.6775	63.6998	58.6626	9.3507	10.9268	11.192
Zm00001d038224	41.4397	42.587	40.3461	181.215	164.441	161.22
Zm00001d048875	6.019	6.40723	6.19731	48.9351	38.3677	41.7465
Zm00001d009365	16.1891	15.18	16.687	71.1966	66.8211	66.0461
Zm00001d024702	36.2629	37.6092	36.8293	141.215	153.764	154.762
Zm00001d011679	32.3161	31.5314	26.8989	148.271	165.156	171.989
Zm00001d018794	16.9854	16.3573	16.679	66.6373	75.6554	74.0444
Zm00001d018716	16.1126	20.1088	20.6313	100.301	93.1864	98.0191
Zm00001d010172	17.0425	18.1317	19.089	139.903	107.731	106.554
Zm00001d001960	5.15225	4.59526	4.94217	37.9152	32.4674	31.971
Zm00001d015097	17.814	17.3363	16.7897	2.50976	2.05078	2.26054
Zm00001d037656	201.864	193.941	173.522	1516.5	1154.45	1169.32
Zm00001d005219	269.981	275.885	265.069	1045.22	958.168	998.964
Zm00001d002301	38.0545	33.5235	35.3413	201.013	168.579	172.909
Zm00001d002178	9.87073	11.1716	8.8407	60.9013	51.5771	53.0193
Zm00001d034782	90.1985	88.1946	91.0727	338.397	317.054	319.18
novel.159	14.5507	15.7505	16.1473	66.1743	71.0017	74.6185
Zm00001d044744	75.5959	69.4988	81.1942	14.3054	10.7225	13.613
Zm00001d040248	0.138079	0.187336	0.367477	8.61092	9.34919	10.0778
Zm00001d039567	20.0019	20.0778	18.1812	93.904	81.3622	82.325
Zm00001d033957	77.8103	76.1315	73.2448	14.3178	17.7894	16.6065
Zm00001d019933	54.2321	46.2508	60.2415	296.072	329.36	336.505
Zm00001d028601	108.656	114.324	117.071	468.378	420.703	418.505
Zm00001d009084	94.7368	93.8251	86.5384	434.898	376.209	373.734
Zm00001d027948	105.705	105.315	110.842	430.389	387.336	386.886
Zm00001d005687	9.2437	8.87611	9.03309	34.8258	32.9761	32.1345
novel.799	6.01873	5.6054	4.50674	35.7595	42.4065	35.5063
Zm00001d049096	9.87407	7.86168	10.9889	127.454	88.5963	97.0084
Zm00001d006535	189.247	187.547	186.504	41.1479	30.2816	32.0605
Zm00001d012259	0.254134	0.575959	0.1076	11.3637	13.5326	14.2335
Zm00001d030363	67.3283	70.8651	81.3246	312.718	297.659	305.343
Zm00001d018965	4.84485	4.39503	4.47027	47.7732	39.2386	38.7357
Zm00001d003429	128.999	130.005	128.205	27.8865	34.1678	30.5401
Zm00001d053746	53.3213	50.799	42.9939	8.32909	7.99306	8.43623
Zm00001d021535	8.55019	8.88688	8.88567	0.950732	1.40993	1.13445
Zm00001d033098	43.0705	38.5168	37.4635	5.15275	6.91462	5.98176
Zm00001d028816	270.213	254.862	265.611	53.6509	66.4462	62.4018
Zm00001d006106	32.3322	33.6191	37.7989	161.834	141.333	142.539
Zm00001d021627	46.776	44.742	47.0049	207.226	241.013	199.783
novel.777	50.1921	53.2772	53.585	14.0894	12.9677	13.5828
Zm00001d000018	68.6838	64.8253	55.7503	417.747	334.973	337.244
Zm00001d000017	70.5656	69.5786	57.5477	347.286	301.471	309.562
Zm00001d047901	0.459503	0.545494	1.21595	22.2164	19.9856	19.7098
Zm00001d022374	26.8473	25.862	27.9966	97.9289	111.69	108.53
Zm00001d044833	65.6111	70.1186	65.8216	229.383	232.448	228.05
Zm00001d022371	69.419	71.7341	66.6111	10.4737	8.60923	5.97704
Zm00001d021929	102.078	99.4231	91.3213	360.968	366.677	343.985
Zm00001d028094	27.1509	30.9144	29.3054	105.522	109.408	103.485
Zm00001d050412	24.9092	25.0007	21.5764	99.8966	104.74	97.2042
Zm00001d052654	2.95453	3.58997	3.96622	42.4221	34.0889	31.4953
Zm00001d040567	26.2911	25.6352	24.0065	103.39	94.221	92.1203
Zm00001d001849	6.71599	7.65489	7.24403	32.5527	34.7888	37.7978
Zm00001d002974	14.7402	14.7124	14.9173	52.3919	49.9997	52.4084
Zm00001d039933	36.329	33.963	38.0694	206.892	290.225	281.683
Zm00001d020886	24.8965	27.0776	25.4016	2.30863	3.87006	3.2897
Zm00001d022549	1.04882	0.456535	0.52918	43.5277	27.5125	26.9498
Zm00001d049418	10.4911	9.81808	10.8778	97.0494	68.0243	74.1621
Zm00001d040519	96.2363	85.5211	97.1037	333.359	337.196	329.613
Zm00001d036946	76.4725	75.4733	73.3894	262.314	276.418	271.448
Zm00001d013869	37.5041	37.3786	45.4194	182.193	195.403	203.623
Zm00001d014001	44.4122	44.7988	46.6668	154.582	171.577	176.994
Zm00001d042049	21.7751	20.5159	21.5053	3.75214	2.51137	3.11623
Zm00001d026632	206.24	208.711	209.509	670.793	748.402	722.242
Zm00001d049381	257.118	262.35	281.695	954.417	869.79	905.319
Zm00001d002830	2.79008	3.27107	3.18807	29.3012	22.8845	21.0928
Zm00001d027946	138.215	135.499	148.73	460.462	463.986	457.847
Zm00001d053068	85.2618	82.3773	75.6924	15.9226	14.5487	16.863
Zm00001d018810	24.3903	23.4409	24.9116	4.09622	4.61498	3.50864
Zm00001d020396	23.3375	19.587	20.3764	82.0994	80.9824	83.2002
Zm00001d024943	1.436	1.64884	2.22019	46.3165	27.0517	33.1099
Zm00001d001896	15.579	16.5445	15.6183	1.83615	1.85461	1.27146
Zm00001d005546	40.1068	40.1671	34.957	8.88401	6.83391	7.49701
Zm00001d020652	27.8461	28.4994	30.6753	112.398	134.77	124.335
Zm00001d008230	22.0061	21.2421	21.7862	3.95555	3.4412	4.11988
Zm00001d017072	77.8207	80.2575	77.1412	259.065	243.998	241.019
Zm00001d043596	32.2218	36.7663	35.8781	138.486	136.964	131.152
Zm00001d033067	0.183983	0.238269	0.116847	35.967	17.0763	17.4674
Zm00001d022592	1.00845	0.725555	0.925107	13.8568	12.9352	14.4187
Zm00001d051863	7.39416	9.76851	8.47438	40.0822	38.6931	39.5671
Zm00001d017279	141.817	143.265	147.885	460.059	437.775	434.357
Zm00001d033839	6.6313	5.3177	7.4143	31.9964	31.0472	33.4571
Zm00001d023669	5.71123	5.5591	5.19756	24.4526	26.0913	24.6937
Zm00001d039865	16.0222	18.4604	16.7573	61.2559	66.0462	68.5207
Zm00001d024752	52.1817	55.9189	48.8846	821.881	504.301	494.162
Zm00001d042443	9.81129	8.72684	8.55924	67.4364	49.4134	53.6027
Zm00001d006536	15.2516	15.5193	13.678	2.14896	2.48967	2.18265
Zm00001d010052	65.0177	74.4285	64.0432	258.769	263.894	265.837
Zm00001d039355	28.4308	28.0876	30.7981	91.2557	96.9878	97.8915
Zm00001d030163	7.86861	8.56451	8.12497	0.614518	0.487528	0.655359
Zm00001d041201	9.81988	11.6161	10.152	0.590873	1.0938	0.735167
Zm00001d034829	48.1862	45.8092	45.545	279.761	213.964	208.86
Zm00001d025707	14.0598	12.0616	13.7759	51.4186	53.9701	50.7844
Zm00001d043586	82.8349	71.9493	91.6171	349.86	335.708	331.554
Zm00001d032253	21.2814	22.6592	22.1141	99.4403	81.1959	83.846
Zm00001d053293	10.8946	9.43792	7.73838	50.9495	55.9235	57.6455
Zm00001d040775	17.3543	15.8891	16.9046	61.8353	64.4668	61.0176
Zm00001d011735	105.875	95.0593	107.78	337.727	355.813	354.645
Zm00001d016052	101.574	99.0661	94.1305	445.755	362.964	368.092
Zm00001d010463	8.46273	8.38408	8.90833	43.7033	35.178	36.4418
Zm00001d030285	8.24418	8.36598	8.37217	1.87879	1.83433	1.90002
Zm00001d012900	817.278	797.24	812.235	2394.58	2373.84	2336.25
Zm00001d014335	22.6789	24.7032	23.8867	84.2956	76.7606	81.7643
Zm00001d044272	5.60184	5.48824	6.11026	27.9444	28.5861	24.095
Zm00001d049860	38.5	39.9831	36.1355	130.96	121.861	124.007
Zm00001d049419	10.8388	9.99641	11.2123	116.025	72.2133	92.4007
Zm00001d022517	7.62892	6.46017	7.88224	62.8743	46.8791	44.7589
Zm00001d029699	780.144	746.241	799.336	2295.87	2354.13	2406.81
Zm00001d034756	13.7021	18.4946	19.8878	148.584	168.693	134.537
Zm00001d035400	20.4687	20.9033	21.4021	4.93179	5.15662	4.9084
Zm00001d019139	31.4981	31.5092	31.4512	10.6989	10.6149	10.2936
Zm00001d017014	53.1312	50.8097	54.4604	190.209	189.682	182.876
Zm00001d043076	58.2496	55.7325	59.0719	17.4644	17.0226	14.9092
Zm00001d033711	36.3007	34.9085	35.0646	5.7668	3.77823	4.72336
Zm00001d042143	6297.03	6189.54	6057.49	2113.51	1843.51	1858.6
Zm00001d042135	16.1273	15.5194	16.2883	74.4618	60.8208	60.4926
Zm00001d009138	7.50161	7.76859	9.21762	36.2113	38.5379	36.3112
Zm00001d016134	211.203	198.53	202.192	68.577	63.3064	66.1908
Zm00001d026457	8.09085	4.96081	5.38315	63.5488	86.6658	79.2256
Zm00001d005819	58.9203	54.0095	53.2979	213.519	190.92	200.889
Zm00001d002850	28.4534	32.0657	28.3223	113.086	102.759	115.709
Zm00001d017282	1.93916	1.56866	1.61845	12.081	11.8166	11.0108
Zm00001d031724	9.80447	10.1285	9.00678	2.12013	1.46237	1.50639
Zm00001d047752	17.2554	17.3511	17.6601	1.75611	1.46794	1.53916
Zm00001d041772	17.5521	17.1797	17.8091	59.7398	66.7893	64.8601
Zm00001d037945	10.6819	12.177	11.6961	58.1738	57.8844	56.3386
Zm00001d004138	129.019	128.624	137.744	22.1925	27.4912	32.2082
Zm00001d008793	40.088	37.1473	44.7398	4.64162	2.02208	2.23592
Zm00001d030090	8.71795	10.6283	9.11737	46.5	38.6308	42.2417
Zm00001d024753	14.1603	12.9272	14.6555	199.328	128.236	116.718
Zm00001d024574	5.16346	6.95315	6.58033	70.0091	47.4004	47.7113
Zm00001d046745	273.379	277.408	283.301	795.231	820.275	774.673
Zm00001d022529	8.44127	8.25256	7.57678	52.3421	40.3536	39.388
Zm00001d032081	13.2836	14.1833	12.5807	46.1641	54.1716	53.684
Zm00001d043834	29.4875	29.8899	27.2021	6.6804	7.89891	7.8258
Zm00001d022237	26.2133	24.9893	24.2782	2.69633	4.34106	3.38191
Zm00001d027887	13.1894	11.5188	10.455	77.2514	63.6807	57.3815
Zm00001d024934	28.2994	30.7529	34.1184	7.50102	5.70994	6.03082
Zm00001d023929	17.7537	17.8413	18.0643	4.1068	5.18134	5.04126
Zm00001d019002	37.243	30.2507	31.5371	160.234	187.774	176.19
Zm00001d029620	62.1371	61.1141	65.2665	19.9915	20.6378	19.9522
Zm00001d008628	0.812163	1.18059	1.37021	20.8911	14.1553	13.773
Zm00001d021629	4.61848	4.24389	4.30458	0.392496	0.264754	0.250239
Zm00001d048680	20.0335	19.8209	21.7667	5.70844	5.48842	6.35078
Zm00001d024751	1.88066	1.91926	2.88123	18.6125	20.2605	21.1205
Zm00001d006069	2.6608	4.15044	3.85459	30.7219	46.4827	45.0966
Zm00001d039880	136.176	133.166	144.36	610.734	480.093	497.003
Zm00001d007462	11.5544	11.6339	10.4183	41.2993	37.9913	39.1686
Zm00001d050259	84.2448	87.142	77.8686	258.149	298.223	298.388
Zm00001d007831	217.35	210.369	243.073	785.405	698.047	711.317
Zm00001d050899	146.223	145.6	131.746	484.494	429.48	443.645
Zm00001d042263	41.2612	40.0566	36.6244	122.463	129.113	121.79
Zm00001d053675	41.3429	42.3767	42.0733	7.78747	5.20701	4.33919
Zm00001d025984	45.2673	45.0789	48.6408	291.389	207.611	209.31
Zm00001d020401	28.546	29.3039	33.1804	109.695	99.7363	104.519
Zm00001d034017	19.1851	21.6184	21.5185	160.347	110.423	108.588
Zm00001d050011	81.1447	73.9048	78.0208	262.677	231.687	238.497
Zm00001d020315	8.07725	9.68015	9.10611	34.6846	40.8934	36.3733
Zm00001d051692	16.1046	15.095	17.2679	0.960615	2.04205	1.80594
Zm00001d048050	90.3879	85.4566	87.5042	316.15	421.155	411.19
Zm00001d004401	1.07622	1.98252	1.46914	110.094	54.0954	52.4191
Zm00001d012322	61.8616	61.8415	51.4905	197.173	211.545	204.27
novel.1615	21.4826	23.3509	23.5087	5.21695	5.92088	6.1722
Zm00001d050265	146.592	142.874	148.627	404.709	398.102	409.943
Zm00001d050805	11.2836	10.4771	9.36156	36.7609	39.6907	42.2472
Zm00001d031216	8.09455	7.32247	7.54849	0.626377	0.552152	0.751507
Zm00001d048060	193.749	187.494	197.332	527.727	556.635	536.025
Zm00001d044075	9.94697	8.1058	8.83348	75.6699	61.5633	58.1406
Zm00001d029744	128.65	127.062	109.941	27.6555	31.8884	34.7063
Zm00001d023779	469.646	465.23	414.587	1449.11	1351.37	1351.34
Zm00001d028406	172.783	182.124	163.132	60.9668	59.9206	60.1795
Zm00001d044662	5.48337	5.06992	5.52506	107.544	56.6586	69.4819
Zm00001d023617	112.542	112.754	108.004	1604.24	917.655	917.97
Zm00001d017276	63.0192	62.7469	66.9358	197.11	179.402	179.43
Zm00001d018431	27.7354	26.3551	27.1732	80.3925	74.4043	79.867
Zm00001d039283	29.751	29.2216	27.9695	118.099	101.28	92.8235
Zm00001d045375	6.74435	7.37105	6.85555	108.768	65.2589	65.2301
Zm00001d021688	4.82553	5.70704	6.25224	0.223077	0.108153	0.136299
Zm00001d042207	36.8009	40.3643	46.4985	187.28	164.407	147.883
Zm00001d008925	70.0279	67.915	73.9584	208.426	192.963	197.487
Zm00001d050218	71.7006	71.3833	70.1749	197.13	190.639	188.331
Zm00001d031423	94.3172	88.1652	96.4677	271.972	312.837	292.542
Zm00001d008340	20.9774	21.3725	21.9624	72.9206	66.0581	61.4148
Zm00001d021949	39.2593	37.3011	38.2959	106.955	104.162	107.198
Zm00001d010218	13.8109	10.8816	15.042	57.8707	52.4926	55.9267
Zm00001d008587	1.24285	1.79367	1.24848	13.2977	11.4413	12.9265
Zm00001d048499	15.5504	13.6184	15.5665	70.8801	58.217	55.544
Zm00001d008273	71.5652	69.4453	70.5056	188.051	187.678	195.6
Zm00001d012211	4.29564	4.87034	3.96194	0.241114	0.341703	0.217579
Zm00001d045544	27.0428	24.1646	25.8985	8.00758	7.98267	7.91609
Zm00001d036136	60.7151	66.1657	63.334	222.052	192.476	188.871
Zm00001d040803	61.2494	57.7588	53.774	187.723	207.425	208.566
Zm00001d028949	42.4157	37.6061	33.3727	8.96729	6.34284	6.71239
Zm00001d009705	10.9055	9.66971	10.4054	1.54278	0.978126	1.33418
Zm00001d033187	49.6463	46.6782	48.2995	137.835	130.232	133.42
Zm00001d010726	79.8354	81.0922	85.3652	451.939	368.941	311.198
Zm00001d042095	15.9586	14.552	17.3964	65.1287	81.629	86.6762
Zm00001d013443	17.5815	18.9998	17.0744	59.9872	75.0878	73.9255
Zm00001d007274	17.578	17.7844	19.1082	70.1804	78.7097	61.7073
Zm00001d029321	9.48613	10.266	10.6267	37.1524	32.276	34.34
Zm00001d035013	0.437509	0.427728	0.749132	139.206	52.3585	51.9364
Zm00001d053369	40.1009	42.8606	41.9755	133.845	117.273	119.514
Zm00001d018627	253.128	249.678	258.01	859.865	734.307	727.646
Zm00001d025825	0.28045	0.254596	0.288123	5.8576	4.67172	5.97422
Zm00001d038351	15.0549	14.695	14.5961	43.408	44.4958	43.2041
Zm00001d019256	54.1346	54.6181	57.4122	157.619	147.059	149.953
Zm00001d019976	5.59234	5.4843	5.57497	0.402487	0.195136	0.224838
Zm00001d032481	62.0406	55.0163	65.1289	219.257	253.824	281.735
Zm00001d027443	48.3364	44.5739	43.7947	11.5631	7.86816	7.98216
Zm00001d008540	33.6212	32.7128	37.1413	118.666	148.881	144.812
Zm00001d015385	67.0843	68.435	72.5233	22.2429	17.6997	20.9763
Zm00001d008488	2.18891	2.16644	2.28739	0.160947	0.126337	0.284711
Zm00001d051908	15.1794	14.1758	13.1573	1.71103	1.2569	1.11512
Zm00001d016806	5.22123	6.01526	5.82278	27.0904	22.7549	22.6101
Zm00001d028721	79.0183	78.1881	85.7113	27.5633	23.9792	23.2941
Zm00001d050803	12.1858	15.0408	12.6518	50.5123	59.7325	54.4043
Zm00001d041773	10.3319	10.2121	9.01572	32.3257	39.9661	35.7665
Zm00001d035854	0.306727	0.136548	0.178567	12.6413	8.05746	7.11519
Zm00001d012607	657.668	645.786	653.424	1754.72	1677.69	1653.07
Zm00001d039325	4.87897	4.29266	4.25052	19.5464	16.9676	17.7045
Zm00001d044723	40.5947	40.8078	43.4118	120.859	116.179	109.276
Zm00001d042536	124.693	127.543	127.364	340.442	330.069	319.949
Zm00001d023592	4.22099	4.341	4.54673	0	0	0
Zm00001d022435	38.5949	39.328	41.827	14.0571	12.7422	12.8774
Zm00001d046945	19.9841	18.6915	18.4552	63.8429	53.998	58.9108
Zm00001d049704	74.4848	78.7651	81.512	288.948	246.896	231.985
Zm00001d046149	0.220823	0.655371	0.449949	24.4387	18.431	15.3467
Zm00001d052809	20.4313	20.2239	20.0391	6.94402	6.49436	6.13146
Zm00001d014748	75.1217	70.1232	57.1677	493.926	355.241	341.283
Zm00001d004524	87.4511	85.2478	85.8182	255.946	240.478	226.991
Zm00001d015778	5.7796	6.24321	6.48077	19.1217	19.1183	20.6387
Zm00001d010039	6.28817	6.52875	7.1766	0.542291	0.46397	0.311846
Zm00001d020915	31.6824	32.3038	36.1027	179.815	129.246	134.364
Zm00001d045839	2.79879	2.87624	3.08851	13.6444	15.9698	16.4458
Zm00001d052509	0	0.166288	0.353372	6.35159	6.26322	6.17417
Zm00001d039624	3.4076	2.96942	1.64614	24.6289	30.9594	26.7461
Zm00001d033718	52.0236	51.7244	50.465	141.018	136.69	149.922
Zm00001d031047	0.287855	0.43936	0.430922	23.3872	13.3613	15.0773
Zm00001d012161	55.6552	52.3971	52.8463	14.1359	17.4331	16.5024
Zm00001d026070	2.46058	2.37225	2.43087	10.9109	10.2908	10.4199
Zm00001d037410	0.159971	0.22789	0.447027	29.2119	13.9243	16.2017
Zm00001d049427	4.79806	4.68085	3.76127	56.0069	38.4469	35.5494
Zm00001d045374	9.8215	9.60521	5.60888	143.777	90.9675	91.4311
Zm00001d044664	128.95	133.807	144.459	37.9395	35.2494	43.9994
Zm00001d017251	3.1026	3.75995	3.65011	0.422254	0.373313	0.254959
Zm00001d017622	12.8399	16.4365	21.0742	106.409	154.02	151.445
Zm00001d029583	262.187	246.575	272.666	99.3851	87.24	90.4036
Zm00001d021620	51.9303	46.8863	54.8643	13.3437	15.3283	14.3962
Zm00001d009762	19.324	20.8899	21.2476	64.0639	59.6912	59.6412
Zm00001d041769	15.7946	16.7516	17.06	4.09765	4.45128	4.27689
Zm00001d044495	59.1002	61.3215	55.7849	223.066	180.027	182.449
Zm00001d048802	18.0105	18.7701	17.2071	93.9697	68.5599	67.7702
Zm00001d018220	11.5712	11.3848	10.4847	45.3993	43.4175	53.177
Zm00001d002051	68.8188	71.0735	67.8822	18.3	23.4996	21.9695
Zm00001d048593	18.1614	18.3375	18.9084	4.83727	3.97436	3.68202
Zm00001d030762	20.5823	20.2272	19.217	2.53692	2.82169	2.26124
Zm00001d011080	8720.24	8801.78	8780.26	69157.1	44392	44074.5
Zm00001d051934	632.996	635.32	640.694	145.682	194.422	188.362
Zm00001d014060	17.4392	15.8781	14.7469	3.20611	3.5575	3.10194
Zm00001d018342	156.396	147.27	159.765	408.297	394.992	398.594
Zm00001d027341	27.161	27.5237	28.5279	85.9345	75.9188	78.1147
Zm00001d016558	15.36	17.5922	19.3542	128.26	92.4691	83.0182
Zm00001d043611	0.141246	0.125759	0.287802	13.6236	9.05234	9.07338
Zm00001d002035	16.215	16.504	15.4832	157.502	96.0435	95.1712
novel.2226	40.4952	48.7847	44.7091	9.66825	9.10698	10.0817
Zm00001d016550	35.162	34.3272	33.6311	9.64959	7.70277	9.90977
Zm00001d032383	26.5402	29.7022	27.8717	7.12921	7.87296	8.44077
Zm00001d035763	1.57553	1.68415	1.3818	11.5216	8.25446	7.92233
Zm00001d022492	7.5421	7.99352	6.53334	24.5811	24.696	23.2119
Zm00001d044192	1.49241	0.870306	1.49379	24.1873	16.8973	14.8324
Zm00001d043544	8.81795	8.33029	9.0248	23.8281	26.8155	28.1802
Zm00001d034543	201.167	180.489	203.003	70.2168	64.3091	67.1625
Zm00001d002704	216.976	218.445	206.585	537.58	586.343	570.823
Zm00001d018807	2.55051	2.96228	2.98252	0.152742	0.0987377	0.0995461
Zm00001d052317	1.67351	2.98513	2.56807	14.049	16.4111	17.2031
Zm00001d016009	3.57936	3.29966	5.00578	19.0873	20.7135	20.2822
Zm00001d036234	39.0609	43.2991	38.9691	116.681	112.393	111.495
Zm00001d053195	78.2412	68.5258	76.686	19.4483	22.8846	23.9969
Zm00001d031494	14.7623	15.6435	15.4456	1.75935	2.79951	2.38143
Zm00001d009647	33.9463	31.9431	29.981	111.068	129.609	109.249
Zm00001d027622	46.2846	44.118	42.2369	121.27	114.509	115.641
Zm00001d047204	5.82303	5.36842	6.11282	18.0678	19.5968	20.3623
Zm00001d013212	18.9534	19.874	22.8372	96.4849	78.6939	71.7467
Zm00001d017650	12.8943	13.4154	11.0492	45.9864	45.4005	40.9827
Zm00001d029546	4.35636	3.23225	3.52242	27.9936	25.1601	27.1844
Zm00001d026426	4.74018	5.11779	3.82709	0.479744	0.188981	0.219841
Zm00001d009193	10.6679	11.3092	11.3476	44.604	39.4553	38.7229
Zm00001d032946	65.3633	65.4305	71.7613	180.372	204.999	207.873
Zm00001d032850	373.703	363.284	381.227	1205.45	1012.2	1013.61
Zm00001d031157	3347.44	3190.2	4600.72	870.28	857.188	929.449
Zm00001d046342	214.363	217.292	219.029	706.829	985.484	987.711
Zm00001d037329	143.272	137.273	149.574	54.5925	51.3957	45.865
Zm00001d054066	12.8901	12.7112	14.1453	3.16506	2.67004	2.72284
Zm00001d021936	275.07	273.494	266.195	96.2369	75.5106	72.6765
Zm00001d033654	7.91011	7.26055	7.60208	2.61557	2.48106	2.3902
Zm00001d002071	44.2199	38.929	32.2035	180.49	255.237	240.653
Zm00001d051799	4.1498	4.70841	3.50625	24.6114	33.3884	37.0279
Zm00001d049713	3.17031	3.8416	3.71045	15.8312	16.1831	13.4277
Zm00001d018712	46.1597	43.4654	44.1783	127.23	150.384	152.433
Zm00001d035753	172.593	181.779	184.614	55.1085	38.1598	38.5341
Zm00001d018034	33.2165	32.025	30.4707	8.05972	5.72873	8.55649
Zm00001d044095	54.0009	58.1258	58.7052	151.308	179.567	167.198
Zm00001d043954	19.645	19.0117	18.1693	61.2252	52.3199	52.7482
Zm00001d017247	21.3492	17.9188	19.2516	57.9052	54.5063	56.3316
Zm00001d000233	3.36833	3.51453	3.14806	14.534	12.427	12.6195
Zm00001d014557	3.14159	1.86475	2.33827	14.3951	15.5882	15.7755
Zm00001d027530	37.8353	36.0339	39.048	9.33128	10.3197	12.0314
Zm00001d042627	58.2347	57.0568	57.4876	19.4803	14.399	14.1955
Zm00001d048189	37.8904	36.2208	37.4975	118.039	163.095	160.626
Zm00001d052475	18.8501	18.538	16.0232	4.65491	4.05306	3.68381
Zm00001d052137	36.775	36.9291	34.6557	10.26	7.82124	9.39924
Zm00001d038712	168.081	153.683	171.673	56.434	61.8382	52.8573
Zm00001d042257	122.81	127.854	130.382	45.716	50.5776	44.6915
Zm00001d049640	49.3778	47.2116	45.4073	194.053	146.826	153.566
Zm00001d037019	3.82452	4.05724	3.41085	35.272	29.8354	29.346
Zm00001d039648	24.8702	17.8261	19.1228	94.488	113.826	107.707
Zm00001d028451	5.74157	5.90725	7.52699	32.6865	33.5962	28.3112
Zm00001d024678	5.33616	5.74319	5.87465	31.3088	25.1286	21.9959
Zm00001d003508	41.3303	41.7241	41.9732	101.345	102.444	106.135
Zm00001d024821	0.935093	1.36486	1.17801	20.5232	11.8122	12.0932
Zm00001d014090	15.0905	14.3482	13.4219	3.49008	3.80067	3.91052
Zm00001d011969	14.581	12.8264	15.3331	94.2434	66.5184	62.4243
Zm00001d023580	5.79661	5.8452	5.86324	55.6614	32.2232	36.859
Zm00001d050462	19.3758	19.1621	17.2877	2.17805	3.4434	1.80523
Zm00001d036535	599.096	614.989	599.248	257.932	223.899	234.503
Zm00001d016441	0.396071	0.322417	0.329401	4.07026	3.45761	4.60821
Zm00001d028260	285.733	283.264	276.277	670.01	720.121	710.555
Zm00001d034175	49.4813	49.0602	46.3749	16.7739	14.0335	16.1019
Zm00001d003446	6.15695	5.78989	5.04269	39.4626	25.9713	26.6999
Zm00001d004248	38.0249	36.7332	35.693	10.1631	6.62172	6.51885
novel.890	1.62997	1.63865	1.69267	7.69686	9.21418	8.47318
Zm00001d038993	24.07	24.0234	26.1232	4.05721	2.9974	3.21081
Zm00001d015837	12.683	11.8935	11.7617	4.24859	4.0578	4.37789
Zm00001d012052	55.3407	53.2481	56.388	17.1447	19.0399	18.4079
Zm00001d013945	7.92301	9.0698	9.88402	40.3411	46.8136	46.3465
Zm00001d003438	30.4487	28.9389	28.357	74.2829	76.2516	75.4229
Zm00001d005892	32.3676	29.4358	27.9392	5.81944	5.88125	6.00953
Zm00001d008578	3.15073	3.36254	3.33502	16.6324	15.3687	16.5945
Zm00001d009022	115.838	119.838	116.072	18.1132	28.5454	28.1233
Zm00001d052245	5.81916	6.03947	5.73415	20.0674	16.8097	17.5232
Zm00001d046909	57.9827	60.7098	53.4731	15.7614	10.7175	9.89124
Zm00001d023856	126.461	109.962	121.9	366.399	332.535	327.613
novel.1043	12.9314	11.5745	12.6069	4.48282	3.92612	4.09962
Zm00001d030555	3.88588	4.27759	4.56563	16.0184	14.7425	14.6243
Zm00001d031049	72.771	73.2731	75.4427	178.002	175.524	179.133
Zm00001d047705	12.4062	13.0491	11.9003	82.8981	60.6459	56.989
Zm00001d039085	8.47197	8.09131	8.12134	35.444	31.6625	27.8538
Zm00001d009480	36.7294	39.463	39.4129	13.4749	14.0673	13.0767
Zm00001d017152	870.645	860.286	840.458	2003.1	2060.45	2091.14
Zm00001d053626	12.7239	11.3556	12.0831	34.9082	40.0806	39.7307
Zm00001d050985	8.27745	8.00997	7.89008	24.6625	21.9157	22.5769
Zm00001d043713	153.903	151.159	162.068	404.566	472.443	454.445
Zm00001d052229	71.6753	75.81	91.9861	232.631	254.032	256.045
Zm00001d017353	6.89867	9.14584	6.97229	30.8967	33.9257	30.4148
Zm00001d048890	22.2232	20.9476	21.5338	68.165	58.8515	56.8569
Zm00001d026369	17.9883	18.5073	19.4318	59.2011	53.6212	49.0145
novel.726	1.11474	1.06206	0.917654	4.44193	4.36003	4.56643
Zm00001d029457	183.965	179.041	167.145	435.308	485.49	478.719
Zm00001d053212	35.9854	34.415	31.944	93.1472	87.5313	94.5637
Zm00001d037327	7.10594	5.80331	5.45715	0.271126	0.187784	0.227186
Zm00001d041082	351.359	338.203	348.704	882.912	1062.85	1081.5
Zm00001d007581	114.295	117.026	123.534	44.3178	48.2846	47.716
Zm00001d034096	12.6116	14.9717	13.2877	44.6922	57.42	57.0163
Zm00001d053432	51.262	51.5298	50.9646	16.929	11.8286	12.7165
Zm00001d032570	6.16946	6.68714	6.03818	36.4662	29.6736	25.3484
Zm00001d010007	19.3191	24.179	22.7556	1.15098	2.1205	1.35023
Zm00001d027685	17.8408	19.8558	19.4745	65.701	55.0512	58.2246
Zm00001d018158	29.3429	24.0455	26.4884	1.46082	3.62976	2.58841
Zm00001d050885	4.80008	5.82065	5.8288	18.7463	21.6163	19.5954
Zm00001d042455	24.7113	26.3644	23.8904	65.5526	79.1034	78.9365
Zm00001d003884	19.411	17.0135	16.9824	79.8058	63.5942	59.4262
Zm00001d013709	26.5998	25.7356	27.325	10.649	9.50657	9.18105
Zm00001d033517	76.0406	75.4538	67.3193	357.018	261.529	252.277
Zm00001d018806	13.6275	13.2017	10.0292	1.13627	1.19759	1.1591
Zm00001d051468	256.105	245.385	226.827	32.6593	52.2589	55.3145
novel.184	0.186046	0.441726	0.324932	20.3039	16.0829	15.7953
Zm00001d043235	0.339588	0.183245	0.215671	8.49405	6.02766	8.81398
Zm00001d037005	83.4996	83.4006	77.5841	231.552	210.257	200.979
Zm00001d006059	72.3726	71.2593	72.3431	170.019	184.668	185.416
Zm00001d049910	25.1226	26.8839	28.1204	8.55918	9.48161	9.92408
Zm00001d034514	400.747	378.756	382.719	916.659	978.355	1006.59
Zm00001d042104	2311.88	2341.4	2425.84	6747.43	9169.33	9027.79
Zm00001d013879	207.022	205.037	150.549	650.063	744.941	727.575
Zm00001d052297	24.2095	23.7564	20.8746	67.4383	62.0985	65.8321
Zm00001d004545	23.921	25.464	25.608	7.93875	6.11406	7.7237
Zm00001d048647	96.9353	97.2332	107.46	37.6958	31.6279	28.2644
Zm00001d042724	24.7365	24.0454	23.5366	72.8385	60.9795	63.3393
Zm00001d021703	73.2264	72.8107	70.4148	27.5774	27.0409	24.2332
Zm00001d029762	9.60733	11.4053	10.991	3.38185	2.92006	3.18012
Zm00001d011580	12.8454	13.4726	13.3957	33.0278	33.0536	34.7127
Zm00001d034865	32.5542	32.0767	30.362	10.7408	11.9923	12.3779
Zm00001d026252	42.1669	40.5213	48.7912	192.327	167.04	136.086
Zm00001d038612	6.22994	6.22806	5.61214	0.1008	0.244353	0.0492707
Zm00001d027499	38.1964	37.7534	37.0567	5.83005	10.0379	8.25682
Zm00001d047661	0.898931	1.04663	1.32846	12.8077	8.88913	8.57225
Zm00001d031257	257.563	234.481	255.892	718.18	636.193	621.607
Zm00001d037573	267.119	264.719	266.932	685.173	611.957	637.657
Zm00001d048611	3792.35	3810.66	3659.68	10941.4	9323.93	9323.28
Zm00001d038863	30.9917	31.4033	31.2957	77.2335	82.0773	80.0851
Zm00001d046118	80.202	88.5027	81.6087	26.5147	24.6757	25.3247
Zm00001d023223	35.778	36.9115	38.6441	12.6406	9.27821	9.60033
Zm00001d032152	18.6424	18.302	14.4177	64.4532	93.8272	88.5574
Zm00001d027442	42.1333	38.5238	42.632	14.8828	13.6923	12.0168
Zm00001d024996	12447.9	12357.1	12062.4	31259.2	28338.4	28608.6
Zm00001d045041	3.19371	3.01242	3.61039	9.6128	9.00084	9.87728
Zm00001d022403	42.5775	41.4522	46.5215	119.33	118.28	132.417
Zm00001d040670	15.2753	15.0326	14.3455	68.0191	49.7509	48.4097
Zm00001d041511	2.34786	2.44313	2.39621	12.0965	9.43964	10.0178
Zm00001d018966	1104.79	1087.41	1072.84	5146.1	3643.36	3628.14
Zm00001d044181	6.35216	5.58102	5.45553	1.37758	1.57012	1.46484
Zm00001d028952	4.40758	3.36195	4.48445	24.7093	17.3441	17.7646
Zm00001d043216	0.484238	0.718573	0.463137	6.03432	5.05212	6.60074
Zm00001d005591	2.8776	2.97374	3.22999	13.4286	17.9271	19.8159
Zm00001d027542	28.0336	27.5171	25.1046	6.59103	7.23509	6.99039
ZeamMr002	9.02433	9.44282	9.9675	25.9698	23.6931	25.102
Zm00001d047470	44.725	46.3017	46.557	14.0299	17.1621	16.4586
Zm00001d045205	95.8489	96.2898	97.0442	306.376	252.614	249.871
Zm00001d041760	103.395	97.5508	104.721	32.1641	39.9813	35.5252
Zm00001d021835	77.658	80.7213	85.5287	33.9315	27.6872	28.1778
Zm00001d023625	0.10685	0.063423	0.0933074	4.80399	3.98136	4.57591
Zm00001d047330	75.4569	69.8569	52.987	14.7453	14.8209	12.5691
Zm00001d039492	16.5589	14.8564	15.0147	42.4811	50.3213	49.5882
Zm00001d008190	101.849	97.082	103.854	32.9342	41.1421	35.9231
Zm00001d035652	38.0422	39.097	38.1817	90.2447	102.277	101.063
Zm00001d020887	4.96852	6.51275	6.08637	0.318213	0.115708	0.272196
Zm00001d012981	7.15458	6.69772	7.33073	1.00547	1.00542	1.1058
Zm00001d049186	21.7703	23.2958	20.9347	60.8936	77.3442	73.693
Zm00001d038841	319.099	323.886	314.791	1882.03	1241.25	1229.26
Zm00001d044806	4.63495	4.39572	5.15548	20.6567	18.2159	17.3923
novel.2116	0.752002	0.749895	0.665447	8.41496	7.30775	7.63878
Zm00001d000408	3.65299	3.55867	3.52279	13.0731	18.0378	19.0235
Zm00001d045043	51.1948	54.4176	43.7772	135.879	150.717	155.268
Zm00001d048407	27.1583	24.4764	28.0678	3.73407	5.19902	4.11839
Zm00001d037480	74.223	73.4459	75.6094	186.069	170.375	170.472
Zm00001d015884	13.5256	13.5389	13.5388	1.74442	2.82838	3.07518
Zm00001d031562	17.9327	23.2303	19.6556	1.79572	2.52478	2.3699
Zm00001d014284	28.3872	28.083	27.9492	9.45847	10.1232	9.29011
Zm00001d034639	0.55937	0.553376	1.0855	16.4796	20.1481	19.6126
Zm00001d014887	8.37029	8.65267	8.78703	2.45605	2.58303	2.58571
Zm00001d015589	18.2018	19.2806	21.1931	5.00916	3.15911	3.2646
Zm00001d042244	286.268	295.866	274.021	664.231	647.2	664.494
Zm00001d026665	76.6323	79.2875	73.5131	184.903	179.844	185.69
Zm00001d053409	19.8628	21.1761	22.1166	53.4539	59.3046	58.5828
Zm00001d029250	3.13185	2.59129	3.37029	15.0618	13.3317	13.1199
Zm00001d046940	35.0357	28.2398	32.966	8.34627	7.90028	7.96496
Zm00001d044995	153.578	148.811	149.011	63.3073	50.0571	55.9531
Zm00001d004125	6.56152	6.28309	6.0798	2.32895	2.48845	2.38965
Zm00001d044340	31.0222	30.1736	30.1966	80.059	70.7854	75.3818
Zm00001d050302	247.704	235.301	245.952	600.237	550.213	560.625
Zm00001d016982	9.33579	9.08972	10.5478	2.15534	1.48495	1.94069
Zm00001d021019	23.9839	23.9425	21.6063	59.4147	59.1658	58.2969
Zm00001d036001	123.932	120.556	126.303	360.286	299.404	308.745
Zm00001d029383	14.1844	14.7234	14.3992	43.3865	38.6702	39.4152
Zm00001d031412	10.9366	11.6974	10.9982	1.36061	2.5692	2.2927
Zm00001d005812	4.69419	4.8239	4.93154	1.9155	1.88585	1.79215
Zm00001d024587	37.5437	39.8707	41.9138	16.7119	15.5211	15.2908
Zm00001d016736	34.8862	36.1011	32.3444	12.0272	10.5927	11.5523
Zm00001d016616	26.0017	25.3184	25.3235	113.315	80.75	83.85
Zm00001d036256	44.9737	47.6952	54.0272	15.6692	17.9175	14.2883
Zm00001d009771	7.74179	8.62109	7.55026	26.1899	21.968	21.5264
Zm00001d034015	66.7932	63.6476	67.1683	209.97	169.61	170.654
Zm00001d031259	62.1848	54.8292	55.9273	162.828	150.672	141.912
Zm00001d037318	7.34392	7.87682	7.22121	21.0332	24.6499	22.4849
Zm00001d039582	11.1619	10.681	10.8873	29.6737	27.2807	27.2385
Zm00001d006646	14.539	11.6436	11.1513	89.2143	66.5569	66.2349
novel.1941	9.02186	8.81921	9.19346	3.50381	3.6226	3.44592
Zm00001d000021	83.8976	87.1516	85.2822	207.148	190.496	193.287
Zm00001d021565	2.70196	2.77021	2.82187	8.65874	7.98105	7.78801
Zm00001d017991	767.07	762.21	670.25	1796.23	2015.62	1938.54
Zm00001d035046	44.7565	45.365	40.8982	103.93	106.976	103.338
Zm00001d020339	46.5977	48.2212	47.6013	126.894	116.981	108.297
Zm00001d044208	5.41442	5.52984	6.04406	0.819039	0.845419	0.852341
Zm00001d038824	1.25328	1.60315	1.45924	6.52589	9.94788	9.34318
Zm00001d006673	24.6667	25.3743	26.524	65.1069	60.5315	59.2353
Zm00001d052147	25.0992	27.5363	26.0391	61.1654	65.0389	66.4601
Zm00001d016895	13.4472	13.17	12.5257	2.06696	1.5658	1.38919
Zm00001d012086	19.6084	20.0086	18.2775	6.51906	7.51157	7.20062
Zm00001d021977	172.59	182.16	162.763	446.618	412.082	459.032
Zm00001d045843	34.2169	31.1047	33.7521	9.18531	11.176	11.4834
Zm00001d031120	46.6738	46.5624	45.0995	115.88	103.306	107.651
Zm00001d020148	23.0389	21.537	24.6822	4.59712	6.31902	5.8769
Zm00001d010385	109.316	104.378	104.675	33.4629	23.6965	20.5712
Zm00001d023538	7.02068	6.86955	6.08716	1.60206	1.83927	1.99215
Zm00001d023830	121.069	113.953	122.42	296.622	269.815	280.366
Zm00001d039537	3.38393	3.57441	3.70828	9.08097	11.8154	11.3836
Zm00001d017461	24.3288	22.9039	23.4938	5.798	7.72022	8.0275
Zm00001d011835	29.4328	30.2227	31.282	68.1624	70.968	72.8892
Zm00001d033924	78.7515	78.665	76.88	194.656	243.529	244.284
Zm00001d018631	92.7656	98.8735	88.9424	219.661	249.19	243.645
Zm00001d002104	17.4861	16.7597	18.2504	6.51836	4.6804	5.34384
Zm00001d020532	8.336	7.36895	7.47339	24.7773	21.0948	21.6337
Zm00001d002089	9.50029	9.51656	9.43396	2.60323	3.34159	3.47397
Zm00001d047351	67.3014	67.2998	69.9972	158.2	153.219	151.899
Zm00001d004075	71.98	70.3599	73.2723	161.538	157.675	162.346
Zm00001d042812	13.113	12.3083	12.547	3.64918	3.48314	2.70342
Zm00001d003524	238.468	230.395	240.535	92.9628	67.3179	72.9071
Zm00001d003309	11.8932	11.7074	12.6747	4.20515	4.16299	4.91094
Zm00001d038511	0.965023	1.26621	2.15853	12.2961	11.9986	12.3639
Zm00001d007753	2263.85	2207.96	2161.88	8574.99	6417.25	6310.2
Zm00001d035960	4.02471	3.66498	3.9415	0.986976	1.37428	1.2466
Zm00001d014983	9.57083	8.30082	7.6275	33.1004	28.8413	26.215
Zm00001d042215	17.0445	19.4192	17.2822	45.6664	45.0567	45.9592
Zm00001d033385	47.9514	50.1359	40.4187	8.66768	13.054	11.4181
Zm00001d051901	17.3843	16.9519	19.5962	44.557	45.4951	42.3647
Zm00001d033592	0	0	0.0644047	4.12364	3.70994	3.28316
Zm00001d036608	8.08589	7.91965	7.13776	39.866	27.4313	27.6768
Zm00001d043239	17.55	17.0134	17.6735	41.5986	38.7607	39.6647
Zm00001d034421	2.16657	2.08744	2.23015	0	0	0.0471826
Zm00001d051056	35.2073	36.0551	39.9852	87.2654	90.388	85.8744
Zm00001d029397	144.09	139.084	141.935	309.051	329.528	339.825
Zm00001d033786	6.17729	5.72787	6.20501	1.42691	1.60566	1.44659
Zm00001d029582	41.2234	42.8075	48.4473	140.506	114.345	118.091
Zm00001d040094	9.55432	9.72448	10.3738	25.7905	22.9547	23.4179
novel.2156	0.145909	0.076984	0.188764	6.20497	3.31037	4.36063
Zm00001d006825	8.5321	8.21483	9.9675	23.5099	24.285	24.8697
Zm00001d021985	30.2838	28.3131	27.2158	10.6934	11.7624	10.5252
Zm00001d039702	24.7957	27.1302	27.3379	69.9906	64.7465	61.4825
Zm00001d010274	88.6555	95.2264	92.0826	214.299	201.593	207.397
Zm00001d016950	29.9467	26.0389	27.8712	87.7	71.7029	78.5106
Zm00001d009950	11.7332	10.5586	10.397	3.45853	4.14368	4.06254
Zm00001d000307	9.76626	9.97495	11.0127	49.5656	38.1606	36.4238
Zm00001d046746	34.2267	37.4818	32.1536	86.2082	91.2338	92.6566
Zm00001d044202	0.854177	0.682518	1.10931	6.16078	5.82691	5.65246
Zm00001d043238	76.3671	75.9254	79.0347	182.511	174.134	167.011
Zm00001d034447	6.54028	6.43768	6.42885	18.6663	17.4141	16.6677
Zm00001d020827	31.3141	30.1203	28.3484	11.508	12.4872	12.0091
Zm00001d005446	109.317	99.6932	105.533	43.4434	42.8512	38.89
Zm00001d031813	132.192	132.666	143.625	417.278	336.209	344.067
Zm00001d022469	16.3834	16.7302	16.9765	36.9824	36.3673	36.437
Zm00001d040297	2.32937	3.00575	1.41505	25.3746	28.2273	24.3494
Zm00001d017092	37.7478	35.9287	37.3572	13.7473	15.469	14.3634
Zm00001d013034	34.478	32.467	33.591	7.30539	9.19635	10.5246
Zm00001d023815	21.5048	20.8095	21.2515	48.7491	52.7642	49.8561
Zm00001d034992	11.7312	11.7841	11.4177	0.647305	0.986323	0.451999
Zm00001d007824	32.1102	32.0338	33.6	9.55932	11.2859	12.6296
Zm00001d003938	23.9936	24.6884	24.7106	6.7396	4.85591	3.70606
Zm00001d024546	6.16163	6.66996	6.56367	17.8481	20.0978	21.5006
Zm00001d040202	4.9726	5.22248	5.2373	1.44358	1.23769	1.29239
Zm00001d006102	16.1205	16.0896	16.4134	36.6349	37.2294	36.3178
Zm00001d033378	15.3855	14.3588	14.2558	33.5873	33.7939	33.2601
Zm00001d048883	0.911902	2.23277	0.862685	22.3393	17.2441	18.1561
Zm00001d010945	27.1852	24.375	26.0645	60.1301	66.3702	63.9062
Zm00001d028408	30.9787	33.0838	34.2591	89.4474	122.048	119.788
Zm00001d051397	5.62678	6.1544	5.46571	15.6215	18.1627	17.7414
Zm00001d030548	98.8491	102.165	99.2745	225.955	214.755	224.624
Zm00001d011656	84.078	85.8917	53.6433	10.9794	15.1708	14.4005
Zm00001d005944	20.4547	17.8299	19.1113	53.5923	48.2883	55.293
Zm00001d039799	86.0797	79.3326	90.1023	195.128	205.621	202.327
Zm00001d020764	15.82	14.9428	16.658	49.1976	40.5283	41.9626
Zm00001d013313	140.775	129.94	152.123	48.6258	37.9558	40.4056
Zm00001d013306	27.4357	28.9105	31.7052	90.3446	85.4586	73.9602
Zm00001d031899	79.4937	82.7876	80.9813	33.1718	33.2731	37.5598
Zm00001d041567	17.2932	20.1901	19.3031	2.08696	2.55615	1.61068
Zm00001d011833	32.0955	27.1391	35.0585	9.6171	7.48708	6.91558
novel.1951	351.747	352.05	360.796	856.051	779.227	768.591
Zm00001d042686	35.2344	35.8067	35.6875	87.6796	78.9141	82.2094
Zm00001d035092	10.6446	11.8468	11.5883	2.7406	2.14181	2.31929
Zm00001d032828	12.6937	12.0803	12.7906	4.53809	4.4227	4.25623
Zm00001d008222	1.12045	0.784438	0.936629	9.05283	7.70759	7.51167
Zm00001d040960	6.57343	6.14642	6.73356	2.37274	2.15762	2.27517
Zm00001d009797	6.45703	4.62686	7.51819	48.8207	34.6806	35.6638
Zm00001d037693	43.0786	43.4103	41.8485	92.5101	100.449	100.332
Zm00001d018200	4.88933	3.44894	6.35289	49.9936	36.8589	33.6469
Zm00001d012922	13.6625	12.8146	15.2657	4.82021	4.03977	3.97813
Zm00001d022602	23.3084	23.6136	23.5355	7.63128	8.4808	9.73709
Zm00001d031315	105.987	111.78	85.9245	278.52	281.992	278.829
Zm00001d049881	18.174	17.8208	17.432	45.5946	44.6285	49.2647
Zm00001d039258	35.7838	37.827	35.3634	15.432	12.5514	12.8441
Zm00001d028752	271.705	268.418	241.073	118.149	113.169	108.93
Zm00001d003457	93.6215	86.2514	96.5184	34.0662	39.494	37.0093
Zm00001d041246	307.105	278.79	301.785	136.939	130.375	127.842
Zm00001d034059	74.8786	75.4054	81.6474	27.8458	33.2446	30.3409
Zm00001d038755	271.701	259.551	243.369	597.507	584.64	576.021
Zm00001d047334	95.4279	91.8418	72.309	18.0001	23.1171	25.0847
Zm00001d033800	20.1387	19.279	16.9816	56.4126	46.6544	49.6402
Zm00001d010313	4.57942	5.20151	4.32815	0.673487	0.758377	0.807063
Zm00001d034129	10.2769	8.62994	10.278	2.19489	1.80581	1.49549
Zm00001d024511	53.6352	56.1522	57.6554	22.3417	17.2051	21.3122
Zm00001d001984	6.38551	6.61333	6.61451	20.7811	17.8203	19.2896
Zm00001d047789	138.31	136.545	138.455	48.9608	59.6578	55.6621
Zm00001d017850	79.9895	83.9588	84.4015	35.8488	29.7816	30.4043
Zm00001d042779	9.59693	8.4916	8.88376	1.1453	0.533058	0.223926
Zm00001d028839	1.96699	2.47245	1.61665	22.9427	23.2811	24.5149
Zm00001d029246	10.1455	10.5458	11.4737	25.6677	27.204	28.0831
Zm00001d043299	73.5764	63.8093	69.2526	24.96	26.2663	25.6301
Zm00001d046996	34.7765	30.5367	32.0586	7.36745	9.28701	8.96291
Zm00001d006100	24.4666	24.4764	24.6465	6.39118	7.01669	8.41667
Zm00001d052639	21.8429	20.4586	16.9712	54.4472	61.7075	59.5294
Zm00001d016561	61.3935	69.6331	74.8219	215.784	182.036	184.898
Zm00001d032495	2.62353	2.96257	3.87424	21.6385	19.5512	24.2304
Zm00001d017268	7.21642	5.64637	6.2063	0.0630247	0.244448	0.123225
Zm00001d034884	77.9837	69.7434	68.2418	174.822	208.052	196.142
Zm00001d035440	81.2561	84.0513	95.333	210.339	213.829	220.868
Zm00001d006868	36.0573	38.2725	39.0345	16.648	15.2137	16.392
Zm00001d052532	2.32736	1.86263	2.55761	11.8174	17.3051	18.9792
Zm00001d009948	21.2152	20.1346	19.7671	7.40152	8.72534	8.5118
Zm00001d031128	322.672	321.183	316.508	98.582	123.802	129.623
Zm00001d009868	18.3273	17.7185	18.0741	7.01916	7.69687	7.18422
Zm00001d018241	7.06761	7.15639	8.55183	28.2773	24.6308	24.6242
Zm00001d007754	15.2512	16.9968	16.24	4.36557	5.71176	5.05697
Zm00001d013223	4.87804	4.31633	3.8599	0.872451	1.02988	0.71693
Zm00001d031258	45.1166	48.6888	46.8543	137.22	112.56	111.52
Zm00001d043479	8.14483	5.96855	7.53206	25.7086	24.6786	27.0463
Zm00001d012532	17.5205	18.6245	17.7903	40.8005	42.0604	41.8776
Zm00001d034007	33.759	30.0975	27.1218	6.95337	4.27686	3.34804
Zm00001d015347	2.95269	2.01818	1.61479	15.6787	15.8697	18.6214
Zm00001d032781	14.6176	14.9235	14.4962	45.0465	34.9308	37.2456
novel.1309	1.31853	1.54192	1.12278	6.89688	7.3622	6.97889
Zm00001d002257	11.3225	12.9742	11.1212	41.6715	31.5403	34.1186
Zm00001d015459	157.563	155.657	164.408	343.618	332.47	334.747
Zm00001d021763	37.7291	37.7597	38.6448	14.1713	10.6759	9.64431
Zm00001d043610	87.8229	80.34	90.3761	210.429	246.776	222.985
Zm00001d007857	52.2379	57.6862	52.4241	21.6385	17.0513	15.6175
Zm00001d038547	69.2359	72.5114	67.5616	29.5136	32.4009	30.971
Zm00001d016708	276.374	262.84	261.991	560.07	593.429	596.074
Zm00001d031958	22.7925	23.4925	20.4662	67.2415	53.7846	61.8514
Zm00001d037738	150.088	141.794	126.463	48.2704	52.293	54.0229
Zm00001d002003	1.25952	1.2673	1.34133	0.0826346	0.0915735	0.0230808
Zm00001d021089	0.933314	0.514417	0.892644	18.0861	10.4826	10.3681
Zm00001d041163	5.22111	4.46038	4.94287	0.487522	0.327272	0.329951
Zm00001d010204	30.1941	28.3032	31.2753	10.548	8.12386	9.19207
Zm00001d035401	6.85507	6.65226	6.87248	1.5791	1.11358	1.06657
Zm00001d000237	2.60356	1.91954	1.59549	77.7637	31.1255	31.9156
Zm00001d038196	4.30868	4.2919	3.71933	0.551905	0.719691	0.353489
Zm00001d052950	9.97725	10.0596	10.503	1.19047	0.95063	1.3007
Zm00001d033422	7.21836	7.88527	7.43396	2.86499	3.1114	2.54617
Zm00001d052056	17.4453	19.7038	18.8	6.78785	7.72298	7.64239
Zm00001d029247	7.09417	6.48551	6.32409	16.6244	18.9284	19.0834
Zm00001d005396	15.9322	14.3992	13.5634	39.3184	41.0487	41.084
Zm00001d043395	4.03328	4.37953	3.95884	0.571289	0.759119	0.434378
Zm00001d015616	16.1497	14.4124	14.8961	46.0813	40.1843	37.3656
Zm00001d042740	13.4597	13.9004	12.5373	31.3385	32.4044	30.5035
Zm00001d050455	110.242	98.5407	108.684	293.96	243.981	253.96
Zm00001d042526	17.8733	17.3151	16.652	4.70901	6.25889	6.26522
Zm00001d044027	595.277	591.713	523.251	1292.13	1507.46	1490.28
Zm00001d013937	29.0174	30.5934	32.339	12.8661	11.2659	12.6159
Zm00001d018681	15.9009	15.4068	17.1715	43.4418	38.7663	38.9628
Zm00001d051552	41.3214	43.4536	41.9372	92.2219	93.3511	94.702
Zm00001d046801	41.4013	42.5302	42.6207	87.5653	91.5404	92.2898
Zm00001d014689	4.84384	4.80309	4.37302	1.37512	0.912947	0.944643
Zm00001d047034	36.745	37.4309	37.4887	93.6683	86.3069	80.9089
Zm00001d012418	12.7118	12.3258	11.4683	37.3102	32.581	30.6551
Zm00001d033573	10.7836	10.4854	9.94209	1.58016	2.72044	2.01763
Zm00001d021790	5.132	5.49599	5.40526	1.49557	1.8767	1.26138
Zm00001d053838	319.196	329.296	322.352	655.507	696.615	698.094
Zm00001d044042	20.6503	20.09	17.8843	4.85133	5.64492	6.09764
Zm00001d034937	80.6256	82.0405	79.2729	203.139	171.923	185.19
Zm00001d035812	7.38894	7.82597	7.95395	2.5409	2.68642	2.9179
Zm00001d036641	9.94748	11.622	12.2244	28.5216	29.9754	28.0304
Zm00001d053220	16.0727	12.4133	15.6166	43.3337	58.4846	55.7987
Zm00001d003114	7.99759	8.10588	8.41787	3.70426	3.31893	3.13309
Zm00001d000508	329.784	324.39	337.352	683.138	713.906	685.633
Zm00001d020702	201.54	189.45	197.564	416.857	431.111	406.681
Zm00001d042337	59.6869	56.91	62.8875	127.861	133.077	132.515
Zm00001d050864	2014.23	1899.14	1801.68	914.351	869.524	866.311
Zm00001d014134	151.683	145.031	153.459	422.696	650.039	648.929
Zm00001d010201	72.9214	61.2994	63.7282	18.7822	22.0728	24.2843
Zm00001d053926	66.2815	65.1567	64.7835	158.94	171.476	147.193
Zm00001d046357	35.9198	35.9219	33.6974	207.862	128.517	127.922
Zm00001d027488	129.449	121.006	126.925	61.0607	57.653	60.2592
Zm00001d033167	19.1481	19.8928	18.7611	43.2864	42.8774	42.7862
Zm00001d021321	64.1536	61.6024	59.1831	132.516	148.608	150.391
Zm00001d019461	0.81334	1.14205	1.01829	4.32859	4.67951	3.95561
Zm00001d024621	38.4602	34.7868	40.707	90.0833	111.264	98.0456
Zm00001d014658	8.96102	8.50852	8.91307	22.2633	20.6964	19.1871
novel.1607	1.57647	1.78045	1.75618	0.130983	0.15241	0.192072
Zm00001d020233	18.494	17.8967	18.2946	42.0694	40.0964	42.8495
Zm00001d011786	50.0186	50.4869	43.8942	115.06	122.953	112.704
Zm00001d046667	3.92031	2.85584	3.21596	27.2535	21.6458	25.8395
Zm00001d043091	6.33353	6.74235	7.75516	16.5263	16.8604	17.1488
Zm00001d014029	11.0394	9.88726	10.5665	42.814	33.2585	32.5273
Zm00001d043382	121.284	116.254	105.593	280.511	255.045	256.371
Zm00001d016802	20.8127	19.5181	18.0122	7.05521	5.7914	6.20374
Zm00001d020537	35.1425	35.7835	36.1938	15.1816	16.6449	14.9645
Zm00001d019034	967.677	950.565	898.508	1973.31	2251.17	2251.25
Zm00001d030213	14.0385	13.9613	12.537	2.12494	3.80168	2.89654
Zm00001d027435	29.0619	29.6733	26.6492	12.4775	10.8288	12.1755
Zm00001d026306	22.8152	21.6985	21.4087	49.8096	45.8026	47.8299
Zm00001d017288	20.9918	20.2316	20.3137	5.35385	5.88664	3.50482
Zm00001d018686	24.7988	24.2379	23.8809	54.6933	64.937	61.7795
Zm00001d042371	19.1373	22.0554	21.3607	54.6807	73.7716	72.4165
Zm00001d042598	28.2831	29.4191	27.9095	11.4647	12.4321	13.1541
Zm00001d044703	22.7666	22.0705	16.6538	3.77264	2.14443	1.52611
Zm00001d038173	102.271	100.272	104.991	48.283	47.294	45.7603
Zm00001d034186	14.267	14.7836	14.216	3.74512	2.05783	2.03399
Zm00001d026458	189.881	184.774	185.55	481.498	410.936	402.984
Zm00001d012036	3.33239	3.33624	3.38857	0.717109	0.463564	0.550816
Zm00001d026205	14.1975	15.0835	14.9735	2.92554	2.45341	1.85512
Zm00001d035201	63.0772	62.7504	62.5613	24.0229	29.334	27.4472
Zm00001d036950	23.582	26.292	25.1607	93.4451	80.7197	70.1974
Zm00001d008248	6.74818	5.15297	6.32442	18.8129	16.0324	17.5181
Zm00001d015509	50.9757	51.897	49.2098	23.3851	21.6874	21.8176
Zm00001d048368	32.2089	32.2604	34.8568	12.1888	12.1508	11.3131
Zm00001d048333	71.3177	68.7771	72.8982	229.53	169.04	186.188
Zm00001d030028	38.0052	38.5132	39.7006	18.0218	17.9504	17.1985
Zm00001d034422	53.7544	57.1049	58.2527	23.2995	22.2006	25.4106
Zm00001d049541	510.25	494.404	491.127	1007.45	1106.5	1106.51
Zm00001d053642	5.3058	5.79077	4.61672	13.9872	16.4538	16.3313
Zm00001d029365	9.40386	9.4589	10.8954	2.68206	2.6467	3.29485
Zm00001d003401	43.4504	45.2227	41.8857	93.1176	89.2664	92.5898
Zm00001d011012	0.449281	0.960048	0.592866	40.9289	15.1337	16.3377
Zm00001d009640	27.8388	26.4614	27.6098	11.1898	11.6631	12.008
Zm00001d015327	752.56	740.567	784.869	1520.66	1611.18	1629.65
Zm00001d028992	19.683	18.7321	20.3431	44.4379	50.2098	53.0821
Zm00001d003102	5.15976	4.39043	4.58393	16.0913	15.6919	16.9856
Zm00001d047797	44.6827	44.7993	48.6339	19.6615	20.4738	21.685
Zm00001d037984	9.7522	9.60482	9.66218	3.70588	4.13175	4.16558
Zm00001d016501	10.9875	10.7534	11.5057	26.4363	32.9981	32.349
Zm00001d003533	261.738	262.102	240.667	124.371	108.466	104.384
Zm00001d043782	55.6602	52.6641	54.5947	116.737	140.685	131.803
Zm00001d002573	30.411	32.9954	32.9659	71.9202	68.0226	68.3761
Zm00001d043699	19.0029	18.5688	18.5997	43.1746	43.2532	47.558
Zm00001d022525	5.17338	5.30513	5.62513	14.6972	14.8513	14.8518
Zm00001d031611	51.2763	59.3947	57.1431	19.1303	18.797	12.6547
Zm00001d027861	5.95056	6.03396	5.55722	16.4829	15.5824	15.8962
Zm00001d003157	591.146	597.185	565.888	1272.74	1191.48	1184.9
Zm00001d005143	0.273349	0.40563	0.636544	8.14069	7.0788	5.64779
Zm00001d006474	90.6404	90.5756	89.416	207.377	184.456	194.124
Zm00001d040686	13.2021	12.8373	13.1303	4.9682	5.33105	5.80324
Zm00001d004559	6.4939	7.44696	6.4681	15.1594	16.8227	16.2634
Zm00001d054010	3.82573	3.72559	2.74923	24.1653	24.9019	15.315
Zm00001d019411	25.4588	23.6264	25.6169	89.9388	68.5589	64.141
Zm00001d013173	29.1713	31.5472	31.4672	73.9989	68.7798	67.8723
Zm00001d015852	0.660915	0.533527	0.4925	6.78615	4.51157	4.11153
Zm00001d029703	0.55026	0.408272	0.88095	6.50211	7.27869	8.32016
novel.1380	2.8294	2.80264	2.79978	6.17733	5.963	6.23233
Zm00001d041824	9.33162	8.9601	8.70814	1.63475	1.48287	1.13415
Zm00001d021224	9.82856	11.1413	14.2436	35.2029	33.5778	35.8172
Zm00001d023459	16.1563	16.3656	16.7732	48.5464	41.3113	39.567
Zm00001d014654	5.22418	5.25071	6.35109	15.1492	13.9206	13.9191
Zm00001d041036	78.138	85.3123	78.5172	35.821	38.9381	37.2762
Zm00001d007084	77.1474	77.5616	84.9573	168.314	177.93	182.292
Zm00001d013003	100.119	105.013	71.5026	20.224	26.2637	26.567
Zm00001d008733	23.3674	22.573	22.5264	6.34598	8.74103	8.80011
Zm00001d033079	3.90763	4.56754	6.43974	0	0.179204	0.0903354
novel.1914	0.240641	0.357093	0.770517	8.50743	9.50456	9.67277
Zm00001d017240	564.11	578.055	589.25	1142.71	1217.97	1200.81
Zm00001d033271	12.5366	11.1511	10.8508	30.2408	32.4648	33.0084
Zm00001d053894	7.03874	7.0964	7.39614	2.3344	3.01807	2.6468
Zm00001d013755	45.9879	46.8111	49.3954	103.121	97.9518	101.623
Zm00001d049554	5.08154	5.2438	5.89574	14.6004	14.425	14.57
Zm00001d021176	41.4157	41.251	37.6751	17.119	14.0764	12.1387
Zm00001d052053	10.3209	10.4466	12.7408	26.9517	29.1811	29.2725
Zm00001d009779	12.2275	13.4106	12.2985	4.45795	4.26929	4.70776
Zm00001d053593	136.204	144.873	136.876	324.577	293.064	294.364
Zm00001d028548	12.6248	11.8939	14.4903	1.93365	1.94193	2.49792
Zm00001d035306	5.90346	8.08643	8.53541	0	0	0
Zm00001d031794	9.05176	7.02355	11.206	36.2923	35.8004	29.7843
Zm00001d043632	47.4826	46.7312	49.0922	22.468	22.6824	20.8176
Zm00001d053834	249.892	240.663	232.321	491.759	552.093	556.183
Zm00001d018064	277.48	274.353	259.607	557.852	551.316	554.245
Zm00001d037918	29.7069	28.5897	29.072	62.7938	59.9362	63.925
Zm00001d033797	18.0237	15.5429	16.2095	39.4981	38.4895	38.7407
Zm00001d020357	6.92188	6.51379	6.95827	2.7069	2.64905	2.65849
Zm00001d021334	45.6466	43.7509	44.381	18.1159	18.6117	18.9047
Zm00001d030859	91.9953	94.9862	92.0954	44.9479	44.2392	47.7125
Zm00001d005542	36.6229	35.8628	34.4253	9.7483	13.5529	13.6102
Zm00001d020052	9.54219	9.3625	8.83222	26.5121	23.6437	24.5158
Zm00001d018229	3.7717	3.8469	4.26785	21.7201	17.1813	18.9983
Zm00001d019216	65.9815	61.426	69.0049	140.402	156.643	155.341
Zm00001d029378	5.85232	6.0032	6.57782	13.6119	15.6426	15.6121
Zm00001d051166	50.6161	44.5652	50.2703	120.415	104.558	109.367
Zm00001d043344	102.251	100.82	81.8953	240.489	312.661	312.849
Zm00001d011363	39.8145	40.3476	38.3487	84.9071	80.9649	79.8223
Zm00001d005158	69.6928	74.654	69.0687	30.4647	32.3699	27.0682
Zm00001d045207	1.56813	1.14234	1.09965	7.58716	6.40077	6.31929
Zm00001d022148	11.8913	11.76	11.4888	29.7654	29.8773	25.7059
Zm00001d041719	16.6703	17.3947	18.7943	5.51834	6.69896	7.36018
Zm00001d033910	29.3858	30.1135	28.5275	13.3319	12.7266	13.5244
Zm00001d053807	18.2191	16.7365	16.6676	5.00082	5.58796	5.44746
Zm00001d016572	24.3916	26.8062	24.7884	10.6021	11.4864	11.0303
Zm00001d044599	15.698	14.078	14.125	6.05854	6.45029	5.64967
Zm00001d052478	33.2839	33.497	27.8504	11.6478	13.0849	12.9375
Zm00001d048449	76.1716	82.993	86.0916	170.173	177.269	171.113
Zm00001d017657	40.8988	40.6364	38.7633	90.7297	108.148	115.862
Zm00001d010171	30.7285	26.2182	29.2603	124.063	87.1974	84.3985
Zm00001d011144	89.0247	96.6307	95.9759	189.198	208.415	211.304
Zm00001d032810	24.399	26.7536	21.2345	56.5457	57.4507	57.51
Zm00001d002128	5.05007	5.50534	5.88001	14.9922	16.259	19.616
Zm00001d034103	20.5486	20.0813	17.1841	1.91954	1.01525	1.19415
Zm00001d023496	65.9938	58.1193	53.7667	143.475	150.347	145.38
Zm00001d037852	14.0359	14.039	14.7697	28.6454	31.3797	31.5325
Zm00001d040002	1.18877	0.916062	1.06845	8.59127	5.93706	6.73779
Zm00001d043056	19.7806	20.9537	19.1712	41.2834	45.9448	48.2311
Zm00001d002167	9.48548	9.63767	9.10974	27.3175	44.8893	41.7487
Zm00001d010871	6.959	8.36458	8.55844	0.601688	0.842728	0.718915
Zm00001d032668	25.6966	25.4827	29.1061	8.41275	9.7195	9.15746
Zm00001d037858	38.5052	39.142	39.9593	19.2146	19.3579	18.7194
Zm00001d043595	23.9897	25.1618	24.8628	10.8057	11.6565	10.7748
Zm00001d041991	11.958	11.5417	12.0604	27.0822	26.566	29.9581
Zm00001d030682	17.9272	20.0884	17.4614	4.06273	5.43813	5.87119
Zm00001d010380	1.2969	2.13176	1.04541	9.91621	12.3412	12.7921
Zm00001d039089	123.047	117.54	120.634	51.1178	57.9081	58.8291
Zm00001d052189	131.706	126.947	135.659	62.2626	55.985	47.7989
Zm00001d014341	30.5028	35.4693	36.2101	12.2235	9.39735	7.46847
Zm00001d039384	63.5257	61.5788	53.3263	131.338	148.171	150.039
Zm00001d001932	34.1468	33.6751	38.9027	13.661	13.7444	15.2627
Zm00001d032894	15.2913	15.3135	13.0481	5.55592	5.80787	5.87561
Zm00001d027585	15.0737	15.0793	14.525	39.5485	33.7484	36.0261
Zm00001d042292	19.0137	18.9909	21.3935	87.3969	68.8039	61.6749
Zm00001d042801	20.5931	23.0837	20.7685	48.716	50.8507	46.704
Zm00001d033651	10.7268	9.97769	10.2944	4.34701	3.97845	4.56272
Zm00001d032789	26.9588	27.7437	27.4579	10.1626	12.4099	12.0333
Zm00001d043875	98.6578	89.9295	101.033	42.5675	43.3394	43.4341
Zm00001d029519	7.07887	6.71717	7.34511	0.999268	1.57902	1.15778
Zm00001d016972	8.16258	8.52533	7.92408	2.37456	1.96023	2.03902
Zm00001d002856	10.2704	10.3004	10.9273	29.7359	34.9696	39.7793
Zm00001d000012	57.6877	57.9762	44.6742	167.33	138.078	143.259
Zm00001d016730	62.2373	62.9853	49.023	144.339	143.8	149.769
Zm00001d013522	11.0914	9.98143	10.6069	23.2249	24.1813	23.9864
Zm00001d044022	2.12799	3.30353	2.6683	29.9416	47.8189	33.6981
Zm00001d025660	36.8036	36.8018	38.9286	85.4604	77.7888	82.9264
Zm00001d027354	4.72139	4.5327	4.82807	0.988666	1.12184	1.19271
novel.2224	4.58893	4.96535	3.72902	13.9236	16.3508	16.2333
Zm00001d038630	0.157584	0.187074	0.0458704	7.38776	5.46074	4.43988
Zm00001d001865	15.4259	13.8306	14.1302	2.57009	2.49209	2.83668
novel.332	3.44643	2.14311	2.61152	18.4151	15.5733	21.2083
Zm00001d045309	36.3494	37.2301	36.3328	83.1729	74.4475	75.4603
Zm00001d002287	9.70178	9.83678	7.94192	2.1608	2.55263	3.15369
Zm00001d030220	51.6271	54.6999	52.6734	108.459	108.054	117.452
Zm00001d047528	23.7699	24.7096	22.8073	12.0532	11.1907	10.4602
Zm00001d047842	1.80512	2.23914	1.95594	0.362403	0.340423	0.287853
Zm00001d045204	6.30554	9.74864	8.02476	33.472	48.4111	42.9681
Zm00001d024376	74.1324	69.7938	58.2091	24.4126	24.7477	27.0521
Zm00001d017199	106.342	96.5025	107.107	229.377	214.701	213.779
Zm00001d000526	20.0538	20.2706	21.8473	53.3671	47.8735	44.0746
Zm00001d030915	78.5445	73.4076	74.2957	174.928	189.816	166.856
Zm00001d038884	49.3003	48.7547	35.5251	15.2006	14.5659	13.8547
Zm00001d031992	0.831105	0.767385	0.304643	6.97888	5.36779	5.48111
Zm00001d044683	40.1848	38.7413	35.4642	91.0783	125.7	119.357
Zm00001d013326	59.5227	50.8986	47.2007	152.188	237.329	189.241
Zm00001d009618	19.1555	18.2525	16.3253	3.339	5.34005	3.137
Zm00001d024239	89.5145	84.5671	78.2784	202.187	178.076	184.048
Zm00001d042525	41.3477	40.5208	40.4558	19.6682	20.1871	18.1535
Zm00001d026554	8.56231	8.69152	11.029	0.635802	1.35631	0.683709
Zm00001d042482	70.6024	73.8054	60.8671	154.646	190.795	185.836
Zm00001d038923	29.7168	29.193	32.4037	13.4858	11.4829	11.955
Zm00001d050033	18.143	19.2812	19.3112	8.36314	7.05422	7.56786
Zm00001d031779	1.97023	1.48591	1.6463	10.5817	7.56587	9.33449
Zm00001d024750	2.95746	3.86201	3.78784	17.0017	21.2462	23.4644
Zm00001d018491	137.275	136.004	134.116	55.9492	60.1632	65.6812
Zm00001d003035	15.3139	14.3868	11.7588	36.6349	38.5882	38.1867
Zm00001d048346	28.2832	29.5219	29.403	13.6411	11.6499	13.0463
Zm00001d046449	59.2248	56.5735	55.4705	25.2243	28.9866	26.5788
Zm00001d023825	6.06066	6.84389	6.38544	15.2007	15.2021	14.8378
Zm00001d020883	43.503	42.1117	46.2735	18.3575	13.7859	14.4333
Zm00001d014679	69.6356	76.9776	79.3727	32.4144	32.0189	34.9076
Zm00001d029648	152.034	146.481	152.572	349.421	478.201	507.752
Zm00001d019078	73.9068	73.1279	82.1354	154.906	173.298	173.22
Zm00001d044921	20.7973	21.8114	23.4228	6.79879	4.69079	6.45471
Zm00001d011315	20.6221	21.7516	18.1886	46.1699	58.6933	60.2628
Zm00001d038535	18.8031	18.2029	19.1591	8.40399	6.76466	7.95233
Zm00001d013406	5.63376	7.15524	6.63197	16.8735	17.7506	18.2383
Zm00001d019048	44.1835	44.3738	44.7682	102.146	91.2441	89.2382
Zm00001d031674	9.66142	11.252	12.0667	2.81527	2.88907	3.83011
Zm00001d016942	19.7222	20.6186	20.4888	87.678	56.9165	60.5761
Zm00001d035679	2.7586	2.69586	2.58198	0.667661	0.477031	0.664149
novel.232	11.0872	12.5808	7.26378	36.7546	41.9478	42.1726
Zm00001d022451	95.9069	97.9442	97.5602	47.328	44.742	37.719
Zm00001d046554	18.7358	21.3776	19.6627	45.3719	42.4505	41.241
Zm00001d014191	4.72231	4.26824	4.66529	13.225	14.5299	12.0148
Zm00001d043665	561.433	540.32	523.736	1100.49	1322.1	1310.64
Zm00001d007117	17.7241	17.9203	19.4456	6.75043	4.43409	4.02099
Zm00001d032855	6.88225	7.33725	8.0193	16.2645	20.3	20.8925
Zm00001d053228	14.3616	15.2785	11.611	3.86479	4.19212	3.93827
Zm00001d053234	4.91547	5.32677	4.72565	0.277268	0.772954	0.237173
Zm00001d028670	29.8421	34.177	26.213	9.64706	9.89744	8.27483
Zm00001d022599	11.962	13.4244	14.7788	4.69031	4.50974	5.50994
Zm00001d000293	4.3897	3.9696	3.87621	0.79248	0.812339	0.796855
Zm00001d043740	88.5866	83.9388	61.8465	12.18	18.0833	21.1535
Zm00001d017969	377.853	345.064	316.644	759.068	757.728	803.113
Zm00001d040245	274.009	269.748	313.741	625.081	806.019	751.772
Zm00001d017047	24.4711	28.071	27.1559	9.76213	10.482	9.0581
Zm00001d031168	2011.59	1875.82	1999.22	1044.31	961.952	960.806
Zm00001d007624	22.3237	20.5578	19.6143	3.71204	5.44297	4.07139
Zm00001d045188	31.8483	29.1347	35.7735	72.9784	72.5187	78.3405
Zm00001d023387	15.4947	16.712	16.501	48.3598	53.3697	49.1216
Zm00001d048732	3.91585	3.73055	5.2091	12.9259	11.5268	12.3126
Zm00001d051664	65.1587	64.9785	58.1109	422.68	238.656	239.221
Zm00001d016070	20.7785	20.265	21.2713	8.1017	9.95795	9.63153
Zm00001d015412	19.1584	17.2653	19.4304	4.08408	4.58542	5.39345
Zm00001d031540	24.7383	24.5862	23.799	9.24063	9.94581	10.2982
Zm00001d019422	42.604	40.8144	41.7033	97.6587	83.9148	87.9888
Zm00001d025035	29.807	31.1706	28.9963	60.1609	62.2643	61.5064
Zm00001d021707	104.642	104.159	99.916	202.814	211.803	218.313
Zm00001d021596	118.994	116.917	110.59	251.208	337.064	324.242
Zm00001d052855	33.1927	34.6764	35.2887	14.7209	16.746	16.9533
Zm00001d027816	6.9158	6.6045	6.87134	18.3313	19.5616	19.2599
Zm00001d021420	44.7676	43.2725	44.1333	95.5673	126.904	124.598
Zm00001d042772	9.03358	9.71242	10.6284	2.0377	2.20167	3.10189
Zm00001d044694	90.8932	82.946	90.7743	178.115	201.871	186.563
Zm00001d018598	10.4985	10.1594	11.7978	27.4087	24.7751	24.0218
Zm00001d045386	22.7054	22.0966	23.7539	10.1984	10.3626	10.5967
Zm00001d053964	37.984	38.5956	41.0823	81.2411	89.2396	83.4239
Zm00001d020835	12.0324	11.6789	11.7226	27.5473	24.156	23.7992
Zm00001d039083	2.22809	1.44276	1.88673	44.8337	22.7931	24.6538
Zm00001d028711	34.9705	35.7676	35.4106	79.7193	74.5748	70.0776
Zm00001d005726	37.788	43.2981	42.3969	99.4716	85.3727	88.6173
Zm00001d046941	34.3347	37.4538	38.4769	13.8968	9.04529	8.30735
Zm00001d032044	3.92185	4.25823	4.17646	8.92229	9.15064	9.50512
Zm00001d023659	7.73324	6.3125	7.63492	1.65039	1.69556	2.28566
Zm00001d018969	61.8602	58.7658	57.8388	144.783	128.47	121.564
Zm00001d038904	35.7557	33.964	35.9917	15.6324	16.6737	16.4081
Zm00001d026472	25.4359	27.0596	24.7886	5.86906	9.42743	8.63528
Zm00001d011636	9.88713	9.74603	9.14526	22.2654	22.1191	21.0547
Zm00001d004737	1.33663	1.50743	1.26898	0.252866	0.191556	0.270374
Zm00001d018030	46.7851	43.2812	42.9671	18.2628	14.4537	19.0215
Zm00001d020780	732.919	738.062	745.545	2550.47	1844.66	1812.67
Zm00001d038327	157.272	153.652	161.093	454.342	360.551	346.499
Zm00001d010445	22.2576	19.0456	18.3599	45.2588	50.7847	47.8019
Zm00001d031203	39.7046	40.5728	39.9114	264.065	150.858	146.116
Zm00001d031640	19.3651	17.5388	18.8811	5.88084	6.44806	4.42234
Zm00001d017547	263.079	248.763	232.397	542.11	514.387	500.05
Zm00001d020521	51.3924	52.2396	52.1475	20.8012	25.3153	19.5742
Zm00001d033050	514.251	503.094	394.28	184.932	182.186	198.705
Zm00001d024852	20.4286	21.3047	19.0209	7.52792	5.84956	5.69583
Zm00001d039643	16.0312	15.7588	11.374	2.75623	2.91192	3.65964
Zm00001d009568	70.1789	69.695	57.4292	156.759	188.681	198.843
Zm00001d034919	176.664	181.69	175.726	87.3303	86.8505	95.8119
Zm00001d022372	33.7974	34.2358	31.5212	10.863	9.93873	12.3324
Zm00001d010016	25.887	22.6543	23.2974	8.41611	7.86066	8.2275
Zm00001d023655	19.8309	21.0604	20.4257	7.64222	8.33657	8.19258
Zm00001d004448	1.78707	2.02397	1.72201	0	0	0
Zm00001d013456	24.6194	25.709	22.8937	51.9749	61.5007	62.129
Zm00001d051870	58.0976	57.2318	60.1004	29.1518	28.9748	27.5752
Zm00001d008181	38.5469	40.1936	42.6881	86.0113	79.5271	80.9428
Zm00001d025943	25.4328	26.5488	26.645	67.2052	57.0333	54.4256
Zm00001d007830	60.8177	62.8124	68.0162	148.402	134.537	128.42
Zm00001d051157	38.8194	38.7205	36.7675	10.8116	15.7474	14.4492
Zm00001d026079	15.9348	16.9386	18.6748	39.168	37.4102	36.2558
Zm00001d006287	40.7799	38.3204	38.8999	16.2082	12.99	14.7132
Zm00001d051225	11.9775	14.496	11.5914	39.6905	36.9789	32.1978
Zm00001d017670	2.19059	2.17719	2.62968	7.51735	9.49115	8.80334
Zm00001d005051	21.379	19.5196	19.5381	42.5268	51.839	49.048
Zm00001d039104	20.8722	23.1934	21.3941	10.5471	9.84189	9.23221
Zm00001d006871	32.5223	33.4371	40.1128	12.2164	14.522	11.4429
novel.947	76.9837	74.3921	76.4289	34.2506	34.1703	31.6699
Zm00001d052640	0.90058	1.12538	0.938206	10.8557	8.40684	8.19077
Zm00001d006679	67.1764	64.5632	69.2285	144.834	134.591	131.043
Zm00001d033633	71.5984	70.5616	79.1645	151.663	147.023	150.918
Zm00001d020442	12.2155	12.3882	10.7923	1.50966	1.73832	1.19911
Zm00001d004451	5.62266	6.52656	4.70393	22.1506	18.8712	21.3413
Zm00001d011285	79.312	87.9112	79.7283	36.3363	26.6825	25.1448
Zm00001d011845	49.2862	54.2961	58.7461	145.3	124.685	118.28
Zm00001d018401	42.5511	44.1085	44.2508	22.3024	21.2456	20.6854
Zm00001d017989	34.4778	34.0752	34.6225	73.062	80.7812	69.4965
Zm00001d052028	2.986	3.16623	3.08292	6.42173	6.40927	6.34074
Zm00001d019060	55.7776	53.4357	57.1659	153.72	261.578	266.258
Zm00001d026669	37.681	38.9137	39.7206	18.1965	18.9488	19.1368
Zm00001d006844	20.4769	20.6442	22.3108	8.36712	10.0462	8.92072
Zm00001d053541	10.3631	10.1859	10.6131	24.87	22.3215	26.0205
Zm00001d034518	4.18108	4.90097	3.98866	12.3674	12.8038	11.5887
Zm00001d023596	5.81033	6.99347	9.49008	0.413474	0.441018	0.970099
Zm00001d013377	9.23986	6.66181	9.63183	31.7513	30.3551	27.5505
Zm00001d034104	10.5995	9.83056	10.2203	1.27285	1.91304	2.05314
Zm00001d017920	30.8111	29.1934	33.0913	65.1536	82.2116	79.4256
Zm00001d013164	0.0693472	0.26344	0.145339	3.62418	2.52195	2.31334
Zm00001d033925	29.8889	30.2839	30.6604	14.3202	12.8344	13.8668
Zm00001d048087	123.686	133.846	150.663	359.216	572.183	567.244
Zm00001d049399	14.3195	16.438	15.4342	6.38512	6.56886	6.44502
Zm00001d038657	4.93954	4.62583	5.56449	11.6443	11.9741	12.3994
Zm00001d025016	2.91048	2.92358	4.85806	14.7663	14.4092	16.0257
Zm00001d038300	1.13751	1.44859	1.2522	6.00833	6.41167	5.65614
Zm00001d002065	63.0042	58.6907	65.3755	166.325	135.554	133.676
Zm00001d031908	73.7993	78.0118	76.3634	37.68	37.498	34.5091
Zm00001d029654	11.7413	13.3121	12.6341	5.24697	4.15375	4.06386
Zm00001d042274	62.289	54.1896	63.797	148.533	217.501	224.294
Zm00001d018046	4.49953	3.94527	4.90811	1.51672	1.25891	1.32852
Zm00001d003021	3.0786	3.30481	3.81334	10.8234	9.44546	10.0395
Zm00001d012527	138.917	143.054	124.113	273.424	311.663	305.076
Zm00001d019501	14.0558	14.3517	13.3588	6.31855	4.54654	4.41465
Zm00001d013956	2.47783	3.02805	3.64873	25.2044	18.0309	14.4005
Zm00001d021413	10.7564	9.62216	10.032	27.1385	22.5256	22.4324
Zm00001d038289	1.70167	2.63229	2.46165	13.316	13.0656	12.3202
Zm00001d051563	13.7449	17.6331	16.1974	4.25954	4.83242	5.16346
novel.356	0.215655	0.554695	0.209247	7.18213	4.7142	6.37307
Zm00001d021006	69.3931	80.7951	64.5282	174.536	246.107	249.95
Zm00001d022112	10.517	13.7857	13.2659	38.8987	36.5752	35.2285
Zm00001d014811	43.5456	41.034	44.7341	94.2804	89.3356	87.9028
Zm00001d003485	59.2645	44.7715	46.5424	6.94568	2.59034	7.31234
Zm00001d050666	36.5124	34.6844	33.9784	15.5839	15.0599	16.367
Zm00001d007783	10.8584	11.2303	9.6737	32.1416	30.2589	23.807
novel.166	42.1736	42.2344	41.389	19.5561	20.2795	20.5782
Zm00001d011758	14.7964	15.152	14.7992	30.3247	33.7781	35.6485
Zm00001d048944	6.42756	5.88138	6.00407	2.22731	2.53374	2.445
Zm00001d005391	112.017	119.179	126.943	267.279	240.725	236.28
Zm00001d029333	1.02702	1.00678	0.625081	3.88679	4.27908	3.60093
Zm00001d024946	0.83368	0.520892	0.4598	4.88973	4.77403	4.38455
Zm00001d039066	2.1713	2.20209	2.09283	6.63079	6.53671	7.34648
Zm00001d011164	46.4362	40.2712	44.0508	174.911	135.507	113.7
Zm00001d051981	29.8803	28.464	32.6409	14.7076	13.5732	11.9606
Zm00001d015397	32.1087	34.704	30.6895	83.8836	74.3737	70.5718
Zm00001d042308	35.2146	40.0194	41.1964	16.6944	14.5067	12.7423
Zm00001d028643	31.2394	30.2943	30.0809	64.3076	60.9021	69.1253
Zm00001d009848	23.8143	22.2526	25.0495	10.3463	11.6197	10.7973
Zm00001d008808	12.054	11.7581	11.6338	28.9307	26.2344	31.5994
Zm00001d038998	15.5312	15.0157	15.7255	32.5245	31.6856	30.134
Zm00001d034716	5.6701	3.71377	5.29293	0	0	0
Zm00001d017852	2541.72	2524.5	2212.54	5111.2	5090.43	4884.26
Zm00001d028744	15.9265	16.1236	22.4059	48.0383	56.2544	59.5507
Zm00001d043174	62.4481	62.4623	61.2134	27.9465	30.8884	32.2239
Zm00001d019147	64.3527	68.8928	71.6707	33.3937	34.3918	31.8045
Zm00001d020348	6.15151	5.80471	6.6115	18.3654	21.3344	19.3167
Zm00001d014316	7.36985	6.8978	7.26278	2.00295	1.46458	1.86177
Zm00001d018024	5.83576	6.67263	5.84712	1.79403	1.71669	1.29229
Zm00001d044395	14.0608	12.8675	13.4928	29.8665	29.8162	28.5216
Zm00001d051653	142.407	141.204	148.944	53.6258	57.7759	61.008
Zm00001d014463	370.863	356.501	359.238	179.085	134.168	134.006
Zm00001d002601	36.4168	43.4511	36.2752	92.7971	89.4305	82.9496
Zm00001d053177	18.3722	16.5096	18.8035	6.8332	7.94512	6.68007
Zm00001d049204	0.0175021	0.0207774	0.0203784	1.39892	2.19122	2.84034
Zm00001d027799	17.2511	17.8039	15.4018	6.50773	7.03229	6.58345
Zm00001d004841	25.874	24.0696	23.9024	9.73908	11.5383	10.8711
Zm00001d048856	17.5853	17.4519	18.5991	5.93198	7.08617	7.83169
Zm00001d035308	50.9941	54.2141	55.0077	24.7551	17.0516	18.6593
Zm00001d002395	32.9214	31.6211	29.5813	10.5296	13.1838	13.0919
Zm00001d009222	25.8311	28.879	28.2029	69.8613	56.9061	58.6927
Zm00001d053889	11.0319	12.1992	11.3345	25.1409	22.932	24.5435
Zm00001d008594	93.4638	98.7909	108.305	47.9333	40.7684	42.0393
Zm00001d038865	50.5346	48.9672	52.7263	23.7065	23.6717	25.4927
Zm00001d025667	7.84351	7.40993	6.08835	18.5731	19.835	19.1833
Zm00001d034663	5.21112	5.57908	5.21137	0.589693	0.810046	0.432359
Zm00001d016891	25.2114	26.9203	24.769	11.7933	13.1009	11.7542
Zm00001d043622	2.98776	2.39655	2.60125	9.64008	12.557	13.7518
Zm00001d035395	5.79661	5.58122	4.66537	0.574836	0.756459	0.802791
Zm00001d023400	10.6655	11.2213	5.56176	1.01005	0.640377	0.64562
Zm00001d038579	40.2509	37.1976	36.3102	18.8083	16.6131	16.3025
Zm00001d028103	6.01619	5.70422	7.44415	1.22079	1.06536	1.52162
Zm00001d042634	67.9467	64.5435	63.9753	172.325	137.534	139.44
Zm00001d026680	11.1889	10.8925	11.8407	45.3272	30.276	31.9027
Zm00001d044093	14.8998	14.6438	14.5138	32.782	33.1902	31.3157
Zm00001d046953	28.5783	29.0015	25.0391	60.1358	59.9397	54.7054
Zm00001d049097	6.2596	6.89799	6.22735	18.7357	14.6636	15.3988
Zm00001d008333	15.9795	17.6359	18.6395	40.2413	35.8227	36.2695
Zm00001d015091	163.651	177.475	165.432	326.664	391.685	392.36
Zm00001d054089	46.8055	46.048	46.2031	22.544	24.7111	22.7506
Zm00001d003083	14.7965	14.4245	14.4321	6.98443	6.53671	6.8063
Zm00001d025746	7.23925	7.36629	8.20779	18.0375	19.3146	17.4747
Zm00001d048099	1.05723	1.56885	0.967194	5.57164	7.06271	7.26237
Zm00001d028870	14.7323	12.8255	9.98708	0.905796	1.07349	1.47583
Zm00001d011211	1.75245	1.98669	1.7831	0.0970698	0.117655	0.0948944
Zm00001d049539	30.3089	30.9278	29.0799	15.0169	13.9878	13.4859
Zm00001d018350	9.43831	7.4824	6.77992	22.8188	24.749	24.3746
Zm00001d037018	176.924	163.818	177.772	479.519	371.067	380.894
Zm00001d027892	15.5007	16.1977	13.6442	33.0997	41.6407	39.3316
Zm00001d017709	4.93873	3.79589	4.8657	0.389298	0.377483	0.190287
Zm00001d003334	2.43517	2.61479	2.80352	9.547	8.44165	7.17452
Zm00001d008625	16.2862	16.2065	16.3135	7.02534	7.28809	7.22779
Zm00001d009571	8.76871	8.39245	7.578	19.9218	17.1669	18.0662
Zm00001d052765	20.5079	22.8603	22.8058	43.8379	48.9316	45.8849
Zm00001d038922	26.6871	29.3992	27.1217	14.4424	14.0918	12.9987
Zm00001d037492	17.6735	16.8315	19.0021	8.30126	8.67603	8.13496
Zm00001d033181	3.16875	3.19749	2.91062	0.40589	0.498525	0.290982
Zm00001d025773	40.5637	39.5438	41.1314	78.249	92.374	96.8792
Zm00001d002549	4.53366	5.3336	4.61294	21.1572	46.448	47.933
Zm00001d027508	13.0277	13.1435	13.6655	4.96111	4.66478	5.73174
Zm00001d004052	23.6057	21.7959	24.9488	9.80564	10.6676	10.8551
Zm00001d041374	9.33528	9.13492	10.0707	2.75065	2.13374	2.33047
Zm00001d034721	10.0447	9.55726	8.85392	3.8199	3.39346	3.42124
Zm00001d004754	9.22857	7.89175	11.0184	43.6376	31.8224	38.1939
Zm00001d043152	38.9888	38.0543	37.3884	101.93	79.0695	81.7279
Zm00001d044390	40.8607	40.538	41.2356	20.5736	19.9802	21.3617
Zm00001d038577	6.83739	6.28605	6.70405	18.4118	16.2823	16.8404
Zm00001d000241	8.52693	8.27639	9.14774	1.2777	1.75847	2.33696
Zm00001d030858	10.8873	8.83689	8.49031	29.4221	43.3975	45.7312
Zm00001d010259	3.47253	3.6745	4.19562	0.946806	1.13611	0.636342
Zm00001d010672	15.1946	13.2872	13.8275	4.10097	4.75242	4.15574
Zm00001d018701	12.6531	11.301	14.7049	52.8738	35.347	38.0978
Zm00001d002446	11.1482	11.682	11.0862	2.40246	2.99513	4.14603
Zm00001d028880	248.407	238.178	241.735	117.052	126.551	122.424
Zm00001d029745	19.1705	16.6309	18.6009	5.91857	5.37264	5.84749
Zm00001d029502	4.51836	3.81757	5.66378	0.563122	0.667372	0.642252
Zm00001d025323	32.4946	34.3521	31.6057	76.0756	65.0271	65.1041
Zm00001d003745	2.0693	1.04217	1.78877	8.81924	11.2152	11.9666
Zm00001d051676	6.75762	7.26976	7.68055	14.9945	15.4041	16.4665
Zm00001d051156	19.0362	14.7365	17.8635	40.3611	43.5508	40.8568
Zm00001d045480	6.29079	6.35022	8.49098	19.4931	18.2147	20.2604
Zm00001d034480	5.17537	4.83805	5.62697	1.21959	1.31696	0.948387
Zm00001d008618	6.03321	5.62145	8.07095	1.62234	1.67939	1.30736
Zm00001d046574	278.063	252.212	274.286	138.367	128.201	121.681
Zm00001d016022	2.63286	1.52055	1.65705	12.4143	9.96943	13.5261
Zm00001d035162	521.765	523.218	527.67	1267.36	1044.82	1037.01
Zm00001d006022	7.44524	7.03527	6.57633	0.690589	1.62625	1.28593
Zm00001d047750	15.6144	14.5404	14.854	5.69586	5.523	5.22817
Zm00001d007401	1.04053	1.07607	1.1241	0.222595	0.135899	0.16119
Zm00001d024499	34.6433	35.5372	40.9639	77.0848	78.0969	74.3014
Zm00001d018779	89.0425	87.319	84.693	44.5299	41.2159	35.0517
Zm00001d008706	61.709	57.8271	62.6304	28.8923	28.0154	22.4756
Zm00001d021511	26.3953	24.9771	29.6642	8.46723	10.3198	10.5193
Zm00001d016036	14.4162	11.7989	12.7554	3.51422	3.21826	4.05575
Zm00001d005118	19.0199	19.6355	19.2882	41.1812	37.8739	42.2174
Zm00001d012561	163.746	176.87	166.11	451.114	353.977	354.382
Zm00001d052798	11.1467	10.723	10.7409	29.6144	29.7898	26.7849
Zm00001d024141	37.963	37.9754	37.0792	18.2184	16.4071	19.8449
Zm00001d033402	38.892	38.4092	37.227	76.5782	80.1575	87.6259
Zm00001d014600	34.9029	32.5779	34.035	13.6135	15.3462	12.5217
Zm00001d022457	115.651	111.986	97.5873	46.8383	30.0621	35.3906
Zm00001d020400	36.1993	35.6057	38.3166	72.0592	78.1331	86.277
Zm00001d014755	13.1625	11.6984	15.2846	35.2707	31.5776	35.6437
Zm00001d012530	12.9592	12.3387	14.1698	34.3789	39.5124	37.8589
Zm00001d003373	4.24345	4.29793	4.52909	1.06122	0.627445	0.936221
Zm00001d025581	18.9432	21.0021	19.6362	39.5737	42.7028	41.1713
Zm00001d011067	20.1437	17.9983	20.631	54.2259	43.9624	43.1612
Zm00001d013319	18.5143	18.8596	17.3775	6.36219	8.01215	8.28421
Zm00001d045611	15.8718	14.3298	14.832	32.9077	29.5051	29.793
Zm00001d014499	8.91959	8.57515	7.99397	19.3505	17.0606	18.5527
Zm00001d034572	6.21389	5.41833	6.72287	28.316	22.1292	21.1535
Zm00001d009653	17.8608	18.2558	19.0557	6.50322	6.94777	8.22285
Zm00001d024789	1.02491	1.21672	0.807266	5.93089	6.15525	7.24747
Zm00001d006538	35.8074	33.811	29.812	15.0644	15.1503	12.5077
Zm00001d042853	2.17555	2.46941	1.84427	7.89076	7.08241	7.79995
Zm00001d053135	24.1671	24.6023	22.8358	11.2882	11.3354	11.7556
Zm00001d020486	47.964	42.9736	45.7777	112.52	92.4697	99.195
Zm00001d039412	29.3659	28.2126	23.0297	66.2339	60.4636	64.0672
Zm00001d014253	626.142	593.845	473.608	194.612	232.494	241.623
Zm00001d042868	15.5218	14.9516	14.4627	6.86748	5.36743	5.78756
Zm00001d002021	434.781	418.71	427.954	919.569	907.811	778.066
Zm00001d009071	0.528346	0.961739	1.3944	9.36644	7.76973	7.30406
Zm00001d052335	7.90682	6.6674	7.23348	18.8091	25.0191	22.9137
Zm00001d048731	2.31618	2.4657	2.68216	8.24261	6.56658	7.22562
Zm00001d023536	8.12318	7.31648	7.48183	2.29844	2.19857	2.48984
Zm00001d009938	21.2438	20.5475	17.7345	42.6795	49.6937	46.1582
Zm00001d012572	6.48925	4.78372	4.87465	0.0804404	0.233997	0.0786377
Zm00001d018826	55.2659	56.4928	53.4668	135.033	116.63	109.158
Zm00001d049060	302.353	298.215	263.349	117.809	138.48	136.323
Zm00001d035007	23.5881	23.6319	23.3312	61.2371	47.3854	52.5941
Zm00001d053358	2.14976	2.34626	2.34157	14.7632	11.6278	9.37842
Zm00001d039065	3.24683	2.95741	3.57422	9.27363	8.20031	8.05455
Zm00001d007905	1.35845	1.49714	1.5545	0.40086	0.475716	0.450366
Zm00001d024291	9.32565	9.14443	8.46656	19.6862	18.7519	17.6554
Zm00001d015095	27.379	26.0987	27.3614	7.21282	10.0779	10.549
Zm00001d045888	56.6533	68.0706	57.1686	146.455	187.557	158.136
Zm00001d028417	9.72946	9.23806	8.67576	21.1899	18.6293	18.7146
Zm00001d004881	60.0399	54.7781	54.9869	111.891	127.325	132.255
Zm00001d013619	28.5497	34.2048	30.7906	5.6624	6.27492	7.11708
Zm00001d026084	7.64908	7.04834	7.89695	2.29819	2.26073	2.08388
Zm00001d020261	2.06732	2.1036	1.87804	7.1585	7.21213	7.23704
Zm00001d053953	11.0099	12.5215	11.4492	2.77748	2.88108	3.03096
Zm00001d047993	60.6246	60.8943	62.7101	113.547	137.063	132.433
Zm00001d027856	108.135	100.505	111.84	293.478	226.31	228.065
Zm00001d042684	0.147344	0.0655942	0.278783	2.17989	3.18432	3.23807
Zm00001d053682	2.69569	2.82165	2.39621	11.6286	8.94281	10.4534
Zm00001d010115	11.45	10.3054	10.6624	21.4801	25.3202	25.4694
Zm00001d022462	30.8283	27.4619	30.8209	9.54848	11.4006	11.9816
Zm00001d029940	16.5207	17.6097	17.0006	3.12953	4.85529	2.79716
Zm00001d023994	38.0403	36.88	35.6745	356.856	161.182	169.598
Zm00001d021245	16.8488	17.5869	16.7343	5.70984	5.40473	5.64833
Zm00001d035616	34.2911	35.9541	39.7411	105.068	81.5305	79.0864
Zm00001d034112	51.2928	50.594	52.5753	16.6385	8.40914	8.31229
Zm00001d007639	13.4925	13.6722	13.0848	5.23396	6.7726	5.46593
Zm00001d011347	18.9743	19.8479	16.5562	49.2121	40.4967	39.0318
Zm00001d041243	90.3313	83.9896	87.1833	207.521	173.17	171.119
Zm00001d047422	5.86998	5.2186	5.84958	15.3239	12.5189	12.1888
Zm00001d007072	13.7649	15.5457	16.417	5.45681	4.04328	4.62996
Zm00001d030691	44.1063	46.9703	44.3061	19.8291	22.2349	22.8502
Zm00001d037636	4.29263	4.31619	3.38233	1.22294	1.06173	1.15383
Zm00001d031041	5.56638	5.61083	5.24512	2.15675	2.24264	2.20552
Zm00001d010261	17.639	17.3374	20.317	4.37304	4.05187	5.13005
Zm00001d048203	8.74905	9.20404	8.96857	23.6602	19.8607	18.3562
Zm00001d049091	29.4631	31.3904	31.3315	75.7825	63.0382	62.0566
Zm00001d013455	18.8334	17.2088	21.707	5.55582	6.86161	5.71717
Zm00001d009626	7.06307	7.93442	5.98096	1.43559	1.00051	0.65785
Zm00001d031880	4.75115	4.90914	5.42952	0.270481	0.524544	0.264419
Zm00001d041277	1.62653	1.30021	1.43703	16.2069	7.62604	7.41827
Zm00001d037619	13.3082	12.9373	12.9576	4.65089	2.59884	3.46779
Zm00001d049790	46.7182	51.7221	54.0625	23.7656	24.8936	23.0179
Zm00001d004960	9.44397	10.1708	10.3636	3.13097	4.36072	3.95122
Zm00001d033297	5.67077	6.02366	5.39355	2.8495	2.45074	2.77195
Zm00001d043674	36.7702	37.3251	33.8679	90.513	74.2636	75.9392
Zm00001d053554	4.95621	3.89485	5.77072	0.429193	0.312126	0.367128
Zm00001d027991	17.3839	16.011	17.4713	7.54559	6.0343	6.27382
Zm00001d000439	5.48474	5.36395	5.16971	14.2918	13.6635	15.9731
Zm00001d012378	441.323	434.437	447.054	835.188	1069.98	1061.61
Zm00001d020583	17.4314	13.9877	15.2092	3.45944	4.07796	4.50922
Zm00001d004187	0.552629	0.517932	0.47412	5.27549	3.90157	4.37057
Zm00001d037242	3.90284	3.21695	3.55205	11.5003	9.85584	9.44995
Zm00001d009907	57.5897	54.6937	53.6011	162.4	120.546	121.588
Zm00001d025413	21.1864	19.1505	21.9616	7.02631	9.53365	8.97873
Zm00001d032158	12.2294	12.6374	12.6529	26.5895	29.7963	27.279
Zm00001d033319	0.104969	0.332301	0.0814797	4.57151	7.19673	3.83813
Zm00001d042052	4.44586	4.41709	4.09528	9.60044	10.058	8.47735
Zm00001d011879	19.4096	24.191	23.1333	50.1156	66.6658	59.48
Zm00001d042933	204.316	207.667	164	405.692	471.574	449.542
Zm00001d043625	35.2651	34.1296	36.2983	14.0723	17.6148	16.9014
Zm00001d044857	4.06236	4.05862	4.12117	14.7142	13.4283	13.1152
Zm00001d035937	42.547	40.9999	39.773	20.3707	15.5019	19.3785
Zm00001d030343	32.9088	33.0498	31.1001	61.2013	70.2654	72.0641
Zm00001d028727	13.5269	14.1845	13.9548	6.37587	6.40122	5.81929
Zm00001d008491	9.67336	9.89646	9.21803	20.752	24.2248	22.4141
Zm00001d031212	19.9141	20.9483	22.0777	10.2149	8.48511	7.70252
Zm00001d042738	1.06299	0.954969	1.5722	7.06562	6.08043	7.03679
Zm00001d028693	111.459	121.024	115.49	252.77	366.835	395.423
Zm00001d017941	1.54804	3.30219	2.78816	0	0	0
Zm00001d039341	9.99654	9.26347	10.5713	18.7551	20.9555	21.1447
Zm00001d022077	6.69098	6.8084	6.33834	18.3476	14.3681	14.5208
Zm00001d002075	7.57079	7.51727	7.41353	19.118	16.9778	15.5965
Zm00001d051316	3.11793	2.71771	2.63281	12.6074	8.10104	9.68687
Zm00001d002479	28.0034	27.5774	25.9363	87.7651	64.3682	63.2557
Zm00001d037717	11.0612	10.6772	11.7951	3.45093	4.97849	3.86729
Zm00001d005965	7.582	4.96311	6.02287	0	0	0.106478
Zm00001d042966	22.4636	20.1279	22.1015	10.19	9.13436	10.0333
Zm00001d018754	2.51401	2.69289	2.38884	6.75138	7.12792	7.81588
Zm00001d007819	19.3463	17.8014	20.379	7.25481	8.79329	7.6463
Zm00001d009724	5.6675	5.16162	4.54011	1.86603	1.78973	1.23927
Zm00001d043773	2.91211	3.11625	3.18375	7.71251	7.80449	7.66294
Zm00001d053845	27.1636	22.8318	20.3156	1.52384	1.77311	1.19175
Zm00001d014946	5.3179	4.71176	4.8433	1.35693	2.02099	1.37958
Zm00001d037252	5.96154	6.31289	5.88986	2.64751	2.77902	2.50023
Zm00001d048898	81.9788	79.8417	78.7595	322.691	206.16	208.479
Zm00001d050110	5.19398	6.08094	6.04757	0.605657	0.960997	0.753561
Zm00001d009161	12.0595	11.9542	12.5671	6.15417	6.0393	5.81692
Zm00001d036736	13.2631	14.1631	11.305	4.24316	2.93209	3.09913
Zm00001d029506	40.3495	40.4493	42.2825	11.5773	5.07839	4.98523
Zm00001d025864	17.6723	19.6664	18.0886	7.0325	8.35524	6.34606
Zm00001d021288	34.5139	30.0631	36.5491	71.3435	68.909	68.5809
Zm00001d016091	14.1128	13.6963	14.2548	31.2375	31.0783	28.947
Zm00001d018358	206.298	191.919	203.838	109.743	85.4725	89.3719
Zm00001d045218	5.77437	5.70083	5.72856	1.24533	1.82227	1.85933
Zm00001d031132	42.3697	40.775	45.1241	92.0162	92.6108	78.0366
Zm00001d028793	25.9255	19.0562	29.8895	89.785	74.623	68.7251
Zm00001d024916	4.43589	5.40175	4.41945	14.3749	13.3593	12.1974
Zm00001d018420	4.52043	4.72879	4.74221	1.56854	1.48091	1.93691
Zm00001d028774	3.93366	4.25251	3.58614	10.2403	11.8007	9.88507
Zm00001d011642	38.3459	38.3956	41.5114	17.0643	19.959	20.3826
Zm00001d025431	7.85216	7.22296	7.34943	17.054	14.4836	16.6882
Zm00001d027618	14.9817	15.6055	17.3952	4.36191	5.5357	4.76582
Zm00001d051427	17.4101	19.1676	17.9967	7.50722	7.83605	7.68435
Zm00001d025665	2.06224	2.25489	2.12312	7.62435	6.53557	5.51264
Zm00001d033775	9.63078	10.2049	10.3713	4.58972	4.38774	5.3084
Zm00001d046865	3.27517	3.33557	2.54897	0.211969	0.462455	0.414437
Zm00001d051543	57.5744	64.7463	60.3621	25.0073	28.1432	24.4469
Zm00001d024675	36.5456	32.8133	36.5975	14.8397	16.4262	15.5008
Zm00001d006866	4.48681	3.70618	3.61674	0.723426	0.88853	0.87223
Zm00001d038915	10.2133	12.0535	12.2409	4.17818	4.58759	4.20468
Zm00001d048084	9.82813	10.1174	10.4206	21.0181	21.5479	23.4009
Zm00001d034722	25.3637	27.8052	27.2712	131.137	98.9399	75.3139
Zm00001d047296	35.7479	36.8617	34.1694	15.4621	17.2232	16.7396
Zm00001d039395	16.6474	17.9404	17.9136	5.24357	6.35554	6.97144
Zm00001d013130	3.66222	3.39172	3.99191	0.439157	0.425829	0.507373
Zm00001d028651	31.3811	27.7538	26.5378	66.139	60.0728	58.9277
Zm00001d034995	45.1396	45.1787	44.4342	132.512	102.257	95.5483
Zm00001d010743	8.17046	9.01135	9.51321	21.3839	22.1749	19.5774
Zm00001d052355	4.35464	4.27826	4.72061	0.577026	0.223806	0.169228
Zm00001d025831	60.0621	53.3175	59.8157	113.092	149.563	139.215
Zm00001d028586	10.9333	9.89356	9.09514	1.75057	2.79579	3.32202
Zm00001d034432	35.2334	30.9366	31.371	66.0121	67.6548	64.3796
Zm00001d049016	10.2656	10.6634	8.52508	24.5971	34.3134	31.9288
Zm00001d018827	12.8262	12.6887	12.0808	33.4194	31.3172	29.4583
Zm00001d013086	19.5398	20.9812	19.829	9.19827	9.75029	9.99126
Zm00001d024004	3.60496	3.82534	4.03327	10.8347	11.6165	9.59324
Zm00001d013208	246.383	254.211	182.651	70.8762	87.8859	92.5966
Zm00001d015845	1.48458	0.602929	0.727815	8.76748	7.6862	7.39689
Zm00001d019279	61.4735	64.5378	67.6651	203.92	151.312	139.564
Zm00001d017270	63.5842	63.5924	62.8099	34.702	31.2621	27.9793
Zm00001d005037	38.6007	38.3102	42.528	14.5143	13.6098	18.3209
Zm00001d006587	18.3193	21.6699	19.3112	7.44189	4.29062	5.35802
Zm00001d008976	9.82438	9.49904	9.10079	1.23467	2.62464	1.90335
Zm00001d019306	32.8989	35.6129	35.7519	15.6202	10.4243	14.7208
Zm00001d034673	8.21938	7.76753	9.12943	21.5692	26.2742	19.9076
Zm00001d032279	29.6613	31.2	28.6482	56.7493	73.8591	73.0211
Zm00001d012636	6.77717	7.43145	6.39582	1.94637	2.23286	2.33153
Zm00001d045889	10.1248	9.4066	10.7316	3.25634	3.40356	3.05934
Zm00001d028775	29.9832	30.342	30.0573	79.6408	61.2014	64.1749
Zm00001d053553	10.8143	10.4381	10.673	5.02296	4.4784	5.01443
Zm00001d029325	8.22938	8.43912	7.82854	1.93777	1.14826	1.89435
Zm00001d021897	1.58939	1.64179	2.30724	6.59942	8.24504	8.93287
Zm00001d012878	74.005	72.1312	72.949	33.3082	39.9062	36.5851
Zm00001d018839	7.35628	7.79053	6.56256	0.85415	0.197197	0
Zm00001d047841	53.2681	56.0144	60.3749	118.414	171.966	162.425
Zm00001d001781	6.39886	6.42013	8.55601	1.87195	1.81514	1.67491
Zm00001d019280	9.78358	5.85564	6.26529	26.0664	27.0373	27.0749
Zm00001d034139	23.8821	21.5207	20.6935	10.9274	9.37061	9.51409
Zm00001d034107	99.6524	97.4638	77.7637	24.4928	32.7483	37.5526
novel.355	1.27655	1.85221	1.32119	7.03114	9.14319	8.41879
Zm00001d028355	2.81306	2.6781	2.6054	8.40924	6.65663	6.45037
Zm00001d025160	18.7823	20.0543	19.5398	5.55198	6.87429	5.09355
Zm00001d008457	14.0239	13.3823	15.1014	6.15104	6.12412	6.76484
Zm00001d024853	19.9135	20.4101	20.0181	7.27344	7.4641	8.53252
Zm00001d025892	7.45484	8.03127	6.67769	14.8804	16.1071	15.2683
Zm00001d014088	3.18353	2.80263	3.17917	7.111	8.53014	8.70747
Zm00001d016285	18.6886	18.5417	17.6473	6.27832	8.69135	8.29929
Zm00001d031204	56.6584	56.2994	55.8674	152.005	117.269	114.145
Zm00001d005936	30.6918	32.3635	29.6619	58.325	67.4718	66.6283
Zm00001d002103	2.96623	2.52813	2.6728	0.807723	0.93779	0.872739
novel.26	32.8362	32.1445	35.6446	82.309	88.6957	72.1143
Zm00001d013111	41.0814	46.4269	42.8549	16.5132	21.5672	20.3848
Zm00001d021773	17.0027	13.8905	11.495	63.5103	92.9193	60.9881
Zm00001d008465	7.79645	9.20663	7.80828	2.62444	2.91272	2.41107
Zm00001d019983	1.23873	1.36059	0.903123	4.27075	4.64153	4.03587
Zm00001d020781	9.12351	9.00425	8.64164	28.604	20.667	20.7002
Zm00001d053868	18.6676	17.3259	19.8724	6.78221	5.56463	5.61018
Zm00001d014952	3.42955	3.79993	4.52559	11.9991	14.4584	12.7118
Zm00001d024258	3.89098	2.64692	3.71597	13.9104	16.6812	13.0732
Zm00001d021727	2.19165	2.53332	1.91387	6.36078	7.28524	6.54323
Zm00001d002934	11.553	15.8484	13.053	0.986556	2.93362	1.60741
Zm00001d011183	6.30647	6.70607	6.68168	0.459416	1.38097	1.07789
Zm00001d049201	1.49183	1.89982	1.98966	17.4692	8.85358	10.1081
Zm00001d006368	8.59766	10.244	9.09389	22.4614	28.0226	22.8572
Zm00001d021583	1.42342	1.31773	1.07956	4.39594	4.47663	4.25818
Zm00001d040422	6.71607	6.37199	7.53219	3.39662	2.65672	2.61828
Zm00001d046961	72.7938	68.4904	53.3058	147.308	166.42	151.872
Zm00001d013812	53.8846	53.7975	53.8693	30.4316	25.5789	25.5506
Zm00001d052371	4.2277	4.91321	5.69972	15.5961	22.9495	22.4018
Zm00001d009579	37.8233	38.7843	36.1839	17.5557	13.6184	15.7255
Zm00001d000399	26.0291	24.2043	25.0158	13.2649	11.1692	12.5184
Zm00001d050173	17.4844	14.3463	12.9481	4.39686	4.83826	4.25003
Zm00001d042599	9.39681	9.34522	9.12446	21.7475	23.043	21.2601
Zm00001d006467	53.0019	52.2571	54.5149	102.365	143.058	128.518
Zm00001d041568	26.0022	23.9641	26.4566	10.9145	10.6337	12.1942
Zm00001d047833	2.51472	2.3268	2.10988	5.5252	5.71028	5.21244
Zm00001d038161	47.5011	53.5924	51.6268	27.9609	23.7233	24.1675
Zm00001d010700	1.98246	2.40695	2.41319	0.277022	0.358153	0.135407
Zm00001d045763	9.35499	9.82353	8.91365	20.1411	18.6303	18.3055
Zm00001d049607	5.67441	7.12282	4.98229	1.21538	0.935861	1.22308
Zm00001d038004	17.6051	18.6689	16.6981	42.3394	38.5485	37.8237
Zm00001d005459	42.3792	44.7346	43.0638	116.69	91.1094	87.8855
Zm00001d032536	31.2787	30.6378	35.6211	78.7451	63.5954	65.5953
Zm00001d049552	10.0927	10.9733	10.2872	4.01642	4.40569	4.76077
Zm00001d011891	18.9695	20.2953	17.512	6.67953	7.87301	8.40668
Zm00001d020510	8.17194	8.48666	8.77605	3.86188	3.84119	3.60019
Zm00001d002668	2.1726	2.18987	2.07622	5.21403	6.4152	5.72855
Zm00001d022073	26.3391	25.8685	26.7573	56.867	48.5195	59.6856
Zm00001d052622	15.8856	15.116	15.1538	7.57978	6.98226	7.64809
Zm00001d015705	17.8512	18.2104	15.7012	4.4544	5.70136	6.27058
Zm00001d018629	29.5561	29.2261	36.3554	85.9386	74.3809	68.1726
Zm00001d025614	59.1894	58.0645	64.5862	130.876	203.976	207.87
Zm00001d029963	34.0198	29.8894	31.0603	78.737	65.7151	63.1453
Zm00001d053415	7.03874	7.34313	6.08454	0	0	0
Zm00001d016588	2.94098	3.29933	3.92083	13.2001	9.84068	9.32465
Zm00001d006663	20.767	20.8136	21.655	9.43505	7.12175	6.9039
Zm00001d025869	5.41742	4.2978	4.91275	1.54132	1.37808	1.54591
Zm00001d050383	12.0407	12.9073	11.1686	3.17671	4.45305	4.4895
Zm00001d041571	0	0	0	2.79681	1.90311	2.06259
Zm00001d052985	37.0423	43.0304	37.2331	86.2751	75.4845	79.1843
Zm00001d002426	5.24947	4.7772	4.63682	1.47681	0.705618	1.06709
Zm00001d019934	5.42718	5.88013	4.58065	13.4057	15.4361	17.5211
Zm00001d029763	10.1097	10.0014	9.87258	0.501277	0.729096	1.96017
Zm00001d048393	6.53669	4.54155	5.2961	0.92604	0.628555	0.678965
Zm00001d015226	3.36114	3.26466	3.6848	13.0837	10.6047	9.34691
Zm00001d018680	0.22301	0.297837	0.357032	7.24139	4.2379	3.39294
Zm00001d031227	32.0531	28.3279	27.1223	67.0987	58.8525	60.6149
Zm00001d008987	13.6465	15.652	13.7114	49.1923	34.3119	34.0377
Zm00001d038374	43.3832	43.7607	47.0292	21.2847	24.2405	21.0959
Zm00001d034596	8.75252	8.64662	6.48514	0.0940803	0.912251	0
Zm00001d014317	41.4674	40.145	44.3032	80.5955	93.8098	83.5412
Zm00001d043932	91.4157	100.272	82.0575	45.1703	37.1115	38.2086
Zm00001d037810	1.31015	1.09604	0.813919	0.0946092	0.0786325	0.191584
Zm00001d043225	10.8975	11.8765	12.0228	2.30664	3.03543	3.81193
Zm00001d040619	27.1871	28.097	23.1523	6.3563	7.34362	7.53595
Zm00001d046147	1.60886	2.19643	1.49861	11.4993	16.7854	12.9339
Zm00001d045184	44.9397	42.1889	46.9379	121.887	92.0704	95.043
Zm00001d038843	27.3089	26.8287	26.171	12.3626	13.765	12.8208
Zm00001d023429	27.4114	28.1362	27.2462	13.5172	15.2808	12.9886
Zm00001d013568	1889.02	2316.48	2252.24	1145.01	897.486	965.017
Zm00001d004012	3.55481	4.05177	4.07553	1.27384	0.861374	1.2289
Zm00001d032060	9.24108	9.01823	8.23504	17.1348	20.5407	21.1244
Zm00001d015032	9.20928	8.19401	9.09809	22.7919	18.2736	19.0382
Zm00001d025145	216.415	176.099	182.992	541.931	458.467	401.286
Zm00001d011932	5.80293	6.56997	7.00684	15.1552	19.6204	19.0543
Zm00001d048770	11.7135	14.0948	15.123	42.3787	35.5107	40.2316
Zm00001d034641	61.3261	52.8251	49.7382	113.042	143.375	129.839
Zm00001d025846	3.64792	4.45432	4.56295	14.2904	11.0294	11.5582
Zm00001d034283	118.475	114.396	118.799	65.4899	52.3616	51.5735
Zm00001d020201	41.762	40.2977	42.2205	18.3565	21.629	21.3711
Zm00001d021951	11.8286	12.1717	11.6537	5.08271	4.89538	5.06885
Zm00001d012909	60.6998	58.5679	55.3999	148.995	112.016	121.296
Zm00001d013191	32.5691	35.9732	40.1441	8.98547	9.2462	11.4731
Zm00001d034568	12.9919	12.3592	11.7184	27.7182	23.9079	24.5721
Zm00001d007789	3.44225	3.14192	3.87561	0.648905	0.871215	0.585565
novel.1611	1.3351	1.25306	1.29543	3.38521	2.96783	3.26648
Zm00001d021168	18.0779	15.8703	12.7944	36.0771	39.5484	37.0567
Zm00001d031050	27.8147	27.0478	27.0165	12.2995	11.8447	14.9545
Zm00001d013750	23.1563	22.3315	23.6302	8.95947	8.84551	8.83831
Zm00001d037616	21.4862	20.7992	19.7795	9.78053	9.21904	8.09379
Zm00001d010925	6.88714	7.19899	6.4051	40.0145	23.7578	23.4967
Zm00001d002953	26.7442	25.3774	27.2469	11.2671	13.5307	12.2589
Zm00001d025146	86.2918	85.2182	81.7048	233.398	177.784	176.01
Zm00001d025566	148.65	152.008	140.862	397.783	302.266	296.636
Zm00001d003612	31.3252	30.1084	27.5527	13.8069	13.3316	13.8944
Zm00001d017079	1.79872	1.93515	2.13796	5.81762	8.01478	7.99593
Zm00001d028117	30.6402	31.1779	27.7508	11.5709	12.7611	15.4315
Zm00001d024679	11.2883	12.4949	11.6116	26.0875	24.1192	23.5654
Zm00001d017271	80.6849	78.3725	76.6744	29.7479	40.5907	37.8339
Zm00001d033049	38.7779	47.1626	35.5976	11.5494	7.85207	4.80172
Zm00001d044230	3.59343	4.54112	3.6891	13.185	13.3032	12.1928
Zm00001d012598	34.1391	37.4418	34.838	14.4759	17.3264	15.1097
Zm00001d014969	57.5119	60.2936	67.5328	26.962	30.6073	30.3068
Zm00001d048317	21.4993	19.4765	25.2425	57.0175	47.696	48.8315
Zm00001d052702	14.687	14.9546	12.5721	2.98923	4.80201	4.57963
Zm00001d033777	3.13665	2.91164	2.98087	0.901186	0.932092	0.998455
Zm00001d025893	12.0297	14.3028	14.263	5.7784	6.23167	5.31824
Zm00001d004250	76.184	94.3734	84.3655	228.159	194.698	181.672
Zm00001d008975	9.93299	10.8406	11.0667	4.37441	5.14764	4.89915
Zm00001d046549	14.7674	16.1743	15.6715	5.95286	7.66472	7.70839
Zm00001d026194	1.64767	1.54423	1.81748	7.02028	6.97956	6.16797
Zm00001d003427	3.52605	4.3191	4.36679	0.911526	0.883862	1.13194
Zm00001d007853	0.710487	0.492924	0.61238	0	0	0
Zm00001d043808	28.6192	31.4149	32.2763	58.0786	70.713	68.0514
novel.840	2.2165	2.17214	2.30363	0.411581	0.221716	0.0894126
Zm00001d049438	0.389439	0.565056	1.20917	12.2382	9.99644	6.43709
Zm00001d014863	2.16446	2.89323	2.00423	7.33507	8.58576	10.6536
Zm00001d009596	13.4242	12.3338	10.8701	2.2999	3.36085	4.27504
Zm00001d046993	96.9124	95.8738	92.9974	41.4548	26.945	35.627
Zm00001d039935	2.63953	1.40007	1.83091	10.5315	11.6348	12.0676
Zm00001d023984	0.478316	0.668033	0.327602	9.29834	5.40969	4.35473
Zm00001d020280	7.168	7.56083	8.70174	2.56483	1.96157	2.36609
Zm00001d028432	7.66822	7.47282	7.19605	1.23146	0.938209	0.68792
Zm00001d048382	40.7497	41.881	41.553	19.4118	16.1555	20.5133
Zm00001d042811	16.5388	17.2821	15.0979	36.3563	31.495	33.9629
Zm00001d022607	16.2262	12.7539	16.8223	43.7325	43.3991	38.4104
Zm00001d022272	7.10783	7.08937	6.38123	15.5976	13.9116	14.0716
Zm00001d047931	52.7584	49.922	51.78	29.0359	23.0531	23.2418
Zm00001d049632	29.5627	33.3543	32.0991	58.7394	72.1248	73.5086
Zm00001d044099	38.876	39.7203	40.961	20.931	15.578	14.2371
Zm00001d026335	16.405	17.6274	20.0806	52.6306	46.4567	37.8615
Zm00001d001790	15.7237	16.435	14.3987	35.5859	30.0623	29.9578
Zm00001d027593	7.65452	9.6493	7.36823	2.85406	2.56977	2.59081
Zm00001d049815	41.2611	42.064	40.2727	19.6045	22.2197	18.5305
Zm00001d039658	11.7438	10.9158	10.368	23.0105	26.9766	26.2763
Zm00001d006520	21.623	21.9364	21.6966	11.545	10.2649	9.88033
Zm00001d037266	0.369215	0.303445	0.297617	2.9249	3.21711	3.11542
Zm00001d037513	75.7408	71.9477	73.7211	30.7815	16.0565	19.6639
Zm00001d021873	11.4851	12.1541	12.8759	24.6648	28.856	27.6623
Zm00001d024772	0.802245	0.680269	0.733926	16.9996	9.90727	7.06075
Zm00001d024734	7.3229	6.20477	4.32827	32.1355	21.7872	20.5796
Zm00001d042005	29.5351	29.4917	28.0989	15.6379	11.4019	11.6433
Zm00001d047501	29.7454	26.3788	28.507	13.7877	14.7103	13.8474
Zm00001d041826	37.5685	38.3003	39.458	17.3634	20.2803	18.7103
Zm00001d018901	13.3481	14.807	16.2105	6.01224	5.99285	5.01438
Zm00001d026012	5.1503	4.44664	5.34252	14.8255	21.4237	22.162
Zm00001d029618	1.44849	1.71956	0.737859	7.79263	8.97291	8.91033
Zm00001d038537	12.0551	10.4979	9.28054	28.4043	29.3745	24.7288
Zm00001d035135	18.3789	19.3812	23.9036	6.91229	5.17259	3.89284
Zm00001d016307	15.3922	13.5523	16.8391	35.8341	31.401	32.4772
Zm00001d046492	52.8212	51.9524	49.7788	132.183	97.7477	107.331
Zm00001d006944	12.9059	12.2525	12.8833	31.4715	25.3056	25.1775
Zm00001d033551	1.56213	1.53211	1.524	3.7049	3.10134	3.0442
Zm00001d051429	4.04436	4.52423	3.21481	12.732	14.0844	12.8557
Zm00001d046424	15.5761	14.0704	13.2714	4.4673	3.11342	4.36718
Zm00001d047382	10.998	10.6099	11.9697	24.45	23.9151	21.4319
Zm00001d003663	45.1232	46.1601	50.7738	24.6007	17.549	21.2948
Zm00001d019650	6.74923	6.20791	5.54092	1.80784	1.94176	2.03922
Zm00001d012810	12.7753	11.6713	11.3393	5.26495	4.71883	3.70025
Zm00001d025474	2.92596	2.66443	2.92794	9.15752	7.04063	6.97467
Zm00001d042847	6.02774	6.17895	6.3945	2.11777	1.56864	2.09906
Zm00001d029516	6.16609	5.65475	5.72957	2.43289	2.87335	2.75034
Zm00001d022342	4.15867	5.27423	4.84211	0.43674	0.962467	0.853904
Zm00001d017746	19.7295	20.0543	22.0912	9.20442	9.39482	9.47174
Zm00001d019454	61.5737	57.6562	66.2767	31.3287	28.964	22.3952
Zm00001d013862	210.241	197.506	209.492	362.211	453.31	446.993
Zm00001d006211	38.8323	37.4497	41.1922	21.5279	16.5307	16.3822
Zm00001d009112	25.3662	30.3517	24.1579	56.1709	60.8505	62.8572
Zm00001d044898	0	0	0	21.1938	4.59874	5.36083
Zm00001d020986	2.63527	3.53297	3.01545	0.349195	0.304738	0.477918
Zm00001d016893	10.4667	11.8286	12.2933	2.1779	2.17992	3.5027
Zm00001d003744	2.97217	3.93866	2.60217	9.84533	10.1647	9.79779
Zm00001d021839	43.0876	41.0321	35.0731	20.0131	16.0755	14.632
Zm00001d043890	2.31025	2.55863	2.5095	6.69075	6.06778	7.62036
Zm00001d042758	1.73008	2.20055	1.5108	12.1568	7.36741	8.95969
Zm00001d053862	5.50275	4.2488	6.04245	19.7359	20.8706	15.3946
Zm00001d027353	24.0049	24.6221	23.8802	12.0329	8.52474	8.24728
Zm00001d037631	4.77203	5.09856	5.00065	20.905	34.4955	30.834
Zm00001d045661	4.75482	4.62988	4.26104	1.02649	0.875899	0.602093
Zm00001d014196	7.83428	7.26785	6.31275	1.27598	1.70122	2.10496
Zm00001d049956	4.06982	4.90814	4.43779	1.34051	1.1554	0.776574
Zm00001d020741	10.7433	14.1172	12.9834	28.187	36.2764	31.8416
Zm00001d010797	1.40463	1.33399	1.58095	8.56423	6.90863	9.99048
Zm00001d003974	36.3199	32.5326	31.2522	7.06857	11.7498	8.32039
Zm00001d036570	45.0888	47.956	46.4412	16.7777	20.0695	15.0221
Zm00001d043525	28.9398	31.7935	24.6151	59.7885	83.4884	80.7815
Zm00001d042961	2.16866	2.13984	2.18073	5.38978	7.07321	6.96184
Zm00001d010646	14.3793	14.4342	12.7765	6.56113	5.4302	5.7986
Zm00001d019079	11.5594	11.5793	12.5893	5.39101	5.16554	4.33466
Zm00001d053716	15.9773	17.0077	19.3283	7.18091	7.2415	7.25398
Zm00001d016705	7.34478	8.47708	9.59705	20.4468	25.8471	24.7098
Zm00001d017397	24.4057	21.9187	27.84	57.7388	52.9289	57.0827
Zm00001d047186	27.9796	23.3929	26.5078	8.23389	11.1206	8.40871
Zm00001d050838	9.52251	7.94617	8.02885	2.52363	2.8235	2.6948
Zm00001d036465	1.50596	1.47687	1.2198	12.4799	10.7349	23.6133
Zm00001d039316	18.7314	17.6042	16.9295	5.42073	7.62582	7.25388
Zm00001d003287	28.0454	27.8285	31.5604	8.15956	12.6031	10.5179
Zm00001d041220	6.99391	7.98342	9.65712	23.9126	21.7836	21.8272
Zm00001d006493	61.632	59.4236	52.7814	31.9206	27.5103	24.3798
Zm00001d039454	11.0759	11.6877	10.5895	2.81439	2.72897	4.23973
Zm00001d017403	10.5149	13.4823	11.1368	28.4088	25.0365	24.0735
Zm00001d003903	5.72473	5.96146	7.48412	0.849072	0.523921	0.830044
Zm00001d025409	4.65555	3.75032	4.13002	14.3121	17.0167	14.491
Zm00001d008271	15.4298	13.9747	13.8985	33.1658	28.06	27.3391
Zm00001d052340	17.9139	18.1799	20.3042	35.1381	41.2074	39.115
Zm00001d028187	10.0652	10.724	10.4913	24.6869	21.614	19.0175
Zm00001d045056	5.6262	5.22711	5.0262	1.90212	1.90873	1.40543
Zm00001d041495	3.75267	5.30351	4.39251	1.06819	0.917398	0.775729
Zm00001d019981	12.6366	13.1955	12.9246	30.5362	25.7932	23.9448
Zm00001d038820	5.8346	6.25007	6.05043	12.892	15.2523	15.6854
Zm00001d043418	3.88658	4.03655	3.71495	2.09446	1.82468	1.69472
Zm00001d009000	25.6432	29.2632	28.0211	10.5948	11.318	11.4984
Zm00001d047664	33.5211	37.6433	46.7387	11.1406	15.165	11.2051
Zm00001d026050	8.73075	9.72186	9.27248	18.7256	18.9979	18.4754
Zm00001d036986	0.352455	0.393801	0.241399	2.00769	1.75106	1.38116
Zm00001d034946	5.27317	4.75089	4.71447	0.578956	0.350866	0.565981
Zm00001d049624	0.563412	0.613112	0.355336	3.78884	4.68853	3.10424
Zm00001d018069	31.1514	32.7527	34.8885	11.7317	12.4711	15.3767
Zm00001d026377	6.02632	5.60881	5.64143	1.25977	1.79638	1.12288
Zm00001d040107	8.95615	7.63639	10.5721	20.3455	25.2224	23.0124
Zm00001d043880	7.39068	9.10075	9.24667	2.82241	2.46308	3.06956
Zm00001d049428	0.305085	0.517398	0.304477	4.35449	5.06681	3.86396
Zm00001d016551	3.5683	3.48538	3.12919	0.451284	0.57223	0.101808
Zm00001d046352	12.2104	12.6559	12.2606	4.96479	5.87156	5.91963
Zm00001d011236	94.4404	90.643	95.6323	170.242	190.92	214.617
Zm00001d046616	8.67478	8.52622	8.36248	19.1102	16.0177	17.4154
Zm00001d022468	1.2982	1.35208	1.47783	4.37665	3.20085	3.32858
Zm00001d005764	14.4759	15.8982	16.4539	5.44984	7.51901	7.55012
Zm00001d053900	12.0239	14.6547	13.9466	5.77339	5.70058	5.78166
Zm00001d034095	9.09901	6.45526	7.63976	19.4468	22.9629	24.0224
Zm00001d031303	0.715227	0.700824	0.753458	4.8163	2.75809	3.29245
Zm00001d046676	19.2857	20.0201	19.6692	46.3048	38.025	37.5132
ZeamMp050	1.1262	0.501359	0.65564	12.3339	14.6872	10.7883
Zm00001d023423	12.1199	11.2268	10.9994	6.2721	5.85538	5.27951
Zm00001d030609	5.18223	4.93458	4.86522	1.4925	1.77242	2.1312
Zm00001d028004	3.55273	3.34635	4.07833	0.589674	0.621498	1.0276
Zm00001d021901	22.0424	21.6962	19.5542	93.5769	57.1477	57.3372
Zm00001d043795	115.569	115.274	92.413	206.777	247.042	249.003
Zm00001d028325	5.0395	4.84506	5.45449	1.36377	0.5554	0.479954
Zm00001d008289	2.64625	2.72308	2.59428	0.890636	1.16631	0.951461
Zm00001d037198	1.1209	1.50236	1.41036	7.97548	5.30832	5.10728
Zm00001d033913	13.3999	12.9843	14.8686	4.48907	5.9318	5.11987
Zm00001d009417	7.21007	7.45767	7.59705	2.52376	2.80892	3.41117
Zm00001d031196	4.32501	6.04046	3.94964	25.8097	25.7848	18.0952
Zm00001d045360	43.5948	48.7881	41.6384	98.4201	163.116	158.481
Zm00001d014355	30.0967	31.8872	29.0768	12.5188	13.5859	13.9403
Zm00001d023923	0.856484	0.88736	0.525818	3.39896	4.03853	3.36959
Zm00001d005029	13.4467	12.5286	11.6524	6.01328	5.3155	5.71446
Zm00001d027667	36.292	37.1882	36.3323	21.4235	16.2859	16.2769
Zm00001d017106	21.0408	21.8378	19.2319	7.54291	9.70432	10.5253
Zm00001d052472	3.32647	2.69396	3.39563	0.952578	0.760668	1.06818
Zm00001d033589	16.469	15.486	15.2519	5.17987	5.42772	4.65541
Zm00001d020961	3.48887	4.6052	4.11906	10.5005	12.1454	14.1879
Zm00001d049583	3.86441	3.37048	4.26993	1.30316	1.24891	0.829551
Zm00001d006374	26.4404	27.8555	27.7612	10.286	14.7684	12.1751
Zm00001d053286	5.25822	6.10375	5.60813	2.49773	2.35983	2.76732
Zm00001d002816	8.22785	9.76761	6.9003	23.879	38.0759	41.846
Zm00001d028180	7.6943	7.68316	7.31665	3.37223	2.7794	2.33121
Zm00001d007175	39.7182	39.0734	32.6728	20.107	18.0293	17.8863
Zm00001d033717	26.3461	22.4071	21.8852	9.67082	8.96707	10.3995
Zm00001d018128	9.107	10.4846	9.46755	2.26896	3.28151	3.57154
Zm00001d043534	20.2279	21.6934	22.7839	10.2211	9.60824	11.5175
Zm00001d020524	2.62672	2.75338	2.90657	0.830413	0.902392	0.993759
Zm00001d021638	7.98264	7.49156	8.54091	1.98974	2.89404	2.22882
Zm00001d018016	6.10377	7.49734	6.40851	1.73542	1.31465	1.11334
Zm00001d008238	14.309	15.5438	17.8333	6.29936	5.33172	6.21037
Zm00001d007921	16.0003	17.6087	19.6692	7.86374	6.44806	6.44925
Zm00001d048634	26.9066	25.7519	27.0351	11.8229	14.2121	13.5925
Zm00001d018011	23.1996	23.0018	26.553	61.4891	54.4862	44.3941
Zm00001d037929	22.4821	23.0364	25.9941	7.62575	10.5767	10.6161
Zm00001d027907	12.848	13.8316	13.3669	32.0259	25.2655	26.8304
Zm00001d011799	30.1736	23.005	28.6945	81.9942	63.0238	60.612
Zm00001d029207	0.548474	0.284863	0.359218	4.37336	3.52535	3.5027
Zm00001d006511	8.50318	7.21033	7.14258	19.8232	15.9626	17.006
Zm00001d021652	31.8274	35.0753	29.8666	14.2831	13.1032	14.5483
Zm00001d022126	43.3281	39.4938	36.4449	74.4843	99.6139	102.038
Zm00001d048866	0.108358	0.064318	0.0946242	1.7072	2.42253	1.99459
Zm00001d005642	39.6004	36.3591	40.5364	16.2442	20.9223	17.9775
Zm00001d046803	9.1189	7.9277	10.1885	23.2903	23.6817	21.9379
Zm00001d034611	25.7726	21.597	27.1082	5.65929	6.61733	6.6715
Zm00001d013113	6.65827	6.54928	6.6007	16.3166	21.719	17.5517
Zm00001d018206	27.0406	27.2281	18.2058	105.764	67.928	68.7384
Zm00001d005920	15.6208	14.3143	15.4691	42.5756	30.0925	32.6075
Zm00001d048948	51.7534	56.5133	52.0838	29.1057	27.6674	23.7378
Zm00001d007192	20.6135	21.439	20.8634	8.80995	11.54	10.3048
Zm00001d002708	0.197637	0.469245	0.388322	3.09483	2.15402	2.22734
Zm00001d039795	13.4796	12.2597	15.6316	30.745	35.8067	34.5481
Zm00001d042142	4.46051	3.30484	2.43103	0.194503	0.14145	0.190144
Zm00001d047707	29.3426	33.5031	33.9317	14.1522	15.2143	16.602
Zm00001d048736	22.6543	23.3552	24.2672	71.7332	47.4844	52.5673
Zm00001d011929	6.34509	6.52392	6.43619	3.1408	3.06151	2.92497
Zm00001d011373	4.44316	4.15579	3.50987	1.71314	1.43818	1.55111
Zm00001d049061	27.3981	30.5487	25.3796	6.28214	6.09148	6.82372
Zm00001d042664	1.75747	1.87562	1.69491	4.93892	6.48239	6.85556
Zm00001d038623	8.4296	9.24505	8.67412	3.71316	3.34869	4.11225
novel.1699	1.36406	1.40426	1.51378	4.2589	3.78021	3.69907
Zm00001d032300	8.89803	7.22608	7.80892	20.5497	18.2766	16.4971
Zm00001d048832	2.1143	2.28757	2.55525	0.267396	0.498616	0.522806
Zm00001d045747	7.10434	6.86856	6.645	2.38971	2.52251	2.72059
Zm00001d022143	1.15817	1.2329	1.24088	0.325956	0.372793	0.334992
Zm00001d014816	29.4816	29.5402	27.9832	15.2637	12.1514	11.3799
Zm00001d019697	1.72107	1.30568	1.51776	0.203497	0.136607	0.306056
Zm00001d025060	5.56745	5.34035	5.34151	2.5057	2.69519	2.34246
Zm00001d039006	2.75534	2.64249	2.73183	0.850743	0.789058	0.650878
Zm00001d020536	1.59459	1.69223	1.74412	5.57054	7.20198	5.80875
Zm00001d006823	6.1697	7.13206	6.63685	17.4983	13.1538	14.7215
Zm00001d007718	9.09285	9.52646	7.84472	49.0023	26.0843	27.2444
Zm00001d024960	399.909	308.657	371.761	866.205	763.172	690.419
Zm00001d052233	4.96329	4.56164	4.03906	10.3362	10.3406	11.4946
Zm00001d047581	25.3135	24.1886	22.7255	12.6635	12.6278	10.8957
Zm00001d046697	9.31562	9.16143	7.67692	42.8419	24.3071	25.069
Zm00001d051899	4.19551	3.86927	3.3105	11.7253	11.111	14.6929
Zm00001d007807	3.11891	3.71121	3.46217	1.45275	1.0294	1.32187
Zm00001d020355	3.23105	3.93755	3.51236	0.725189	1.12935	0.923767
Zm00001d023395	13.5987	13.9266	12.9902	2.57601	4.28199	4.2451
Zm00001d022049	5.17542	5.6071	5.32391	2.06602	2.39649	2.03859
Zm00001d026607	12.519	13.7664	11.8366	5.53176	6.51	6.28598
Zm00001d009088	14.669	14.465	14.1872	2.63662	4.76057	2.66641
Zm00001d024148	13.6289	13.1004	14.7861	6.28092	5.32446	4.08119
Zm00001d050193	38.7725	38.1355	43.0116	20.9606	21.3357	16.7699
Zm00001d018464	16.8381	15.861	14.1712	5.48581	5.7967	5.08785
Zm00001d014243	8.97477	7.80366	9.1566	21.5462	18.2975	19.2141
Zm00001d020268	1.60097	2.03165	2.50686	0.0424284	0.123422	0
Zm00001d016087	0.954406	1.0622	1.73634	11.186	8.35715	7.70849
Zm00001d009945	31.4448	26.067	31.624	60.329	71.6117	77.9462
Zm00001d017769	7.21335	6.72828	8.63877	2.69271	3.02056	2.58075
Zm00001d053639	2.65683	1.5113	2.1912	10.2095	14.0245	10.3966
Zm00001d021739	21.9468	22.5649	18.412	39.9706	42.8999	46.1314
Zm00001d003116	7.94067	9.36046	8.66103	3.85891	3.02115	2.71056
Zm00001d005295	17.2026	17.3246	18.3606	7.8445	8.46108	8.78884
Zm00001d010042	0.0786452	0	0.18314	6.52781	3.75093	6.38152
Zm00001d044212	13.4365	12.8779	13.6353	5.41909	6.09978	6.33495
Zm00001d021435	158.123	152.477	167.525	80.1491	47.209	53.6572
Zm00001d052931	4.54374	3.82882	5.73921	13.1577	12.1537	16.49
Zm00001d044106	84.0796	81.5191	70.7401	144.135	194.137	193.856
Zm00001d038548	0.98444	1.08102	1.04593	3.53706	3.5581	2.97703
Zm00001d030282	2.68346	3.27998	3.21699	1.36239	1.04772	1.14815
Zm00001d044285	2.21156	3.04662	2.86418	9.61642	6.87445	7.16176
Zm00001d022032	3.09462	4.19239	5.12925	134.42	36.085	36.8181
Zm00001d034069	3.34783	3.97435	3.79267	14.047	10.3167	9.61937
Zm00001d039566	49.2712	49.2298	65.564	114.84	161.029	169.483
Zm00001d007918	3.80473	4.84797	5.5818	1.09167	0.567075	0.800404
Zm00001d014781	19.0505	16.3486	17.5491	3.52801	5.24544	5.05846
Zm00001d039472	21.2259	18.4574	23.4373	60.8324	45.293	44.016
Zm00001d018356	8.84497	8.60086	9.73619	3.38729	3.05953	2.85777
Zm00001d050923	9.10588	10.0955	10.4196	3.53938	4.01696	3.81393
Zm00001d030037	4.35203	4.03301	4.13653	9.7612	9.829	10.5768
Zm00001d047042	15.6003	15.9888	14.7558	3.97919	7.03595	5.69518
Zm00001d043942	14.9873	16.2308	15.688	7.66627	7.80344	7.19618
Zm00001d038616	40.1546	38.049	33.9312	18.5244	17.0332	14.987
Zm00001d017539	2.92236	3.36679	3.48877	1.08034	0.974044	0.704089
Zm00001d005698	363.681	364.247	291.687	639.59	828.142	839.48
Zm00001d036761	21.3012	22.8404	18.863	41.5572	60.6213	64.4137
Zm00001d039265	3.36897	4.09467	3.479	0.863073	0.926545	0.753331
Zm00001d002939	8.17115	6.08349	7.62902	1.11687	1.72895	2.471
Zm00001d043986	6.0548	5.42381	5.5132	2.45446	2.85296	3.10339
novel.323	1.03206	1.1863	1.46871	4.35623	4.12636	5.41557
Zm00001d018903	21.1162	19.2888	17.029	6.93208	9.17167	8.77175
Zm00001d018896	9.30546	10.2625	10.3539	4.29525	5.19073	4.77816
Zm00001d051149	5.47172	6.9074	5.9223	1.42151	0.689182	1.10014
Zm00001d028968	151.969	150.508	125.599	263.181	353.53	345.975
Zm00001d037297	5.62018	5.32354	4.84345	10.7928	10.795	12.2355
Zm00001d035597	9.12929	9.30665	7.15512	1.43825	2.41228	2.62203
Zm00001d017179	23.0566	23.5435	23.7559	10.1759	12.5891	12.1347
Zm00001d047779	1.75342	1.48683	1.80826	10.3957	7.54149	7.90435
Zm00001d042047	2.67472	2.67391	3.8355	14.0217	9.06413	11.5498
Zm00001d018366	12.5586	13.3586	10.1905	3.24577	3.80985	4.75955
Zm00001d035515	7.92421	7.91056	8.59742	3.46031	4.02635	3.31511
Zm00001d037225	2.78628	3.60502	2.58805	10.9716	9.61211	8.89107
Zm00001d021340	13.5089	12.8076	12.1322	4.53557	4.19177	4.29537
Zm00001d051511	27.2118	25.1573	25.6555	14.3897	12.6967	11.3533
Zm00001d019089	10.1267	9.0276	10.0024	34.8917	22.5552	22.3979
Zm00001d003924	4.62788	4.11327	5.5295	11.2103	14.4092	13.2892
Zm00001d031929	3.13236	3.34526	3.59081	0.799359	0.883253	1.23577
Zm00001d041958	0.0264614	0	0	1.66763	1.1043	2.26645
Zm00001d053080	2.71778	3.17201	3.07554	8.16723	6.59947	8.16774
Zm00001d019413	5.03501	5.83088	3.73284	17.1844	12.344	14.3288
Zm00001d030891	6.45605	8.52997	7.39219	18.8581	17.6784	15.277
Zm00001d019108	2.58752	2.33453	2.48733	0.922727	0.950258	1.22554
Zm00001d048422	16.9412	15.6384	16.8473	5.93089	7.99733	6.70391
Zm00001d052564	10.4102	13.7628	11.6619	1.09102	3.23249	2.13313
Zm00001d019895	16.9585	18.7329	16.5435	5.938	3.12287	3.14843
Zm00001d013099	137.67	139.053	139.227	237.769	329.29	309.651
Zm00001d049305	11.7071	10.8945	10.1274	5.06253	5.02045	5.62395
Zm00001d046182	13.9631	13.8957	10.7264	28.9315	25.8189	26.4374
Zm00001d007764	44.3596	44.0683	35.0179	22.3423	20.2332	19.622
Zm00001d050557	40.0724	38.9946	44.4032	163.491	108.461	92.8965
Zm00001d018500	6.55566	8.10507	6.80249	1.79257	3.0207	2.53502
Zm00001d028189	1.71705	2.07956	1.83768	0.266593	0.0517005	0.260619
novel.1209	32.7127	36.2308	34.8286	17.2151	18.5706	16.4086
Zm00001d014324	5.50514	6.08087	6.05632	14.2656	11.1173	12.0613
Zm00001d038320	18.2882	15.5182	18.0008	35.7421	45.4293	44.1958
Zm00001d002079	22.2569	22.6569	17.298	43.7901	59.4622	53.4273
Zm00001d039150	1.72301	1.04496	1.61366	0.115149	0	0
Zm00001d022527	3.15993	4.04468	4.09718	1.23915	1.54359	1.6535
Zm00001d045945	12.8439	14.0587	12.5214	6.69231	5.2887	5.20115
Zm00001d023156	0.23973	0.0948644	0.0930426	2.39518	3.0371	3.122
Zm00001d007329	8.77232	7.48814	6.07975	19.2627	20.2346	20.4631
Zm00001d023309	10.9033	11.0422	8.09046	2.64892	3.90218	4.01713
Zm00001d050134	8.72759	10.011	7.41686	2.92694	2.83811	3.27011
Zm00001d011780	13.8745	13.2962	14.0274	6.43049	6.15641	6.56489
novel.1578	4.29628	4.02923	4.80225	0.594343	0	0.451907
Zm00001d040599	19.1089	18.2917	18.2277	8.1015	9.69418	9.94205
Zm00001d003509	6.56636	5.78892	6.19018	13.1779	11.9646	13.6762
Zm00001d004639	9.68751	10.9743	11.169	3.45502	4.34106	3.09216
novel.1111	11.1025	12.0797	10.3918	5.33506	4.08068	4.56761
Zm00001d043121	741.648	738.048	790.996	3877.99	2019.85	2056.68
Zm00001d053619	2.22451	2.28607	2.86069	8.16546	8.16508	7.8328
Zm00001d027932	2.8002	3.70569	2.35175	0.14112	0	0
Zm00001d015468	15.8176	14.1231	16.1997	28.2046	34.862	38.9854
Zm00001d052354	11.169	10.5184	9.23412	26.1321	19.8422	21.1085
Zm00001d037969	27.5223	32.6728	25.5534	63.4566	95.4788	92.3388
Zm00001d042813	4.78415	4.994	3.39345	0.211313	0.8196	0.537102
Zm00001d052079	2.89852	3.40221	3.5205	12.2458	7.53788	7.84473
Zm00001d042809	3.53606	3.18265	3.39959	1.24336	1.33193	1.55121
Zm00001d049650	43.2329	41.1436	37.9406	20.3204	17.254	16.4289
Zm00001d029140	4.9634	3.94884	4.40022	11.832	10.9538	9.4733
Zm00001d010640	14.5533	13.0871	11.82	26.6367	33.689	35.3949
Zm00001d031799	6.92204	6.78653	7.89923	3.33488	2.89148	3.55338
Zm00001d002285	26.1956	23.7975	21.3399	90.0753	54.8581	57.7985
Zm00001d051756	3.78494	3.2322	3.21816	0.982846	1.3373	1.10029
Zm00001d048187	4.42998	6.77827	5.32994	15.5858	19.2944	21.0796
Zm00001d015314	4.14801	3.92044	3.5118	1.35091	1.81602	1.62078
Zm00001d010588	2.14185	1.70195	2.0715	5.36315	5.58656	6.35904
Zm00001d036131	10.4977	9.81681	11.8791	3.21895	4.04163	4.43781
Zm00001d045352	8.07457	7.61042	6.95146	2.74555	2.04226	2.75756
novel.201	0.3754	0.445652	0.546367	15.0027	6.99392	7.7563
Zm00001d045539	24.1044	23.7278	27.6792	66.6506	56.6112	49.192
Zm00001d049217	2.31293	3.28815	2.75954	9.7	8.04372	8.66737
Zm00001d024327	7.64758	6.4993	6.44077	3.12107	3.45061	3.03687
Zm00001d034414	5.02429	5.79573	7.45046	17.9956	17.0963	22.0795
novel.1650	2.9739	2.74792	3.44479	7.06883	9.52748	7.92394
Zm00001d046564	6.46294	7.70777	5.54844	15.2904	16.6463	17.2301
Zm00001d027557	53.7616	50.4271	28.7993	130.396	133.568	142.095
Zm00001d030004	27.4958	22.4689	18.3097	7.23695	7.71905	8.13598
Zm00001d051929	6.08546	5.80313	5.74976	1.50788	2.4286	1.47409
Zm00001d009985	45.2702	41.0762	52.71	115.139	91.5468	92.8529
Zm00001d009511	5.86182	5.84107	5.83499	1.96077	1.65229	2.57859
Zm00001d014297	2.06866	1.57448	2.12698	7.33392	5.64432	4.62512
Zm00001d012992	39.4385	36.9321	41.6657	19.2434	21.0619	19.2966
Zm00001d010459	0.15607	0	0.109031	3.50246	1.90743	2.11066
Zm00001d011741	40.207	34.9416	42.8508	15.9639	20.7463	18.0669
Zm00001d002980	18.9103	19.2814	19.8639	10.7737	9.7308	7.59175
Zm00001d016530	1.85938	1.55763	1.63393	4.8425	3.67068	4.04866
Zm00001d014224	8.43788	9.60809	8.37094	21.44	24.0617	19.2128
Zm00001d017859	13.311	13.8912	13.7435	7.02956	6.05463	5.83546
Zm00001d028303	105.089	101.923	106.641	255.222	191.929	190.093
Zm00001d052689	4.42723	4.78936	6.40393	1.48644	1.62149	1.70288
Zm00001d035737	14.156	14.2886	15.358	7.45821	5.26592	6.33544
Zm00001d015754	2.78211	2.96776	2.51279	1.32568	1.08404	1.36166
Zm00001d041707	10.1417	10.0404	8.38225	2.50331	3.86168	3.72643
Zm00001d026195	1.17905	0.946462	1.24207	0.155341	0.0836816	0.15186
Zm00001d033602	3.89718	3.7118	3.4715	9.16574	7.57274	7.5005
Zm00001d012069	1.65617	2.02394	1.64477	9.80844	16.4805	8.3443
Zm00001d019518	95.1045	91.7654	98.5989	55.904	40.9387	40.0503
Zm00001d042841	7.41505	6.94256	7.88665	3.24293	3.80651	3.37418
Zm00001d003434	27.264	27.4561	26.0443	15.7423	12.3291	12.134
Zm00001d006540	19.8883	18.1221	19.4561	8.06816	4.66527	6.58485
Zm00001d047753	2.48232	2.2789	1.7727	0	0.0986604	0.149202
Zm00001d021793	0.222042	0.421753	0.361947	3.58366	2.05185	3.50335
Zm00001d046652	0.649042	0.478243	0.495118	2.71771	3.73602	2.99311
Zm00001d046586	6.25987	7.3286	5.44128	15.2977	16.3813	14.478
novel.509	1.26854	1.4277	1.35233	3.02609	3.62178	3.70094
Zm00001d024961	6.93101	7.39674	6.50204	0.193201	0.883161	1.34908
Zm00001d040292	2695.84	2447.78	2324.28	5358	5995.98	4315.32
Zm00001d003176	4.10609	4.40191	3.61547	7.91992	9.27312	10.1694
Zm00001d009140	0	0	0	7.28409	1.95455	1.83619
Zm00001d002937	2.39751	2.08782	1.5886	0.581875	0.47018	0.391074
Zm00001d045370	8.31348	6.97428	9.03441	25.2165	33.0422	27.3164
Zm00001d039468	2.36437	3.58113	4.36672	15.1636	15.068	15.1913
Zm00001d037386	6.35412	6.57448	6.91796	2.83283	3.55314	3.2929
Zm00001d005684	5.67912	5.085	3.7265	13.5009	14.741	12.0051
Zm00001d034074	4.07871	4.08266	3.32721	1.44285	1.69621	1.38555
Zm00001d013082	1.10374	1.31029	0.879297	7.05408	8.65823	6.11038
Zm00001d048521	6.01911	6.50126	6.60619	2.19924	2.08347	2.91603
Zm00001d048444	1.12708	1.29865	0.656155	4.84063	7.21351	5.97745
Zm00001d031561	2.87904	2.56337	3.30689	7.44539	8.84308	7.27853
Zm00001d018683	2.83505	3.01744	3.30097	16.6797	17.6305	12.3396
Zm00001d051742	9.06267	9.30993	9.2709	4.3974	3.01159	3.72767
Zm00001d034448	6.81614	7.43563	7.69501	22.193	16.5772	15.4326
Zm00001d010880	4.16053	4.5578	4.48808	1.73986	1.02591	1.12625
Zm00001d040526	0.242541	0.107974	0.317701	2.60966	2.7564	4.78346
novel.1698	1.6805	1.88415	1.60727	4.71516	3.56819	4.06837
Zm00001d030999	5.94018	5.76968	5.12257	0.537096	1.18363	1.64678
Zm00001d034372	8.86592	8.0355	8.1194	20.5727	15.1963	17.8571
Zm00001d035124	7.80456	6.37728	8.45776	2.33695	1.96389	1.72613
Zm00001d049127	4.07697	3.91629	6.05151	13.825	13.3127	13.2814
Zm00001d021900	1.27097	0.775963	1.09931	30.0576	7.65844	9.19442
Zm00001d017540	4.58337	5.39252	4.33599	0.880635	0.670929	0.799407
Zm00001d031291	2.85295	3.03378	2.97552	0.982028	1.1164	1.05933
Zm00001d027742	10.4502	12.9184	8.24578	29.338	49.3007	48.9257
Zm00001d035318	19.016	19.8301	18.9564	6.30635	9.60923	7.68182
Zm00001d047548	10.9207	8.40662	9.53659	25.4416	37.1314	41.4097
Zm00001d026562	26.5366	23.3537	25.7318	12.6099	12.1025	12.0758
Zm00001d029174	6.6398	7.85766	7.85217	2.65549	2.82308	3.12768
Zm00001d004521	2.0981	2.13126	2.00218	0.548581	0.644766	0.601291
Zm00001d011534	26.6289	28.2291	29.0469	14.9363	12.9511	12.9168
Zm00001d049965	11.0487	8.31417	11.2827	2.96968	3.32949	3.67427
Zm00001d009557	1.54437	1.55132	1.24489	7.39543	9.47278	7.14044
Zm00001d025735	14.0635	14.4842	12.0618	6.75532	6.36315	6.10077
Zm00001d012160	13.2069	14.4791	14.2871	6.21128	7.30812	6.36828
Zm00001d021236	10.9915	10.4786	10.4633	3.47476	5.54805	4.84927
Zm00001d004009	7.11746	6.88329	7.56654	2.95411	3.47134	2.76554
Zm00001d037813	3.40511	2.98428	3.29949	0.491783	0.817472	0.686803
Zm00001d006650	390.416	359.493	402.126	1529.6	1013.65	814.646
Zm00001d029702	0.436511	0.90685	0.127062	13.2515	7.64452	8.03507
Zm00001d040733	2.35442	3.66848	2.11313	12.4025	8.33422	10.3557
Zm00001d052209	414.58	415.941	403.641	1291.84	839.788	841.644
Zm00001d053981	15.585	16.8128	13.9682	8.25721	6.83569	7.05118
Zm00001d044388	2.63794	2.92083	2.8352	0.428871	0.60488	0.34303
Zm00001d002893	0.192403	0.142756	0.0840086	5.02762	1.82814	2.42133
Zm00001d028826	30.9368	32.173	33.3709	78.488	58.5793	58.7106
Zm00001d026291	2.84133	2.00412	2.11601	0.397036	0.701226	0.499035
Zm00001d026078	0.048711	0.17348	0.113433	2.99494	2.68625	2.56185
Zm00001d051060	2.35219	2.28467	2.92548	0.246514	0.358549	0.32132
Zm00001d048907	12.3326	11.6913	11.639	3.50034	5.46584	3.91074
novel.577	1.69296	2.11842	1.86463	7.7364	7.09243	7.49427
Zm00001d022154	20.002	24.713	18.6693	41.7731	53.4671	53.9865
Zm00001d046937	3.91714	2.74084	3.47352	10.0483	8.81544	9.5113
Zm00001d020938	2.33055	1.59295	2.59022	6.48611	6.57873	8.46319
Zm00001d044254	0.792354	1.06605	1.07633	7.02337	4.094	4.80221
Zm00001d043519	5.53499	4.57642	4.86403	1.98285	2.31392	2.47937
Zm00001d034856	7.40747	6.70667	7.06086	2.12539	3.15021	2.3449
Zm00001d033855	18.9305	20.6455	17.7483	10.2544	7.36534	9.59621
Zm00001d043526	2.96538	2.93744	2.86598	1.40019	1.30956	1.3494
Zm00001d049500	25.6397	27.0695	28.8	10.5875	14.6791	14.3049
Zm00001d037036	3.89963	3.34239	4.14485	1.31821	0.771743	0.972577
Zm00001d052795	5.56378	6.11737	7.65204	17.8503	14.9154	18.6847
Zm00001d053450	2.18386	2.45375	2.05171	0.847225	1.03311	1.04157
Zm00001d043096	7.41985	6.59245	7.87855	1.43459	0.278211	1.33232
Zm00001d038751	33.2254	32.2649	29.2251	15.9747	15.1144	10.4585
Zm00001d027332	9.38499	16.5431	16.2254	46.9926	47.4739	47.6489
Zm00001d051956	0.0228407	0	0	1.54477	0.919158	0.995326
Zm00001d048081	7.24015	7.91552	7.67711	3.07957	4.09208	3.74328
Zm00001d018393	17.273	16.6094	22.6256	42.0822	50.0731	54.8954
Zm00001d026696	1.54166	1.5473	1.40938	0.688563	0.806172	0.705357
Zm00001d009619	9.11545	8.9014	8.81605	2.76837	2.68435	3.47956
Zm00001d003544	0.191966	0.113945	0.111757	4.72112	2.57504	3.10092
Zm00001d047424	4.88534	4.04444	4.9647	10.704	10.8581	10.0777
Zm00001d007800	44.3672	44.2456	35.8049	75.0252	95.1059	92.6768
Zm00001d006828	0.256327	0.292124	0.143257	1.22928	1.57401	1.32499
Zm00001d007485	6.38217	6.1685	6.21444	2.71295	3.0936	2.52485
Zm00001d052420	4.52131	3.86318	4.44284	8.36619	9.67894	9.43363
Zm00001d044147	3.17689	3.47209	2.26049	8.68123	15.0693	19.1708
Zm00001d027908	2.0864	2.31354	1.30808	6.2378	12.4729	10.2667
Zm00001d009595	1.45073	1.59465	1.35549	4.15701	4.40457	4.46754
Zm00001d048335	25.4632	24.2474	25.0312	62.595	43.7798	48.9483
Zm00001d032385	3.41845	4.42921	4.41238	1.23105	0.786089	1.1154
Zm00001d017676	13.8077	14.046	14.6078	7.53809	6.5642	7.26184
Zm00001d039464	13.5806	15.434	11.4737	3.4367	3.08555	1.99092
novel.2242	7.90366	8.30874	7.50543	4.13326	2.69685	3.02104
Zm00001d040215	13.8679	13.1705	12.0134	29.1608	24.9687	25.8399
Zm00001d032748	8.50038	7.95369	9.46951	2.56047	3.5781	4.14114
Zm00001d003267	2.70998	3.22599	2.53819	1.19342	1.07932	0.964754
Zm00001d013276	0.105581	0.0447642	0.0175618	2.00542	0.854258	0.80459
Zm00001d012321	27.1177	24.2059	20.3939	44.5525	52.079	49.388
Zm00001d047799	25.0469	22.8795	24.6433	40.5684	54.0777	54.9015
Zm00001d017441	4.61437	6.99085	7.72646	27.8305	18.7984	19.7448
Zm00001d051001	35.3918	36.7164	26.8884	12.3045	15.5827	16.0747
Zm00001d012473	6.803	7.43642	5.33296	0	1.00391	0.202426
Zm00001d033854	3.60235	3.78974	5.55839	11.2544	13.0081	13.5547
Zm00001d045926	4.13223	4.30045	4.0271	1.03529	1.08526	1.58652
Zm00001d011881	4.06683	4.60507	4.29809	14.9546	10.5841	11.2819
Zm00001d004167	1.37991	1.25016	1.52212	0	0.108246	0.190982
novel.348	11.7476	10.2193	9.48051	4.29754	3.47259	4.56975
Zm00001d032373	6.06684	5.23333	4.60958	1.67757	2.26456	2.17056
Zm00001d034616	3.08418	2.8602	2.87136	1.07611	1.46647	1.1752
Zm00001d008785	10.2254	8.97956	10.6011	2.5837	2.08774	2.10483
Zm00001d033876	9.06004	8.61577	8.47811	3.743	4.12756	4.89676
Zm00001d032024	9.89823	6.96789	7.8046	18.2575	23.6563	24.7893
Zm00001d008681	70.8452	73.2337	74.0927	36.416	27.1228	20.8096
Zm00001d046247	0.155124	0.230192	0.112886	2.47382	1.32942	1.95219
Zm00001d006103	10.4071	8.02505	10.0348	20.7458	25.6906	19.1639
Zm00001d017566	11.9327	12.3405	11.3446	5.11206	6.05291	6.47916
Zm00001d042113	10.0681	8.2502	10.7371	3.90314	3.98388	2.81155
Zm00001d008548	4090.82	4077.72	4093.02	12055	8113.02	7881.66
Zm00001d030194	9.54217	8.45775	10.0323	21.7834	17.9789	18.5512
Zm00001d044752	16.2918	15.3756	18.5371	6.84521	6.52684	7.9744
Zm00001d041480	8.96616	8.2546	8.43697	3.99393	4.14545	3.93192
Zm00001d001939	6.57185	7.10063	6.48823	2.65341	2.75343	3.34482
Zm00001d005600	0.237595	0.176286	0.414962	3.28686	4.29374	2.18676
Zm00001d049351	9.19807	8.81851	9.61583	2.88811	4.2007	3.90678
Zm00001d043185	10.3048	8.28152	8.93136	1.82422	3.19257	3.08821
Zm00001d014611	0.475189	0.77566	1.31405	9.22146	5.4889	8.39001
Zm00001d005250	4.39145	4.20888	4.53851	1.45529	1.93655	2.02808
Zm00001d002535	16.3428	17.2882	17.6156	38.1782	35.6931	36.7148
Zm00001d021459	21.1162	22.7786	17.5137	44.759	60.2148	51.5799
Zm00001d020109	0.0729403	0	0.0849275	3.0832	2.33735	1.42485
Zm00001d043706	50.7752	50.7786	44.9002	27.4642	17.6193	18.4867
Zm00001d017887	2.19114	2.3159	2.51009	0.858296	0.937595	1.009
Zm00001d029144	3.4504	4.20682	3.12167	0.627115	1.14667	1.13854
Zm00001d022337	21.2876	16.9323	19.2004	7.63711	8.74595	7.53032
Zm00001d052221	2.08176	1.58004	1.03313	6.95054	5.51884	5.6153
Zm00001d011819	4.09619	3.57952	4.34984	8.36584	9.63824	9.88812
Zm00001d024597	5.17587	5.03212	4.49389	13.8198	10.042	12.2027
Zm00001d053070	3.53186	3.43048	3.86306	1.26672	1.53136	1.52782
Zm00001d007288	6.69369	6.25605	4.95446	2.41499	2.81735	2.71746
Zm00001d012504	17.9593	16.1567	15.3237	6.90131	8.44847	7.67431
[truncated: 6,170 more rows]
