# Supplementary material for: Genome-wide identification of ZmMYC2 binding sites and target genes in maize
Source: BMC Genomics. 2024 Apr 23;25:397. doi: 10.1186/s12864-024-10297-z (PMC11036654; doi:10.1186/s12864-024-10297-z)
Supplement: Supplementary file 2 — Supplementary Material 2 [file 12864_2024_10297_MOESM2_ESM.xlsx]

## Sheet: sheet1
Table S2. DEGs of RNA-seq for ZmMYC2
gene_id	MYC2_1	MYC2_2	MYC2_3	UG_1	UG_2	UG_3	MYC2	UG	log2FoldChange	pvalue	padj	gene_name	gene_chr	gene_start	gene_end	gene_strand	gene_length	gene_biotype	gene_description	tf_family
Zm00001d047017	329297	248520	243836	869.942	759.095	821.715	273884	816.917	8.38864	0	0	bHLH-transcription factor 91	9	115421894	115424005	-	2112	protein_coding	-	HLH
Zm00001d052243	37769.1	34308.5	34937.8	1795.52	1703.13	1722.38	35671.8	1740.34	4.35706	0	0	-	4	184464169	184467579	+	2340	protein_coding	-	-
Zm00001d043651	39580.9	31254	32188.7	1433.2	1401.11	1390.09	34341.2	1408.13	4.60788	0	0	-	3	206031893	206033971	-	1752	protein_coding	-	-
Zm00001d037547	24370.5	26106.5	25434.7	731.862	633.256	718.554	25303.9	694.557	5.1862	0	0	guaiacol peroxidase3	6	128952506	128954001	+	1282	protein_coding	-	-
Zm00001d031077	13767.9	10405.1	10531.7	258.207	291.196	281.13	11568.2	276.844	5.38502	0	0	-	1	176192733	176196049	+	2763	protein_coding	-	Na_H_Exchanger
Zm00001d024763	9537.86	7661.13	7644.69	253.407	275.442	298.422	8281.23	275.757	4.90866	0	0	-	10	87102320	87104398	+	1671	protein_coding	-	-
Zm00001d011237	5615.52	5836.26	5559.12	525.715	477.328	484.844	5670.3	495.963	3.51386	0	0	WRKY-transcription factor 84	8	144154120	144155223	-	1029	protein_coding	-	WRKY
Zm00001d021935	246.575	233.188	198.137	4557.37	4568.93	4139.65	225.967	4421.98	-4.28999	0	0	-	7	166376246	166378812	+	2481	protein_coding	-	Sugar_tr
Zm00001d032222	73.8387	64.4548	87.3048	2187.63	2280.73	2365.58	75.1995	2277.98	-4.91884	0	0	-	1	217812762	217822354	-	1646	protein_coding	-	UDPGT
Zm00001d017249	2371.19	2444.13	2495.16	57.5926	67.0947	67.4485	2436.83	64.0453	5.25013	0	0	ammonium transporter2	5	190317987	190319453	+	1467	protein_coding	-	Ammonium_transp
Zm00001d025059	2758.95	2432.86	2286.75	10.0599	14.8219	8.86814	2492.85	11.25	7.77999	0	0	-	10	102054802	102055944	+	1052	protein_coding	-	-
Zm00001d024522	39.8585	43.3356	38.2493	1728.31	1691.09	1939.21	40.4811	1786.2	-5.45934	0	0	bHLH-transcription factor 116	10	75943680	75945921	+	1260	protein_coding	-	HLH
Zm00001d043868	2422.03	2231.51	2151.39	42.2274	38.4213	49.6013	2268.31	43.4167	5.70314	0	0	-	3	212516107	212517456	+	1152	protein_coding	-	-
Zm00001d002897	1888.53	1864.29	1850.75	22.4196	36.1453	19.5035	1867.86	26.0228	6.16516	0	0	peroxidase14	2	26123823	26125478	-	1446	protein_coding	-	-
Zm00001d002498	1243.13	1191.75	1124.38	3.07929	2.72026	4.53754	1186.42	3.4457	8.37505	0	0	-	2	14080929	14082176	-	1248	protein_coding	-	U-box
Zm00001d017429	3601.45	3462.2	3555.79	224.739	210.933	262.642	3539.81	232.771	3.92628	1.68610724151298e-315	3.2473371654517e-312	yellow stripe1	5	195832862	195835971	-	2518	protein_coding	-	OPT
Zm00001d034940	12012.7	11221.2	11299.5	1248.18	1194.44	1240.22	11511.1	1227.61	3.2288	0	6.26407e-306	-	1	306164038	306173049	+	6930	protein_coding	-	ABC2_membrane
Zm00001d017077	2108.47	2480.61	2684.06	51.5758	48.8119	29.1701	2424.38	43.1859	5.80281	1.42205e-305	2.43447e-302	red aleurone1	5	184494219	184496209	-	1811	protein_coding	-	p450
Zm00001d019457	10221.4	10063.6	9555.2	1117.46	1048.46	1059.61	9946.72	1075.18	3.20914	3.644e-302	5.90999e-299	-	7	34632588	34634215	-	906	protein_coding	-	-
Zm00001d023593	88.2409	56.626	71.6577	1791.3	1829.98	1759.16	72.1749	1793.48	-4.6338	6.63458e-291	1.02222e-287	-	10	11236321	11238707	-	2174	protein_coding	-	Aa_trans
Zm00001d025200	2778.98	1884.63	2024.57	4.73224	0	8.28957	2229.39	4.34061	8.97425	8.36109e-286	1.22689e-282	-	10	108836325	108838302	+	1777	protein_coding	-	p450
Zm00001d049437	4196.37	3287.63	3387.58	132.696	160.897	146.368	3623.86	146.653	4.62763	1.7636e-271	2.47024e-268	-	4	30244771	30245916	+	976	protein_coding	-	-
Zm00001d032467	1563.18	1643.3	1527.43	94.6628	90.7517	108.92	1577.97	98.1115	4.0063	4.00937e-268	5.37168e-265	AC210173.4_FG005	1	227648295	227649464	+	1078	protein_coding	-	p450
Zm00001d039173	16406.4	17450.8	17395.4	2193.21	2039.19	1990.76	17084.2	2074.39	3.04157	2.29581e-267	2.94772e-264	hypersensitive induced reaction3	6	171777021	171780090	+	2744	protein_coding	-	-
Zm00001d032999	1948.7	2054.16	2176.1	143.881	162.66	151.741	2059.65	152.761	3.75348	1.45831e-261	1.79751e-258	C2C2-Dof-transcription factor 40	1	246355067	246357254	+	1958	protein_coding	-	zf-Dof
Zm00001d029853	5453.17	4819.86	4665.25	438.892	359.6	413.17	4979.43	403.887	3.62231	5.63272e-258	6.67586e-255	-	1	90315517	90318180	+	2150	protein_coding	-	-
Zm00001d040705	11175.3	12601.3	12581.4	1349.92	1201.77	1178.89	12119.3	1243.53	3.28419	1.29888e-250	1.4824e-247	-	3	59360005	59362184	+	1442	protein_coding	-	-
Zm00001d006753	1874.4	1794.64	1834.52	127.349	159.196	125.485	1834.52	137.343	3.74057	2.99751e-247	3.29887e-244	-	2	215957135	215959705	-	2544	protein_coding	-	-
Zm00001d037849	12171.7	10823.3	10963.4	1457.7	1383.63	1364.89	11319.5	1402.08	3.01281	5.4251e-244	5.76464e-241	-	6	139653712	139656071	+	1827	protein_coding	-	p450
Zm00001d007363	12246.5	13608.9	13357.8	1090.42	1171.49	1352.95	13071.1	1204.95	3.43962	1.54737e-243	1.58941e-240	-	2	229723559	229730271	+	1109	protein_coding	-	LRRNT_2
Zm00001d017095	13101	13804.6	13774.9	1787.47	1875.1	1654.79	13560.2	1772.45	2.93547	1.90627e-242	1.89489e-239	-	5	185262626	185263851	-	1039	protein_coding	-	-
Zm00001d046751	1051.91	894.752	914.055	23.3582	7.04444	19.8813	953.571	16.7613	5.8068	1.7886e-240	1.72236e-237	bZIP-transcription factor 70	9	104375107	104380709	+	1979	protein_coding	-	bZIP_1
Zm00001d023811	37334.5	41498.7	42042.1	5564.61	5373.06	5504.95	40291.8	5480.88	2.87795	2.8715e-236	2.68137e-233	-	10	22869495	22870557	-	947	protein_coding	-	-
Zm00001d043249	30834.9	26578.2	26150.3	3201.47	3328.43	3258.95	27854.4	3262.95	3.09365	1.24364e-231	1.12714e-228	-	3	193232903	193236532	-	997	protein_coding	-	FMN_red
Zm00001d034427	7159.95	7293.55	7446.51	1160.06	1193.64	1197.12	7300	1183.61	2.62473	1.46047e-222	1.28584e-219	-	1	292764825	292765994	-	1170	protein_coding	-	-
Zm00001d049435	5269.87	4273.22	3844.36	224.853	213.11	176.48	4462.48	204.814	4.44359	2.26947e-220	1.9426e-217	-	4	30182890	30184040	+	981	protein_coding	-	-
Zm00001d036539	230.164	277.664	279.254	3157.69	3457.22	2903.87	262.361	3172.93	-3.59527	3.54447e-220	2.95197e-217	-	6	91462834	91463856	+	752	protein_coding	-	-
Zm00001d032608	66.3277	102.301	85.4723	1336.95	1408.47	1482.86	84.7002	1409.43	-4.05335	6.70569e-216	5.43778e-213	alpha-galactosidase1	1	231931416	231934263	-	1268	protein_coding	-	-
Zm00001d042260	1165.55	1283.18	1344.3	90.6943	100.177	94.2669	1264.35	95.046	3.73317	3.57709e-215	2.82636e-212	-	3	157879476	157881240	-	1446	protein_coding	-	ADH_N
Zm00001d045295	15883.6	15288.2	14721.4	2606.7	2588.33	2553.05	15297.7	2582.69	2.56627	3.79812e-213	2.92598e-210	-	9	18154086	18160890	-	2605	protein_coding	-	AMP-binding
Zm00001d029630	11675.2	10322.4	10434.3	1403.08	1356.88	1533.24	10810.6	1431.07	2.91721	3.09043e-211	2.32272e-208	cystatin6	1	80665246	80665596	-	351	protein_coding	-	-
Zm00001d016054	952.756	1118.41	1193.91	48.0723	38.3937	46.7681	1088.36	44.4114	4.60834	5.08937e-210	3.73402e-207	-	5	141752732	141753952	-	1028	protein_coding	-	-
Zm00001d021732	920.542	973.203	966.856	66.4967	66.0461	72.8607	953.534	68.4678	3.79783	1.64971e-207	1.18223e-204	-	7	161616775	161621032	-	2697	protein_coding	-	-
Zm00001d019049	179.621	226.972	187.407	1995.56	2076.89	2169.82	198	2080.76	-3.39219	7.82507e-206	5.48022e-203	-	7	14112144	14114021	-	1878	protein_coding	-	-
Zm00001d002564	966.747	871.788	902.325	60.9293	48.5501	48.3462	913.62	52.6086	4.11003	1.94347e-205	1.33085e-202	-	2	15538202	15540469	+	1601	protein_coding	-	2OG-FeII_Oxy
Zm00001d043762	8332.8	7914.72	8043.94	1422.37	1388.3	1318.13	8097.15	1376.26	2.55632	2.57164e-205	1.72272e-202	-	3	209228407	209235345	-	4198	protein_coding	-	ABC_membrane
Zm00001d031449	7051.37	5980.97	6253.47	797.91	772.023	862.361	6428.6	810.765	2.98697	2.17469e-204	1.42581e-201	lipoxygenase13	1	190316537	190321767	+	2992	protein_coding	-	Lipoxygenase
Zm00001d039542	455.888	342.757	419.181	3695.98	3803.03	4001.82	405.942	3833.61	-3.23925	1.0958e-203	7.03482e-201	-	3	7735746	7737263	+	1518	protein_coding	-	Lipase_3
Zm00001d045404	1817.1	1866.33	1703.15	195.656	214.964	205.645	1795.53	205.422	3.12806	4.18646e-203	2.63277e-200	-	9	20781259	20783170	-	1462	protein_coding	-	-
Zm00001d005973	20.7603	20.3466	7.41964	733.943	859.686	778.525	16.1755	790.718	-5.59871	4.90551e-201	3.02327e-198	-	2	194455475	194458385	+	1760	protein_coding	-	Peptidase_S10
Zm00001d023768	2453.66	2227.04	2225.21	253.613	255.121	293.986	2301.97	267.573	3.10494	1.23428e-196	7.45769e-194	-	10	19503193	19504347	-	1155	protein_coding	-	-
Zm00001d032468	1506.53	1282.72	1496.89	76.6188	62.0603	101.163	1428.71	79.9475	4.15749	1.41645e-196	8.39384e-194	-	1	227650951	227651577	+	627	protein_coding	-	p450
Zm00001d028144	40.0914	42.4509	52.7625	892.524	846.525	817.938	45.1016	852.329	-4.23678	3.1465e-195	1.82942e-192	-	1	24012254	24014074	-	1728	protein_coding	-	Sugar_tr
Zm00001d002898	2238.44	2238.07	2011.72	253.743	280.217	254.026	2162.74	262.662	3.04172	6.69909e-194	3.82282e-191	-	2	26127575	26129149	-	1357	protein_coding	-	-
Zm00001d033747	243.696	194.644	173.968	2457.37	2346.86	2195.43	204.103	2333.22	-3.51468	2.16094e-188	1.21072e-185	glutamine synthetase2	1	272704775	272707957	-	1760	protein_coding	-	-
Zm00001d003311	1596.11	2319.66	2096.46	81.1882	62.179	77.3251	2004.08	73.5641	4.76328	1.63543e-187	8.99927e-185	-	2	39752127	39753847	+	1506	protein_coding	-	2OG-FeII_Oxy
Zm00001d008467	125.346	135.852	119.235	1381	1331.4	1216.53	126.811	1309.65	-3.36738	1.25989e-185	6.81113e-183	-	8	9610502	9621190	-	3307	protein_coding	-	Pkinase
Zm00001d044387	19.4987	10.4977	11.7017	635.892	593.889	649.413	13.8994	626.398	-5.48354	1.35878e-185	7.21909e-183	-	3	226714841	226734363	+	2727	protein_coding	-	Aa_trans
Zm00001d020260	14257.2	10709.3	10754.7	1040.3	1012.65	1064.26	11907.1	1039.07	3.51825	1.26004e-184	6.58102e-182	-	7	102651781	102655080	-	1865	protein_coding	-	-
Zm00001d049073	9011.9	8501.49	8762.45	1748.28	1745.46	1702.59	8758.61	1732.11	2.33803	3.0218e-182	1.55194e-179	-	4	14842710	14847670	+	2303	protein_coding	-	Aminotran_5
Zm00001d046318	71961.5	62435.1	63772.5	11849.4	11729.6	11926.8	66056.4	11835.3	2.48059	3.50652e-173	1.77137e-170	-	9	80198328	80199923	+	1596	protein_coding	-	FAD_binding_4
Zm00001d028667	938.833	887.685	905.749	64.2941	80.2797	47.1132	910.756	63.8957	3.83154	3.33178e-171	1.65595e-168	zinc finger protein4	1	42392374	42392922	-	549	protein_coding	-	-
Zm00001d002901	4950.9	5517.1	5477.92	936.916	865.623	971.871	5315.31	924.803	2.52259	8.69233e-169	4.25165e-166	-	2	26183514	26184548	-	1035	protein_coding	-	-
Zm00001d037550	27694	33031.6	33865.1	4690.24	4285.02	4164.86	31530.3	4380.04	2.84759	2.30866e-168	1.11158e-165	peroxidase 5	6	129101873	129103497	+	1375	protein_coding	-	-
Zm00001d027854	173.672	126.385	145.653	1443.38	1349.54	1470.22	148.57	1421.04	-3.25743	1.80929e-166	8.57744e-164	sucrose transporter1	1	15301583	15306925	-	2427	protein_coding	-	-
Zm00001d024412	1935.72	2059.72	2048.13	250.367	247.693	307.62	2014.53	268.56	2.90742	2.43717e-166	1.1379e-163	-	10	69674040	69680031	+	3134	protein_coding	-	NAD_binding_1
Zm00001d013185	645.918	607.333	569.903	3285.58	3322	3188.81	607.718	3265.46	-2.4257	1.49384e-164	6.87056e-162	-	5	6100495	6102030	+	1536	protein_coding	-	p450
Zm00001d006678	16818	16268.4	16186.1	3683.14	3525.68	3663.12	16424.2	3623.98	2.18007	5.77456e-164	2.61681e-161	geranylgeranyl pyrophosphate synthase1	2	214097373	214099059	-	1450	protein_coding	-	-
Zm00001d017696	3707.85	3445.13	3574.3	672.231	736.512	704.95	3575.76	704.564	2.34377	1.7225e-161	7.69257e-159	-	5	204473993	204475006	-	1014	protein_coding	-	-
Zm00001d047893	14574	9922.66	10088.3	753.174	774.028	783.144	11528.3	770.115	3.90378	1.7222e-160	7.58137e-158	phosphoenolpyruvate carboxykinase homolog2	9	144511510	144516403	+	3862	protein_coding	-	-
Zm00001d014817	14142.3	10158.2	10418.6	765.23	782.085	947.991	11573	831.769	3.79841	1.35214e-158	5.86849e-156	-	5	64426433	64428053	-	1265	protein_coding	-	Lipase_GDSL
Zm00001d015798	600.35	713.532	765.3	4680.94	4447.44	4943.9	693.061	4690.76	-2.75842	2.7219e-158	1.16493e-155	-	5	121139511	121146584	+	2972	protein_coding	-	Peptidase_S8
Zm00001d021948	4526.11	4113.06	4160.17	862.316	887.957	840.443	4266.45	863.572	2.30449	5.21874e-156	2.20295e-153	-	7	166828550	166830651	+	1368	protein_coding	-	Pkinase
Zm00001d049423	831.627	700.245	678.602	27.8504	42.5533	26.7294	736.824	32.3777	4.50756	1.48081e-154	6.16638e-152	-	4	29989849	29991007	+	987	protein_coding	-	-
novel.1069	4463.15	3467.14	3412.04	377.97	420.567	442.081	3780.78	413.539	3.19283	2.19891e-153	9.03459e-151	-	4	29876970	29878194	-	1078	-	PF00190:Cupin	-
Zm00001d005028	3036.19	2981.92	3270.1	526.996	614.506	563.024	3096.07	568.175	2.44669	5.18762e-152	2.10337e-149	NAC-transcription factor 126	2	154629678	154631157	-	1244	protein_coding	-	NAM
Zm00001d023769	1285.92	1068.63	1078.2	111.786	111.262	83.9849	1144.25	102.344	3.47963	1.38354e-151	5.53686e-149	-	10	19505853	19507513	+	1571	protein_coding	-	-
Zm00001d011438	5398.9	5343.6	5575	1002.12	1172.82	1031.69	5439.16	1068.88	2.34768	9.55571e-150	3.77512e-147	anthocyaninless4	8	150482983	150484456	+	1174	protein_coding	-	Epimerase
Zm00001d016760	7360.74	7133.24	6300.09	1293.54	1229.27	1340.93	6931.36	1287.91	2.42791	1.30816e-149	5.10266e-147	abscisic acid stress ripening6	5	175170002	175170821	-	712	protein_coding	-	-
Zm00001d018203	1277.85	905.263	836.259	20.9091	18.4644	6.84464	1006.46	15.406	6.01232	1.3884e-149	5.34793e-147	-	5	216529933	216532619	+	1962	protein_coding	-	WRKY
Zm00001d033528	26.7567	20.7664	24.2528	535.117	591.495	541.405	23.9253	556.006	-4.53234	4.72845e-149	1.79885e-146	-	1	265772256	265790870	+	6151	protein_coding	-	-
Zm00001d012642	208.378	154.719	139.352	1673.27	1607.7	1557.04	167.483	1612.67	-3.26701	3.76366e-148	1.41436e-145	bHLH-transcription factor 79	8	177705263	177706934	-	858	protein_coding	-	HLH
Zm00001d049405	6962.87	6572.01	6695.79	1589.42	1492.86	1498.73	6743.55	1527	2.14243	1.33042e-147	4.93938e-145	autophagy8e	4	29550441	29552705	-	937	protein_coding	-	-
Zm00001d049421	1312.17	952.241	965.263	38.5263	57.1738	48.5051	1076.56	48.0684	4.48589	1.8626e-145	6.83286e-143	-	4	29956941	29958086	+	977	protein_coding	-	-
Zm00001d020134	7840.18	6413.26	6308.1	1100.92	1081.64	1021.78	6853.85	1068.11	2.68154	2.13779e-145	7.75011e-143	-	7	94949585	94962130	-	5755	protein_coding	-	ABC2_membrane
Zm00001d035609	798.174	812.782	659.253	48.4537	54.269	48.4225	756.736	50.3817	3.90641	2.89667e-145	1.03792e-142	zinc finger protein5	6	36618623	36619219	+	597	protein_coding	-	-
Zm00001d000298	4027.28	3765.17	3533.13	596.48	702.561	704.267	3775.19	667.769	2.49986	2.06854e-144	7.32666e-142	-	B73V4_ctg103	43852	45744	-	1012	protein_coding	-	LRRNT_2
Zm00001d042275	327.557	312.238	294.874	1860.68	1835.51	1661.06	311.556	1785.75	-2.5188	7.26433e-144	2.54376e-141	-	3	158557916	158563258	-	1298	protein_coding	-	-
Zm00001d009010	1452.41	1063	959.893	41.7954	28.1767	45.1396	1158.43	38.3706	4.90906	6.28557e-142	2.17629e-139	-	8	30106964	30108529	-	987	protein_coding	-	-
Zm00001d027996	13198.3	14520.4	13889.4	3252.24	3106.17	2963.3	13869.4	3107.24	2.15802	5.60266e-141	1.91829e-138	-	1	19699532	19702323	-	1898	protein_coding	-	ADH_N
Zm00001d033976	4449.64	4795.51	4822.92	1100.2	1021.8	1057.87	4689.36	1059.95	2.14492	9.46271e-140	3.20432e-137	Aux/IAA-transcription factor4	1	279923057	279925806	-	1485	protein_coding	-	-
Zm00001d002434	28664.9	22469	22387.8	3410.72	3373.23	3717.22	24507.2	3500.39	2.80759	4.88118e-139	1.63493e-136	alternative oxidase3	2	12564577	12567196	+	2511	protein_coding	-	AOX
Zm00001d052122	2150.97	2301.98	2078.57	454.003	442.518	446.303	2177.17	447.608	2.28159	1.14105e-138	3.7808e-136	-	4	180319582	180319872	+	291	protein_coding	-	-
Zm00001d043211	1294.68	1247.78	1179.81	214.045	204.65	219.21	1240.76	212.635	2.54369	1.36525e-138	4.47554e-136	-	3	191815355	191818890	-	2031	protein_coding	-	Peptidase_S8
Zm00001d011396	580.918	583.422	622.417	2668.57	2663.61	2657.26	595.586	2663.15	-2.16055	1.44834e-138	4.69795e-136	-	8	149473967	149475758	+	884	protein_coding	-	C2
Zm00001d003861	28965.4	26689	26398.5	6675.63	6281.11	6429.89	27351	6462.21	2.08141	5.71025e-137	1.83293e-134	-	2	63431223	63436171	-	3815	protein_coding	-	K_trans
Zm00001d028199	468.858	489.734	571.152	2739.19	2782.14	2623	509.915	2714.78	-2.41219	1.65112e-135	5.24529e-133	-	1	26001772	26009085	-	6651	protein_coding	-	Glyco_hydro_1
novel.1735	836.336	930.673	872.265	121.931	98.9092	117.741	879.758	112.86	2.95886	2.07739e-133	6.53213e-131	-	7	71650081	71656169	+	4285	-	-	-
Zm00001d036468	1848.15	1527.46	1706.24	278.699	247.74	264.019	1693.95	263.486	2.68287	2.46986e-133	7.68776e-131	-	6	89400862	89401506	+	645	protein_coding	-	-
Zm00001d034035	770.431	1000.38	1040.19	60.1451	57.7064	72.1029	937.001	63.3181	3.88531	2.90564e-133	8.95374e-131	glutathione transporter1	1	281760570	281764626	-	2649	protein_coding	-	OPT
Zm00001d048513	980.35	848.811	789.609	86.8927	86.248	93.506	872.923	88.8822	3.29419	4.46072e-133	1.36096e-130	-	9	157608354	157609505	+	596	protein_coding	-	HMA
Zm00001d008462	76.4142	50.6896	51.2028	792.397	888.191	742.346	59.4355	807.644	-3.76224	8.8853e-133	2.68432e-130	-	8	9350134	9352749	-	2398	protein_coding	-	Pkinase
Zm00001d022041	1133.83	1270.4	1225.63	5387.58	5227.14	5067.46	1209.95	5227.39	-2.11101	1.92122e-132	5.74782e-130	-	7	168429144	168434437	-	3497	protein_coding	-	Pkinase
Zm00001d026577	9576.41	7663.39	7461.12	1219.1	1112.56	1293.45	8233.64	1208.37	2.76824	2.92087e-132	8.65449e-130	-	10	148261491	148265297	-	1714	protein_coding	-	Peptidase_C1
Zm00001d031815	12907.1	7794.41	7736.63	433.811	421.46	397.645	9479.38	417.639	4.50396	4.29002e-132	1.25902e-129	-	1	202686992	202690272	-	2014	protein_coding	-	-
Zm00001d039520	15031.2	11381.8	11251.5	1566.92	1530.73	1307.08	12554.8	1468.24	3.09583	1.1564e-131	3.36173e-129	cytokinin oxidase1	3	6768568	6770834	+	1775	protein_coding	-	FAD_binding_4
Zm00001d039882	2183.24	2578.77	2565.45	469.883	448.958	437.212	2442.49	452.018	2.43314	2.47538e-131	7.12886e-129	-	3	17546111	17550377	+	1061	protein_coding	-	-
Zm00001d049420	1206.84	890.416	885.583	68.3913	65.1832	61.8583	994.279	65.1442	3.92819	2.86857e-131	8.18473e-129	-	4	29946807	29947888	+	913	protein_coding	-	-
Zm00001d032144	710.854	729.673	734.661	98.1042	99.2256	89.6483	725.063	95.6594	2.91985	2.78948e-129	7.88605e-127	AP2-EREBP-transcription factor 60	1	214378154	214380573	-	1523	protein_coding	-	AP2
Zm00001d000294	9089.05	8562.03	8438.03	2240.94	2053.8	2128.3	8696.37	2141.02	2.02181	6.26513e-129	1.75509e-126	-	B73V4_ctg73	52548	56015	-	1867	protein_coding	-	Cys_Met_Meta_PP
Zm00001d026657	408.835	326.329	320.483	2618.89	2628	2197	351.882	2481.3	-2.81784	2.15863e-128	5.99263e-126	-	10	149524994	149525893	+	900	protein_coding	-	CAF1
Zm00001d041365	29.2421	19.8807	36.5098	510.417	593.322	573.937	28.5442	559.226	-4.28631	1.41648e-127	3.89722e-125	-	3	114433709	114437553	-	2443	protein_coding	-	-
Zm00001d007012	205.528	161.794	188.24	1254	1138.38	1175.47	185.187	1189.28	-2.68307	6.04563e-127	1.64864e-124	-	2	220171958	220174039	-	1240	protein_coding	-	RRM_1
Zm00001d029688	12815.8	11643.4	11827.4	3111.05	2927.04	2957.16	12095.5	2998.41	2.01202	2.27229e-126	6.14216e-124	-	1	82827141	82831219	-	2469	protein_coding	-	p450
Zm00001d031213	244.615	107.683	143.816	5482.45	5405.33	5057.5	165.371	5315.09	-5.00488	1.01573e-125	2.7217e-123	-	1	182385065	182386594	-	1530	protein_coding	-	-
Zm00001d024745	446.764	539.424	512.786	16.7633	21.0746	29.023	499.658	22.287	4.48531	3.04134e-125	8.07922e-123	-	10	85907865	85909124	-	1260	protein_coding	-	-
Zm00001d052247	10617.2	10286.8	10414.4	2829.65	2732.49	2580.73	10439.5	2714.29	1.9432	4.25019e-125	1.1194e-122	-	4	184666747	184669386	-	1277	protein_coding	-	SKI
Zm00001d003356	183.23	214.848	220.336	1219.85	1263.53	1160.07	206.138	1214.48	-2.55767	7.04278e-125	1.83918e-122	-	2	41420700	41432968	+	1083	protein_coding	-	-
Zm00001d038224	8357.11	7640.24	7504.68	1967	1994.34	1883.93	7834.01	1948.42	2.00733	6.9714e-123	1.80524e-120	-	6	151975768	151979800	+	2557	protein_coding	-	-
Zm00001d048875	1497.78	1184.37	1290.57	189.56	199.309	192.147	1324.24	193.672	2.77293	7.7358e-123	1.98649e-120	-	4	6843103	6844881	+	1698	protein_coding	-	p450
Zm00001d009365	2773.48	2622.67	2597.14	649.267	600.303	658.388	2664.43	635.986	2.06615	1.05972e-122	2.69879e-120	sugars will eventually be exported transporter2	8	60083986	60086634	-	2160	protein_coding	-	-
Zm00001d024702	4343.18	4763.45	4803.23	1147.62	1174.39	1146.75	4636.62	1156.25	2.00358	1.11089e-122	2.80591e-120	orange pericarp2	10	84130306	84133108	-	1705	protein_coding	-	PALP
Zm00001d011679	4180.61	4690.29	4893.13	938.274	902.68	767.346	4588.01	869.433	2.39913	1.73155e-121	4.33804e-119	-	8	158415720	158417282	+	1563	protein_coding	-	MFS_1
Zm00001d018794	3625.57	4145.7	4065.07	951.165	903.4	918.654	3945.45	924.406	2.0932	3.36274e-121	8.35667e-119	-	7	5353809	5359209	-	3016	protein_coding	-	NAD_binding_1
Zm00001d018716	3328.57	3115.75	3283.1	549.166	677.791	693.605	3242.47	640.187	2.34155	7.26292e-121	1.79046e-118	-	7	3035471	3037392	+	1840	protein_coding	-	-
Zm00001d010172	4275.83	3318.47	3288.41	535.81	562.83	591.089	3627.57	563.243	2.68716	1.58849e-120	3.88402e-118	-	8	102868668	102871737	-	1695	protein_coding	-	-
Zm00001d001960	1081.16	933.552	921.092	151.668	132.98	142.783	978.602	142.477	2.77721	1.60075e-120	3.88402e-118	flavanone 3-hydroxylase1	2	3559183	3560951	+	1582	protein_coding	-	2OG-FeII_Oxy
Zm00001d015097	103.856	86.0828	94.7466	761.532	730.849	705.7	94.8952	732.694	-2.94807	4.84276e-120	1.16586e-117	-	5	75308380	75310705	+	2302	protein_coding	-	-
Zm00001d037656	26585.3	20389.8	20690.8	3642.91	3452.38	3079.85	22555.3	3391.71	2.73325	2.47391e-118	5.90958e-116	-	6	133140745	133141716	+	972	protein_coding	-	-
Zm00001d005219	17136.4	15826	16530.2	4555.6	4592.75	4400.24	16497.5	4516.2	1.86902	2.51147e-118	5.95315e-116	-	2	163988779	163994278	+	909	protein_coding	-	-
Zm00001d002301	3041.13	2570.35	2641.13	593.299	514.893	541.446	2750.87	549.879	2.32153	3.48903e-118	8.20721e-116	-	2	9772239	9773464	+	839	protein_coding	-	-
Zm00001d002178	4031.73	3440.71	3543.34	672.619	751.437	592.236	3671.93	672.097	2.44967	4.26655e-118	9.96014e-116	-	2	7300454	7304565	+	3671	protein_coding	-	B_lectin
Zm00001d034782	11553.8	10905.6	10999.1	3169.63	3057.43	3148.53	11152.8	3125.19	1.83528	1.41426e-116	3.27673e-114	-	1	302188639	302191274	+	1893	protein_coding	-	Ammonium_transp
novel.159	1846.93	1995.77	2100.99	417.427	446.267	456.331	1981.23	440.009	2.17117	3.84638e-116	8.84524e-114	-	1	20009061	20021125	-	1547	-	-	-
Zm00001d044744	571.899	433.185	549.553	3113.95	2824.01	3290.69	518.212	3076.22	-2.56952	5.97336e-116	1.36347e-113	-	9	1005313	1009149	+	2219	protein_coding	-	-
Zm00001d040248	333.022	363.707	392.35	5.11239	7.27888	14.6501	363.026	9.01379	5.32555	1.85996e-115	4.21432e-113	-	3	33740978	33743632	-	2141	protein_coding	-	-
Zm00001d039567	5070.35	4426.53	4487.18	1111.98	1100.98	993.829	4661.35	1068.93	2.1242	3.33969e-115	7.51186e-113	-	3	8105931	8108924	-	2994	protein_coding	-	LRRNT_2
Zm00001d033957	1382.47	1728.74	1617.17	7727.74	7459.22	7156.25	1576.13	7447.74	-2.24027	3.94795e-115	8.81565e-113	bHLH-transcription factor 103	1	279603784	279609495	+	5350	protein_coding	-	Asp
Zm00001d019933	1447.76	1621.64	1659.74	272.959	229.164	298.543	1576.38	266.889	2.56112	3.50772e-114	7.77629e-112	-	7	77375717	77376177	+	271	protein_coding	-	-
Zm00001d028601	13110.8	11864.1	11824.1	3130.01	3249.42	3318.34	12266.3	3232.59	1.92397	8.7646e-114	1.92915e-111	-	1	40428759	40431019	+	1552	protein_coding	-	-
Zm00001d009084	10126.1	8825.27	8783.57	2270.7	2218.36	2040.06	9244.97	2176.37	2.08653	4.51039e-112	9.85728e-110	-	8	35522370	35523774	+	1291	protein_coding	-	Methyltransf_11
Zm00001d027948	13196.3	11964.7	11973.1	3335.65	3278.71	3441.37	12378	3351.91	1.88467	9.5283e-112	2.06771e-109	hydroxycinnamoyltransferase2	1	18147157	18148937	+	1700	protein_coding	-	-
Zm00001d005687	4338.92	4139.2	4041.22	1185.59	1122.84	1139.56	4173.12	1149.33	1.85992	2.04446e-111	4.4056e-109	trehalose-6-phosphate synthase5	2	183363790	183370827	-	6908	protein_coding	-	-
novel.799	1344.58	1605.08	1347.39	233.722	214.021	170.994	1432.35	206.245	2.79359	8.73561e-111	1.86785e-108	-	3	210677187	210679270	+	2084	-	PF04827:Plant transposon protein	DUF635
Zm00001d049096	2446.71	1715.32	1881.15	195.461	152.891	214.165	2014.39	187.506	3.42382	8.78919e-111	1.86785e-108	-	4	15938197	15939261	-	1065	protein_coding	-	-
Zm00001d006535	1567.64	1163.86	1234.21	7426.52	7260.87	7200.36	1321.9	7295.92	-2.46449	1.58956e-110	3.35495e-108	-	2	210627213	210629965	-	2114	protein_coding	-	Pkinase
Zm00001d012259	375.48	449.296	473.129	8.41558	19.6537	3.31498	432.635	10.4614	5.36541	3.1533e-110	6.61013e-108	-	8	171234043	171236231	-	1828	protein_coding	-	-
Zm00001d030363	2932.88	2812.57	2890.38	649.29	674.741	772.724	2878.61	698.918	2.04256	1.7109e-109	3.56225e-107	-	1	126440825	126441344	-	520	protein_coding	-	-
Zm00001d018965	795.308	659.132	651.985	83.4161	74.2899	75.3612	702.141	77.6891	3.17198	4.47674e-109	9.25844e-107	-	7	10857482	10858405	-	924	protein_coding	-	-
Zm00001d003429	711.385	876.633	785.614	3383.6	3364.19	3308.29	791.211	3352.03	-2.08258	8.3572e-109	1.71685e-106	glyceraldehyde-3-phosphate dehydrogenase1	2	44100341	44102181	-	1413	protein_coding	-	-
Zm00001d053746	227.141	219.736	232.091	1497.43	1406.74	1186.66	226.323	1363.61	-2.59079	3.71108e-108	7.57331e-106	-	4	240330758	240332367	+	1512	protein_coding	-	WRKY
Zm00001d021535	80.3115	118.274	95.9775	736.763	755.678	753.467	98.1877	748.636	-2.92815	8.55768e-108	1.7349e-105	-	7	155278714	155283440	+	4643	protein_coding	-	Pkinase
Zm00001d033098	131.808	176.698	153.671	1128.94	995.181	965.123	154.059	1029.75	-2.73973	3.05976e-107	6.16251e-105	-	1	250179850	250181762	+	1411	protein_coding	-	-
Zm00001d028816	870.776	1084.86	1021.06	4509.6	4195.91	4360.85	992.233	4355.45	-2.13386	4.40456e-107	8.81341e-105	pathogenesis-related protein6	1	47445913	47446888	+	899	protein_coding	-	-
Zm00001d006106	3747.32	3297.65	3331.94	770.135	790.44	886.704	3458.97	815.76	2.08429	4.96922e-107	9.87913e-105	NAC-transcription factor 35	2	198198555	198200085	+	1284	protein_coding	-	NAM
Zm00001d021627	2119.59	2482.32	2062.56	492.49	464.483	486.768	2221.49	481.247	2.2061	1.96138e-106	3.87435e-104	-	7	158520260	158520826	-	567	protein_coding	-	-
novel.777	506.782	470.294	493.26	1858.45	1946.57	1952.39	490.112	1919.13	-1.969	2.90839e-106	5.7084e-104	-	3	174550325	174552976	+	1995	-	-	-
Zm00001d000018	7096.68	5733.96	5783.55	1201.88	1118.4	958.596	6204.73	1092.96	2.50463	3.15024e-106	6.14397e-104	-	B73V4_ctg150	1299160	1300259	-	942	protein_coding	-	-
Zm00001d000017	5442.73	4760.52	4897.22	1139	1107.48	912.758	5033.49	1053.08	2.25644	3.91885e-106	7.59493e-104	-	B73V4_ctg150	1171438	1172477	+	869	protein_coding	-	-
Zm00001d047901	404.709	367.293	362.975	8.11662	9.97155	22.8972	378.326	13.6618	4.79031	4.91832e-106	9.47237e-104	-	9	144775299	144776309	+	1011	protein_coding	-	-
Zm00001d022374	4126.71	4740.41	4614.99	1164.22	1106.25	1194.52	4494.03	1155	1.95993	6.89402e-106	1.3195e-103	-	7	176275329	176278440	-	2336	protein_coding	-	Peptidase_S10
Zm00001d044833	5792.31	5912.99	5812.02	1704.95	1797.91	1682.79	5839.1	1728.55	1.75622	3.23402e-105	6.15162e-103	-	9	4443557	4445778	+	1400	protein_coding	-	-
Zm00001d022371	229.427	190.875	134.039	1573.48	1604.15	1485.15	184.78	1554.26	-3.07162	1.49398e-104	2.82435e-102	-	7	176262384	176263895	+	1221	protein_coding	-	-
Zm00001d021929	9616.24	9840.44	9249.02	2799.2	2689.37	2463	9568.57	2650.52	1.8518	3.50597e-104	6.58758e-102	geranylgeranyl pyrophosphate synthase2	7	166016446	166018185	-	1477	protein_coding	-	-
Zm00001d028094	4055.95	4236.17	4014.59	1073.49	1206.67	1140.49	4102.23	1140.22	1.84747	4.8539e-104	9.06502e-102	-	1	22841793	22844037	-	2131	protein_coding	-	-
Zm00001d050412	2016.32	2129.37	1980.28	517.844	512.47	440.549	2041.99	490.288	2.05742	2.00654e-103	3.7248e-101	-	4	86684719	86687129	-	1119	protein_coding	-	-
Zm00001d052654	928.507	752.863	697.331	65.9352	79.918	88.2868	792.9	78.0467	3.34525	4.53798e-103	8.37352e-101	-	4	196019083	196022515	-	1215	protein_coding	-	-
Zm00001d040567	3872.74	3555.99	3483.31	1014.06	975.12	910.363	3637.35	966.514	1.91149	5.33623e-103	9.78786e-101	-	3	50460159	50465139	+	2077	protein_coding	-	Pkinase
Zm00001d001849	1204.18	1295.88	1410.03	255.128	287.545	271.197	1303.36	271.29	2.2649	7.21346e-102	1.31528e-99	-	2	1910247	1912431	+	2050	protein_coding	-	AMP-binding
Zm00001d002974	2669.5	2566.7	2695.04	773.014	761.129	769.615	2643.75	767.919	1.78326	7.47051e-102	1.35414e-99	-	2	28495049	28499783	+	2825	protein_coding	-	OPT
Zm00001d039933	1736.65	2451.43	2383.83	313.681	289.041	323.45	2190.64	308.724	2.82628	1.89922e-101	3.42248e-99	-	3	19846081	19846545	-	465	protein_coding	-	-
Zm00001d020886	70.0428	115.947	99.2136	766.474	822.825	769.521	95.0678	786.273	-3.04513	2.42677e-101	4.34773e-99	-	7	135469300	135471079	+	1659	protein_coding	-	-
Zm00001d022549	946.178	604.728	593.63	24.4218	9.91255	11.5006	714.845	15.2783	5.52614	5.37924e-101	9.58158e-99	-	7	179795497	179796798	-	1208	protein_coding	-	Pkinase_Tyr
Zm00001d049418	1929.24	1364.16	1489.52	214.916	198.168	219.238	1594.31	210.774	2.91799	9.44021e-101	1.67184e-98	-	4	29894576	29895967	-	1103	protein_coding	-	-
Zm00001d040519	7377.63	7517.63	7362.36	2192.32	1921.44	2176.09	7419.21	2096.62	1.8229	2.4274e-100	4.2743e-98	-	3	47878960	47880339	-	1227	protein_coding	-	-
Zm00001d036946	2200.3	2335.34	2297.71	660.306	642.716	623.111	2277.79	642.044	1.82636	2.34706e-99	4.10936e-97	-	6	106962392	106964189	+	465	protein_coding	-	-
Zm00001d013869	1291.92	1395.3	1456.41	273.175	268.824	326.424	1381.21	289.474	2.25459	3.37461e-99	5.87506e-97	-	5	23456902	23457294	+	393	protein_coding	-	Auxin_inducible
Zm00001d014001	4322.25	4832.09	4993.69	1277.74	1271.61	1321.1	4716.01	1290.15	1.86998	4.55777e-99	7.89031e-97	-	5	28204196	28209403	-	1550	protein_coding	-	-
Zm00001d042049	131.533	89.8478	110.909	790.497	734.406	767.828	110.763	764.244	-2.78615	5.75563e-99	9.90837e-97	-	3	148582474	148588391	-	1955	protein_coding	-	NAD_binding_1
Zm00001d026632	9655.39	10851.4	10491.7	3055.05	3050.16	3053.3	10332.8	3052.84	1.75898	8.54625e-99	1.46307e-96	-	10	149192883	149193680	-	798	protein_coding	-	-
Zm00001d049381	12497.4	11474.1	11964.8	3464.8	3488.05	3735.12	11978.8	3562.66	1.74947	1.78729e-98	3.04284e-96	-	4	28445473	28446302	-	726	protein_coding	-	-
Zm00001d002830	1286.6	1013.7	936.552	125.689	146.116	141.964	1078.95	137.923	2.96775	2.0084e-98	3.40048e-96	invertase1	2	24145621	24150188	-	2437	protein_coding	-	-
Zm00001d027946	14160.4	14374.3	14210.5	4374.35	4230.78	4631.37	14248.4	4412.17	1.69121	2.38387e-98	4.01416e-96	hydroxycinnamoyltransferase1	1	18086164	18087981	-	1705	protein_coding	-	-
Zm00001d053068	182.65	168.446	194.924	1007.11	959.52	878.871	182.007	948.501	-2.38147	5.12419e-98	8.58163e-96	-	4	212048116	212048751	-	636	protein_coding	-	-
Zm00001d018810	122.954	139.064	106.792	753.494	714.213	757.116	122.937	741.608	-2.59153	5.99265e-98	9.98181e-96	glycolate oxidase1	7	5842587	5845546	+	1664	protein_coding	-	FMN_dh
Zm00001d020396	5560.46	5525.41	5687.11	1627.74	1346.7	1397.16	5590.99	1457.2	1.9392	1.31798e-97	2.18353e-95	trehalose-6-phosphate synthase13	7	111240634	111244556	+	3755	protein_coding	-	-
Zm00001d024943	1496.58	883.12	1081.7	47.0984	54.0692	73.2221	1153.8	58.1299	4.30996	1.82915e-97	3.01418e-95	-	10	96104177	96106076	-	1794	protein_coding	-	p450
Zm00001d001896	55.9465	56.9262	39.797	490.645	514.28	483.938	50.8899	496.287	-3.28259	1.85761e-97	3.04479e-95	-	2	2509567	2511414	-	1697	protein_coding	-	-
Zm00001d005546	384.39	299.069	328.239	1790.23	1768.53	1534.33	337.233	1697.7	-2.33181	1.45088e-96	2.36556e-94	ADP glucose pyrophosphorylase small subunit embryo 1	2	178195810	178206466	-	2404	protein_coding	-	-
Zm00001d020652	1940.81	2342.96	2166.02	494.409	499.415	536.315	2149.93	510.046	2.07563	2.45617e-96	3.98352e-94	-	7	126624012	126624968	-	957	protein_coding	-	-
Zm00001d008230	125.193	110.158	131.415	717.511	683.037	698.655	122.255	699.734	-2.51633	5.33375e-96	8.6052e-94	-	8	2034108	2036318	+	1756	protein_coding	-	-
Zm00001d017072	19839.9	18824.7	18629.5	6133.64	6240.87	5981.69	19098	6118.74	1.64209	3.23799e-95	5.1968e-93	next to brca1a	5	184389616	184394455	-	4246	protein_coding	-	ZZ
Zm00001d043596	1348.73	1343.81	1289.43	322.448	363.731	353.892	1327.33	346.69	1.93764	1.04623e-94	1.67044e-92	-	3	204658923	204659819	-	540	protein_coding	-	-
Zm00001d033067	1634.23	784.933	804.386	8.63726	11.1211	5.24493	1074.52	8.33443	6.98887	8.07561e-94	1.28273e-91	-	1	249377951	249381659	-	2525	protein_coding	-	K_trans
Zm00001d022592	345.399	325.103	362.472	26.1732	18.2156	23.3695	344.325	22.5861	3.91755	1.11993e-93	1.76978e-91	-	7	180553678	180555059	-	1382	protein_coding	-	-
Zm00001d051863	1317.16	1281.08	1312.31	249.154	326.343	281.93	1303.52	285.809	2.19103	2.20304e-93	3.46361e-91	-	4	172596420	172598331	-	1822	protein_coding	-	p450
Zm00001d017279	17823.8	17086.2	16984.4	5654.55	5635.69	5801.36	17298.1	5697.2	1.60227	2.56555e-93	4.01307e-91	phenylalanine ammonia lyase7	5	191539072	191541219	+	2148	protein_coding	-	-
Zm00001d033839	1665.05	1627.73	1756.84	355.4	280.456	391.152	1683.21	342.336	2.29656	3.22319e-93	5.0163e-91	-	1	275426787	275431066	-	2885	protein_coding	-	Pkinase_Tyr
Zm00001d023669	851.43	914.752	867.664	204.937	196.502	183.004	877.949	194.814	2.17025	4.29057e-93	6.64391e-91	NAC-transcription factor 67	10	14594105	14596141	+	1930	protein_coding	-	NAM
Zm00001d039865	2175.94	2362.86	2455.69	585.161	665.914	602.476	2331.5	617.85	1.91638	2.17759e-92	3.35512e-90	triose phosphate isomerase4	3	17163334	17167131	+	1969	protein_coding	-	-
Zm00001d024752	15162.3	9374.97	9203.77	990.958	1047.84	913.001	11247	983.933	3.51466	3.24437e-92	4.97389e-90	-	10	86136391	86137413	-	1023	protein_coding	-	-
Zm00001d042443	1752.67	1295.44	1407.42	263.302	230.352	225.201	1485.17	239.619	2.62997	7.91156e-92	1.2069e-89	-	3	167612707	167616683	-	1442	protein_coding	-	zf-TAZ
Zm00001d006536	90.3897	104.93	92.5542	658.833	661.214	580.697	95.9578	633.582	-2.72157	1.25365e-91	1.90301e-89	-	2	210665909	210668852	-	2326	protein_coding	-	Pkinase
Zm00001d010052	1358.35	1395.32	1408.15	350.948	396.92	340.126	1387.27	362.664	1.93588	1.58445e-91	2.39337e-89	-	8	97369263	97369553	+	291	protein_coding	-	-
Zm00001d039355	8567.54	9172.56	9275.17	2746.83	2677.25	2927.8	9005.09	2783.96	1.69358	1.61969e-91	2.43467e-89	arabidopsis trithorax homolog4	3	2451357	2465548	+	5205	protein_coding	-	PWWP
Zm00001d030163	25.707	20.803	27.5666	339.211	364.632	344.788	24.6922	349.544	-3.81742	1.91751e-91	2.86835e-89	-	1	109742559	109745194	+	2324	protein_coding	-	-
Zm00001d041201	26.2828	47.4237	32.5142	440.101	514.477	447.955	35.4069	467.511	-3.71646	3.05112e-91	4.54204e-89	-	3	105179821	105183171	-	2417	protein_coding	-	-
Zm00001d034829	7658.35	5902.14	5772.23	1358.2	1273.43	1262.51	6444.24	1298.05	2.31138	3.95428e-91	5.85824e-89	-	1	303243570	303245421	-	1518	protein_coding	-	-
Zm00001d025707	1476.59	1560.97	1471.91	416.01	351.373	400.619	1503.16	389.334	1.94739	4.70234e-91	6.93314e-89	-	10	126903970	126906191	+	1592	protein_coding	-	BTB
Zm00001d043586	1798.27	1738.52	1720.27	438.358	375.154	477.257	1752.35	430.257	2.02519	5.4465e-91	7.9921e-89	-	3	204438188	204438472	+	285	protein_coding	-	-
Zm00001d032253	3209.62	2641.33	2732.43	706.906	742.876	722.901	2861.12	724.228	1.98202	9.7393e-91	1.42235e-88	-	1	219089997	219092203	+	1790	protein_coding	-	Exo_endo_phos
Zm00001d053293	923.159	1020.09	1053.25	204.193	173.532	141.352	998.832	173.026	2.52579	8.12615e-90	1.18117e-87	calcineurin B-like12	4	224621867	224623388	+	1004	protein_coding	-	-
Zm00001d040775	1245.91	1308.23	1240.85	360.189	324.874	344.851	1265	343.305	1.88022	1.04028e-89	1.50498e-87	C2C2-GATA-transcription factor 27	3	64946021	64948546	+	1117	protein_coding	-	-
Zm00001d011735	5683.64	6031.89	6023.27	1834	1623.97	1836.64	5912.93	1764.87	1.744	1.12917e-89	1.62595e-87	serine acetyltransferase1	8	160278127	160279059	+	933	protein_coding	-	Hexapep
Zm00001d016052	15379.4	12616.9	12818.9	3607.35	3470.7	3288.38	13605.1	3455.47	1.97706	1.16943e-89	1.67609e-87	WRKY-transcription factor 2	5	141693514	141695426	-	1913	protein_coding	-	WRKY
Zm00001d010463	1639.46	1330.64	1380.82	326.856	319.441	338.661	1450.3	328.319	2.14262	2.18222e-89	3.1132e-87	-	8	116485946	116490538	-	2081	protein_coding	-	Lipase_3
Zm00001d030285	169.795	167.066	173.215	766.685	767.588	766.01	170.025	766.761	-2.17237	9.50464e-89	1.3497e-86	-	1	119480815	119493835	-	5010	protein_coding	-	-
Zm00001d012900	43449.4	43391.7	42784.1	15262.1	14687.9	14922.6	43208.4	14957.5	1.53041	2.31382e-88	3.27066e-86	CNR10	5	1768374	1778661	+	1006	protein_coding	-	-
Zm00001d014335	2403.53	2205.41	2353.13	665.257	715.365	689.679	2320.69	690.101	1.74987	2.57462e-88	3.62269e-86	-	5	41174766	41176346	-	1581	protein_coding	-	p450
Zm00001d044272	1021.94	1053	890.145	210.774	203.71	226.488	988.363	213.657	2.20912	3.42851e-88	4.80226e-86	bHLH-transcription factor 94	3	223519903	223525403	+	2028	protein_coding	-	HLH
Zm00001d049860	3394.06	3182.02	3243.96	1027.11	1052.36	948.07	3273.35	1009.18	1.69734	3.47419e-88	4.84422e-86	NAC-transcription factor 75	4	48975342	48977969	+	1437	protein_coding	-	NAM
Zm00001d049419	2044.98	1284.55	1645.11	196.919	178.869	200.386	1658.21	192.058	3.10882	6.31426e-88	8.7646e-86	-	4	29927661	29928900	-	978	protein_coding	-	-
Zm00001d022517	1837.89	1382.14	1322.39	230.042	191.583	233.704	1514.14	218.443	2.79171	7.48354e-88	1.0341e-85	NAC-transcription factor 2	7	179273873	179275691	+	1622	protein_coding	-	NAM
Zm00001d029699	40830.4	42176	43199.7	14279	13474.9	14393.8	42068.7	14049.2	1.58223	9.19873e-88	1.26544e-85	glutathione transferase42	1	83058555	83059659	+	986	protein_coding	-	GST_N
Zm00001d034756	603.127	689.006	551.65	56.3265	76.3149	82.0215	614.594	71.5543	3.10445	1.26838e-87	1.73712e-85	-	1	301479326	301479550	-	225	protein_coding	-	-
Zm00001d035400	194.47	204.598	195.313	830.084	836.433	854.088	198.127	840.201	-2.08353	4.29891e-87	5.86154e-85	-	6	24389981	24393065	-	2185	protein_coding	-	Pkinase
Zm00001d019139	1109.92	1109.37	1077.96	3363.23	3319.17	3303.82	1099.08	3328.74	-1.59862	4.33971e-87	5.89111e-85	sterol methyltransferase1	7	18791758	18800979	-	5752	protein_coding	-	Methyltransf_11
Zm00001d017014	1276.19	1282.05	1238.56	366.997	346.025	370.071	1265.6	361.031	1.80883	5.1713e-87	6.9892e-85	-	5	182702751	182703296	-	372	protein_coding	-	HMA
Zm00001d043076	674.071	662.032	581.618	2315.17	2185.11	2309.81	639.241	2270.03	-1.82823	9.16768e-87	1.23363e-84	Homeobox-transcription factor 88	3	188444921	188448749	-	2141	protein_coding	-	Homeobox
Zm00001d033711	85.9877	57.7186	71.6421	561.579	532.476	533.359	71.7828	542.471	-2.91677	1.06134e-86	1.42196e-84	-	1	271957661	271958619	-	833	protein_coding	-	Cu_bind_like
Zm00001d042143	49060.7	43110.7	43544.4	150438	145885	142376	45238.6	146233	-1.69265	1.50391e-86	2.00619e-84	glucan endo-1,3-beta-glucosidase homolog1	3	153385868	153387244	+	1287	protein_coding	-	Glyco_hydro_17
Zm00001d042135	2784.5	2292.43	2284.35	621.033	589.358	616.99	2453.76	609.127	2.00967	6.76177e-86	8.9812e-84	-	3	152759924	152768979	+	2074	protein_coding	-	-
Zm00001d009138	864.289	926.186	874.618	183.732	188.092	223.1	888.364	198.308	2.16391	1.06762e-85	1.40688e-83	-	8	38826801	38828721	+	1323	protein_coding	-	-
Zm00001d016134	1293.58	1203.44	1260.33	4101.25	3802.95	3862.37	1252.45	3922.19	-1.64701	1.06835e-85	1.40688e-83	iron-sulfur protein1	5	146042173	146043738	-	1046	protein_coding	-	-
Zm00001d026457	545.552	747.259	684.834	72.6451	42.8689	46.4476	659.215	53.9872	3.60199	2.68237e-85	3.51733e-83	-	10	146225848	146226322	-	475	protein_coding	-	-
Zm00001d005819	1744.22	1571.79	1656.62	496.038	447.972	440.757	1657.54	461.589	1.843	5.63135e-85	7.35297e-83	-	2	189677194	189677646	+	453	protein_coding	-	-
Zm00001d002850	1731.59	1585.61	1787.99	448.166	498.803	438.945	1701.73	461.971	1.88129	6.65174e-85	8.64867e-83	-	2	24662753	24665050	-	849	protein_coding	-	C2
Zm00001d017282	536.063	528.32	493.579	89.2679	70.5405	72.597	519.321	77.4685	2.73923	8.88031e-85	1.14978e-82	-	5	191618363	191622011	+	2461	protein_coding	-	-
Zm00001d031724	225.939	158.385	163.365	1081.28	1101.95	976.757	182.563	1053.33	-2.52825	1.25229e-84	1.61462e-82	-	1	199517587	199526569	+	5940	protein_coding	-	ABC2_membrane
Zm00001d047752	33.7874	28.7138	30.091	343.355	340.613	345.76	30.8641	343.243	-3.47097	1.38875e-84	1.7831e-82	LBD-transcription factor 41	9	140901122	140902338	+	1072	protein_coding	-	-
Zm00001d041772	1270.87	1430.53	1391.94	384.213	370.868	383.489	1364.44	379.523	1.8455	4.73247e-84	6.05108e-82	glutathione transferase18	3	136996989	137007669	+	1179	protein_coding	-	-
Zm00001d037945	626.38	627.867	612.379	117.994	133.248	127.541	622.208	126.261	2.30141	6.74831e-84	8.59294e-82	-	6	143003756	143004352	-	597	protein_coding	-	-
Zm00001d004138	532.78	663.327	777.532	3180.37	3128.11	3340.84	657.88	3216.44	-2.28919	1.28206e-83	1.62579e-81	-	2	85736310	85737686	-	1328	protein_coding	-	HMA
Zm00001d008793	79.263	36.1106	39.8288	718.046	656.204	788.843	51.7341	721.031	-3.79769	1.81995e-83	2.29843e-81	WRKY-transcription factor 80	8	20528476	20529755	+	965	protein_coding	-	WRKY
Zm00001d030090	1356.42	1136.23	1244.21	261.3	315.256	269.251	1245.62	281.935	2.14408	3.0462e-83	3.83138e-81	-	1	104849146	104852816	+	1618	protein_coding	-	Epimerase
Zm00001d024753	3664.59	2377.45	2168.53	268.295	241.273	273.151	2736.86	260.906	3.39012	6.56435e-83	8.22279e-81	peroxidase35	10	86312505	86313524	+	1020	protein_coding	-	-
Zm00001d024574	2074.01	1416.73	1428.68	156.503	209.627	197.723	1639.81	187.951	3.12546	7.94357e-83	9.91017e-81	-	10	78836368	78838011	-	1644	protein_coding	-	p450
Zm00001d046745	13640.6	14174	13411.3	4825.92	4831.39	4920.37	13741.9	4859.23	1.49977	4.32173e-82	5.36992e-80	-	9	104139125	104140075	-	951	protein_coding	-	-
Zm00001d022529	1524.35	1185.37	1159.34	253.583	244.268	223.372	1289.69	240.407	2.42214	6.43256e-82	7.96061e-80	-	7	179415995	179417774	+	1616	protein_coding	-	Abhydrolase_1
Zm00001d032081	1816.75	2146.44	2131.1	537.814	566.687	500.852	2031.43	535.118	1.9244	2.0688e-81	2.55e-79	-	1	211943365	211946180	-	2181	protein_coding	-	-
Zm00001d043834	278.121	330.264	327.833	1260.86	1260.75	1143.82	312.073	1221.81	-1.96855	2.50242e-81	3.07219e-79	-	3	211155659	211160136	-	2303	protein_coding	-	ATP-synt_ab
Zm00001d022237	62.8034	99.9233	78.6421	621.307	583.916	565.591	80.4563	590.271	-2.87252	2.64238e-81	3.23115e-79	RNA binding protein 1	7	173379234	173381283	+	1276	protein_coding	-	RRM_1
Zm00001d027887	1787.92	1485.91	1342.03	315.365	270.792	244.766	1538.62	276.974	2.47194	3.51984e-81	4.28711e-79	-	1	16744340	16746866	-	1284	protein_coding	-	-
Zm00001d024934	249.722	192.612	203.589	972.181	1042.99	1154.35	215.308	1056.51	-2.29428	1.13163e-80	1.37288e-78	-	10	95624162	95627278	-	1852	protein_coding	-	-
Zm00001d023929	413.029	523.383	510.293	1833.67	1817.95	1835.59	482.235	1829.07	-1.92279	4.16132e-80	5.02867e-78	oxo-glutarate/malate transporter1	10	29148234	29154174	-	5564	protein_coding	-	Na_sulph_symp
Zm00001d019002	685.537	808.198	760.085	164.694	131.092	136.342	751.273	144.043	2.37912	4.36912e-80	5.25916e-78	-	7	12662001	12662237	+	237	protein_coding	-	-
Zm00001d029620	615.985	640.368	620.421	1970.04	1911.52	2035.97	625.591	1972.51	-1.65655	7.55738e-80	9.0615e-78	-	1	79984693	79986558	+	1708	protein_coding	-	UDPGT
Zm00001d008628	958.22	656.056	639.726	37.4279	55.1653	64.1574	751.334	52.2502	3.84646	1.24347e-79	1.48518e-77	-	8	15223267	15228122	+	2548	protein_coding	-	-
Zm00001d021629	26.5482	18.4425	17.5345	326.579	295.54	298.945	20.8417	307.021	-3.87458	3.20098e-79	3.80843e-77	-	7	158563700	158567974	+	3804	protein_coding	-	MatE
Zm00001d048680	415.846	402.906	466.227	1501.12	1465.27	1605	428.326	1523.79	-1.83061	3.25702e-79	3.86019e-77	-	4	3197914	3204309	-	4037	protein_coding	-	-
Zm00001d024751	430.171	471.15	491.806	44.1208	44.7979	67.8731	464.375	52.2639	3.15106	3.46664e-79	4.0929e-77	-	10	86089300	86090579	-	1280	protein_coding	-	-
Zm00001d006069	758.006	1152.06	1119.9	66.2307	104.071	96.2802	1009.99	88.8607	3.50754	4.79688e-79	5.64183e-77	-	2	197412048	197413732	+	1365	protein_coding	-	-
Zm00001d039880	12171.1	9639.87	9997.77	2793.18	2694.7	2913.39	10602.9	2800.42	1.92067	4.9569e-79	5.80787e-77	-	3	17453267	17454450	-	1105	protein_coding	-	-
Zm00001d007462	1254.9	1163.39	1201.48	361.705	359.097	320.318	1206.59	347.04	1.79672	6.03204e-79	7.0408e-77	-	2	232247283	232255516	+	1685	protein_coding	-	Aminotran_1_2
Zm00001d050259	15184.4	17670.2	17712.8	5099.81	5204.35	4637.14	16855.8	4980.43	1.75886	1.2124e-78	1.40981e-76	-	4	77087087	77098401	+	3261	protein_coding	-	-
Zm00001d007831	7734.2	6925.53	7070.19	2202.72	2103.31	2424.13	7243.31	2243.39	1.69092	1.27966e-78	1.48243e-76	-	2	240512790	240513335	-	546	protein_coding	-	-
Zm00001d050899	7654.61	6836.35	7074.76	2378.12	2335.91	2107.37	7188.57	2273.8	1.66038	1.53026e-78	1.7661e-76	CNR2	4	129065452	129066520	-	876	protein_coding	-	-
Zm00001d042263	2977.66	3162.17	2988.71	1032.97	988.912	901.315	3042.85	974.399	1.64227	2.16043e-78	2.48409e-76	bHLH-transcription factor 175	3	157976446	157978862	+	1348	protein_coding	-	HLH
Zm00001d053675	458.092	310.42	260.013	2514.08	2542.43	2517.17	342.842	2524.56	-2.88001	3.02528e-78	3.46558e-76	lipoxygenase10	4	238805319	238809230	+	3276	protein_coding	-	Lipoxygenase
Zm00001d025984	12138.9	8714.76	8802.44	1940.93	1906.93	2052.18	9885.37	1966.68	2.32945	3.26542e-78	3.72681e-76	glutamic dehydrogenase2	10	135302916	135307138	+	2310	protein_coding	-	-
Zm00001d020401	1709.17	1566.03	1643.89	457.411	463.558	523.88	1639.7	481.616	1.76767	3.92892e-78	4.46751e-76	-	7	111461902	111463362	-	864	protein_coding	-	ADH_N
Zm00001d034017	6765.59	4695.75	4626.45	832.75	926.551	919.699	5362.6	893	2.58618	4.0436e-78	4.58102e-76	-	1	281247257	281250037	+	2340	protein_coding	-	Glyco_hydro_3
Zm00001d050011	7954.31	7068.53	7289.66	2529.51	2272.29	2392.34	7437.5	2398.05	1.63267	4.68089e-78	5.28358e-76	-	4	59298545	59300505	-	1679	protein_coding	-	-
Zm00001d020315	1030.88	1223.23	1090.69	246.289	292.189	273.932	1114.93	270.803	2.04271	1.24444e-77	1.39955e-75	-	7	105849323	105851904	+	1647	protein_coding	-	-
Zm00001d051692	31.4027	64.591	57.4717	525.285	485.496	554.318	51.1551	521.7	-3.34537	1.25969e-77	1.41154e-75	-	4	166906239	166908124	+	1757	protein_coding	-	-
Zm00001d048050	8742.92	11730.6	11474.4	2572.49	2399.07	2449.78	10649.3	2473.78	2.10585	1.39475e-77	1.55722e-75	glutamine synthetase3	9	148903155	148910943	+	1533	protein_coding	-	-
Zm00001d004401	2255.91	1119.96	1087.55	21.9976	41.6444	30.4983	1487.81	31.3801	5.56402	1.45765e-77	1.62157e-75	-	2	109327004	109328229	+	1138	protein_coding	-	-
Zm00001d012322	6565.31	7095.45	6864.38	2120.42	2090.86	1735.37	6841.71	1982.22	1.78699	3.54149e-77	3.92558e-75	-	8	172403401	172405359	-	1846	protein_coding	-	p450
novel.1615	206.602	235.497	245.727	872.897	936.599	940.338	229.275	916.611	-1.9981	3.84149e-77	4.24286e-75	-	6	69094196	69098481	-	2190	-	PF00270:DEAD/DEAH box helicase|PF00271:Helicase conserved C-terminal domain	DEAD
Zm00001d050265	9715.83	9627.96	9932.58	3621.96	3482.53	3612.83	9758.79	3572.44	1.4497	3.97901e-77	4.37904e-75	hypersensitive induced reaction1	4	77232457	77236007	+	1331	protein_coding	-	-
Zm00001d050805	1640.92	1784.19	1902.22	518.977	474.704	422.578	1775.78	472.086	1.91008	4.60199e-77	5.04664e-75	-	4	123915632	123922702	-	2474	protein_coding	-	Pkinase
Zm00001d031216	25.8225	23.0704	30.948	343.086	305.61	314.229	26.6136	320.975	-3.5873	4.65573e-77	5.08746e-75	-	1	182480607	182484830	+	2280	protein_coding	-	-
Zm00001d048060	13897.1	14766.4	14246.4	5251.02	5013.1	5261.64	14303.3	5175.25	1.46659	1.26423e-76	1.37658e-74	homocysteine S-methyltransferase 1	9	149093185	149097158	-	1460	protein_coding	-	-
Zm00001d044075	682.778	560.715	530.852	93.0835	74.1861	80.7607	591.449	82.6768	2.83425	1.66375e-76	1.80523e-74	-	3	218393477	218393977	-	501	protein_coding	-	-
Zm00001d029744	756.032	877.156	955.878	3616.17	3523.15	3039.39	863.022	3392.91	-1.9749	3.92327e-76	4.24195e-74	flavone synthase typeI1	1	85068069	85072051	+	1514	protein_coding	-	2OG-FeII_Oxy
Zm00001d023779	44250	41571.1	41647.4	14759.9	14424.6	12818.1	42489.5	14000.9	1.60155	1.1638e-75	1.25393e-73	-	10	19912191	19918231	+	1693	protein_coding	-	-
Zm00001d028406	1807.79	1789.97	1801.01	5272.94	5483.49	4897.6	1799.59	5218.01	-1.53579	5.09591e-75	5.47145e-73	-	1	33752854	33754497	-	1644	protein_coding	-	-
Zm00001d044662	1551.05	826.111	1013.78	81.6707	74.2641	80.8657	1130.31	78.9335	3.83745	1.13957e-74	1.2193e-72	ZF-HD-transcription factor 9	3	234295985	234296843	-	801	protein_coding	-	ZF-HD_dimer
Zm00001d023617	62757.3	36166.9	36246.7	4531.43	4478.87	4278.07	45057	4429.46	3.34651	1.37324e-74	1.46424e-72	-	10	12275525	12278112	-	2169	protein_coding	-	-
Zm00001d017276	7518.84	6894.56	6908.49	2474.05	2430.3	2585.58	7107.3	2496.64	1.50926	2.02572e-74	2.1525e-72	-	5	191474696	191476810	-	2115	protein_coding	-	-
Zm00001d018431	4038.14	3765.44	4048.94	1434.13	1344.09	1382.05	3950.84	1386.76	1.51008	3.65366e-74	3.86898e-72	-	5	220634043	220637003	-	2785	protein_coding	-	Pkinase_Tyr
Zm00001d039283	4395.63	3798.47	3488.33	1140.17	1104.57	1054.11	3894.15	1099.62	1.82397	5.86471e-74	6.18908e-72	-	3	999935	1002234	+	2064	protein_coding	-	-
Zm00001d045375	1545.32	936.576	937.976	98.6246	106.603	98.7142	1139.96	101.314	3.49058	5.99381e-74	6.30373e-72	WRKY-transcription factor 39	9	20006174	20007083	-	789	protein_coding	-	WRKY
Zm00001d021688	9.17235	4.69836	5.83788	207.621	243.358	266.189	6.56953	239.056	-5.16194	6.49897e-74	6.81176e-72	-	7	160073985	160078648	+	2328	protein_coding	-	Pkinase_Tyr
Zm00001d042207	5961.14	5272.64	4752.19	1204.85	1304.64	1499.33	5328.66	1336.27	1.99574	9.47728e-74	9.89975e-72	-	3	156078244	156095492	+	1765	protein_coding	-	-
Zm00001d008925	8830.34	8236.16	8444.81	3053.48	2921.47	3172.92	8503.77	3049.29	1.47955	1.09067e-73	1.13544e-71	-	8	25511398	25524826	+	2349	protein_coding	-	-
Zm00001d050218	9681.69	9432.34	9335.55	3624.36	3559.75	3489.67	9483.19	3557.92	1.41424	1.23509e-73	1.28145e-71	-	4	74240150	74245597	+	2723	protein_coding	-	NAD_binding_1
Zm00001d031423	3596.26	4166.16	3903.52	1283.53	1183.33	1291.49	3888.64	1252.78	1.63386	1.25362e-73	1.29632e-71	-	1	189593205	189593937	+	733	protein_coding	-	zf-A20
Zm00001d008340	4201.59	3834.97	3572.49	1244.01	1250.52	1281.56	3869.69	1258.7	1.62021	1.38965e-73	1.43218e-71	-	8	5789122	5793195	-	3195	protein_coding	-	Lipase_3
Zm00001d021949	4822.76	4731.7	4878.47	1822.21	1707.69	1748.44	4810.98	1759.44	1.45091	2.21545e-73	2.27564e-71	-	7	166838764	166841455	+	2500	protein_coding	-	-
Zm00001d010218	1432.88	1309.87	1397.76	352.382	273.106	377.63	1380.17	334.373	2.04397	1.07381e-72	1.09932e-70	-	8	104571958	104573658	-	1373	protein_coding	-	-
Zm00001d008587	415.348	360.714	407.627	39.5527	57.2587	39.307	394.563	45.3728	3.12016	1.27111e-72	1.29699e-70	-	8	13681436	13683379	+	1733	protein_coding	-	-
Zm00001d048499	1905.13	1577.51	1508.18	430.793	371.589	423.999	1663.61	408.794	2.02382	1.316e-72	1.33837e-70	-	9	157244177	157246976	-	1491	protein_coding	-	-
Zm00001d008273	9405.65	9456.4	9873.58	3684	3526.62	3570.54	9578.54	3593.72	1.41421	3.73653e-72	3.78754e-70	-	8	3682734	3687115	-	2773	protein_coding	-	Glyco_hydro_31
Zm00001d012211	15.3447	21.4702	14.0518	279.006	312.477	252.898	16.9556	281.461	-4.04299	5.6889e-72	5.74765e-70	-	8	170110027	170115232	+	3500	protein_coding	-	-
Zm00001d045544	416.844	418.597	415.912	1449.28	1276.96	1365.01	417.118	1363.75	-1.70921	6.07584e-72	6.11853e-70	-	9	25950941	25956055	+	2886	protein_coding	-	-
Zm00001d036136	3531.78	3084.88	3032.87	993.748	1068.88	1020.13	3216.51	1027.58	1.64632	6.76277e-72	6.7881e-70	-	6	73926957	73928900	-	882	protein_coding	-	-
Zm00001d040803	1158.49	1288.8	1298.24	389.399	361.748	335.594	1248.51	362.247	1.7838	7.64746e-72	7.65119e-70	-	3	66922907	66923248	-	342	protein_coding	-	-
Zm00001d028949	483.423	346.072	366.657	2360.9	2064.01	1826.08	398.717	2083.66	-2.38569	8.63107e-72	8.60733e-70	calcineurin B-like-interacting protein kinase3	1	52582858	52587987	-	2997	protein_coding	-	Pkinase
Zm00001d009705	60.3884	39.3856	53.0514	443.444	387.263	415.782	50.9418	415.496	-3.02615	9.85208e-72	9.79329e-70	-	8	76823614	76825895	+	2188	protein_coding	-	C4dic_mal_tran
Zm00001d033187	4758.21	4529.31	4648.66	1764.23	1636.06	1688.27	4645.39	1696.19	1.45316	1.10363e-71	1.09352e-69	-	1	253272958	253275838	+	1914	protein_coding	-	-
Zm00001d010726	3642.31	2996.69	2533.37	662.272	663.782	696.998	3057.45	674.351	2.18057	1.90472e-71	1.88122e-69	-	8	126043484	126043930	+	447	protein_coding	-	-
Zm00001d042095	1073.64	1353.89	1439.84	270.512	243.062	290.34	1289.12	267.971	2.26549	2.01998e-71	1.98868e-69	glutathione transferase29	3	150585101	150586111	+	913	protein_coding	-	-
Zm00001d013443	1739.73	2192.05	2162.19	524.387	559.342	500.899	2031.32	528.209	1.94316	2.65184e-71	2.60244e-69	C2C2-CO-like-transcription factor 8	5	11710780	11712488	-	1607	protein_coding	-	CCT
Zm00001d007274	1420.31	1603.92	1261.1	365.916	365.356	391.703	1428.44	374.325	1.93193	3.22217e-71	3.1521e-69	-	2	226465984	226467105	-	1122	protein_coding	-	Kelch_1
Zm00001d029321	1180.94	1034.31	1102.12	310.022	331.484	342.298	1105.79	327.935	1.75394	4.03607e-71	3.9358e-69	-	1	65854876	65856973	-	1763	protein_coding	-	-
Zm00001d035013	4114.76	1563.16	1553.63	13.0248	12.7339	22.7484	2410.52	16.169	7.20991	4.11609e-71	4.00118e-69	-	6	1819415	1821213	-	1641	protein_coding	-	p450
Zm00001d053369	3825.81	3377.72	3448.57	1179.59	1244.2	1215.04	3550.7	1212.94	1.54965	4.4332e-71	4.29589e-69	WRKY-transcription factor 8	4	227812359	227814181	+	1585	protein_coding	-	WRKY
Zm00001d018627	29513.1	25391	25207.6	8941.81	8701.44	8966.9	26703.9	8870.05	1.59	4.93695e-71	4.76903e-69	monosaccharide transporter1	7	1335710	1339124	-	1903	protein_coding	-	Sugar_tr
Zm00001d025825	270.162	217.976	277.976	13.3512	11.8925	13.4873	255.372	12.9103	4.29047	6.29384e-71	6.06077e-69	-	10	130921096	130929124	-	2560	protein_coding	-	VWA
Zm00001d038351	1680.28	1734.92	1687.86	599.942	577.493	571.964	1701.02	583.133	1.5439	7.98071e-71	7.66124e-69	-	6	155009149	155011475	+	2146	protein_coding	-	Usp
Zm00001d019256	4801.45	4513.32	4610.59	1697.12	1689.37	1771.04	4641.79	1719.18	1.43292	1.70574e-70	1.63237e-68	-	7	24211071	24212860	+	1689	protein_coding	-	UDPGT
Zm00001d019976	16.033	8.19115	9.37091	234.507	226.74	229.881	11.1984	230.376	-4.34965	1.9051e-70	1.81751e-68	-	7	81480575	81483455	+	2258	protein_coding	-	PGM_PMM_II
Zm00001d032481	1341.56	1563.42	1737.84	390.638	341.272	403.449	1547.61	378.453	2.03107	5.26152e-70	5.00413e-68	-	1	228120902	228121240	+	339	protein_coding	-	-
Zm00001d027443	265.602	183.578	186.558	1149.1	1044.79	1023.56	211.913	1072.48	-2.33938	8.19515e-70	7.77026e-68	hydroxylase8	1	5463952	5466250	-	1280	protein_coding	-	-
Zm00001d008540	1208.13	1525.24	1486.43	351.857	337.723	382.81	1406.6	357.463	1.97609	1.08418e-69	1.02481e-67	-	8	12307835	12308398	+	564	protein_coding	-	-
Zm00001d015385	430.349	346.037	409.918	1337.2	1345.98	1422.64	395.435	1368.61	-1.79109	1.92617e-69	1.81514e-67	-	5	87654865	87656030	+	1074	protein_coding	-	-
Zm00001d008488	24.8682	19.9117	43.0845	344.124	335.972	353.912	29.2881	344.67	-3.55069	2.31864e-69	2.17832e-67	-	8	9999360	10008150	-	8470	protein_coding	-	Pkinase
Zm00001d051908	38.1888	28.714	25.7047	353.387	325.014	300.558	30.8692	326.319	-3.39821	2.51361e-69	2.35431e-67	-	4	174319008	174320624	-	1252	protein_coding	-	CBS
Zm00001d016806	935.917	792.922	789.395	185.294	211.314	203.905	839.411	200.171	2.06861	2.87223e-69	2.68205e-67	-	5	176723531	176729940	+	1917	protein_coding	-	Glyco_transf_8
Zm00001d028721	500.526	439.389	427.792	1478.39	1443.23	1578.06	455.902	1499.89	-1.71798	2.97642e-69	2.77095e-67	LBD-transcription factor 4	1	44340623	44341737	-	1008	protein_coding	-	-
Zm00001d050803	875.209	1041.43	950.802	216.622	264.773	221.633	955.812	234.342	2.029	4.03556e-69	3.74565e-67	-	4	123900621	123904255	-	960	protein_coding	-	-
Zm00001d041773	2150.46	2676.79	2400.61	707.605	689.642	606.707	2409.29	667.985	1.8502	4.73059e-69	4.37757e-67	-	3	137017318	137022601	+	3687	protein_coding	-	Pkinase_Tyr
Zm00001d035854	500.108	323.162	286.523	13.0075	5.39089	7.10777	369.931	8.50204	5.4115	5.55037e-69	5.1208e-67	-	6	56296566	56304522	-	2203	protein_coding	-	An_peroxidase
Zm00001d012607	31838.9	30666.7	30273	12281.5	11897.6	12004.9	30926.2	12061.3	1.35841	5.70249e-69	5.24544e-67	-	8	177130907	177134597	-	1006	protein_coding	-	FMN_red
Zm00001d039325	860.088	752.909	786.825	221.752	191.776	189.296	799.94	200.941	1.99037	8.32187e-69	7.63209e-67	-	3	1945996	1950106	+	2441	protein_coding	-	Pkinase_Tyr
Zm00001d044723	5283.8	5116.98	4822.28	1826.46	1811.47	1921.94	5074.35	1853.29	1.4531	9.16206e-69	8.37771e-67	-	9	321017	324165	+	2424	protein_coding	-	-
Zm00001d042536	9572.76	9349.95	9080.32	3608.47	3641.48	3626.25	9334.34	3625.4	1.36438	1.04025e-68	9.48378e-67	fructokinase1	3	171065302	171068300	+	1559	protein_coding	-	PfkB
Zm00001d023592	0	0	0	146.43	148.715	155.451	0	150.199	-10.2492	1.08542e-68	9.8664e-67	-	10	11123676	11125741	+	1871	protein_coding	-	Aa_trans
Zm00001d022435	520.689	475.98	481.871	1472.04	1480.02	1569.93	492.847	1507.33	-1.61261	1.09701e-68	9.94243e-67	-	7	177665963	177669422	+	2055	protein_coding	-	-
Zm00001d046945	3693.5	3148.03	3440.27	1190.55	1098.05	1081.07	3427.27	1123.22	1.60887	1.56659e-68	1.41568e-66	-	9	112208355	112213865	+	3208	protein_coding	-	-
Zm00001d049704	7519.52	6473.69	6094.45	1994.79	2081.5	2148.24	6695.89	2074.84	1.6903	1.96315e-68	1.76884e-66	-	4	40666843	40668285	+	1443	protein_coding	-	-
Zm00001d046149	335.791	256.422	214.709	2.8169	9.30931	6.28942	268.974	6.13854	5.44247	2.15994e-68	1.94048e-66	-	9	67283987	67284751	+	765	protein_coding	-	-
Zm00001d052809	362.637	341.997	323.771	1099.26	1073.32	1060.5	342.802	1077.69	-1.65248	2.63979e-68	2.36469e-66	-	4	201661975	201666670	-	2898	protein_coding	-	HATPase_c
Zm00001d014748	11998.3	8695.22	8369.4	1879.46	1729.95	1405.66	9687.65	1671.69	2.53463	3.41523e-68	3.05044e-66	-	5	61273486	61274832	-	1347	protein_coding	-	-
Zm00001d004524	4112.83	3893.25	3682.1	1446.59	1390.97	1396.39	3896.06	1411.32	1.46469	5.73575e-68	5.1083e-66	-	2	116605194	116606084	+	891	protein_coding	-	-
Zm00001d015778	1091.47	1099.27	1188.4	339.024	361.78	374.635	1126.38	358.479	1.65222	6.35872e-68	5.6468e-66	-	5	118613302	118616603	+	3164	protein_coding	-	-
Zm00001d010039	19.6706	17.1139	11.8251	237.185	243.247	266.947	16.2032	249.126	-3.93299	7.42503e-68	6.57478e-66	-	8	96545534	96548068	+	2035	protein_coding	-	-
Zm00001d020915	4256.86	3084.23	3212.12	771.828	776.654	866.004	3517.73	804.829	2.1278	1.01395e-67	8.95264e-66	-	7	136479777	136482266	+	1313	protein_coding	-	-
Zm00001d045839	498.35	586.519	604.92	104.855	106.464	114.173	563.263	108.497	2.37534	1.1676e-67	1.02799e-65	-	9	42917485	42919506	+	2022	protein_coding	-	Pkinase
Zm00001d052509	207.213	205.874	203.382	0	5.50307	12.0237	205.489	5.84227	5.19319	1.34371e-67	1.17967e-65	-	4	191654457	191657111	+	1809	protein_coding	-	-
Zm00001d039624	518.205	654.658	567.36	74.8677	63.4918	34.349	580.074	57.5695	3.32737	2.01414e-67	1.76323e-65	Aux/IAA-transcription factor 8	3	9366940	9370004	+	1165	protein_coding	-	-
Zm00001d033718	3291.41	3214.11	3531.19	1249.8	1225.76	1192.48	3345.57	1222.68	1.45194	2.10546e-67	1.83795e-65	-	1	272130665	272132998	-	1294	protein_coding	-	-
Zm00001d031047	431.155	250.374	282.511	5.28039	8.29979	8.11878	321.347	7.23299	5.45491	2.19282e-67	1.9088e-65	-	1	174833825	174835336	-	1027	protein_coding	-	-
Zm00001d012161	362.531	449.037	426.112	1466.4	1361.55	1369.4	412.56	1399.12	-1.76153	3.49981e-67	3.03793e-65	-	8	169183712	169186572	-	1419	protein_coding	-	-
Zm00001d026070	557.156	529.671	537.24	129.487	122.976	125.708	541.356	126.057	2.10052	3.54305e-67	3.06683e-65	-	10	137651412	137671484	-	2832	protein_coding	-	-
Zm00001d037410	692.424	335.413	390.28	3.61631	5.45916	10.9951	472.706	6.69018	6.12702	4.99818e-67	4.31425e-65	-	6	124806566	124807970	-	1320	protein_coding	-	-
Zm00001d049427	896.121	621.647	576.325	79.6123	76.2923	60.7415	698.031	72.2154	3.26967	5.31045e-67	4.571e-65	-	4	30056912	30057975	+	889	protein_coding	-	-
Zm00001d045374	2339.41	1493.5	1503.93	165.779	159.163	91.6151	1778.95	138.852	3.67817	6.38759e-67	5.48283e-65	-	9	20001795	20002697	-	903	protein_coding	-	-
Zm00001d044664	308.143	288.683	359.758	1076.78	1102.66	1187.43	318.861	1122.29	-1.81495	9.17644e-67	7.85478e-65	-	3	234344944	234345393	+	450	protein_coding	-	-
Zm00001d017251	39.4368	35.3555	24.7094	300.229	360.121	348.56	33.1672	336.303	-3.33691	1.17164e-66	1.00012e-64	-	5	190355325	190360718	-	5227	protein_coding	-	-
Zm00001d017622	1049.45	1527.3	1504.6	128.718	164.298	210.918	1360.45	167.978	3.01821	1.37552e-66	1.1709e-64	-	5	201997949	201998494	-	546	protein_coding	-	-
Zm00001d029583	1532.17	1355.63	1407.19	4161.35	3860.71	4257.74	1431.67	4093.27	-1.51562	1.55581e-66	1.32072e-64	-	1	77839833	77840687	+	855	protein_coding	-	LRRNT_2
Zm00001d021620	260.357	300.486	283.014	1041.28	927.061	1082.39	281.285	1016.91	-1.85369	3.95719e-66	3.35002e-64	ATP synthase chloroplast subunit2	7	158179238	158180317	-	1080	protein_coding	-	-
Zm00001d009762	1497.25	1405.77	1407.22	464.486	495.856	503.009	1436.75	487.784	1.55884	7.30138e-66	6.16417e-64	-	8	80083617	80085673	-	1296	protein_coding	-	-
Zm00001d041769	155.955	170.257	164.04	617.443	646.417	656.555	163.417	640.138	-1.96862	7.67362e-66	6.46072e-64	-	3	136872860	136877613	-	2107	protein_coding	-	Peptidase_S10
Zm00001d044495	8077.91	6568.88	6669.57	2203.03	2255.16	2045.47	7105.45	2167.89	1.71253	8.12743e-66	6.82416e-64	senescence enhanced2b	3	229664664	229670336	-	2008	protein_coding	-	-
Zm00001d048802	9632.19	7081.44	7013.01	1900.38	1954	1785.97	7908.88	1880.11	2.07255	8.92732e-66	7.47542e-64	-	4	5763281	5770165	+	5684	protein_coding	-	-
Zm00001d018220	768.401	740.447	907.244	201.783	195.606	179.394	805.364	192.261	2.06506	9.30037e-66	7.76669e-64	glutathione transferase24	5	216862591	216863616	-	938	protein_coding	-	GST_N
Zm00001d002051	694.092	896.085	839.643	2682.7	2733.47	2603.28	809.94	2673.15	-1.72232	1.50296e-65	1.25172e-63	-	2	5013826	5016702	-	2100	protein_coding	-	2-Hacid_dh_C
Zm00001d048593	152.715	127.12	118.273	592.593	590.344	607.13	132.703	596.689	-2.16818	1.55946e-65	1.29528e-63	RUBISCO activase2	4	921608	923738	+	1758	protein_coding	-	AAA
Zm00001d030762	39.838	44.407	36.0309	332.672	322.291	305.161	40.092	320.041	-2.99348	1.57131e-65	1.29953e-63	-	1	158943124	158944072	-	870	protein_coding	-	-
Zm00001d011080	276913	179068	178118	35935.6	35784.8	35598	211366	35772.8	2.56281	1.57301e-65	1.29953e-63	subtilisin-chymotrypsin inhibitor homolog1	8	138416663	138416884	+	222	protein_coding	-	-
Zm00001d051934	4294.81	5771.73	5602.4	19199.8	19011.6	19119.1	5222.98	19110.2	-1.87134	1.62444e-65	1.33843e-63	-	4	174841809	174843540	+	1634	protein_coding	-	-
Zm00001d014060	113.71	126.675	111.11	636.598	571.054	528.602	117.165	578.751	-2.3038	2.04196e-65	1.67794e-63	-	5	31079371	31083342	-	1964	protein_coding	-	-
Zm00001d018342	22829.3	22249	22493.5	8999.95	8360.69	9045.1	22523.9	8801.91	1.35552	2.12643e-65	1.74271e-63	trehalose-6-phosphate synthase11	5	218888425	218892344	+	3100	protein_coding	-	-
Zm00001d027341	2436.08	2168.8	2235.51	792.463	792.339	819.087	2280.13	801.296	1.50857	2.82533e-65	2.30935e-63	-	1	3289535	3291106	-	1572	protein_coding	-	AAA
Zm00001d016558	3248.38	2361.16	2124.44	399.718	452.672	497.003	2577.99	449.797	2.51894	3.1576e-65	2.57412e-63	-	5	167257671	167260419	-	1405	protein_coding	-	-
Zm00001d043611	292.376	197.34	198.197	3.01503	2.69939	6.40319	229.304	4.0392	5.78786	3.6259e-65	2.94808e-63	MYB-transcription factor 151	3	205136822	205138473	-	1196	protein_coding	-	Myb_DNA-binding
Zm00001d002035	4562.55	2805.43	2785.25	483.835	485.777	454.236	3384.41	474.616	2.83369	1.21801e-64	9.87708e-63	-	2	4821035	4823880	-	1607	protein_coding	-	-
novel.2226	122.956	116.85	129.201	529.248	630.141	575.613	123.002	578.334	-2.23161	1.32036e-64	1.0679e-62	-	9	60924534	60937336	-	705	-	-	-
Zm00001d016550	231.553	187.074	239.851	869.669	837.349	817.987	219.493	841.668	-1.93906	1.4124e-64	1.13935e-62	-	5	167011837	167016682	-	1332	protein_coding	-	-
Zm00001d032383	211.246	234.436	251.45	807.078	891.721	834.216	232.377	844.338	-1.86029	1.47019e-64	1.18287e-62	-	1	224766461	224770369	+	1639	protein_coding	-	-
Zm00001d035763	1285.09	929.297	893.837	181.262	191.18	155.913	1036.07	176.118	2.55543	1.88667e-64	1.514e-62	-	6	46340883	46349622	+	6192	protein_coding	-	RRM_1
Zm00001d022492	1134.5	1148.17	1081.53	358.521	374.847	304.908	1121.4	346.092	1.69537	3.48063e-64	2.78586e-62	-	7	178728981	178733982	+	2559	protein_coding	-	Pkinase
Zm00001d044192	701.787	495.718	436.639	45.2117	25.353	44.2089	544.715	38.2579	3.82491	3.76393e-64	3.00481e-62	-	3	221546649	221550266	+	1613	protein_coding	-	Aa_trans
Zm00001d043544	3215.89	3644.93	3837.19	1224.7	1141.12	1233.11	3566	1199.64	1.57146	4.7326e-64	3.76835e-62	-	3	203516952	203538454	+	7481	protein_coding	-	UDPGT
Zm00001d034543	759.646	701.342	733.568	2240.9	1982.98	2224.57	731.519	2149.48	-1.55517	5.7696e-64	4.58222e-62	-	1	295923427	295924026	+	600	protein_coding	-	-
Zm00001d002704	22893	25153.7	24533.6	9509.53	9445.28	8907.4	24193.4	9287.41	1.38124	8.73858e-64	6.92235e-62	-	2	19808074	19812687	-	2361	protein_coding	-	GSHPx
Zm00001d018807	10.3755	6.94522	7.0162	180.475	207.612	208.489	8.11229	198.858	-4.59684	1.04066e-63	8.22256e-62	-	7	5750534	5754873	-	3825	protein_coding	-	Pkinase
Zm00001d052317	1247.8	1467.21	1540.54	150.908	269.663	230.998	1418.52	217.19	2.70884	1.10313e-63	8.69383e-62	LBD-transcription factor 25	4	186984558	187006976	-	4921	protein_coding	-	-
Zm00001d016009	727.459	794.7	779.697	139.77	127.24	193.846	767.285	153.619	2.32035	1.78884e-63	1.4062e-61	-	5	139188964	139191075	+	2112	protein_coding	-	Pkinase_Tyr
Zm00001d036234	2129.65	2066.77	2054.11	733.553	802.692	720.046	2083.51	752.097	1.47018	3.24216e-63	2.54217e-61	-	6	78449587	78450909	-	1012	protein_coding	-	-
Zm00001d053195	433.992	513.352	538.999	1794.21	1549.59	1729.7	495.448	1691.17	-1.77105	3.4975e-63	2.73542e-61	AP2-EREBP-transcription factor 111	4	219203452	219206136	+	1235	protein_coding	-	AP2
Zm00001d031494	46.3391	72.6889	62.3136	394.118	412.312	405.919	60.4472	404.116	-2.73747	3.63632e-63	2.83679e-61	-	1	191908229	191910980	+	1439	protein_coding	-	-
Zm00001d009647	949.936	1115.63	943.048	299.207	277.267	259.29	1002.87	278.588	1.84646	3.89338e-63	3.02966e-61	-	8	74316052	74316525	-	474	protein_coding	-	-
Zm00001d027622	5721.78	5443.12	5507.06	2248.09	2113.6	2017.66	5557.32	2126.45	1.38563	1.0925e-62	8.47995e-61	-	1	9228763	9233305	+	2616	protein_coding	-	VWA
Zm00001d047204	889.169	970.95	1010.49	294.892	267.9	304.609	956.871	289.134	1.72565	1.23431e-62	9.55658e-61	-	9	121905287	121910624	+	2727	protein_coding	-	-
Zm00001d013212	2224.61	1829.07	1671.26	449.423	465.398	533.828	1908.31	482.883	1.98263	1.66711e-62	1.28752e-60	-	5	6625547	6627076	-	1279	protein_coding	-	-
Zm00001d017650	966.896	961.708	870.311	279.404	286.663	234.88	932.971	266.982	1.80403	1.77322e-62	1.36604e-60	-	5	203139983	203141495	+	1166	protein_coding	-	Arf
Zm00001d029546	352.212	319.393	345.327	57.1153	41.1368	44.793	338.977	47.6817	2.82175	1.81497e-62	1.39472e-60	-	1	75696011	75696823	-	698	protein_coding	-	-
Zm00001d026426	36.5409	15.2809	17.6515	381.367	406.171	302.042	23.1577	363.194	-3.96408	4.73663e-62	3.63083e-60	-	10	145633928	145641425	-	4330	protein_coding	-	ABC_membrane
Zm00001d009193	773.395	689.863	678.429	190.281	199.274	199.404	713.896	196.32	1.86226	5.36438e-62	4.10182e-60	C2C2-GATA-transcription factor 2	8	42033253	42035233	-	962	protein_coding	-	GATA
Zm00001d032946	2762.73	3162.18	3212.35	1029.9	1017.21	1112.89	3045.75	1053.33	1.53185	5.96332e-62	4.54851e-60	-	1	244382684	244383532	+	849	protein_coding	-	-
Zm00001d032850	35352.1	29905.3	30002.9	11279.6	10817.8	11320.7	31753.4	11139.3	1.51122	8.07504e-62	6.14401e-60	phosphate transporter protein2	1	240236142	240237767	+	1626	protein_coding	-	Sugar_tr
Zm00001d031157	8382.36	8317.36	9034.73	33180.7	31198	44868.6	8578.15	36415.8	-2.08581	8.6887e-62	6.59463e-60	-	1	179888174	179888707	-	534	protein_coding	-	Thaumatin
Zm00001d046342	23548.7	33072.4	33208.7	7349.51	7349.95	7388.12	29943.3	7362.53	2.02394	9.99599e-62	7.56822e-60	kaurene oxidase2	9	81729257	81733312	-	1847	protein_coding	-	p450
Zm00001d037329	965.479	916.036	819.613	2609.06	2466.04	2679.88	900.376	2584.99	-1.52156	1.01544e-61	7.66932e-60	-	6	121594560	121597848	+	981	protein_coding	-	-
Zm00001d054066	116.692	99.7155	101.818	490.595	477.309	530.066	106.075	499.324	-2.23398	1.09843e-61	8.27582e-60	-	4	245798564	245800978	-	2051	protein_coding	-	-
Zm00001d021936	3668.19	2900.92	2797.5	10794.4	10588.4	10277	3122.2	10553.2	-1.75707	1.23301e-61	9.26714e-60	-	7	166383108	166385301	+	2114	protein_coding	-	Sugar_tr
Zm00001d033654	322.93	308.836	298.259	1006.25	910.665	950.987	310.008	955.967	-1.62489	1.42243e-61	1.06648e-59	opaque endosperm10	1	269766090	269773110	-	6850	protein_coding	-	-
Zm00001d002071	831.486	1181.84	1116.68	210.381	181.805	149.458	1043.34	180.548	2.52874	1.44921e-61	1.08392e-59	-	2	5405982	5406236	+	255	protein_coding	-	-
Zm00001d051799	511.918	697.381	774.134	88.6543	99.4146	73.2842	661.144	87.1177	2.92222	1.58636e-61	1.18362e-59	-	4	169986068	169987353	+	1150	protein_coding	-	NUDIX
Zm00001d049713	733.883	755.622	629.099	150.627	181.05	174.312	706.201	168.663	2.06696	1.924e-61	1.43208e-59	-	4	41257188	41259758	-	2571	protein_coding	-	Pkinase
Zm00001d018712	1604.9	1909.73	1939.22	599.296	556.314	563.893	1817.95	573.168	1.66466	2.34747e-61	1.74307e-59	-	7	2990363	2991061	-	699	protein_coding	-	-
Zm00001d035753	1018.13	712.112	720.424	3286.82	3415.62	3459.31	816.887	3387.25	-2.05184	2.35974e-61	1.74797e-59	-	6	45385591	45386616	-	1026	protein_coding	-	LRRNT_2
Zm00001d018034	258.366	186.272	276.514	1097.97	1043.95	990.313	240.384	1044.08	-2.1187	3.91561e-61	2.89352e-59	geranylgeranyl hydrogenase1	5	212543656	212546035	+	1780	protein_coding	-	FAD_binding_3
Zm00001d044095	2929	3500.44	3265.79	1075.2	1142.26	1150.47	3231.74	1122.64	1.52561	4.03651e-61	2.97572e-59	-	3	219031166	219034215	-	1073	protein_coding	-	-
Zm00001d043954	3185.2	2742.99	2770.55	1052.46	1004.47	957.103	2899.58	1004.68	1.52862	5.81788e-61	4.27871e-59	-	3	214757882	214765155	-	2885	protein_coding	-	Pkinase
Zm00001d017247	3123.69	2962.43	3067.12	1186.25	981.241	1051.51	3051.08	1073	1.50678	8.91147e-61	6.53826e-59	-	5	190232645	190237410	-	2991	protein_coding	-	VWA
Zm00001d000233	732.342	631.65	642.554	174.916	180.069	160.546	668.849	171.844	1.95941	1.0448e-60	7.64741e-59	-	B73V4_ctg98	96278	101470	-	2796	protein_coding	-	Na_H_Exchanger
Zm00001d014557	551.876	601.484	609.755	125.44	72.0768	90.5531	587.705	96.0233	2.60783	1.54337e-60	1.12699e-58	-	5	53037190	53040873	-	2124	protein_coding	-	Pkinase
Zm00001d027530	217.255	241.434	281.183	904.009	849.153	917.907	246.624	890.356	-1.85153	1.62033e-60	1.18039e-58	NAC-transcription factor 53	1	7490367	7492305	-	1287	protein_coding	-	NAM
Zm00001d042627	1594.4	1188.91	1174.41	4910.06	4745.98	4768.51	1319.24	4808.18	-1.86581	1.63765e-60	1.1902e-58	-	3	174461425	174467990	-	4542	protein_coding	-	Glyco_transf_8
Zm00001d048189	4619.31	6427.06	6341.6	1525.81	1438.67	1485.34	5795.99	1483.27	1.96612	2.41716e-60	1.75258e-58	-	9	152042170	152045904	-	2169	protein_coding	-	Sulfate_transp
Zm00001d052475	171.571	151.046	137.908	717.885	696.084	599.465	153.508	671.145	-2.1281	2.47648e-60	1.79138e-58	-	4	190839085	190842202	-	2050	protein_coding	-	p450
Zm00001d052137	185.636	143.533	172.012	686.961	680.417	636.513	167.06	667.964	-1.99929	3.29394e-60	2.37712e-58	-	4	180619203	180621336	+	1006	protein_coding	-	-
Zm00001d038712	810.355	893.917	766.349	2483.83	2240.1	2495.78	823.54	2406.57	-1.547	3.70333e-60	2.66631e-58	-	6	163221629	163222424	+	796	protein_coding	-	-
Zm00001d042257	797.584	888.244	786.999	2204.24	2264.21	2302.63	824.275	2257.03	-1.45292	3.88129e-60	2.78792e-58	-	3	157565559	157567207	-	967	protein_coding	-	-
Zm00001d049640	7859.87	5992.63	6279.12	2059.12	1941.9	1862.31	6710.54	1954.45	1.77945	4.46797e-60	3.20187e-58	-	4	38547753	38551529	+	2246	protein_coding	-	Aa_trans
Zm00001d037019	329.546	281.602	277.59	36.9063	38.6367	32.1862	296.246	35.9097	3.03913	5.64059e-60	4.03283e-58	-	6	109329537	109330055	+	519	protein_coding	-	-
Zm00001d039648	614.234	744.121	705.706	167.528	117.211	125.49	688.02	136.743	2.32684	6.83641e-60	4.87648e-58	-	3	10362846	10363205	+	360	protein_coding	-	-
Zm00001d028451	585.246	605.821	512.339	105.299	107.26	136.956	567.802	116.505	2.28506	1.19073e-59	8.47397e-58	-	1	35300769	35301761	-	993	protein_coding	-	-
Zm00001d024678	1147.3	928.921	815.374	201.142	213.962	218.322	963.864	211.142	2.19033	1.35213e-59	9.60042e-58	-	10	83375794	83380009	+	2034	protein_coding	-	Pkinase_Tyr
Zm00001d003508	4107.56	4182.65	4341.17	1723.91	1716.97	1722.42	4210.46	1721.1	1.29057	1.44274e-59	1.02202e-57	-	2	46235133	46238916	+	2247	protein_coding	-	-
Zm00001d024821	1017.21	592.38	607.543	47.0776	69.1306	59.2915	739.045	58.4999	3.6579	1.63875e-59	1.15821e-57	sucrose-phosphatase2	10	89613645	89616637	+	2755	protein_coding	-	-
Zm00001d014090	152.55	166.919	171.925	677.878	635.368	592.433	163.798	635.226	-1.955	1.79705e-59	1.26719e-57	chaperonin 1	5	31979596	31985197	-	2418	protein_coding	-	-
Zm00001d011969	2184.1	1554.93	1462.36	348.313	301.781	360.352	1733.8	336.816	2.36317	2.01026e-59	1.4143e-57	NAC-transcription factor 9	8	165320638	165322096	-	1286	protein_coding	-	NAM
Zm00001d023580	1892.04	1106.1	1266.82	203.048	201.986	202.044	1421.66	202.359	2.81174	2.17192e-59	1.52455e-57	-	10	10653743	10657726	+	1887	protein_coding	-	Aldedh
Zm00001d050462	54.2266	84.7874	45.735	493.505	481.192	432.555	61.583	469.084	-2.9258	2.65606e-59	1.86015e-57	-	4	90258259	90260193	-	1371	protein_coding	-	Exo70
Zm00001d036535	5586.8	4886.37	5127.03	13356.2	13526.5	13143.5	5200.07	13342.1	-1.35939	3.26759e-59	2.28324e-57	oxygen evolving complex, 33kDa subunit	6	91338946	91340275	+	1201	protein_coding	-	-
Zm00001d016441	273.991	235.122	312.352	27.7491	21.9609	22.373	273.822	24.0277	3.4998	4.00068e-59	2.78916e-57	-	5	162429370	162433900	+	3732	protein_coding	-	Aminotran_1_2
Zm00001d028260	18055	19548.4	19324.6	7924.39	7750.28	7537.97	18976	7737.55	1.29419	5.687e-59	3.95587e-57	glutamine synthetase6	1	28169233	28171917	-	1494	protein_coding	-	-
Zm00001d034175	323.961	273.83	314.062	984.925	963.193	907.715	303.951	951.945	-1.64718	6.15407e-59	4.27112e-57	-	1	285707107	285709046	-	1072	protein_coding	-	-
Zm00001d003446	3850.05	2554.84	2631.29	619.337	573.905	497.959	3012.06	563.734	2.41714	7.29859e-59	5.05407e-57	-	2	44617641	44625098	+	5412	protein_coding	-	-
Zm00001d004248	294.604	195.063	192.5	1141.01	1087.09	1053.23	227.389	1093.78	-2.26588	1.07925e-58	7.45675e-57	-	2	95786008	95787623	-	1616	protein_coding	-	UDPGT
novel.890	399.848	481.049	443.596	86.9774	86.2782	88.9363	441.498	87.3973	2.33509	1.12654e-58	7.76605e-57	-	3	171916933	171921490	-	2876	-	-	-
Zm00001d038993	48.7802	36.8343	39.4045	300.106	295.555	320.764	41.673	305.475	-2.87101	1.30864e-58	9.0013e-57	-	6	168345096	168345887	-	672	protein_coding	-	-
Zm00001d015837	389.914	375.345	405.286	1198.37	1108.15	1092.75	390.182	1133.09	-1.53826	1.33218e-58	9.14281e-57	-	5	124870872	124878713	+	5088	protein_coding	-	-
Zm00001d012052	274.343	306.303	296.831	910.291	863.878	912.47	292.492	895.546	-1.61401	1.8823e-58	1.28896e-56	-	8	167250646	167252718	-	886	protein_coding	-	RRM_1
Zm00001d013945	435.001	507.545	503.44	87.2333	99.1779	108.001	481.995	98.1373	2.29671	2.48134e-58	1.6954e-56	-	5	25546118	25546714	-	597	protein_coding	-	-
Zm00001d003438	2516.33	2601.9	2578.46	1061.9	995.243	972.41	2565.56	1009.85	1.34457	2.55071e-58	1.73894e-56	-	2	44457553	44459430	-	1878	protein_coding	-	-
Zm00001d005892	83.2126	84.6533	86.5869	476.588	426.881	403.837	84.8176	435.769	-2.36034	2.57592e-58	1.75225e-56	AP2-EREBP-transcription factor 211	2	191897839	191898630	+	792	protein_coding	-	AP2
Zm00001d008578	397.98	370.824	400.725	77.4473	81.7484	80.8373	389.843	80.011	2.28331	3.66128e-58	2.48507e-56	WRKY-transcription factor 49	8	13459466	13460938	-	1327	protein_coding	-	WRKY
Zm00001d009022	539.163	852.404	841.378	3537.15	3610.31	3486.98	744.315	3544.81	-2.25135	4.31001e-58	2.91897e-56	-	8	30341792	30343500	-	1645	protein_coding	-	NmrA
Zm00001d052245	1315.36	1110.97	1160.05	392.759	402.23	380.654	1195.46	391.881	1.60865	6.19801e-58	4.18842e-56	-	4	184611231	184665800	+	3636	protein_coding	-	-
Zm00001d046909	550.808	379.15	351.005	2092.53	2161.55	1898.12	426.988	2050.74	-2.26368	7.54639e-58	5.08845e-56	-	9	110047719	110058786	-	1944	protein_coding	-	UbiA
Zm00001d023856	2358.83	2157.23	2129.35	838.622	718.658	794.805	2215.14	784.028	1.49754	7.74811e-58	5.21306e-56	-	10	25214019	25214375	+	357	protein_coding	-	-
novel.1043	398.864	352.556	368.6	1185.81	1046.49	1136.95	373.34	1123.08	-1.58923	8.3132e-58	5.58107e-56	-	4	237948264	237955357	+	4938	-	PF03450:CO dehydrogenase flavoprotein C-terminal domain|PF00941:FAD binding domain in molybdopterin dehydrogenase	-
Zm00001d030555	690.474	640.625	636.718	171.96	187.315	199.576	655.939	186.284	1.81667	1.18802e-57	7.95842e-56	-	1	143649093	143651483	+	2391	protein_coding	-	Pkinase
Zm00001d031049	5252.51	5217.74	5334.79	2209.9	2195.3	2254.12	5268.35	2219.77	1.24689	2.02317e-57	1.35237e-55	-	1	174839919	174844064	-	1636	protein_coding	-	Pkinase_Tyr
Zm00001d047705	980.763	724.484	682.44	151.324	157.103	142.635	795.896	150.354	2.40309	2.3769e-57	1.58537e-55	-	9	139633495	139634151	+	657	protein_coding	-	-
Zm00001d039085	846.953	762.862	673.04	208.784	196.429	196.598	760.951	200.604	1.92198	2.6904e-57	1.7906e-55	-	6	169718647	169721555	+	1326	protein_coding	-	-
Zm00001d009480	320.888	337.213	314.394	899.638	954.041	950.178	324.165	934.619	-1.52694	2.98055e-57	1.97943e-55	receptor for activated C kinase2	8	66824808	66826892	+	1320	protein_coding	-	WD40
Zm00001d017152	38152.6	39535.1	40198.5	17066.8	16637.3	16208.5	39295.4	16637.5	1.2399	3.79231e-57	2.51312e-55	endochitinase precursor4	5	187133409	187134532	+	1056	protein_coding	-	-
Zm00001d053626	884.625	1022.22	1015.2	332.093	291.798	309.796	974.014	311.229	1.64451	5.9573e-57	3.93936e-55	-	4	237108971	237110604	-	1404	protein_coding	-	SPX
Zm00001d050985	1288.68	1154.3	1191.16	445.564	425.076	417.474	1211.38	429.372	1.49542	6.47827e-57	4.2691e-55	-	4	135266797	135270002	-	2898	protein_coding	-	-
Zm00001d043713	1948.98	2291.64	2208.64	762.752	739.017	790.399	2149.75	764.056	1.49227	6.48365e-57	4.2691e-55	-	3	208017079	208017345	+	267	protein_coding	-	-
Zm00001d052229	3990.77	4389.45	4432.39	1264.47	1320.15	1598.22	4270.87	1394.28	1.61525	6.81103e-57	4.47509e-55	AP2-EREBP-transcription factor 17	4	183995749	183996699	-	951	protein_coding	-	AP2
Zm00001d017353	672.295	743.042	667.963	153.839	202.461	153.274	694.433	169.858	2.03261	7.90475e-57	5.18265e-55	-	5	193510127	193511633	-	1206	protein_coding	-	GRAM
Zm00001d048890	3118.41	2713.15	2626.3	1046.91	973.148	997.673	2819.28	1005.91	1.48636	8.86888e-57	5.80243e-55	-	4	7209473	7214489	+	2537	protein_coding	-	-
Zm00001d026369	2255.6	2058.74	1885.91	705.324	716.133	749.993	2066.75	723.817	1.51363	1.07455e-56	7.01529e-55	-	10	144444247	144447064	+	2113	protein_coding	-	Epimerase
novel.726	476.607	471.329	494.292	123.579	115.732	99.3749	480.743	112.895	2.08717	1.09781e-56	7.15203e-55	-	3	77996100	78013603	+	5948	-	-	-
Zm00001d029457	17666.5	19847.9	19607.6	7683.97	7377.53	6867.89	19040.7	7309.8	1.38111	1.49465e-56	9.7168e-55	nucleoredoxin1	1	71670964	71675538	+	2250	protein_coding	-	-
Zm00001d053212	2464.6	2333.47	2525.13	980.49	924.607	855.535	2441.07	920.211	1.40681	1.71806e-56	1.11457e-54	-	4	220417152	220419734	+	1467	protein_coding	-	-
Zm00001d037327	8.11979	5.80106	6.94462	222.228	177.975	166.67	6.95516	188.958	-4.74287	1.8533e-56	1.19978e-54	C2C2-CO-like-transcription factor 10	6	121369894	121371711	+	1676	protein_coding	-	CCT
Zm00001d041082	46533.2	56429.9	57526.6	19058.1	18098	18608.1	53496.6	18588.1	1.52506	1.91631e-56	1.23797e-54	kaurene synthase4	3	96077271	96081198	+	2922	protein_coding	-	-
Zm00001d007581	947.626	1039.46	1029.18	2513.9	2539.61	2673.6	1005.42	2575.7	-1.35692	2.00834e-56	1.29471e-54	-	2	235123301	235124690	-	1185	protein_coding	-	-
Zm00001d034096	937.777	1211.87	1205.58	271.538	318.869	281.871	1118.41	290.759	1.94399	2.02516e-56	1.30283e-54	-	1	283957823	283959650	+	1162	protein_coding	-	p450
Zm00001d053432	317.268	224.813	241.824	992.553	984.279	970.716	261.302	982.516	-1.91075	2.22582e-56	1.42893e-54	iron-sulfur protein2	4	231193933	231195575	-	1043	protein_coding	-	-
Zm00001d032570	930.729	764.155	654.835	162.192	173.667	156.11	783.24	163.99	2.25506	2.76262e-56	1.76986e-54	-	1	230853577	230855383	-	1417	protein_coding	-	-
Zm00001d010007	11.9753	21.397	13.9882	201.443	249.983	234.463	15.7868	228.63	-3.84427	2.78008e-56	1.77735e-54	-	8	94844625	94845188	+	564	protein_coding	-	-
Zm00001d027685	1076.55	909.695	963.6	300.613	330.646	323.341	983.281	318.2	1.628	3.69275e-56	2.35594e-54	-	1	11144189	11145097	-	909	protein_coding	-	-
Zm00001d018158	19.4869	46.2051	33.4949	388.133	312.803	343.892	33.0623	348.276	-3.39009	3.93639e-56	2.5062e-54	AP2-EREBP-transcription factor 139	5	215716411	215717121	-	711	protein_coding	-	AP2
Zm00001d050885	693.599	804.727	731.371	181.869	218.672	218.402	743.232	206.314	1.85043	4.02889e-56	2.5598e-54	-	4	128462507	128465617	+	2050	protein_coding	-	Galactosyl_T
Zm00001d042455	3132.95	3807.08	3806.09	1215.1	1279.18	1155.55	3582.04	1216.61	1.55789	4.75153e-56	3.01272e-54	-	3	168346297	168349365	-	2649	protein_coding	-	-
Zm00001d003884	1674.27	1345.36	1259.94	420.195	362.529	360.808	1426.52	381.177	1.90267	5.31748e-56	3.36464e-54	AP2-EREBP-transcription factor 131	2	65022354	65024176	-	1164	protein_coding	-	-
Zm00001d013709	634.083	570.868	552.542	1631.49	1557.1	1648.88	585.831	1612.49	-1.46079	6.72859e-56	4.2488e-54	GRMZM2G023347	5	18220021	18227041	+	3304	protein_coding	-	-
Zm00001d033517	12265.4	9053.18	8749.42	2689.42	2632.5	2341.71	10022.7	2554.54	1.97201	7.6262e-56	4.80575e-54	-	1	265338572	265340516	-	1905	protein_coding	-	-
Zm00001d018806	26.9919	28.5625	27.7398	333.286	317.875	240.025	27.7647	297.062	-3.4145	1.1175e-55	7.02771e-54	-	7	5742596	5743909	+	1314	protein_coding	-	TCP
Zm00001d051468	286.254	458.035	485.322	2296.77	2170.57	2000.51	409.87	2155.95	-2.39448	1.51512e-55	9.50886e-54	-	4	159713956	159714438	-	483	protein_coding	-	-
novel.184	165.546	132.952	130.901	1.43801	3.71267	2.69058	143.133	2.61376	5.72113	1.5284e-55	9.57272e-54	-	1	83167392	83169965	-	454	-	-	-
Zm00001d043235	209.167	150.73	218.876	8.89136	4.51901	5.33396	192.924	6.24811	4.90881	1.54215e-55	9.6392e-54	-	3	192719123	192721294	-	1368	protein_coding	-	-
Zm00001d037005	6577.34	6017.25	5762.69	2441.52	2405.67	2231.37	6119.09	2359.52	1.37465	1.72207e-55	1.0742e-53	-	6	108815418	108816992	+	1575	protein_coding	-	FAD_binding_4
Zm00001d006059	3566.89	3902.23	3925.27	1562.53	1517.68	1536.52	3798.13	1538.91	1.30322	1.89911e-55	1.18224e-53	-	2	196801414	196802728	-	1163	protein_coding	-	-
Zm00001d049910	403.31	449.399	470.967	1216.24	1284.53	1340.05	441.226	1280.27	-1.53621	1.92328e-55	1.19488e-53	-	4	52073479	52076203	+	2609	protein_coding	-	MatE
Zm00001d034514	11358.9	12212.6	12588.3	5110.97	4765.21	4801.69	12053.3	4892.63	1.30064	2.10082e-55	1.30255e-53	-	1	295309847	295310533	+	687	protein_coding	-	-
Zm00001d042104	119269	163275	161054	42056.5	42021.9	43416.4	147866	42498.3	1.79881	3.64478e-55	2.2553e-53	glutathione transferase7	3	150759060	150760119	-	980	protein_coding	-	-
Zm00001d013879	4186.45	4831.91	4728.17	1372.92	1340.82	980.73	4582.18	1231.49	1.89529	4.93271e-55	3.04612e-53	-	5	23707174	23707530	+	357	protein_coding	-	-
Zm00001d052297	1627.3	1509.99	1603.38	601.817	582.21	509.706	1580.22	564.578	1.48398	5.55463e-55	3.42332e-53	-	4	186404242	186405579	+	1338	protein_coding	-	-
Zm00001d004545	244.262	190.532	239.975	758.563	797.015	799.314	224.923	784.964	-1.80281	6.53999e-55	4.02255e-53	-	2	117226282	117229328	-	1709	protein_coding	-	-
Zm00001d048647	963.761	815.629	730.872	2553.07	2526.68	2785.06	836.754	2621.6	-1.64752	7.81709e-55	4.79848e-53	MYB-transcription factor 4	4	2600276	2602518	+	1419	protein_coding	-	Myb_DNA-binding
Zm00001d042724	4121.85	3477.35	3618.41	1441.21	1381.82	1348.71	3739.21	1390.58	1.42673	8.64928e-55	5.29876e-53	TUB-transcription factor 2	3	178236350	178240117	-	3138	protein_coding	-	Tub
Zm00001d021703	416.578	411.597	370.086	1139.28	1117.43	1077.51	399.42	1111.4	-1.47637	9.07071e-55	5.54591e-53	oxygen evolving complex2	7	160760828	160761969	+	838	protein_coding	-	-
Zm00001d029762	245.556	214.211	233.321	718.107	842.172	809.219	231.029	789.833	-1.77255	1.31808e-54	8.04292e-53	-	1	86130014	86134531	+	4031	protein_coding	-	Sugar_tr
Zm00001d011580	1933.26	1949	2050.31	773.573	800.685	793.876	1977.52	789.378	1.32498	1.33159e-54	8.10929e-53	-	8	154898654	154911041	+	3245	protein_coding	-	Pkinase_Tyr
Zm00001d034865	642.206	721.557	745.927	2001.76	1945.63	1836.27	703.23	1927.88	-1.45483	1.42078e-54	8.63538e-53	-	1	304197047	304201731	+	3312	protein_coding	-	PPR
Zm00001d026252	4466.83	3909.18	3191.86	1007.9	955.555	1148.12	3855.96	1037.19	1.8943	1.4428e-54	8.75196e-53	WRKY-transcription factor 14	10	142052895	142054459	+	1288	protein_coding	-	WRKY
Zm00001d038612	2.40627	5.55274	1.27352	149.206	146.967	131.793	3.07751	142.655	-5.47673	1.48402e-54	8.98432e-53	-	6	160910269	160912709	+	1288	protein_coding	-	-
Zm00001d027499	184.085	315.657	260.952	1231.78	1200.96	1175.42	253.565	1202.72	-2.24482	1.87212e-54	1.13116e-52	-	1	6771571	6773307	+	1737	protein_coding	-	AMP-binding
Zm00001d047661	562.702	395.182	382.029	40.1517	46.7682	59.6347	446.638	48.8515	3.19135	2.5359e-54	1.52923e-52	-	9	138406738	138409643	-	2443	protein_coding	-	-
Zm00001d031257	13911.5	12415.3	12153.4	5135.27	4611.75	5019.18	12826.8	4922.07	1.3817	2.81704e-54	1.69545e-52	-	1	184106568	184107742	-	1074	protein_coding	-	Cu_bind_like
Zm00001d037573	11826.4	10641.5	11108.8	4745.36	4639.48	4665.26	11192.2	4683.37	1.25681	2.98133e-54	1.79083e-52	-	6	130066372	130069036	+	957	protein_coding	-	Usp
Zm00001d048611	117618	100973	101154	41956.5	41593.2	39833.9	106581	41127.9	1.37376	4.76409e-54	2.85614e-52	-	4	1283712	1284484	-	596	protein_coding	-	-
Zm00001d038863	1659.38	1776.04	1736.28	685.175	684.955	680.684	1723.9	683.604	1.33427	6.44899e-54	3.85875e-52	-	6	166057719	166058909	+	1191	protein_coding	-	-
Zm00001d046118	203.574	191.141	196.417	633.956	690.64	634.792	197.044	653.129	-1.72811	7.34479e-54	4.38624e-52	-	9	64429187	64429612	+	426	protein_coding	-	-
Zm00001d023223	292.822	217.822	225.674	855.832	871.31	909.842	245.439	878.994	-1.84029	7.73914e-54	4.6128e-52	-	10	823878	825894	-	1289	protein_coding	-	Ferritin
Zm00001d032152	1797.62	2633.14	2490.17	535.453	518.039	406.196	2306.98	486.563	2.24477	8.19043e-54	4.87236e-52	cinnamoyl CoA reductase1	1	214573739	214579407	+	1545	protein_coding	-	Epimerase
Zm00001d027442	342.535	317.899	280.126	999.829	901.423	995.137	313.52	965.463	-1.62276	8.60201e-54	5.10734e-52	-	1	5434308	5435871	-	1278	protein_coding	-	-
Zm00001d024996	457816	418109	422881	187626	183758	178877	432935	183421	1.23899	8.7939e-54	5.21123e-52	-	10	98385298	98386222	+	812	protein_coding	-	-
Zm00001d045041	1260.98	1189.77	1307.46	431.042	400.991	479.908	1252.74	437.314	1.51801	1.23874e-53	7.32663e-52	-	9	10858894	10869057	+	7273	protein_coding	-	-
Zm00001d022403	1317.49	1315.52	1474.75	483.585	464.435	520.192	1369.26	489.404	1.48406	1.27252e-53	7.512e-52	-	7	176841474	176842085	-	612	protein_coding	-	-
Zm00001d040670	4540.12	3347.14	3263.17	1050.01	1019.18	969.694	3716.81	1012.96	1.87521	2.13341e-53	1.257e-51	-	3	57107138	57111915	+	3702	protein_coding	-	Biotin_lipoyl
Zm00001d041511	634.86	500.344	531.667	126.922	130.409	127.496	555.624	128.276	2.11371	3.20329e-53	1.88377e-51	-	3	125028657	125033309	-	2914	protein_coding	-	-
Zm00001d018966	86041.1	61368.4	61225.8	19011	18460.7	18162.6	69545.1	18544.8	1.90692	3.38422e-53	1.98637e-51	-	7	10934095	10935021	+	927	protein_coding	-	-
Zm00001d044181	133.792	153.01	143.265	634.309	548.931	534.967	143.356	572.735	-1.998	3.46704e-53	2.03112e-51	-	3	221270260	221275838	+	5372	protein_coding	-	C4dic_mal_tran
Zm00001d028952	1826.04	1293.15	1326.87	336.193	251.999	336.174	1482.02	308.122	2.26489	3.78279e-53	2.21189e-51	-	1	52672158	52680876	-	4101	protein_coding	-	-
Zm00001d043216	265.702	224.81	292.822	21.667	32.3854	20.4786	261.111	24.8436	3.39027	3.90191e-53	2.27373e-51	-	3	192130565	192135659	-	2442	protein_coding	-	Peptidase_S8
Zm00001d005591	495.457	664.231	734.907	108.729	111.05	120.488	631.532	113.423	2.47625	3.90331e-53	2.27373e-51	-	2	180015582	180017621	-	2040	protein_coding	-	-
Zm00001d027542	124.359	137.098	132.822	543.696	526.165	478.368	131.427	516.076	-1.97269	4.15837e-53	2.41774e-51	glutathione transferase10	1	7885525	7886863	-	1044	protein_coding	-	GST_N
ZeamMr002	1663.55	1529.45	1623.04	594.684	614.228	646.754	1605.35	618.556	1.37607	4.47464e-53	2.59673e-51	-	Mt	400215	403766	+	3552	rRNA	-	-
Zm00001d047470	305.128	374.748	360.236	998.606	1020.1	1022.89	346.704	1013.87	-1.54737	4.71363e-53	2.73027e-51	-	9	131184363	131185660	-	1203	protein_coding	-	-
Zm00001d045205	4591.16	3814.7	3780.38	1478.55	1465.38	1472.77	4062.08	1472.23	1.46406	5.39776e-53	3.12068e-51	F-box domain and LRR containing protein1	9	16041474	16043191	+	831	protein_coding	-	-
Zm00001d041760	577.937	722.206	643.517	1909.91	1777.42	1903.01	647.887	1863.45	-1.52391	6.95609e-53	4.01408e-51	-	3	136288386	136290732	-	995	protein_coding	-	S4
Zm00001d021835	1764.76	1451.82	1480.21	4158.52	4264.86	4506.52	1565.6	4309.97	-1.46094	7.13585e-53	4.11012e-51	-	7	164162976	164166758	-	2885	protein_coding	-	Pkinase
Zm00001d023625	136.694	114.747	131.587	3.18513	1.80064	2.69075	127.676	2.55884	5.56006	9.08603e-53	5.21561e-51	-	10	12645178	12646963	-	1581	protein_coding	-	p450
Zm00001d047330	191.819	194.208	165.651	1012.62	923.843	697.863	183.893	878.109	-2.25518	9.08902e-53	5.21561e-51	-	9	126722973	126723694	-	722	protein_coding	-	-
Zm00001d039492	1104.88	1317.22	1300.5	443.556	391.922	394.99	1240.87	410.156	1.59589	9.79515e-53	5.61036e-51	-	3	5810144	5811850	+	1441	protein_coding	-	Myb_DNA-binding
Zm00001d008190	1093.15	1374.04	1202.72	3476.98	3269.46	3488.05	1223.3	3411.5	-1.47947	1.09428e-52	6.25608e-51	WRKY-transcription factor 18	8	774348	784221	-	1839	protein_coding	-	WRKY
Zm00001d035652	2920.72	3333.68	3300.27	1266.84	1284.56	1250.9	3184.89	1267.43	1.32929	1.3917e-52	7.9417e-51	-	6	38761353	38763146	+	1794	protein_coding	-	-
Zm00001d020887	9.20304	3.62873	8.02403	149.593	194.92	181.503	6.95194	175.339	-4.63393	1.40119e-52	7.98109e-51	-	7	135474565	135477046	+	1632	protein_coding	-	-
Zm00001d012981	37.5602	37.8093	41.4683	274.535	253.26	276.693	38.9459	268.162	-2.78038	1.40383e-52	7.98136e-51	-	5	2680388	2692291	-	2066	protein_coding	-	Epimerase
Zm00001d049186	1383.77	1768.78	1688.66	508.762	537.294	481.131	1613.74	509.062	1.66439	1.51022e-52	8.57042e-51	-	4	19702785	19704288	+	1259	protein_coding	-	zf-MYND
Zm00001d038841	302521	200999	199428	52789	52861.9	51234.5	234316	52295.1	2.1637	1.70074e-52	9.63388e-51	putative aldehyde dehydrogenase MIS1	6	165629567	165639979	-	8912	protein_coding	-	Aldedh
Zm00001d044806	607.077	539.99	516.792	140.247	131.128	153.794	554.62	141.723	1.96724	1.84787e-52	1.04481e-50	umc109	9	2940677	2943325	+	1631	protein_coding	-	-
novel.2116	212.733	186.686	195.315	19.6747	19.296	16.983	198.245	18.6512	3.39919	1.98808e-52	1.12203e-50	-	9	10633878	10635281	+	1404	-	PF04827:Plant transposon protein	DUF635
Zm00001d000408	715.668	992.304	1048.08	205.588	197.376	194.795	918.684	199.253	2.20401	2.10353e-52	1.18502e-50	-	B73V4_ctg58	30440	33578	-	3029	protein_coding	-	-
Zm00001d045043	4735.56	5290.73	5460.41	1836.34	1925.7	1544.08	5162.23	1768.71	1.54517	2.39181e-52	1.34496e-50	-	9	10913773	10917850	-	1932	protein_coding	-	ADH_N
Zm00001d048407	46.0536	63.6115	50.9639	342.032	303.676	347.707	53.543	331.138	-2.62574	2.57735e-52	1.44665e-50	GNAT-transcription factor 38	9	155701484	155702161	-	678	protein_coding	-	Acetyltransf_1
Zm00001d037480	9188.51	8476.32	8496.92	3772.42	3682.72	3780.75	8720.58	3745.3	1.21927	2.95986e-52	1.65833e-50	-	6	126663869	126667210	-	2738	protein_coding	-	-
Zm00001d015884	72.5903	116.309	126.335	569.991	562.822	561.239	105.078	564.684	-2.42378	3.01544e-52	1.6864e-50	-	5	128733433	128735702	-	2270	protein_coding	-	Pkinase_Tyr
Zm00001d031562	23.7603	32.9836	31.1016	239.894	307.981	259.405	29.2818	269.093	-3.19383	3.31359e-52	1.84979e-50	ras-related protein11G1	1	194370600	194371395	-	723	protein_coding	-	Ras
Zm00001d014284	248.357	267.398	246.229	766.847	748.284	742.612	253.995	752.581	-1.56672	5.94112e-52	3.31059e-50	-	5	39393734	39396064	+	1455	protein_coding	-	Methyltransf_11
Zm00001d034639	135.223	165.556	161.54	4.53476	4.52868	9.13094	154.106	6.06479	4.64379	6.19505e-52	3.44586e-50	-	1	298681229	298681681	-	453	protein_coding	-	-
Zm00001d014887	152.404	161.207	161.658	533.711	544.476	551.442	158.423	543.21	-1.77678	7.1878e-52	3.99085e-50	nana plant2	5	67026171	67030023	+	3436	protein_coding	-	FAD_binding_4
Zm00001d015589	142.764	92.0518	95.226	538.067	562.779	617.244	110.014	572.697	-2.37904	1.10332e-51	6.11491e-50	-	5	100023067	100024804	+	1594	protein_coding	-	p450
Zm00001d042244	37139.6	36455.2	37498.8	16473.3	16797.1	15513.3	37031.2	16261.2	1.18729	1.5095e-51	8.35101e-50	-	3	157369712	157375209	-	3100	protein_coding	-	K_trans
Zm00001d026665	2661.36	2607.81	2697.38	1135.25	1158.84	1071.16	2655.52	1121.75	1.24307	2.03845e-51	1.12571e-49	-	10	149623243	149624040	-	798	protein_coding	-	-
Zm00001d053409	1267.36	1415.71	1401.12	484.085	509.587	530.9	1361.4	508.191	1.42202	2.05955e-51	1.13533e-49	-	4	230626155	230634841	-	1314	protein_coding	-	-
Zm00001d029250	483.068	431.372	425.402	103.692	84.1818	109.808	446.614	99.2276	2.16739	3.57491e-51	1.96716e-49	-	1	63811849	63813987	-	1780	protein_coding	-	-
Zm00001d046940	147.416	140.761	142.144	638.197	506.447	590.077	143.44	578.24	-2.01126	3.87633e-51	2.12922e-49	-	9	111957797	111959038	-	980	protein_coding	-	FKBP_C
Zm00001d044995	2257.77	1799.74	2014.77	5639.23	5390.53	5382.73	2024.09	5470.83	-1.43456	3.95961e-51	2.17109e-49	-	9	9516903	9519596	+	1978	protein_coding	-	Pkinase_Tyr
Zm00001d004125	425.253	457.308	440.166	1232.8	1164.21	1123.26	440.909	1173.42	-1.4122	4.18157e-51	2.28872e-49	acetyl-CoA carboxylase2	2	84495887	84510274	+	10118	protein_coding	-	Carboxyl_trans
Zm00001d044340	2828.4	2519.99	2688.22	1128.34	1082.47	1080.26	2678.87	1097.02	1.28765	4.19696e-51	2.29307e-49	aldehyde dehydrogenase5	3	225468766	225476879	+	1959	protein_coding	-	Aldedh
Zm00001d050302	12211.7	11277.3	11512	5186.88	4860.67	5066.72	11667	5038.09	1.21139	4.37102e-51	2.38394e-49	-	4	80005891	80007018	+	1128	protein_coding	-	-
Zm00001d016982	88.4867	62.3061	80.734	396.476	380.853	441.246	77.1756	406.192	-2.39464	4.41441e-51	2.40336e-49	-	5	181884079	181887305	-	2289	protein_coding	-	-
Zm00001d021019	1909.67	1915.72	1891.18	793.726	781.45	702.859	1905.52	759.345	1.32681	5.15207e-51	2.80002e-49	bHLH-transcription factor 136	7	140533153	140535630	-	1782	protein_coding	-	HLH
Zm00001d036001	11611.8	9722.1	10043.9	4111.14	3945.28	4122.03	10459.2	4059.48	1.36533	5.17292e-51	2.8064e-49	-	6	65313239	65315468	+	1787	protein_coding	-	-
Zm00001d029383	926.89	832.883	850.401	311.938	319.563	311.578	870.058	314.36	1.46834	5.61831e-51	3.04268e-49	-	1	68460719	68463139	-	1185	protein_coding	-	DUF6
Zm00001d031412	90.4013	168.38	150.918	735.988	776.895	728.197	136.566	747.026	-2.44956	8.58623e-51	4.64184e-49	-	1	189290752	189294828	+	3626	protein_coding	-	-
Zm00001d005812	381.586	378.518	360.632	962.539	976.003	995.084	373.579	977.875	-1.3879	9.83745e-51	5.30895e-49	-	2	189451023	189467263	-	11048	protein_coding	-	SAM_1
Zm00001d024587	749.039	701.215	692.18	1732.1	1815.21	1903.13	714.145	1816.81	-1.34687	1.00763e-50	5.42833e-49	nitrate transporter/peptide transporter family1	10	79465955	79472158	+	2486	protein_coding	-	-
Zm00001d016736	267.869	238.211	259.851	800.592	817.309	729.826	255.31	782.576	-1.6159	1.13551e-50	6.10657e-49	-	5	174721846	174726025	-	1236	protein_coding	-	-
Zm00001d016616	2657.44	1909.62	1986.43	628.16	603.192	601.614	2184.5	610.988	1.83765	1.21541e-50	6.5249e-49	AP2-EREBP-transcription factor 129	5	170223307	170225943	+	1301	protein_coding	-	AP2
Zm00001d036256	418.153	480.872	385.252	1234.09	1291.77	1459.71	428.092	1328.52	-1.63318	1.22909e-50	6.58688e-49	-	6	80111600	80113078	-	1479	protein_coding	-	Lipase_3
Zm00001d009771	2411.1	2038.44	2001.32	733.599	806.4	703.817	2150.29	747.939	1.52352	1.29761e-50	6.942e-49	-	8	80433878	80440706	+	5106	protein_coding	-	-
Zm00001d034015	16018.7	13036.6	13141.2	5244.84	4930.44	5188.88	14065.5	5121.39	1.45748	1.31543e-50	7.02514e-49	exoglucanase1	1	281226728	281232212	+	4230	protein_coding	-	Glyco_hydro_3
Zm00001d031259	3356.38	3129.27	2953.18	1320.17	1147.53	1167.28	3146.28	1211.66	1.37599	1.41625e-50	7.55049e-49	-	1	184113625	184115681	-	1143	protein_coding	-	-
Zm00001d037318	814.286	960.246	878.032	292.333	309.555	282.731	884.188	294.873	1.58417	1.49308e-50	7.94466e-49	-	6	120776999	120779225	-	2145	protein_coding	-	AMP-binding
Zm00001d039582	1534.65	1421.81	1422.27	594.493	560.919	570.209	1459.57	575.207	1.34267	1.49534e-50	7.94466e-49	-	3	8333382	8337535	+	2868	protein_coding	-	Exo_endo_phos
Zm00001d006646	587.683	443.137	441.87	99.6598	77.9091	74.2755	490.897	83.9481	2.54358	1.5027e-50	7.97001e-49	-	2	213344616	213344981	+	366	protein_coding	-	-
novel.1941	388.806	404.74	385.961	1030.19	993.373	1032.79	393.169	1018.78	-1.37347	1.81924e-50	9.63226e-49	-	8	69305047	69311612	+	6151	-	-	-
Zm00001d000021	7509.56	6957.48	7072.44	3130.22	3208.14	3130.5	7179.83	3156.29	1.1857	1.99837e-50	1.05626e-48	glucose 6-phosphate/phosphate translocator1	B73V4_ctg150	1459856	1464045	-	2010	protein_coding	-	-
Zm00001d021565	805.182	748.106	731.511	258.593	261.668	265.858	761.6	262.04	1.53887	2.1187e-50	1.11794e-48	-	7	156178576	156211394	+	5158	protein_coding	-	C2
Zm00001d017991	8942.35	10107.9	9739.68	3930.45	3852.76	3378	9596.65	3720.41	1.36695	2.22671e-50	1.17292e-48	-	5	211551863	211552138	-	276	protein_coding	-	-
Zm00001d035046	5614.38	5821.42	5634.15	2488.56	2488.36	2236.7	5689.98	2404.54	1.24251	2.46778e-50	1.29769e-48	-	6	3073940	3078802	-	2995	protein_coding	-	-
Zm00001d020339	5513.03	5120.47	4749.65	2083.65	2127.44	2094.19	5127.72	2101.76	1.28668	2.59744e-50	1.36354e-48	-	7	107406057	107408465	+	2409	protein_coding	-	-
Zm00001d044208	36.3701	37.7382	38.0986	246.681	248.747	271.405	37.4023	255.611	-2.76892	2.76306e-50	1.44802e-48	-	3	221908792	221912374	-	2457	protein_coding	-	DEAD
Zm00001d038824	513.202	784.871	738.831	100.453	127.859	115.866	678.968	114.726	2.56512	2.94498e-50	1.54074e-48	umc132a(chk)	6	165288575	165294725	+	4347	protein_coding	-	-
Zm00001d006673	2786.29	2610.08	2559.08	1086.33	1102.69	1149.61	2651.82	1112.88	1.25271	3.43549e-50	1.79431e-48	-	2	214011828	214022318	+	2373	protein_coding	-	-
Zm00001d052147	2521.25	2700.26	2764.23	1064.3	1152.45	1086.56	2661.91	1101.1	1.27373	3.45997e-50	1.80405e-48	-	4	181042459	181054051	-	2285	protein_coding	-	Pkinase
Zm00001d016895	37.0646	28.6958	25.6863	251.138	242.404	229.734	30.4822	241.092	-2.97963	4.0608e-50	2.11374e-48	-	5	179608070	179609074	+	1005	protein_coding	-	Abhydrolase_3
Zm00001d012086	361.132	418.296	401.92	1116.56	1123.94	1023.51	393.783	1088	-1.46588	4.67404e-50	2.42885e-48	-	8	167856339	167866530	-	3067	protein_coding	-	-
Zm00001d021977	2416.59	2246.64	2506.55	961.197	1000.97	891.486	2389.93	951.218	1.32895	5.32699e-50	2.76349e-48	-	7	167433982	167434281	-	300	protein_coding	-	-
Zm00001d045843	244.305	298.27	306.871	934.07	837.166	906.169	283.149	892.468	-1.65589	5.53106e-50	2.86453e-48	-	9	43305859	43308309	+	1470	protein_coding	-	-
Zm00001d031120	7770.57	6979.32	7286.12	3221.44	3170.46	3062.16	7345.34	3151.35	1.22074	5.63891e-50	2.91549e-48	-	1	178020480	178025593	-	3718	protein_coding	-	-
Zm00001d020148	107.316	147.077	137.28	549.597	506.609	579.466	130.558	545.224	-2.06077	7.95278e-50	4.10494e-48	-	7	95798411	95800410	+	1285	protein_coding	-	Pkinase
Zm00001d010385	875.057	626.075	545.276	2948.79	2777.39	2777.52	682.136	2834.57	-2.0549	9.6384e-50	4.96668e-48	-	8	112506767	112508303	+	1453	protein_coding	-	-
Zm00001d023538	146.924	169.216	183.248	660.613	637.29	562.702	166.463	620.202	-1.89697	1.01986e-49	5.24657e-48	-	10	9347497	9371362	+	5065	protein_coding	-	AMP-binding
Zm00001d023830	5900.81	5407.8	5629.48	2479.07	2301.69	2466.08	5646.03	2415.61	1.22465	1.45926e-49	7.49453e-48	-	10	23731692	23733983	+	1103	protein_coding	-	Usp
Zm00001d039537	3580.46	4690.95	4528.11	1372.34	1430.51	1480.1	4266.51	1427.65	1.57948	1.82257e-49	9.34485e-48	-	3	7487245	7530464	-	21853	protein_coding	-	DIRP
Zm00001d017461	245.794	327.896	341.332	1057.12	981.413	1003.95	305.007	1014.16	-1.73281	1.93531e-49	9.90643e-48	-	5	196486219	196488814	-	2340	protein_coding	-	-
Zm00001d011835	3318.52	3480.33	3581	1474.42	1493.84	1542.02	3459.95	1503.43	1.20254	2.24278e-49	1.14612e-47	-	8	162305845	162312576	-	2699	protein_coding	-	NAD_kinase
Zm00001d033924	2518.4	3172.26	3187.94	1048.29	1032.95	1006.6	2959.54	1029.28	1.52358	2.52606e-49	1.28875e-47	-	1	278688075	278688791	+	717	protein_coding	-	-
Zm00001d018631	2983.93	3409.14	3339.6	1296.65	1363.66	1222.89	3244.22	1294.4	1.32557	3.08234e-49	1.56995e-47	-	7	1374181	1374933	-	753	protein_coding	-	-
Zm00001d002104	368.981	268.336	306.286	1021.55	965.76	1049.04	314.534	1012.12	-1.68617	3.29091e-49	1.67342e-47	-	2	5993672	5998425	+	3147	protein_coding	-	Amidase
Zm00001d020532	1160.85	996.538	1023.76	402.852	350.588	354.57	1060.38	369.337	1.51988	4.25821e-49	2.16172e-47	-	7	121214033	121220498	-	2599	protein_coding	-	-
Zm00001d002089	369.871	476.605	496.144	1385.33	1368.99	1353.28	447.54	1369.2	-1.61276	4.3045e-49	2.18163e-47	-	2	5787176	5800531	-	7855	protein_coding	-	-
Zm00001d047351	4008.9	3911.58	3885.14	1755.22	1731.61	1796.14	3935.21	1760.99	1.15998	4.47592e-49	2.26478e-47	-	9	127223553	127225332	+	1405	protein_coding	-	-
Zm00001d004075	7056.77	6939.08	7157.73	3236.24	3120.77	3241.05	7051.2	3199.35	1.14	5.2061e-49	2.62993e-47	-	2	80531432	80537038	+	2422	protein_coding	-	Metallophos
Zm00001d042812	149.414	143.882	112.724	554.617	513.155	521.69	135.34	529.821	-1.96845	5.36383e-49	2.70518e-47	-	3	180955995	180958405	-	2277	protein_coding	-	-
Zm00001d003524	2195.17	1603.13	1739.01	5799.04	5527.28	5754.63	1845.77	5693.65	-1.62517	5.52906e-49	2.78396e-47	-	2	46658256	46660165	-	1310	protein_coding	-	Aldo_ket_red
Zm00001d003309	391.41	390.312	460.321	1138.22	1105.36	1193.65	414.014	1145.74	-1.46827	7.67594e-49	3.85863e-47	-	2	39693111	39700373	+	5156	protein_coding	-	-
Zm00001d038511	368.83	362.653	374.225	28.6967	38.4001	66.3562	368.569	44.4843	3.05223	1.34712e-48	6.76083e-47	gibberellin 16,17-oxidase1	6	158957756	158969636	+	1663	protein_coding	-	p450
Zm00001d007753	184204	138874	136811	50050.1	48159	47022.7	153296	48410.6	1.66292	1.98325e-48	9.93721e-47	-	2	238893820	238895010	-	1191	protein_coding	-	-
Zm00001d035960	293.767	409.885	372.941	1228.86	1103.44	1183.64	358.864	1171.98	-1.70696	2.14839e-48	1.07472e-46	-	6	62647186	62672875	+	16443	protein_coding	-	RNA_pol_Rpb2_1
Zm00001d014983	1084.57	952.826	868.219	324	276.284	252.864	968.539	284.382	1.76591	2.425e-48	1.21113e-46	-	5	71063270	71067861	-	1818	protein_coding	-	Peptidase_S10
Zm00001d042215	1469.46	1460.6	1492.49	564.106	634.704	562.899	1474.19	587.236	1.32829	2.7535e-48	1.37296e-46	autophagy18b	3	156417053	156421558	+	1784	protein_coding	-	-
Zm00001d033385	166.178	249.683	219.338	940.364	969.851	778.967	211.733	896.394	-2.0809	2.76386e-48	1.3759e-46	-	1	261226685	261227740	-	1056	protein_coding	-	Glyco_transf_8
Zm00001d051901	3246.78	3339.49	3115.91	1303.49	1254.02	1446.18	3234.06	1334.56	1.27697	2.85447e-48	1.41872e-46	-	4	173983536	173988094	+	4040	protein_coding	-	-
Zm00001d033592	113.174	102.935	91.6503	0	0	1.85987	102.587	0.619956	7.19863	3.4445e-48	1.70922e-46	-	1	268007631	268009404	-	1527	protein_coding	-	p450
Zm00001d036608	2187.67	1518.49	1534.92	457.495	441.7	396.623	1747.03	431.939	2.01538	3.70917e-48	1.83759e-46	-	6	94231654	94235649	+	3045	protein_coding	-	Glyco_hydro_31
Zm00001d043239	3327.35	3123.7	3202.35	1444.96	1381.75	1431.49	3217.8	1419.4	1.18053	3.81677e-48	1.88786e-46	autophagy18f	3	192795025	192801090	+	4435	protein_coding	-	-
Zm00001d034421	0.0290067	0.0248349	2.2082	108.234	102.752	109.615	0.754014	106.867	-6.9024	4.24057e-48	2.09412e-46	-	1	292486760	292492680	-	2690	protein_coding	-	Actin
Zm00001d051056	4068.83	4245.33	4041.14	1689.03	1706.77	1887.96	4118.43	1761.26	1.2256	4.26532e-48	2.10297e-46	-	4	139235984	139238663	+	2585	protein_coding	-	SAM_decarbox
Zm00001d029397	18016.4	19351.7	19993.3	8644.86	8232.24	8377.72	19120.5	8418.27	1.18348	4.53082e-48	2.23031e-46	phospholipase D7	1	68934359	68938239	+	3232	protein_coding	-	C2
Zm00001d033786	95.0386	107.274	97.147	422.796	386.382	417.655	99.82	408.944	-2.03349	4.86049e-48	2.38877e-46	-	1	273671338	273678008	+	3685	protein_coding	-	HATPase_c
Zm00001d029582	3605.34	2957.01	3059.37	1088.39	1115.46	1259.41	3207.24	1154.42	1.47424	5.50978e-48	2.70357e-46	-	1	77813906	77815328	-	1423	protein_coding	-	-
Zm00001d040094	2680.8	2404.38	2457.34	1022.05	1026.44	1092.18	2514.17	1046.89	1.26396	6.36102e-48	3.11629e-46	-	3	27358348	27364324	+	5764	protein_coding	-	Pkinase
novel.2156	289.756	157.856	207.041	7.08918	3.56113	9.09752	218.217	6.58261	5.02102	6.38352e-48	3.12235e-46	-	9	83879267	83882873	+	2605	-	-	-
Zm00001d006825	1255.41	1306.12	1339.89	468.526	445.065	539.247	1300.47	484.279	1.4251	6.64055e-48	3.24293e-46	-	2	217434556	217438784	-	2960	protein_coding	-	-
Zm00001d021985	514.225	569.203	510.847	1498.73	1381.79	1324.36	531.425	1401.63	-1.39924	7.91176e-48	3.85761e-46	-	7	167543499	167549627	+	2665	protein_coding	-	FH2
Zm00001d039702	2470.06	2302.38	2190.69	900.295	972.414	977.169	2321.04	949.959	1.2891	8.44515e-48	4.11117e-46	-	3	12560753	12564409	-	1957	protein_coding	-	-
Zm00001d010274	5492.32	5205.27	5364.9	2338.27	2478.25	2389.64	5354.16	2402.05	1.15646	9.86002e-48	4.79238e-46	isopentenyl pyrophosphate isomerase2	8	106962806	106966802	-	1421	protein_coding	-	NUDIX
Zm00001d016950	2000.3	1648.67	1807.99	703.88	603.006	643.842	1818.98	650.243	1.4831	1.10712e-47	5.3726e-46	NAC-transcription factor 30	5	180967088	180968694	+	1265	protein_coding	-	NAM
Zm00001d009950	447.987	539.494	529.99	1562.4	1386.31	1361.19	505.823	1436.64	-1.50596	1.48724e-47	7.20588e-46	-	8	91946184	91954177	+	7170	protein_coding	-	HSP70
Zm00001d000307	856.964	666.07	637.221	173.772	175.291	193.28	720.085	180.781	1.99337	1.65577e-47	8.00984e-46	-	B73V4_ctg107	61610	62569	-	960	protein_coding	-	-
Zm00001d046746	1460.41	1556.53	1583.63	596.556	644.799	551.087	1533.52	597.481	1.35986	1.86028e-47	8.98506e-46	csu147	9	104198101	104199039	-	939	protein_coding	-	-
Zm00001d044202	285.472	272.251	264.734	40.6721	31.8668	52.469	274.152	41.6693	2.71385	1.97368e-47	9.51783e-46	-	3	221800239	221803684	-	2571	protein_coding	-	Lipase_3
Zm00001d043238	6060.08	5825	5597.37	2609.76	2559.79	2657.35	5827.49	2608.97	1.15933	2.34975e-47	1.13137e-45	-	3	192749904	192751950	+	1841	protein_coding	-	-
Zm00001d034447	864.904	813.242	780.083	312.153	302.965	301.686	819.41	305.601	1.42205	2.40009e-47	1.1538e-45	bZIP-transcription factor 41	1	293289851	293293079	-	2570	protein_coding	-	bZIP_1
Zm00001d020827	590.423	644.843	621.503	1653.06	1568.24	1471.62	618.923	1564.31	-1.33773	2.45325e-47	1.17752e-45	-	7	134001581	134006410	-	2843	protein_coding	-	HATPase_c
Zm00001d005446	610.975	607.173	552.583	1583.25	1423.9	1503.3	590.244	1503.48	-1.34911	2.80723e-47	1.34533e-45	-	2	174389496	174390471	-	780	protein_coding	-	-
Zm00001d031813	11973.4	9719.86	9965.41	3903.88	3865.39	4173.36	10552.9	3980.88	1.40645	3.29046e-47	1.57446e-45	-	1	202632511	202634549	-	1591	protein_coding	-	-
Zm00001d022469	6124.74	6067.49	6090.4	2792.34	2813.26	2846.8	6094.21	2817.47	1.11303	3.52292e-47	1.68308e-45	-	7	178246469	178259360	-	9182	protein_coding	-	-
Zm00001d040297	191.007	213.514	185.116	18.0937	23.1617	10.4993	196.546	17.2516	3.50078	3.87911e-47	1.85038e-45	-	3	36319753	36320169	-	417	protein_coding	-	-
Zm00001d017092	408.998	462.876	430.957	1155.01	1084.25	1124.34	434.277	1121.2	-1.36821	4.01952e-47	1.9144e-45	-	5	185199585	185201232	+	1648	protein_coding	-	GTP_EFTU
Zm00001d013034	134.365	169.197	193.344	648.637	602.204	621.413	165.636	624.085	-1.91283	4.06101e-47	1.93118e-45	-	5	3494823	3496592	-	1013	protein_coding	-	-
Zm00001d023815	2055.15	2240.28	2121.07	933.101	890.549	906.99	2138.83	910.213	1.2322	4.42233e-47	2.09975e-45	-	10	23244591	23252478	+	2337	protein_coding	-	Lipase_3
Zm00001d034992	8.25538	12.3618	5.97027	152.961	151.51	146.296	8.86247	150.256	-4.06464	4.78357e-47	2.26778e-45	-	6	1292666	1293367	-	702	protein_coding	-	-
Zm00001d007824	280.675	332.774	372.434	967.338	952.071	996.012	328.628	971.807	-1.56363	4.79395e-47	2.26921e-45	-	2	240327492	240329904	-	1623	protein_coding	-	-
Zm00001d003938	167.23	122.548	94.567	617.657	627.122	625.935	128.115	623.572	-2.28215	5.82854e-47	2.7547e-45	-	2	70460622	70462283	-	1387	protein_coding	-	adh_short
Zm00001d024546	726.626	823.405	882.069	257.632	275.523	270.332	810.7	267.829	1.59806	6.01886e-47	2.84029e-45	late hypocotyl elongation protein ortholog1	10	77700138	77703390	-	2255	protein_coding	-	-
Zm00001d040202	110.921	96.2863	100.588	394.124	408.615	408.641	102.598	403.793	-1.97556	6.03136e-47	2.84184e-45	-	3	31827897	31838331	+	4272	protein_coding	-	ESCRT-III
Zm00001d006102	2413.21	2470.36	2414.5	1092.85	1076.05	1094.72	2432.69	1087.87	1.16088	6.12875e-47	2.88332e-45	-	2	198166081	198172199	-	3652	protein_coding	-	-
Zm00001d033378	3794.8	3846.3	3792.67	1789.49	1647.11	1630.67	3811.26	1689.09	1.17361	6.79795e-47	3.19327e-45	Homeobox-transcription factor 33	1	261046942	261053205	+	6264	protein_coding	-	POX
Zm00001d048883	297.729	232.642	245.177	12.0088	30.7744	11.4074	258.516	18.0635	3.83872	6.9768e-47	3.2723e-45	-	4	6972690	6973488	-	741	protein_coding	-	-
Zm00001d010945	2472.11	2748.09	2651.2	1150.58	1017.13	1084.82	2623.8	1084.17	1.2745	7.95096e-47	3.72354e-45	-	8	134568860	134571722	-	2279	protein_coding	-	Pkinase_Tyr
Zm00001d028408	1666.31	2287.96	2249.83	593.059	625.288	645.832	2068.03	621.393	1.73475	9.06669e-47	4.2396e-45	heat shock protein26	1	33789050	33790182	+	1032	protein_coding	-	-
Zm00001d051397	753.501	881.489	862.75	278.985	301.34	266.519	832.58	282.281	1.56043	1.15602e-46	5.39738e-45	-	4	157102240	157105793	+	2672	protein_coding	-	Pkinase
Zm00001d030548	5611.84	5373.41	5630.5	2526.63	2576.44	2496.46	5538.59	2533.18	1.12853	1.1722e-46	5.46467e-45	-	1	143163535	143165480	+	1377	protein_coding	-	2OG-FeII_Oxy
Zm00001d011656	282.097	390.55	371.633	2215.92	2232.58	1389	348.093	1945.83	-2.48235	1.29318e-46	6.01952e-45	-	8	157692739	157694157	-	1419	protein_coding	-	Pkinase
Zm00001d005944	1141.48	1036.66	1188.38	449.039	385.413	412.158	1122.17	415.537	1.43175	1.45873e-46	6.7799e-45	-	2	193501632	193503819	+	1181	protein_coding	-	-
Zm00001d039799	3590.12	3810.75	3756.76	1630	1481.68	1678.63	3719.21	1596.77	1.21961	1.59789e-46	7.41549e-45	-	3	15169209	15170228	+	1020	protein_coding	-	Abhydrolase_3
Zm00001d020764	1633.72	1356.9	1407.34	540.997	503.892	560.547	1465.99	535.145	1.45334	1.87305e-46	8.67943e-45	carbonic anhydrase5	7	131557949	131561931	-	1842	protein_coding	-	-
Zm00001d013313	233.452	184.573	196.589	697.773	635.113	742.057	204.871	691.648	-1.75527	2.3142e-46	1.07075e-44	-	5	8353604	8353870	-	267	protein_coding	-	-
Zm00001d013306	1338.92	1276.24	1107.39	418.171	435.153	476.23	1240.85	443.185	1.48558	2.87287e-46	1.32725e-44	-	5	8172127	8172948	-	822	protein_coding	-	-
Zm00001d031899	1088.07	1099.35	1242.49	2682.57	2756.4	2688.67	1143.31	2709.22	-1.24453	3.22009e-46	1.48544e-44	malate dehydrogenase6	1	205992135	205996030	-	1818	protein_coding	-	-
Zm00001d041567	22.2669	27.1852	17.6126	189.179	218.683	208.382	22.3549	205.415	-3.19239	3.42876e-46	1.57933e-44	-	3	127489874	127490593	-	591	protein_coding	-	-
Zm00001d011833	242.545	191.275	177.353	836.727	697.363	899.365	203.724	811.152	-1.99316	3.55585e-46	1.63543e-44	-	8	162293750	162297261	-	1404	protein_coding	-	NAD_binding_1
novel.1951	9155.66	8396.25	8297.14	3871.93	3823.22	3907.38	8616.35	3867.51	1.15562	4.84689e-46	2.22588e-44	-	8	92587915	92589657	+	593	-	PF12734:Cysteine-rich TM module stress tolerance	-
Zm00001d042686	2461.96	2232.84	2330.15	1018.34	1021.01	1014.76	2341.65	1018.03	1.20157	5.53335e-46	2.53736e-44	-	3	176925627	176927183	-	1557	protein_coding	-	-
Zm00001d035092	78.0351	62.0421	67.098	313.159	344.422	335.907	69.0584	331.163	-2.25981	6.64245e-46	3.04141e-44	-	6	4891397	4894111	+	1587	protein_coding	-	RRM_1
Zm00001d032828	230.546	226.444	218.493	664.189	623.31	658.308	225.161	648.602	-1.52631	6.70512e-46	3.06555e-44	-	1	239455290	239464371	-	2818	protein_coding	-	-
Zm00001d008222	239.452	206.075	201.334	31.0223	20.9618	25.1088	215.62	25.6976	3.05767	7.96642e-46	3.63682e-44	-	8	1660931	1663039	+	1470	protein_coding	-	-
Zm00001d040960	244.511	224.388	236.803	697.9	643.456	703.277	235.234	681.544	-1.53477	9.8666e-46	4.49762e-44	-	3	83471507	83498515	-	5718	protein_coding	-	CH
Zm00001d009797	637.862	458.143	471.895	87.2498	61.0725	100.142	522.634	82.8215	2.65506	1.01081e-45	4.60088e-44	-	8	81867264	81868166	-	726	protein_coding	-	-
Zm00001d037693	3831.49	4190.44	4193.31	1836.15	1825.36	1754.63	4071.74	1805.38	1.17323	1.11407e-45	5.06342e-44	-	6	134212972	134216929	+	2296	protein_coding	-	Malic_M
Zm00001d018200	535.942	399.573	365.914	54.1024	37.2425	69.6717	433.81	53.6722	3.01151	1.1941e-45	5.41919e-44	-	5	216447005	216447600	+	596	protein_coding	-	Auxin_inducible
Zm00001d012922	232.395	196.959	194.393	679.598	628.683	747.518	207.916	685.267	-1.72045	1.34078e-45	6.07592e-44	RNA helicase3	5	1978763	1993142	+	2680	protein_coding	-	DEAD
Zm00001d022602	361.339	403.819	463.673	1133.6	1133.02	1126.11	409.61	1130.91	-1.46476	1.65571e-45	7.49202e-44	-	7	180849900	180852901	-	2620	protein_coding	-	-
Zm00001d031315	9148	9330.45	9243.02	3583.17	3728.12	2856.87	9240.49	3389.39	1.44685	2.03904e-45	9.21307e-44	-	1	185871254	185874831	-	1821	protein_coding	-	-
Zm00001d049881	867.786	855.733	945.759	356.131	344.298	335.757	889.759	345.395	1.36428	2.09681e-45	9.46023e-44	-	4	50064899	50067304	-	1055	protein_coding	-	Mpv17_PMP22
Zm00001d039258	464.061	381.249	390.764	1109.23	1157.01	1078.4	412.025	1114.88	-1.43605	2.30227e-45	1.0372e-43	TPT	3	697981	701289	+	1670	protein_coding	-	-
Zm00001d028752	3848.36	3713.69	3581.47	9109.21	8877.89	7950.83	3714.51	8645.98	-1.2189	2.43577e-45	1.09574e-43	-	1	45537884	45539961	+	1806	protein_coding	-	PP2C
Zm00001d003457	694.858	810.502	761.266	1964.02	1784.69	1992	755.542	1913.57	-1.34056	2.75324e-45	1.23675e-43	-	2	44953548	44954798	-	1130	protein_coding	-	-
Zm00001d041246	1871.98	1795.71	1764.22	4321.57	3869.87	4177.7	1810.63	4123.05	-1.18733	3.1526e-45	1.41408e-43	-	3	108034638	108035490	-	758	protein_coding	-	RRM_1
Zm00001d034059	562.604	675.446	618.069	1555.15	1545.18	1668.75	618.706	1589.69	-1.36101	3.37506e-45	1.51166e-43	ribosomal protein L13A homolog	1	282747831	282749777	+	1119	protein_coding	-	-
Zm00001d038755	7856.37	7744.17	7644.27	3677.29	3465.18	3239.82	7748.27	3460.76	1.16259	4.64466e-45	2.07729e-43	-	6	163931390	163932118	+	729	protein_coding	-	ECH
Zm00001d047334	221.132	284.573	308.905	1202	1140.55	894.65	271.537	1079.07	-1.99007	4.99742e-45	2.23182e-43	-	9	126817841	126818518	-	678	protein_coding	-	-
Zm00001d033800	3867.78	3223.51	3435.81	1422.02	1342.43	1178.69	3509.03	1314.38	1.41625	5.11478e-45	2.28093e-43	peptide transporter1	1	274110065	274115179	-	3802	protein_coding	-	-
Zm00001d010313	36.5299	41.1537	43.7416	253.864	284.907	235.891	40.4751	258.221	-2.66977	5.20603e-45	2.31826e-43	-	8	109187145	109191635	+	2988	protein_coding	-	-
Zm00001d034129	76.706	64.0888	53.6226	372.876	308.169	366.566	64.8058	349.204	-2.42852	5.54029e-45	2.46355e-43	-	1	284692621	284695285	+	1952	protein_coding	-	-
Zm00001d024511	482.989	375.901	465.266	1194.47	1234.02	1263.64	441.385	1230.71	-1.47927	7.30656e-45	3.24426e-43	-	10	74955857	74958288	+	1200	protein_coding	-	-
Zm00001d001984	718.455	621.456	673.492	227.233	232.312	231.702	671.134	230.416	1.54189	8.75624e-45	3.88235e-43	-	2	3952212	3954752	-	1918	protein_coding	-	Aa_trans
Zm00001d047789	575.608	705.188	659.534	1671.49	1627.87	1646.08	646.777	1648.48	-1.34951	1.0398e-44	4.60367e-43	-	9	141793484	141794134	+	651	protein_coding	-	-
Zm00001d017850	432.543	362.906	371.09	994.608	1030.22	1032.78	388.846	1019.2	-1.39003	1.08854e-44	4.81254e-43	-	5	208742451	208744562	-	670	protein_coding	-	Ribosomal_L31e
Zm00001d042779	28.3616	13.8695	6.30731	252.97	220.198	229.824	16.1795	234.33	-3.84358	1.18031e-44	5.21079e-43	-	3	179446822	179448624	-	1417	protein_coding	-	bZIP_1
Zm00001d028839	151.202	154.457	162.719	13.2876	16.6358	10.6442	156.126	13.5226	3.51755	1.21274e-44	5.34631e-43	-	1	48330999	48331432	-	365	protein_coding	-	-
Zm00001d029246	1208.71	1290.08	1334.03	491.162	504.01	547.141	1277.6	514.104	1.3136	1.34506e-44	5.92116e-43	-	1	63586080	63588689	+	2610	protein_coding	-	-
Zm00001d043299	302.271	320.125	313.06	917.105	783.864	848.626	311.819	849.865	-1.44682	1.5286e-44	6.71952e-43	-	3	194991262	194992013	+	671	protein_coding	-	-
Zm00001d046996	105.965	133.513	129.199	512.57	443.28	464.201	122.892	473.351	-1.94478	1.62354e-44	7.12671e-43	-	9	114521702	114522844	-	793	protein_coding	-	Tubulin
Zm00001d006100	142.261	156.835	187.622	558.216	550.878	553.173	162.24	554.089	-1.77114	1.91917e-44	8.41239e-43	-	2	198157322	198159769	-	1229	protein_coding	-	-
Zm00001d052639	999.264	1139.98	1101.98	413.258	381.123	314.678	1080.41	369.686	1.54577	1.98843e-44	8.70361e-43	-	4	195500434	195501450	-	1017	protein_coding	-	-
Zm00001d016561	1260.3	1072.03	1090.82	368.478	413.207	443.04	1141.05	408.242	1.48353	2.0395e-44	8.91447e-43	-	5	167601437	167601760	+	324	protein_coding	-	-
Zm00001d032495	257.674	234.931	290.555	31.6395	35.7362	47.0238	261.053	38.1332	2.77381	2.36272e-44	1.03126e-42	-	1	228404754	228405413	+	660	protein_coding	-	-
Zm00001d017268	1.27839	4.46185	2.34804	138.811	106.256	116.648	2.69609	120.572	-5.41919	2.46443e-44	1.07414e-42	MYB-transcription factor 41	5	191151367	191152674	-	1030	protein_coding	-	Myb_DNA-binding
Zm00001d034884	1911.55	2290.41	2163.64	878.037	773.898	755.003	2121.86	802.312	1.40235	2.48828e-44	1.083e-42	-	1	304663940	304664545	+	606	protein_coding	-	-
Zm00001d035440	1548.08	1585.24	1640.25	614.925	627.911	710.699	1591.19	651.179	1.28929	3.34738e-44	1.45486e-42	low temperature-induced protein15	6	25657757	25658164	-	408	protein_coding	-	bZIP_1
Zm00001d006868	650.822	599.604	646.808	1450.76	1519.6	1545.62	632.411	1505.32	-1.2509	3.38205e-44	1.46786e-42	-	2	218291718	218297633	+	2168	protein_coding	-	FMN_dh
Zm00001d052532	345.806	507.405	556.917	69.9484	54.8109	75.6885	470.042	66.8159	2.81159	3.88416e-44	1.68341e-42	-	4	192393400	192396824	-	1615	protein_coding	-	MFS_1
Zm00001d009948	684.467	811.698	793.418	2017.56	1888.62	1848.89	763.194	1918.35	-1.32967	4.07382e-44	1.76313e-42	-	8	91813684	91819885	-	5122	protein_coding	-	HSP70
Zm00001d031128	5682.19	7186.82	7538.33	19137.2	18793.1	18468	6802.45	18799.4	-1.46653	4.11434e-44	1.77817e-42	-	1	178799384	178803593	+	3195	protein_coding	-	-
Zm00001d009868	349.185	385.167	360.511	937.813	894.222	909.68	364.955	913.905	-1.32418	4.20591e-44	1.8152e-42	-	8	86006161	86009235	-	2756	protein_coding	-	GTP_EFTU
Zm00001d018241	621.172	545.806	546.686	159.526	159.613	190.744	571.221	169.961	1.74873	4.61763e-44	1.9901e-42	-	5	217264155	217266998	-	1219	protein_coding	-	-
Zm00001d007754	171.638	224.753	199.843	614.211	675.921	643.877	198.745	644.67	-1.69627	4.67774e-44	2.01319e-42	-	2	238899451	238905346	-	2171	protein_coding	-	-
Zm00001d013223	80.825	95.5526	67.5398	465.926	405.786	361.464	81.3058	411.059	-2.33655	5.00113e-44	2.14937e-42	-	5	6720508	6727876	-	5134	protein_coding	-	RVT_1
Zm00001d031258	6087.48	5031.64	4994.54	2059.95	2193.62	2104.95	5371.22	2119.51	1.34153	8.46682e-44	3.63377e-42	-	1	184110087	184113451	-	2460	protein_coding	-	RRM_1
Zm00001d043479	584.333	565.236	620.071	191.396	137.308	173.415	589.88	167.373	1.8141	8.71631e-44	3.73565e-42	-	3	201465990	201469783	-	1260	protein_coding	-	-
Zm00001d012532	1594.89	1656.05	1651.93	704.622	739.225	703.984	1634.29	715.943	1.19083	9.60187e-44	4.10947e-42	-	8	176203820	176207127	+	2167	protein_coding	-	-
Zm00001d034007	155.142	97.607	77.2913	784.998	689.501	619.197	110.013	697.899	-2.66384	1.01053e-43	4.31892e-42	-	1	281040471	281042099	-	1251	protein_coding	-	-
Zm00001d015347	267.341	272.448	319.411	52.8885	34.7765	27.4536	286.4	38.3729	2.89083	1.10791e-43	4.72858e-42	-	5	85615252	85616362	-	944	protein_coding	-	-
Zm00001d032781	4827.54	3772.64	4029.74	1612.62	1624.28	1573.27	4209.97	1603.39	1.39256	1.14196e-43	4.86713e-42	-	1	237933326	237950976	+	5943	protein_coding	-	-
novel.1309	267.14	286.892	272.701	52.5195	60.8166	43.7253	275.578	52.3538	2.39358	1.64307e-43	6.99328e-42	-	5	203142237	203148389	+	2146	-	PF14223:gag-polypeptide of LTR copia-type|PF00098:Zinc knuckle	zf-CCHC
Zm00001d002257	2095.88	1599.61	1733.13	586.119	663.216	566.404	1809.54	605.246	1.58003	1.66219e-43	7.0649e-42	autophagy8c	2	9067800	9076270	+	2790	protein_coding	-	-
Zm00001d015459	23855	23252	23454.7	11257.5	10972	11556.9	23520.6	11262.2	1.06242	1.6724e-43	7.09849e-42	coumarate ligase1	5	91459227	91463857	-	3849	protein_coding	-	AMP-binding
Zm00001d021763	303.19	231.35	209.85	834.12	823.557	840.588	248.13	832.755	-1.74665	2.1914e-43	9.28859e-42	photosystem II subunit29	7	162636525	162637839	-	1191	protein_coding	-	-
Zm00001d043610	1241.65	1465.73	1327.46	533.308	480.899	539.87	1344.95	518.026	1.37587	2.24391e-43	9.49808e-42	-	3	205115325	205115651	-	327	protein_coding	-	-
Zm00001d007857	423.9	337.681	310.305	1055.75	1150.67	1042.46	357.296	1082.96	-1.59958	2.48881e-43	1.05203e-41	photosystem II oxygen evolving polypeptide1	2	241015793	241017115	-	1089	protein_coding	-	-
Zm00001d038547	956.955	1057.68	1013.13	2309.52	2386.44	2217.07	1009.25	2304.35	-1.19089	2.58139e-43	1.08966e-41	-	6	159734306	159738603	-	1797	protein_coding	-	Aminotran_3
Zm00001d016708	39397.4	42052.3	42318.3	20008.4	18772.9	18660.1	41256	19147.1	1.10745	2.6805e-43	1.12995e-41	cell wall invertase1	5	173403817	173408283	+	3900	protein_coding	-	-
Zm00001d031958	2199.36	1773.46	2042.34	767.765	780.606	677.667	2005.05	742.012	1.43373	2.85251e-43	1.20082e-41	-	1	208010722	208014853	+	1814	protein_coding	-	-
Zm00001d037738	339.96	370.497	383.271	1087.3	1012.78	900.318	364.576	1000.13	-1.456	2.89174e-43	1.21568e-41	-	6	135959877	135960266	+	390	protein_coding	-	-
Zm00001d002003	8.09066	8.99745	2.55065	128.471	127.575	134.79	6.54626	130.278	-4.28774	2.90416e-43	1.21923e-41	-	2	4166904	4173548	+	5499	protein_coding	-	-
Zm00001d021089	411.045	242.2	240.11	22.313	11.7191	20.7509	297.785	18.261	4.01526	3.78952e-43	1.58876e-41	AP2-EREBP-transcription factor 116	7	142530712	142532073	+	1267	protein_coding	-	AP2
Zm00001d041163	15.0075	10.398	10.5032	168.264	141.186	156.266	11.9696	155.239	-3.68574	3.84293e-43	1.60897e-41	-	3	101065731	101068219	-	1731	protein_coding	-	-
Zm00001d010204	204.275	159.48	180.255	603.783	558.063	615.295	181.337	592.38	-1.70785	3.98532e-43	1.66632e-41	-	8	103923570	103924939	+	1077	protein_coding	-	-
Zm00001d035401	63.7375	45.9907	44.2389	287.833	275.377	283.787	51.3224	282.332	-2.45778	4.42704e-43	1.8485e-41	-	6	24413321	24417330	-	2261	protein_coding	-	Pkinase_Tyr
Zm00001d000237	2156.55	873.341	897.176	75.6653	54.062	44.485	1309.02	58.0708	4.49329	4.49351e-43	1.87372e-41	cis-zeatin O-glucosyltransferase1	B73V4_ctg44	71975	73515	-	1541	protein_coding	-	UDPGT
Zm00001d038196	33.9448	44.0613	22.5184	273.231	268.209	231.35	33.5082	257.597	-2.93734	4.59269e-43	1.91248e-41	-	6	151266841	151271722	+	3411	protein_coding	-	Glyco_hydro_20
Zm00001d052950	19.8787	16.1943	21.8045	171.601	170.736	177.879	19.2925	173.406	-3.161	5.07876e-43	2.11204e-41	-	4	206094011	206095432	+	927	protein_coding	-	Cu_bind_like
Zm00001d033422	321.984	351.805	289.331	834.638	899.952	845.872	321.04	860.154	-1.42115	5.16258e-43	2.14358e-41	GTP binding protein2	1	262592398	262598732	-	6231	protein_coding	-	WD40
Zm00001d052056	378.71	433.241	429.548	999.827	1114.83	1060.58	413.833	1058.41	-1.35395	5.16851e-43	2.14358e-41	-	4	177955969	177961410	-	3089	protein_coding	-	-
Zm00001d029247	800.318	917.047	926.195	351.804	316.686	307.827	881.186	325.439	1.4356	6.13461e-43	2.54084e-41	-	1	63590574	63593240	+	2667	protein_coding	-	-
Zm00001d005396	748.417	786.807	788.926	312.739	278.142	261.046	774.716	283.976	1.44585	6.18902e-43	2.55993e-41	-	2	172253192	172255990	-	1055	protein_coding	-	-
Zm00001d043395	31.6915	41.8493	24.6919	229.594	246.218	221.656	32.7442	232.49	-2.82261	7.77686e-43	3.21238e-41	-	3	198676500	198679792	-	3068	protein_coding	-	-
Zm00001d015616	1557.63	1369.18	1275.95	562.705	494.726	509.983	1400.92	522.471	1.42187	8.67712e-43	3.57946e-41	-	5	101438516	101440390	+	1875	protein_coding	-	Exo70
Zm00001d042740	1622.88	1690.24	1594.39	717.485	730.99	657.102	1635.84	701.859	1.22047	8.83404e-43	3.63932e-41	-	3	178593832	178600238	+	2871	protein_coding	-	UDPGT
Zm00001d050455	8599.17	7191.05	7498.85	3319.71	2926.88	3219.53	7763.02	3155.37	1.29862	9.90343e-43	4.07442e-41	-	4	89654139	89655850	-	1622	protein_coding	-	-
Zm00001d042526	241.037	320.966	321.84	937.974	896.122	859.236	294.614	897.778	-1.60699	1.68331e-42	6.91616e-41	-	3	170861366	170869496	+	2826	protein_coding	-	Rhodanese
Zm00001d044027	6363.19	7477.33	7405.9	3017.13	2958.46	2608.4	7082.14	2861.33	1.30737	2.71849e-42	1.11545e-40	-	3	217222683	217222955	+	273	protein_coding	-	-
Zm00001d013937	386.133	341.225	382.213	896.447	932.839	983.538	369.857	937.608	-1.34165	2.72491e-42	1.1166e-40	GRMZM2G073351	5	25431430	25434346	-	1665	protein_coding	-	adh_short
Zm00001d018681	1233.62	1109.64	1117.32	464.815	444.238	494.123	1153.53	467.726	1.30194	3.00492e-42	1.2297e-40	-	7	2444734	2447527	-	1575	protein_coding	-	-
Zm00001d051552	2159.21	2201.67	2237.59	995.497	1033.02	994.06	2199.49	1007.53	1.12638	3.08749e-42	1.26182e-40	-	4	162529433	162531336	+	1298	protein_coding	-	adh_short
Zm00001d046801	3852.41	4056.72	4097.46	1874.33	1899.71	1898.45	4002.2	1890.83	1.08178	3.20427e-42	1.30781e-40	-	9	106477168	106481139	-	2439	protein_coding	-	Peptidase_S28
Zm00001d014689	128.913	87.4035	90.5227	471.513	460.986	418.213	102.28	450.237	-2.13754	3.49751e-42	1.42561e-40	-	5	59191559	59200676	+	5240	protein_coding	-	GHMP_kinases
Zm00001d047034	2352.93	2184.56	2052.13	950.106	954.898	953.706	2196.54	952.903	1.20469	3.73836e-42	1.52176e-40	-	9	116221541	116223901	+	1393	protein_coding	-	-
Zm00001d012418	1012.07	891.118	840.357	355.534	339.741	314.974	914.516	336.75	1.44015	3.99302e-42	1.62328e-40	-	8	174169491	174171263	-	1505	protein_coding	-	-
Zm00001d033573	58.179	98.6738	74.0665	403.301	386.554	365.306	76.9731	385.054	-2.32006	5.92109e-42	2.40393e-40	-	1	267369927	267375653	-	2013	protein_coding	-	Galactosyl_T
Zm00001d021790	179.336	225.549	153.277	632.38	668.501	655.576	186.054	652.153	-1.80832	6.0054e-42	2.43495e-40	ABI3-VP1-transcription factor 22	7	163070121	163078254	+	6641	protein_coding	-	B3
Zm00001d053838	27181.8	29099.7	29215.7	13621.9	13864.4	13534.2	28499	13673.5	1.05953	8.69874e-42	3.52236e-40	ubiquitin2	4	242132524	242136885	+	2299	protein_coding	-	ubiquitin
Zm00001d044042	123.503	144.04	155.54	539.108	516.996	458.543	141.028	504.882	-1.8393	1.01908e-41	4.12111e-40	malate dehydrogenase3	3	217573164	217581039	+	1405	protein_coding	-	-
Zm00001d034937	3626.73	3093.11	3337.51	1481.74	1487.48	1433.15	3352.45	1467.46	1.19173	1.07858e-41	4.35602e-40	-	1	306104647	306106885	-	990	protein_coding	-	GST_N
Zm00001d035812	194.724	207.064	224.918	581.396	607.854	616.135	208.902	601.795	-1.52553	1.26241e-41	5.09177e-40	-	6	51702104	51706431	-	4241	protein_coding	-	-
Zm00001d036641	1103.08	1167.52	1094.17	395.032	456.413	478.946	1121.59	443.464	1.33978	1.34707e-41	5.42613e-40	math-btb23	6	95981467	95983819	+	2144	protein_coding	-	BTB
Zm00001d053220	894.565	1213.98	1160.61	341.792	259.399	326.169	1089.72	309.12	1.81648	1.3802e-41	5.55232e-40	myb transcription factor 42	4	220717445	220718702	-	1143	protein_coding	-	Myb_DNA-binding
Zm00001d003114	477.18	431.285	408.196	1061.35	1061.36	1099.28	438.887	1074	-1.29097	1.42267e-41	5.71571e-40	-	2	32677543	32684692	-	7150	protein_coding	-	-
Zm00001d000508	7861.31	8275.81	7963.09	3905.7	3790.13	3930.74	8033.4	3875.52	1.05157	1.48745e-41	5.96818e-40	-	3	36020109	36020746	-	638	lincRNA	-	-
Zm00001d020702	11451.1	11930	11275.2	5698.09	5283.94	5495.06	11552.1	5492.36	1.07256	1.8303e-41	7.3343e-40	-	7	129165206	129167201	+	1523	protein_coding	-	Mito_carr
Zm00001d042337	3191.99	3346.45	3338.54	1533.46	1442.27	1589.7	3292.33	1521.81	1.11316	1.88997e-41	7.56357e-40	-	3	161937958	161939578	-	1384	protein_coding	-	-
Zm00001d050864	4254.7	4076.33	4068.84	9647.14	8973.26	8488.83	4133.29	9036.41	-1.12852	2.04028e-41	8.15449e-40	-	4	127438148	127438405	-	258	protein_coding	-	-
Zm00001d014134	12939.9	20042.9	20045.8	4778.36	4507.17	4756.04	17676.2	4680.52	1.91703	2.08373e-41	8.31736e-40	-	5	33632930	33634732	+	1697	protein_coding	-	p450
Zm00001d010201	254.852	300.727	330.934	1016.22	841.714	872.713	295.505	910.215	-1.62301	2.21155e-41	8.80957e-40	MYB-transcription factor 25	8	103881482	103882231	+	750	protein_coding	-	Myb_DNA-binding
Zm00001d053926	1444.9	1569.88	1350.93	620.283	601.372	596.223	1455.24	605.959	1.26354	2.21276e-41	8.80957e-40	-	4	243692664	243693167	-	504	protein_coding	-	-
Zm00001d046357	11409.8	7109.26	7089.61	2029.91	2002.58	1873.08	8536.22	1968.53	2.11639	2.50024e-41	9.94127e-40	-	9	83801694	83806040	+	3044	protein_coding	-	-
Zm00001d027488	2095.72	1993.71	2087.43	4573.13	4217.01	4411.14	2058.95	4400.43	-1.09583	2.57635e-41	1.02307e-39	glyceraldehyde phosphate dehydrogenase B1	1	6407153	6409815	+	1903	protein_coding	-	-
Zm00001d033167	1792.59	1788.8	1788.32	816.107	836.541	786.538	1789.9	813.062	1.1383	2.70147e-41	1.07138e-39	-	1	252662518	252665880	+	2296	protein_coding	-	ACT
Zm00001d021321	2947.66	3329.18	3375.28	1468.78	1391.01	1332.48	3217.37	1397.42	1.2028	2.96769e-41	1.17544e-39	-	7	148806602	148807834	-	1233	protein_coding	-	-
Zm00001d019461	377.053	410.181	348.167	72.0606	101.281	89.8545	378.467	87.7321	2.11061	3.31603e-41	1.31173e-39	-	7	34780057	34788091	-	4829	protein_coding	-	DnaJ
Zm00001d024621	2511.06	3122.81	2757.64	1103.2	983.988	1148.85	2797.17	1078.68	1.37446	3.50485e-41	1.38464e-39	-	10	80562832	80565140	+	1545	protein_coding	-	-
Zm00001d014658	2155.07	2018.68	1875.4	893.154	836.331	873.805	2016.38	867.763	1.21594	3.64434e-41	1.4379e-39	-	5	57812695	57818142	+	5368	protein_coding	-	Pkinase
novel.1607	11.885	13.7664	17.1506	144.606	161.691	159.017	14.2674	155.105	-3.43143	4.00586e-41	1.57852e-39	-	6	54651781	54685936	-	4956	-	PF00385:Chromo (CHRromatin Organisation MOdifier) domain	Chromo
Zm00001d020233	1509.22	1449.32	1551.29	683.011	651.826	664.524	1503.28	666.454	1.17301	4.38263e-41	1.72479e-39	-	7	101487360	101490008	+	1989	protein_coding	-	-
Zm00001d011786	1778.7	1914.29	1758.48	796.116	792.519	686.616	1817.16	758.417	1.26014	4.41191e-41	1.73409e-39	-	8	161548685	161550315	-	857	protein_coding	-	-
Zm00001d046667	232.559	186.982	222.779	34.9717	24.6454	27.7742	214.107	29.1304	2.86807	4.85925e-41	1.90749e-39	-	9	101398198	101398671	+	474	protein_coding	-	-
Zm00001d043091	1886.44	1938.61	1975.32	743.289	781.255	896.682	1933.46	807.075	1.26084	5.21241e-41	2.04352e-39	-	3	188976388	189005061	-	6328	protein_coding	-	Pkinase_Tyr
Zm00001d014029	828.969	650.075	637.114	220.699	194.488	207.434	705.386	207.54	1.76339	5.46788e-41	2.14095e-39	-	5	29347456	29349180	+	1075	protein_coding	-	Myb_DNA-binding
Zm00001d043382	10538.5	9653.24	9721.46	4690.24	4434.8	4016.54	9971.06	4380.53	1.18649	6.95712e-41	2.72061e-39	glutamate-oxaloacetate transaminase1	3	198283208	198288738	+	2083	protein_coding	-	Aminotran_1_2
Zm00001d016802	220.773	183.364	196.488	672.509	621.593	571.728	200.208	621.943	-1.63561	7.51546e-41	2.93522e-39	-	5	176496325	176501360	-	1739	protein_coding	-	-
Zm00001d020537	564.571	622.968	561.669	1344.41	1350.62	1362.34	583.069	1352.45	-1.21355	7.5256e-41	2.93546e-39	opaque endosperm5	7	121388769	121395911	-	2061	protein_coding	-	-
Zm00001d019034	27442.1	31536.8	31596.5	13849.6	13421.9	12651.3	30191.8	13307.6	1.18188	9.28519e-41	3.61723e-39	thioredoxin h homolog2	7	13647277	13649821	-	771	protein_coding	-	-
Zm00001d030213	84.2196	148.801	114.429	565.617	554.659	496.305	115.816	538.86	-2.21616	1.11357e-40	4.33267e-39	-	1	113434606	113438057	+	2169	protein_coding	-	Pkinase_Tyr
Zm00001d027435	635.473	556.3	625.953	1524.26	1535.31	1374.59	605.909	1478.05	-1.28663	1.19944e-40	4.66088e-39	Homeobox-transcription factor 30	1	5202748	5208577	+	2825	protein_coding	-	POX
Zm00001d026306	3829.63	3548.09	3711.75	1805.86	1693.96	1666.61	3696.49	1722.14	1.1016	1.27289e-40	4.94007e-39	-	10	143271399	143283473	-	4263	protein_coding	-	Pkinase_Tyr
Zm00001d017288	130.804	144.549	87.6599	529.423	503.097	503.726	121.004	512.082	-2.0801	1.311e-40	5.08155e-39	plasma membrane intrinsic protein2	5	191817119	191819914	+	1358	protein_coding	-	-
Zm00001d018686	1341.34	1603.07	1528.23	625.829	603.211	592.6	1490.88	607.213	1.29547	1.50256e-40	5.81675e-39	-	7	2626901	2628259	+	1359	protein_coding	-	NB-ARC
Zm00001d042371	895.788	1215.19	1195.15	321.634	366.503	353.885	1102.04	347.341	1.66613	1.5753e-40	6.0907e-39	-	3	163554471	163555702	+	907	protein_coding	-	-
Zm00001d042598	614.036	670.189	710.072	1557.7	1598.62	1512.16	664.766	1556.16	-1.22683	1.63797e-40	6.32507e-39	-	3	173090614	173102955	+	2967	protein_coding	-	-
Zm00001d044703	100.218	58.6705	42.5691	633.65	605.293	454.571	67.1524	564.505	-3.06831	1.7451e-40	6.73032e-39	-	3	235308100	235309596	-	1497	protein_coding	-	p450
Zm00001d038173	805.437	794.868	770.702	1756.1	1698.52	1773.68	790.336	1742.77	-1.14083	2.06432e-40	7.9515e-39	cystatin5	6	150515309	150517736	+	925	protein_coding	-	-
Zm00001d034186	103.947	58.8845	58.3787	413.117	422.416	404.929	73.7366	413.487	-2.48559	2.22397e-40	8.55578e-39	allene oxide synthesis3	1	285956186	285957745	-	1560	protein_coding	-	p450
Zm00001d026458	32193.1	27679.6	27194.6	13066.3	12544	12561.6	29022.4	12724	1.18959	2.37328e-40	9.11879e-39	cysteine protease3	10	146241809	146245690	-	3707	protein_coding	-	Peptidase_C1
Zm00001d012036	48.6646	32.3766	38.2137	235.195	232.268	235.29	39.7516	234.251	-2.55624	2.63587e-40	1.01151e-38	sucrose phosphate synthase1	8	166917606	166923260	+	3802	protein_coding	-	Glycos_transf_1
Zm00001d026205	42.9105	36.5759	28.1331	216.159	226.832	224.529	35.8732	222.507	-2.6291	2.84266e-40	1.08951e-38	-	10	140893734	140894665	+	821	protein_coding	-	-
Zm00001d035201	944.48	1160.37	1088.1	2550.31	2502.91	2488.4	1064.32	2513.87	-1.2398	3.23706e-40	1.23913e-38	60S acidic ribosomal protein P0	6	9611943	9614439	-	2178	protein_coding	-	-
Zm00001d036950	792.916	690.858	602.666	205.834	226.907	216.419	695.48	216.387	1.68436	3.4142e-40	1.30532e-38	-	6	107185515	107185985	+	471	protein_coding	-	-
Zm00001d008248	1207.84	1037.82	1135.56	447.021	335.597	411.412	1127.07	398.01	1.49997	3.59275e-40	1.37188e-38	-	8	2562419	2568575	+	3561	protein_coding	-	-
Zm00001d015509	564.095	527.403	531.521	1266.2	1271.73	1202.31	541.006	1246.75	-1.20449	3.68051e-40	1.40365e-38	chorismate mutase2	5	94540334	94543558	-	1338	protein_coding	-	-
Zm00001d048368	208.326	209.209	195.449	566.635	559.988	603.651	204.328	576.758	-1.49651	3.71514e-40	1.4151e-38	-	9	155195026	155197492	+	948	protein_coding	-	-
Zm00001d048333	5198.52	3858.57	4257.31	1662.87	1581.89	1672.21	4438.13	1638.99	1.43698	3.76359e-40	1.43179e-38	-	9	154591704	154593654	+	1256	protein_coding	-	-
Zm00001d030028	688.406	690.741	663.269	1494.11	1493.83	1535.71	680.805	1507.88	-1.14706	4.5274e-40	1.72025e-38	myc transcription factor7	1	100650752	100652869	-	2118	protein_coding	-	HLH
Zm00001d034422	405.249	389.174	445.496	961.572	1008.18	1025.66	413.307	998.469	-1.27206	4.55008e-40	1.72673e-38	-	1	292520815	292523078	-	964	protein_coding	-	-
Zm00001d049541	28165.5	31162.9	31221.1	14681.4	14034.2	13902.3	30183.1	14206	1.08722	5.8237e-40	2.20735e-38	brown midrib3	4	33817769	33820095	-	1550	protein_coding	-	-
Zm00001d053642	747.726	884.933	879.989	291.783	314.292	249.225	837.549	285.1	1.55428	5.85928e-40	2.21811e-38	-	4	238091051	238094140	+	2961	protein_coding	-	-
Zm00001d029365	132.635	131.826	163.44	477.067	473.62	544.555	142.634	498.414	-1.80397	5.89134e-40	2.2275e-38	-	1	67595337	67598412	+	2735	protein_coding	-	-
Zm00001d003401	6289.79	6074.48	6312.11	3020.62	3101.7	2864.53	6225.46	2995.62	1.05528	7.80053e-40	2.94575e-38	general regulatory factor1	2	43088493	43092367	-	3745	protein_coding	-	-
Zm00001d011012	1036.11	389.58	421.101	11.23	25.0806	15.1799	615.596	17.1635	5.15709	7.91916e-40	2.98689e-38	-	8	136696728	136698348	-	1410	protein_coding	-	-
Zm00001d009640	359.716	377.414	389.127	920.598	862.962	898.043	375.419	893.868	-1.25157	9.08488e-40	3.42238e-38	-	8	74045695	74049815	-	1781	protein_coding	-	-
Zm00001d015327	65333.1	69733.9	70664.2	33275.6	32305.8	34143.3	68577.1	33241.6	1.04473	1.01812e-39	3.83069e-38	ubiquitin1	5	84630842	84634232	-	2382	protein_coding	-	ubiquitin
Zm00001d028992	1240.65	1411.24	1494.36	565.334	530.551	574.857	1382.09	556.914	1.31094	1.07689e-39	4.04689e-38	-	1	53883358	53885907	-	1547	protein_coding	-	-
Zm00001d003102	411.079	403.913	437.578	136.224	113.691	118.437	417.523	122.784	1.7624	1.0933e-39	4.10353e-38	-	2	32088958	32090373	+	1416	protein_coding	-	UDPGT
Zm00001d047797	776.63	814.37	863.786	1815.44	1795.83	1944.45	818.262	1851.91	-1.17817	1.16511e-39	4.36775e-38	-	9	142003891	142008103	-	2189	protein_coding	-	-
Zm00001d037984	313.083	350.968	354.434	846.806	822.64	825.253	339.495	831.566	-1.29217	1.17373e-39	4.3947e-38	-	6	144381242	144390852	+	4677	protein_coding	-	UbiA
Zm00001d016501	856.84	1075.79	1056.67	366.098	353.393	377.281	996.436	365.591	1.44624	1.34027e-39	5.01219e-38	-	5	165008348	165012519	-	1795	protein_coding	-	U-box
Zm00001d003533	6960.02	6115.71	5896.76	15076.5	14894.7	13638.2	6324.16	14536.4	-1.20075	1.58061e-39	5.9038e-38	tassel seed1	2	47105187	47109372	-	3103	protein_coding	-	Lipoxygenase
Zm00001d043782	2464.24	2990.32	2807.1	1209.14	1128.31	1166.53	2753.89	1168	1.23716	1.65839e-39	6.18685e-38	AP2-EREBP-transcription factor 126	3	210069089	210070258	+	1170	protein_coding	-	B3
Zm00001d002573	2428.16	2313.88	2330.19	1056.37	1131.26	1127.11	2357.41	1104.91	1.09352	1.724e-39	6.42382e-38	GRAS-transcription factor 52	2	15738092	15739963	+	1872	protein_coding	-	GRAS
Zm00001d043699	988.479	997.509	1098.21	447.818	431.498	430.998	1028.07	436.771	1.23434	1.81947e-39	6.77139e-38	-	3	207757834	207759102	+	1269	protein_coding	-	-
Zm00001d022525	556.251	566.127	567.191	201.277	203.79	215.653	563.189	206.907	1.44448	1.88211e-39	6.99603e-38	C2C2-Dof-transcription factor 1	7	179337787	179341946	-	2098	protein_coding	-	zf-Dof
Zm00001d031611	350.53	347.134	235.731	968.308	1107.5	1062.43	311.132	1046.08	-1.74876	1.98561e-39	7.37187e-38	-	1	196150569	196153475	-	1018	protein_coding	-	-
Zm00001d027861	607.527	578.862	591.503	225.954	225.936	207.257	592.631	219.716	1.4304	2.13735e-39	7.92568e-38	-	1	15582763	15585986	+	2044	protein_coding	-	Aminotran_3
Zm00001d003157	53854.5	50789.5	50602.8	25743.6	25657.4	24244.9	51748.9	25215.3	1.03722	2.19442e-39	8.12754e-38	S-adenosyl methionine decarboxylase2	2	33981493	33984783	-	2346	protein_coding	-	SAM_decarbox
Zm00001d005143	180.728	158.911	127.828	5.88833	9.15132	14.5981	155.823	9.87924	3.97132	2.39642e-39	8.86505e-38	-	2	160785204	160795415	-	1236	protein_coding	-	bZIP_1
Zm00001d006474	3171.46	2842.49	2996.7	1426.9	1406.63	1384.7	3003.55	1406.08	1.09478	2.42333e-39	8.95382e-38	autophagy8a	2	209341868	209344124	-	848	protein_coding	-	-
Zm00001d040686	318.942	344.299	375.011	871.135	835.463	852.221	346.084	852.94	-1.30113	2.47944e-39	9.15016e-38	-	3	58049539	58063745	-	3554	protein_coding	-	-
Zm00001d004559	2091.61	2337.5	2264.17	921.6	1043.34	903.19	2231.09	956.043	1.22287	2.54036e-39	9.36377e-38	-	2	118056520	118081233	+	7648	protein_coding	-	LRRNT_2
Zm00001d054010	615.114	638.466	395.481	100.971	96.5476	70.4731	549.687	89.3304	2.61913	2.56508e-39	9.44362e-38	-	4	245086289	245088507	-	1413	protein_coding	-	-
Zm00001d019411	3327.24	2556.68	2396.8	970.013	887.687	960.079	2760.24	939.26	1.55487	2.63261e-39	9.68067e-38	-	7	32690335	32692386	+	2052	protein_coding	-	Pkinase
Zm00001d013173	1497.2	1402.33	1386.48	607.203	648.296	644.85	1428.67	633.45	1.17363	2.65885e-39	9.76549e-38	-	5	5822165	5823286	-	1122	protein_coding	-	-
Zm00001d015852	389.241	262.473	240.103	39.7196	31.1487	28.5571	297.273	33.1418	3.1581	2.85934e-39	1.04893e-37	lipoxygenase11	5	126372618	126376084	+	3195	protein_coding	-	Lipoxygenase
Zm00001d029703	144.587	162.463	185.431	12.3905	9.01579	20.0442	164.16	13.8168	3.55961	3.0237e-39	1.10791e-37	-	1	83192078	83193405	+	1228	protein_coding	-	-
novel.1380	1827.7	1777.5	1860.95	861.688	841.935	838.713	1822.05	847.445	1.10404	3.1421e-39	1.14993e-37	-	5	108612893	108645501	-	16404	-	PF03732:Retrotransposon gag protein|PF00665:Integrase core domain|PF00078:Reverse transcriptase (RNA-dependent DNA polymerase)|PF17921:Integrase zinc binding domain|PF17919:RNase H-like domain found in reverse transcriptase	RVT_1
Zm00001d041824	36.0373	33.1035	25.7406	213.539	201.969	195.639	31.6271	203.715	-2.68351	3.21617e-39	1.17564e-37	-	3	139355226	139356702	-	1231	protein_coding	-	-
Zm00001d021224	1148.6	1103.91	1179.31	328.853	368.946	471.349	1143.94	389.716	1.55442	3.22719e-39	1.17827e-37	-	7	146508204	146510684	-	1809	protein_coding	-	-
Zm00001d023459	1013.16	869.468	834.565	347.219	347.04	354.767	905.732	349.675	1.37265	3.37026e-39	1.22905e-37	-	10	6289476	6298739	+	1158	protein_coding	-	TB2_DP1_HVA22
Zm00001d014654	1051.09	973.472	975.181	372.683	369.823	446.787	999.916	396.431	1.33497	3.62259e-39	1.3195e-37	-	5	57560758	57565194	-	3848	protein_coding	-	NB-ARC
Zm00001d041036	1035.37	1133.19	1087.08	2323.42	2503.12	2297.02	1085.21	2374.52	-1.12941	3.71955e-39	1.35322e-37	-	3	92302528	92325633	-	1602	protein_coding	-	-
Zm00001d007084	2453.32	2612.21	2681.06	1156.88	1147.6	1253.88	2582.19	1186.12	1.1224	3.8764e-39	1.40862e-37	-	2	221914642	221915449	+	808	protein_coding	-	Histone
Zm00001d013003	525.645	685.808	694.903	2673.36	2766	1876.84	635.452	2438.73	-1.94003	4.05142e-39	1.47049e-37	NAC-transcription factor 60	5	2977575	2979101	-	1438	protein_coding	-	NAM
Zm00001d008733	583.239	806.926	813.795	2205.55	2101.64	2091.43	734.653	2132.87	-1.53738	4.43505e-39	1.60783e-37	-	8	18170312	18176375	+	5084	protein_coding	-	ABC_membrane
Zm00001d033079	0.0856655	4.43265	2.32354	100.732	117.347	166.06	2.28062	128.046	-5.71822	4.57771e-39	1.65761e-37	-	1	249834193	249838726	-	1405	protein_coding	-	Lipase_GDSL
novel.1914	108.066	121.138	123.431	2.8433	4.53891	10.0991	117.545	5.8271	4.3193	5.46592e-39	1.9769e-37	-	8	22746338	22749382	+	702	-	-	-
Zm00001d017240	13500.3	14495.4	14317.9	6858.65	6934.02	7048.72	14104.5	6947.13	1.02168	5.77985e-39	2.088e-37	-	5	190054668	190058017	+	655	protein_coding	-	-
Zm00001d033271	623.279	673.56	685.995	266.459	233.113	226.082	660.945	241.885	1.44803	6.40852e-39	2.31239e-37	-	1	256837542	256838792	+	1142	protein_coding	-	-
Zm00001d053894	257.138	333.34	293.463	795.612	791.41	822.687	294.647	803.236	-1.44607	6.45025e-39	2.32473e-37	-	4	243184586	243227697	+	6090	protein_coding	-	-
Zm00001d013755	2468.07	2361.97	2454.81	1132.62	1137.56	1197.22	2428.28	1155.8	1.07106	6.81919e-39	2.45483e-37	-	5	19466386	19468979	-	1327	protein_coding	-	DSBA
Zm00001d049554	619.403	616.509	623.801	221.485	225.777	253.518	619.905	233.594	1.4083	9.62693e-39	3.46154e-37	-	4	34700552	34704381	-	2352	protein_coding	-	MFS_1
Zm00001d021176	876.95	727.547	629.363	2186.81	2148.6	1956.52	744.62	2097.31	-1.494	1.0183e-38	3.65722e-37	-	7	145030207	145044894	+	2844	protein_coding	-	NB-ARC
Zm00001d052053	1255.58	1368.89	1375.69	494.117	493.764	601.303	1333.39	529.728	1.3321	1.12651e-38	4.04113e-37	-	4	177833922	177836606	-	2582	protein_coding	-	Epimerase
Zm00001d009779	189.742	183.193	201.93	535.23	579.537	529.703	191.622	548.157	-1.51558	1.19452e-38	4.28013e-37	-	8	80645709	80652834	+	2359	protein_coding	-	Pyr_redox_2
Zm00001d053593	2704.25	2460.37	2475.86	1167.96	1225.87	1154.76	2546.82	1182.87	1.1064	1.37013e-38	4.90365e-37	-	4	235759774	235760235	+	462	protein_coding	-	-
Zm00001d028548	32.9853	33.3219	42.419	220.137	204.519	249.103	36.242	224.586	-2.62771	1.38306e-38	4.94421e-37	-	1	38916237	38917464	-	940	protein_coding	-	-
Zm00001d035306	0	0	0	70.3215	96.5498	101.793	0	89.5546	-9.50419	1.4751e-38	5.2671e-37	-	6	20352132	20352782	+	651	protein_coding	-	-
Zm00001d031794	1013.55	1007.31	840.582	260.291	198.641	317.78	953.814	258.904	1.88051	1.54005e-38	5.49267e-37	-	1	202093618	202095506	+	1549	protein_coding	-	-
Zm00001d043632	739.89	752.397	692.29	1609.47	1562.64	1637.2	728.192	1603.1	-1.13841	1.6992e-38	6.05328e-37	-	3	205644327	205647560	+	1826	protein_coding	-	-
Zm00001d053834	17003.8	19230.4	19408.8	8892.78	8448.99	8133.29	18547.6	8491.69	1.12706	1.70745e-38	6.07564e-37	-	4	242111156	242114341	+	1917	protein_coding	-	ubiquitin
Zm00001d018064	22971.1	22869.9	23034.2	11759.6	11470.7	10823.8	22958.4	11351.4	1.01611	1.74295e-38	6.19483e-37	-	5	213687810	213690534	-	2283	protein_coding	-	-
Zm00001d037918	2321.8	2232.77	2385.36	1130.7	1073.26	1088.37	2313.31	1097.45	1.07542	1.78017e-38	6.3198e-37	-	6	141972442	141976417	-	2050	protein_coding	-	Glyco_hydro_1
Zm00001d033797	1415.52	1389.69	1401.31	665.59	565.378	588.086	1402.17	606.351	1.2081	2.09588e-38	7.43206e-37	-	1	274041149	274045067	-	1987	protein_coding	-	-
Zm00001d020357	252.878	249.373	250.704	665.795	617.78	658.316	250.985	647.297	-1.36687	2.11567e-38	7.4936e-37	-	7	108875743	108882439	+	5180	protein_coding	-	DEAD
Zm00001d021334	295.23	305.361	310.652	765.406	723.44	731.843	303.748	740.23	-1.28513	2.24554e-38	7.94446e-37	-	7	149125322	149126224	+	903	protein_coding	-	-
Zm00001d030859	1868.85	1853.02	2001.71	3936.19	4009.71	3876.73	1907.86	3940.88	-1.04652	2.28977e-38	8.09166e-37	-	1	163875186	163880577	+	2305	protein_coding	-	SHMT
Zm00001d005542	416.947	581.617	585.082	1607.42	1552.63	1486.07	527.882	1548.71	-1.5524	2.55506e-38	9.0188e-37	-	2	178096528	178100358	-	2364	protein_coding	-	-
Zm00001d020052	670.53	603.013	626.214	248.796	240.576	226.127	633.252	238.5	1.40742	2.74925e-38	9.69315e-37	-	7	88709984	88712122	-	1403	protein_coding	-	-
Zm00001d018229	310.793	248.69	275.015	55.4873	55.9555	62.0896	278.166	57.8441	2.26342	2.76854e-38	9.75002e-37	-	5	217043870	217045452	+	795	protein_coding	-	Usp
Zm00001d019216	1990.99	2236.89	2222.46	962.829	883.981	990.716	2150.12	945.842	1.18446	2.91706e-38	1.02613e-36	AP2-EREBP-transcription factor 64	7	22130022	22130944	-	786	protein_coding	-	AP2
Zm00001d029378	1278.07	1478.57	1478.41	564.899	571.933	625.275	1411.68	587.369	1.26526	3.349e-38	1.17673e-36	-	1	68244474	68250776	+	5203	protein_coding	-	-
Zm00001d051166	4671.19	4086.9	4282.56	2021.5	1755.25	1974.89	4346.88	1917.22	1.18063	3.72213e-38	1.30635e-36	-	4	146846109	146848259	+	2151	protein_coding	-	-
Zm00001d043344	4759.6	6231.64	6246.92	2082.95	2025.67	1640.1	5746.05	1916.24	1.58413	3.80883e-38	1.33526e-36	glutathione transferase8	3	197152506	197154049	+	1097	protein_coding	-	GST_N
Zm00001d011363	4306.2	4136.92	4086.21	2078.4	2077.88	1969.23	4176.45	2041.83	1.03227	3.86756e-38	1.3543e-36	-	8	148506457	148509460	-	2812	protein_coding	-	Aldo_ket_red
Zm00001d005158	501.073	535.983	449.916	1179.74	1247.02	1150.23	495.657	1192.33	-1.26602	3.95651e-38	1.38388e-36	-	2	161666601	161668813	-	912	protein_coding	-	-
Zm00001d045207	323.691	275.892	272.96	69.97	49.4178	47.3288	290.848	55.5722	2.38122	4.17912e-38	1.46009e-36	receptor-like protein kinase1	9	16080083	16082452	+	2370	protein_coding	-	Pkinase
Zm00001d022148	1164.74	1177.74	1016.03	479.18	467.343	455.198	1119.5	467.24	1.26006	4.21466e-38	1.47084e-36	fowlpox viral protein homolog1	7	171253896	171257994	+	2170	protein_coding	-	FYVE
Zm00001d041719	302.999	369.298	405.944	938.774	966.776	1041.96	359.413	982.503	-1.45008	4.4727e-38	1.55912e-36	-	3	134955964	134966224	+	3035	protein_coding	-	HATPase_c
Zm00001d033910	528.041	508.002	540.497	1197.96	1211.14	1143.95	525.513	1184.35	-1.17225	4.81434e-38	1.67632e-36	ADP glucose pyrophosphorylase large subunit leaf1AGPL4	1	278289784	278294463	-	2196	protein_coding	-	-
Zm00001d053807	123.249	138.232	135.087	461.501	417.667	414.741	132.189	431.303	-1.70575	5.24403e-38	1.82181e-36	-	4	241453021	241456437	+	1363	protein_coding	-	-
Zm00001d016572	419.453	457.284	440.141	992.228	1076.27	992.206	438.959	1020.24	-1.21616	5.65009e-38	1.96067e-36	acetolactate synthase2	5	167860552	167862743	+	2192	protein_coding	-	TPP_enzyme_N
Zm00001d044599	406.329	435.426	382.735	1084.14	958.427	958.922	408.163	1000.49	-1.29378	6.17154e-38	2.13921e-36	blue-light receptor phototropin 1	3	233046742	233055445	+	3718	protein_coding	-	Pkinase
Zm00001d052478	576.568	651.697	645.589	1694.69	1682.28	1394.13	624.618	1590.37	-1.34825	6.71069e-38	2.32348e-36	-	4	190886721	190889462	+	2742	protein_coding	-	-
Zm00001d048449	3892.1	4084.08	3949.79	1792.35	1927.28	1993.83	3975.33	1904.49	1.06191	7.30851e-38	2.52763e-36	-	9	156616719	156618079	-	1268	protein_coding	-	-
Zm00001d017657	1400.15	1679.95	1802.63	649.346	636.316	605.111	1627.58	630.257	1.36838	7.73359e-38	2.67164e-36	-	5	203305145	203305999	-	855	protein_coding	-	-
Zm00001d010171	3070.48	2176.04	2110.35	783.833	658.953	733.729	2452.29	725.505	1.7566	8.49841e-38	2.93257e-36	-	8	102865067	102866878	+	1373	protein_coding	-	Pyrophosphatase
Zm00001d011144	5310.38	5892.3	5984.97	2570.96	2753.68	2727.39	5729.22	2684.01	1.09407	1.14636e-37	3.95135e-36	-	8	140400456	140402893	+	1556	protein_coding	-	-
Zm00001d032810	3306.64	3384.25	3394.02	1468.51	1588.79	1256.72	3361.64	1438.01	1.225	1.14915e-37	3.95653e-36	-	1	238936428	238940007	+	3242	protein_coding	-	-
Zm00001d002128	692.773	756.233	912.814	239.38	258.006	275.02	787.273	257.469	1.61276	1.22297e-37	4.206e-36	-	2	6409519	6412809	+	2559	protein_coding	-	SKI
Zm00001d034103	12.6316	7.00753	8.17111	142.337	136.882	116.425	9.27007	131.881	-3.81526	1.27861e-37	4.39245e-36	-	1	284052293	284053326	+	372	protein_coding	-	p450
Zm00001d023496	1219.05	1286.53	1246.53	577.997	501.24	462.102	1250.71	513.779	1.28202	1.34669e-37	4.6212e-36	-	10	7359075	7359545	+	471	protein_coding	-	-
Zm00001d037852	3150.1	3475.61	3498.97	1588.2	1567.24	1644.41	3374.89	1599.95	1.07679	1.46462e-37	5.02027e-36	-	6	139764198	139776293	+	6096	protein_coding	-	-
Zm00001d040002	312.658	219.171	248.607	45.1021	33.8058	39.5025	260.146	39.4701	2.71412	1.51646e-37	5.19219e-36	-	3	22475494	22479185	+	2025	protein_coding	-	-
Zm00001d043056	3661.94	4104.72	4316.64	1805.43	1886.99	1721.33	4027.76	1804.58	1.15831	1.6964e-37	5.80183e-36	-	3	187649277	187655281	+	4917	protein_coding	-	Pkinase_Tyr
Zm00001d002167	991.257	1636.73	1525.42	353.682	354.466	333.923	1384.47	347.357	1.99445	1.76384e-37	6.02581e-36	-	2	7083640	7086670	+	2008	protein_coding	-	Pkinase_Tyr
Zm00001d010871	10.6925	14.7548	12.7209	124.717	148.85	151.962	12.7228	141.843	-3.46619	1.81041e-37	6.17806e-36	-	8	131613133	131614413	+	971	protein_coding	-	-
Zm00001d032668	165.487	191.87	181.34	518.712	507.586	578.641	179.566	534.98	-1.57399	1.97274e-37	6.72457e-36	-	1	233716808	233720568	+	1088	protein_coding	-	-
Zm00001d037858	1021	1036.14	1004.01	2105.6	2111.77	2149.94	1020.38	2122.44	-1.0565	2.11816e-37	7.21227e-36	-	6	139991985	139995915	+	2946	protein_coding	-	ABC1
Zm00001d043595	468.542	508.686	471.482	1069.92	1107.36	1091.11	482.903	1089.46	-1.17339	2.33253e-37	7.93342e-36	-	3	204592723	204595734	-	2403	protein_coding	-	-
Zm00001d041991	1006.01	994.164	1122.41	457.177	435.117	453.539	1040.86	448.611	1.21365	2.40622e-37	8.17504e-36	-	3	146847940	146851037	-	2059	protein_coding	-	-
Zm00001d030682	108.615	145.035	156.525	488.999	541.052	468.533	136.725	499.528	-1.86777	2.44831e-37	8.30887e-36	-	1	152817120	152818589	-	1470	protein_coding	-	-
Zm00001d010380	227.988	284.532	295.258	30.2124	50.0601	23.8648	269.259	34.7124	2.95373	2.59659e-37	8.79853e-36	-	8	112187739	112189008	-	1270	protein_coding	-	-
Zm00001d039089	1440.8	1643.33	1672.44	3568.04	3362.24	3441.23	1585.52	3457.17	-1.1246	2.5983e-37	8.79853e-36	malate dehydrogenase2	6	169782693	169787367	-	1562	protein_coding	-	-
Zm00001d052189	1400.7	1269.47	1086.74	3051.23	2901.29	3092.03	1252.3	3014.85	-1.26753	2.63204e-37	8.90298e-36	-	4	182663650	182664897	-	1248	protein_coding	-	-
Zm00001d014341	326.428	254.046	203.242	841.135	966.036	983.573	261.239	930.248	-1.83166	3.47908e-37	1.17552e-35	-	5	41784280	41786309	-	1487	protein_coding	-	-
Zm00001d039384	3674.8	4175.52	4235.91	1829.65	1749.22	1510.03	4028.74	1696.3	1.24765	3.61394e-37	1.21975e-35	-	3	3087368	3088918	+	1551	protein_coding	-	p450
Zm00001d001932	311.717	315.833	350.799	800.921	779.34	898.38	326.116	826.214	-1.34068	3.65216e-37	1.2313e-35	-	2	3093088	3096658	-	1264	protein_coding	-	-
Zm00001d032894	315.194	331.632	336.049	892.648	881.595	748.517	327.625	840.92	-1.35993	3.66539e-37	1.23441e-35	-	1	241894333	241913759	+	3143	protein_coding	-	3_5_exonuc
Zm00001d027585	926.797	797.586	852.619	363.907	359.023	344.724	859.001	355.885	1.27047	3.89162e-37	1.30917e-35	cyclin-dependent kinase inhibitor3	1	8485866	8489268	+	1300	protein_coding	-	-
Zm00001d042292	726.988	577.861	519.544	162.851	160.569	180.721	608.131	168.047	1.85481	4.1614e-37	1.3984e-35	-	3	159333398	159333859	+	462	protein_coding	-	Auxin_inducible
Zm00001d042801	1454.26	1528.91	1407.33	632.366	699.867	627.564	1463.5	653.266	1.16397	4.25603e-37	1.42864e-35	-	3	180267023	180272070	+	1655	protein_coding	-	Aa_trans
Zm00001d033651	333.673	308.018	353.166	847.85	777.562	800.097	331.619	808.503	-1.28603	4.69274e-37	1.57352e-35	-	1	269673768	269682674	-	4256	protein_coding	-	Glyco_hydro_1
Zm00001d032789	438.669	538.297	523.068	1195.46	1213.85	1197.95	500.011	1202.42	-1.26545	5.03213e-37	1.68549e-35	chaperonin2	1	238195329	238201192	-	2389	protein_coding	-	-
Zm00001d043875	562.141	576.411	578.72	1340.82	1205.31	1350.8	572.424	1298.98	-1.18232	5.16337e-37	1.72757e-35	-	3	212671355	212672086	-	732	protein_coding	-	-
Zm00001d029519	32.0455	49.8296	37.1124	230.565	215.633	235.393	39.6625	227.197	-2.51385	5.40647e-37	1.80694e-35	-	1	74249436	74251275	+	1754	protein_coding	-	p450
Zm00001d016972	86.2826	72.2729	75.2102	306.544	315.944	292.61	77.9219	305.033	-1.96773	5.5424e-37	1.85037e-35	-	5	181704737	181709829	-	2023	protein_coding	-	-
Zm00001d002856	512.619	606.157	689.977	181.779	179.9	190.481	602.917	184.053	1.71128	5.84625e-37	1.9497e-35	-	2	24825537	24826490	+	954	protein_coding	-	zf-C3HC4
Zm00001d000012	2836.18	2358.81	2451.66	1007.36	998.31	766.241	2548.89	923.971	1.4635	6.38675e-37	2.12765e-35	-	B73V4_ctg150	735500	736575	+	940	protein_coding	-	-
Zm00001d016730	3413.19	3425.54	3574.11	1515.31	1512.49	1173.06	3470.95	1400.29	1.30928	7.23613e-37	2.40801e-35	-	5	174398003	174399313	+	1311	protein_coding	-	U-box
Zm00001d013522	1285.82	1348.36	1340.01	632.355	560.814	594.48	1324.73	595.883	1.15163	7.98376e-37	2.65393e-35	-	5	13535766	13538931	+	3069	protein_coding	-	4HBT
Zm00001d044022	140.258	222.977	158.666	9.91249	15.716	12.559	173.967	12.7292	3.76343	8.66096e-37	2.87594e-35	-	3	216972577	216972834	+	258	protein_coding	-	-
Zm00001d025660	1738.49	1594.66	1702.73	770.529	760.168	802.061	1678.63	777.586	1.11006	9.08394e-37	3.01315e-35	Ras-related protein2	10	125342471	125344978	+	1128	protein_coding	-	Ras
Zm00001d027354	55.3467	62.8676	66.7867	270.56	256.06	272.17	61.667	266.263	-2.10829	9.27138e-37	3.07202e-35	-	1	3544521	3549369	+	3086	protein_coding	-	-
novel.2224	444.421	524.685	521.89	150.789	160.942	119.877	496.999	143.869	1.78727	9.52792e-37	3.15363e-35	-	9	60678400	60684280	-	1767	-	-	-
Zm00001d038630	141.722	106.542	87.4352	3.18508	3.7128	0.819214	111.9	2.57236	5.37042	1.08284e-36	3.58023e-35	-	6	161315164	161316342	-	1072	protein_coding	-	-
Zm00001d001865	36.3702	35.5567	40.2917	224.725	198.196	201.952	37.4062	208.291	-2.47449	1.14474e-36	3.78084e-35	cytokinin response regulator1	2	2078887	2079669	-	783	protein_coding	-	Response_reg
novel.332	256.457	219.135	297.276	50.2594	30.0432	36.7238	257.622	39.0088	2.71547	1.15876e-36	3.82303e-35	-	10	144526755	144527851	+	772	-	-	-
Zm00001d045309	2831.85	2554.19	2593.67	1273.92	1287.31	1252.69	2659.9	1271.31	1.06493	1.17968e-36	3.88788e-35	-	9	18678409	18682507	-	1888	protein_coding	-	-
Zm00001d002287	167.153	197.984	243.954	768.848	768.726	618.196	203.03	718.59	-1.82281	1.18392e-36	3.8977e-35	-	2	9614924	9619283	+	4266	protein_coding	-	Pkinase
Zm00001d030220	2858.3	2868.64	3123.37	1399.98	1463.65	1405.36	2950.1	1423	1.05188	1.26985e-36	4.17614e-35	-	1	113769645	113772634	-	1461	protein_coding	-	-
Zm00001d047528	1459.6	1365.63	1279.26	2963.41	3039.27	2797.17	1368.16	2933.28	-1.10028	1.35115e-36	4.43878e-35	-	9	133966793	133980328	-	6716	protein_coding	-	-
Zm00001d047842	37.3023	35.4124	30.263	191.454	235.351	204.658	34.3259	210.488	-2.61204	1.42371e-36	4.67218e-35	-	9	143025369	143032070	-	5732	protein_coding	-	Pkinase_Tyr
Zm00001d045204	348.93	505.82	450.357	66.426	103.234	84.4054	435.036	84.6886	2.36156	1.55128e-36	5.08538e-35	AP2-EREBP-transcription factor 122	9	15996069	15996644	-	576	protein_coding	-	AP2
Zm00001d024376	412.423	421.025	460.569	1289	1196.47	994.438	431.339	1159.97	-1.42735	1.56849e-36	5.13633e-35	WRKY-transcription factor 67	10	67963922	67964857	+	936	protein_coding	-	WRKY
Zm00001d017199	4016.94	3788.14	3778.92	1917.1	1715.82	1899.46	3861.33	1844.13	1.06585	1.60059e-36	5.23591e-35	-	5	188679379	188680432	-	971	protein_coding	-	Lipocalin_2
Zm00001d000526	2142	1936.39	1786.55	828.425	826.266	888.341	1954.98	847.677	1.20551	1.63612e-36	5.34645e-35	-	3	49806971	49809196	+	2226	lincRNA	-	-
Zm00001d030915	1012.93	1106.71	975.364	468.417	431.442	435.456	1031.67	445.105	1.21181	1.67893e-36	5.48054e-35	-	1	167087181	167087501	+	321	protein_coding	-	-
Zm00001d038884	397.869	384.284	366.453	1329.83	1296.75	941.199	382.869	1189.26	-1.63514	1.83552e-36	5.98536e-35	-	6	166348689	166350140	-	1452	protein_coding	-	Pkinase
Zm00001d031992	344.453	268.08	274.171	43.248	38.7554	14.6741	295.568	32.2259	3.19115	2.07172e-36	6.74843e-35	indeterminate domain p1	1	208942917	208950782	+	2744	protein_coding	-	-
Zm00001d044683	1627.65	2260.41	2150.61	739.011	702.432	640.888	2012.89	694.11	1.53565	2.31852e-36	7.54438e-35	-	3	234824366	234825497	+	990	protein_coding	-	-
Zm00001d013326	1986.1	3116.36	2490.8	800.067	673.817	622.804	2531.09	698.896	1.85616	2.39949e-36	7.7996e-35	-	5	8693104	8693826	+	723	protein_coding	-	-
Zm00001d009618	90.7643	144.036	86.1861	532.94	500.441	445.958	106.995	493.113	-2.20255	2.46294e-36	7.99743e-35	what's this factor1	8	73467308	73468804	+	1497	protein_coding	-	-
Zm00001d024239	3690.06	3274.8	3390.74	1682.23	1567.32	1446.41	3451.86	1565.32	1.14048	2.74836e-36	8.91481e-35	autophagy8d	10	59002720	59005171	+	1012	protein_coding	-	-
Zm00001d042525	880.422	910.156	820.574	1905.2	1841.81	1833.71	870.384	1860.24	-1.09578	2.7645e-36	8.95773e-35	60S ribosomal protein L5-1 homolog a	3	170807231	170810349	-	2482	protein_coding	-	-
Zm00001d026554	12.0185	24.669	12.9387	161.727	162.318	206.153	16.5421	176.733	-3.40575	2.82819e-36	9.15447e-35	-	10	148042045	148043345	+	1021	protein_coding	-	-
Zm00001d042482	4751.13	5903.43	5760.8	2232.27	2302.11	1892.56	5471.78	2142.31	1.35275	3.13077e-36	1.01233e-34	bHLH-transcription factor 132	3	169071573	169074850	-	1703	protein_coding	-	HLH
Zm00001d038923	326.173	280.528	292.412	740.698	717.863	794.985	299.704	751.182	-1.32553	3.27745e-36	1.05864e-34	receptor for activated C kinase1	6	167106090	167108422	+	1343	protein_coding	-	WD40
Zm00001d050033	314.492	268	287.707	702.925	737.337	736.438	290.067	725.567	-1.32241	3.54395e-36	1.14353e-34	-	4	61379817	61395297	-	2088	protein_coding	-	-
Zm00001d031779	346.902	251.276	309.495	67.31	49.3825	54.6917	302.558	57.1281	2.39972	3.90344e-36	1.25689e-34	-	1	201520520	201523554	-	1822	protein_coding	-	-
Zm00001d024750	219.902	275.493	304.267	38.6477	50.6154	49.4981	266.554	46.2537	2.52597	4.32927e-36	1.39255e-34	-	10	86031628	86032341	-	714	protein_coding	-	-
Zm00001d018491	548.491	593.635	648.739	1383.84	1352.45	1329.9	596.955	1355.4	-1.1829	4.55131e-36	1.46245e-34	-	5	221714098	221714640	+	543	protein_coding	-	-
Zm00001d003035	760.14	806.212	799.351	327.787	303.089	246.424	788.567	292.434	1.42934	5.44483e-36	1.74773e-34	-	2	30053282	30054643	+	1150	protein_coding	-	-
Zm00001d048346	431.688	372.152	416.915	921.76	949.422	942.948	406.918	938.043	-1.20478	6.1464e-36	1.97088e-34	acidic ribosomal protein P40	9	154820912	154823371	-	1756	protein_coding	-	-
Zm00001d046449	1354	1566.45	1439.49	3271.07	3082.25	3013.64	1453.31	3122.32	-1.10326	6.77986e-36	2.17174e-34	elongation factor 1-alpha9	9	90421943	90425048	+	2975	protein_coding	-	GTP_EFTU
Zm00001d023825	783.302	789.126	771.782	321.039	358.257	333.117	781.404	337.471	1.21191	6.97308e-36	2.23131e-34	-	10	23585478	23590215	-	2857	protein_coding	-	-
Zm00001d020883	274.217	208.645	218.663	671.04	640.734	702.436	233.842	671.403	-1.52163	7.04299e-36	2.25135e-34	-	7	135413340	135414170	+	831	protein_coding	-	-
Zm00001d014679	438.077	435.931	475.644	967.592	1055.95	1085.91	449.884	1036.48	-1.20341	7.10414e-36	2.26854e-34	acidic ribosomal protein P3	5	58659914	58661357	-	749	protein_coding	-	-
Zm00001d029648	17786.9	24519.8	26083	7964.34	7570.21	7863.2	22796.6	7799.25	1.54739	7.41072e-36	2.36399e-34	copalyl diphosphate synthase2	1	81308232	81312047	+	2822	protein_coding	-	-
Zm00001d019078	5331.5	6007.76	6016.2	2617.39	2555.11	2862.32	5785.15	2678.27	1.11107	8.06844e-36	2.57114e-34	-	7	15495962	15497950	-	1908	protein_coding	-	AAA
Zm00001d044921	121.263	85.3232	116.389	382.979	396.608	424.977	107.659	401.521	-1.89805	8.32934e-36	2.65154e-34	-	9	7253981	7254973	-	993	protein_coding	-	Abhydrolase_3
Zm00001d011315	5339.14	6835.63	7031.25	2454.04	2553.68	2128.79	6402	2378.84	1.42821	8.47295e-36	2.69447e-34	-	8	146513037	146520523	-	6410	protein_coding	-	ABC2_membrane
Zm00001d038535	364.828	296.808	348.703	841.285	803.292	843.312	336.78	829.297	-1.30025	8.72692e-36	2.77237e-34	-	6	159533551	159536132	+	2410	protein_coding	-	-
Zm00001d013406	620.875	657.604	676.751	212.375	267.461	247.017	651.743	242.285	1.42924	9.68037e-36	3.0721e-34	-	5	10497408	10501324	+	2039	protein_coding	-	-
Zm00001d019048	3269.65	2942.99	2883.79	1455.82	1442.42	1451.22	3032.14	1449.82	1.06432	9.79312e-36	3.10468e-34	-	7	14103892	14109913	+	1775	protein_coding	-	-
Zm00001d031674	141.055	145.609	192.034	495.318	570.243	610.117	159.566	558.559	-1.80618	9.82617e-36	3.11196e-34	-	1	198267827	198271992	+	2767	protein_coding	-	HGTP_anticodon
Zm00001d016942	2920.43	1912.14	2038.54	676.384	697.846	691.494	2290.37	688.575	1.73372	1.01234e-35	3.20278e-34	-	5	180644525	180646456	+	1848	protein_coding	-	UDPGT
Zm00001d035679	66.4591	48.527	66.7359	284.066	273.614	261.174	60.574	272.951	-2.17048	1.02778e-35	3.2483e-34	-	6	40852837	40860379	+	5542	protein_coding	-	PUF
novel.232	1773.34	2037.87	2052.54	551.023	616.765	353.635	1954.58	507.141	1.9461	1.08196e-35	3.41606e-34	-	1	224454156	224456829	-	2674	-	PF00201:UDP-glucoronosyl and UDP-glucosyl transferase	UDPGT
Zm00001d022451	1121.09	1068.04	903	2339.27	2356.96	2341.16	1030.71	2345.79	-1.18639	1.12536e-35	3.54943e-34	-	7	177999485	178000798	-	1314	protein_coding	-	Pkinase
Zm00001d046554	2467.83	2326.41	2264.51	1048.47	1180.99	1082.94	2352.92	1104.14	1.09183	1.24438e-35	3.92082e-34	-	9	95762282	95767578	-	3016	protein_coding	-	-
Zm00001d014191	563.247	622.81	516.913	207.268	184.38	201.206	567.657	197.618	1.5208	1.42246e-35	4.47734e-34	UTP-glucose-P-uridyltransferase homolog	5	35767017	35771795	-	2361	protein_coding	-	Exonuc_X-T
Zm00001d043665	10064.4	12179.1	12096.1	5284.24	5016.86	4849.2	11446.5	5050.1	1.18046	1.43615e-35	4.51582e-34	-	3	206429644	206430150	-	507	protein_coding	-	-
Zm00001d007117	324.872	216.712	197.345	882.496	880.431	953.02	246.31	905.315	-1.87754	1.49399e-35	4.69291e-34	-	2	222661588	222665700	+	2683	protein_coding	-	-
Zm00001d032855	2402.53	3019.07	3112.74	1045.23	1099.92	1199.18	2844.78	1114.78	1.35173	1.54735e-35	4.85555e-34	-	1	240361060	240373010	-	8186	protein_coding	-	ABC_tran
Zm00001d053228	138.346	150.795	142.153	528.813	554.9	419.673	143.765	501.129	-1.80079	1.67523e-35	5.25151e-34	-	4	220896827	220899845	+	1982	protein_coding	-	PP-binding
Zm00001d053234	9.70179	25.6037	8.45575	170.852	182.865	161.462	14.5871	171.726	-3.54184	1.69441e-35	5.30622e-34	-	4	221211009	221213468	-	1873	protein_coding	-	MatE
Zm00001d028670	181.331	187.3	157.568	577.771	653.233	498.79	175.4	576.598	-1.71617	1.7265e-35	5.40122e-34	-	1	42455227	42457109	+	1043	protein_coding	-	-
Zm00001d022599	278.948	270.296	329.75	730.59	809.82	889.444	292.998	809.952	-1.46609	1.84136e-35	5.75471e-34	plastid transcriptionally active chromosome 2 homolog	7	180824817	180834362	+	3294	protein_coding	-	-
Zm00001d000293	41.0285	42.2985	41.6032	234.206	208.337	202.765	41.6434	215.103	-2.36653	1.88028e-35	5.87039e-34	-	B73V4_ctg40	27712	33243	-	2867	protein_coding	-	-
Zm00001d043740	321.349	477.799	558.937	2393.94	2236.9	1642.52	452.695	2091.12	-2.20721	1.93676e-35	6.0406e-34	-	3	208800675	208802444	+	1455	protein_coding	-	Pkinase
Zm00001d017969	3614.63	3634.88	3859.36	1852.59	1668.28	1526.26	3702.96	1682.38	1.1377	2.04789e-35	6.38077e-34	-	5	211018300	211018563	+	264	protein_coding	-	-
Zm00001d040245	7115.19	9240.62	8635.13	3209.19	3116.98	3615.87	8330.31	3314.01	1.3298	2.05088e-35	6.38362e-34	-	3	33490795	33491514	+	631	protein_coding	-	-
Zm00001d017047	207.287	223.858	194.406	534.07	605.236	583.777	208.517	574.361	-1.46057	2.05756e-35	6.39795e-34	-	5	183747380	183749370	-	1177	protein_coding	-	-
Zm00001d031168	19212.3	17828.5	17840.4	38087.8	35040	37241.5	18293.7	36789.8	-1.00797	2.09483e-35	6.50727e-34	glycine-rich protein1	1	180447018	180448137	-	1020	protein_coding	-	RRM_1
Zm00001d007624	48.4546	70.3564	53.3371	297.708	269.887	256.607	57.3827	274.734	-2.25685	2.16839e-35	6.729e-34	-	2	236373651	236374367	-	717	protein_coding	-	-
Zm00001d045188	2077.31	2079.46	2250.06	932.861	841.636	1031.36	2135.61	935.285	1.19095	2.37112e-35	7.35071e-34	-	9	15423310	15424887	-	1578	protein_coding	-	p450
Zm00001d023387	390.17	433.161	399.83	128.337	136.859	134.726	407.72	133.307	1.61263	2.40489e-35	7.44792e-34	-	10	4374702	4375148	-	447	protein_coding	-	-
Zm00001d048732	1005.45	903.877	966.89	312.982	294.358	411.165	958.738	339.502	1.49782	2.40832e-35	7.45103e-34	-	4	4469601	4475393	+	4314	protein_coding	-	Na_H_Exchanger
Zm00001d051664	12538	7134.62	7164.89	1990.09	1957.64	1745.43	8945.82	1897.72	2.23687	2.53298e-35	7.82888e-34	-	4	166088731	166091819	-	1645	protein_coding	-	-
Zm00001d016070	932.864	1153.56	1117.99	2460.11	2366.94	2477.74	1068.14	2434.93	-1.18861	2.706e-35	8.35526e-34	phosphate regulatory homolog1	5	142715769	142723741	-	6378	protein_coding	-	-
Zm00001d015412	67.1806	75.5548	88.4958	322.482	286.25	321.616	77.0771	310.116	-2.007	2.72575e-35	8.4078e-34	-	5	89090290	89091195	+	906	protein_coding	-	-
Zm00001d031540	234.53	253.857	263.154	645.383	632.628	610.537	250.514	629.516	-1.32909	2.74172e-35	8.44862e-34	-	1	193698635	193701525	+	1405	protein_coding	-	-
Zm00001d019422	3002.68	2600.08	2731.09	1348.66	1274.33	1298.52	2777.95	1307.17	1.08723	2.77992e-35	8.55777e-34	-	7	32997937	33000120	+	1705	protein_coding	-	-
Zm00001d025035	2607.69	2718.54	2690.5	1329.6	1371.86	1272.34	2672.24	1324.6	1.01244	2.99646e-35	9.21516e-34	-	10	100748577	100750979	-	2403	protein_coding	-	Pkinase
Zm00001d021707	3208.48	3375.11	3485.09	1703.75	1672.93	1600.14	3356.23	1658.94	1.01639	3.05464e-35	9.38471e-34	-	7	160896082	160897190	+	877	protein_coding	-	Histone
Zm00001d021596	9117.59	12321.8	11875.3	4444.58	4308.08	4063.38	11104.9	4272.01	1.37816	3.21262e-35	9.86026e-34	adenosine 5'-phosphosulfate reductase-like1	7	157694972	157698287	-	2012	protein_coding	-	-
Zm00001d052855	960.741	1100.05	1115.63	2227.75	2296.36	2330.47	1058.81	2284.86	-1.1094	3.39115e-35	1.03978e-33	-	4	202671658	202675792	-	3616	protein_coding	-	HATPase_c
Zm00001d027816	454.571	488.233	481.663	176.55	166.105	172.426	474.823	171.693	1.46622	3.69378e-35	1.13145e-33	-	1	14361469	14365136	+	1374	protein_coding	-	-
Zm00001d021420	2355.85	3149.22	3097.81	1135.37	1082.45	1100.96	2867.63	1106.26	1.374	3.70261e-35	1.13303e-33	-	7	151700876	151704007	+	1366	protein_coding	-	NUDIX
Zm00001d042772	82.5974	89.5312	124.974	373.398	396.611	433.14	99.0343	401.05	-2.01591	3.92666e-35	1.2004e-33	-	3	179265394	179268707	-	2230	protein_coding	-	-
Zm00001d044694	7260.96	8289.28	7675.43	3813.5	3432.82	3746.68	7741.89	3664.33	1.07901	4.10078e-35	1.25187e-33	-	3	235066012	235068964	-	2260	protein_coding	-	-
Zm00001d018598	1312.04	1195.33	1161.33	517.228	493.774	572.365	1222.9	527.789	1.21208	4.10316e-35	1.25187e-33	-	7	413119	416228	-	2655	protein_coding	-	Aa_trans
Zm00001d045386	391.221	400.318	409.99	896.069	860.202	922.406	400.509	892.892	-1.15651	4.31482e-35	1.31515e-33	-	9	20254761	20257061	-	2126	protein_coding	-	-
Zm00001d053964	1719.15	1901.69	1781.45	826.864	829.04	880.231	1800.76	845.378	1.09101	4.41586e-35	1.34461e-33	-	4	244385754	244388332	+	1173	protein_coding	-	-
Zm00001d020835	5286.96	4671.21	4610.88	2377.18	2276.09	2278.24	4856.35	2310.51	1.07148	4.78477e-35	1.45551e-33	-	7	134261242	134274862	-	10642	protein_coding	-	-
Zm00001d039083	334.718	173.789	188.049	17.5496	10.8941	14.3607	232.185	14.2681	4.00973	4.97318e-35	1.51133e-33	-	6	169713138	169713554	-	417	protein_coding	-	-
Zm00001d028711	2357.69	2222.27	2092.52	1064.57	1074.28	1060.55	2224.16	1066.47	1.06031	5.0212e-35	1.52442e-33	MAP kinase3	1	43908553	43911257	-	1640	protein_coding	-	Pkinase
Zm00001d005726	3801.17	3287.44	3418.5	1485.71	1680.41	1640.8	3502.37	1602.31	1.12842	5.07994e-35	1.54073e-33	ZIM-transcription factor 15	2	184842614	184845272	-	2119	protein_coding	-	Zim
Zm00001d046941	507.307	334.607	308.333	1294.57	1393.83	1428.04	383.416	1372.15	-1.83913	5.17073e-35	1.56673e-33	-	9	111964859	111969002	+	2032	protein_coding	-	Pkinase_Tyr
Zm00001d032044	913.517	943.6	981.728	412.823	442.644	432.873	946.282	429.447	1.1402	5.1788e-35	1.56763e-33	-	1	210445252	210451544	-	5675	protein_coding	-	TBC
Zm00001d023659	98.8552	102.119	136.658	474.922	381.571	460.866	112.544	439.12	-1.96331	5.6371e-35	1.70468e-33	ARF-transcription factor 28	10	13876466	13882683	+	3304	protein_coding	-	B3
Zm00001d018969	3185.23	2848.02	2700.26	1401.35	1312.92	1288.53	2911.17	1334.27	1.12516	5.90453e-35	1.7838e-33	tryptophan synthase alpha subunit1	7	11057172	11061083	+	1220	protein_coding	-	-
Zm00001d038904	445.2	477.94	471.269	1047.56	981.388	1037.28	464.803	1022.08	-1.13679	6.58145e-35	1.98636e-33	-	6	166755499	166757076	+	1578	protein_coding	-	PALP
Zm00001d026472	233.291	374.255	343.826	1033.99	1085.43	991.241	317.124	1036.89	-1.70832	6.74995e-35	2.03522e-33	-	10	146562821	146566812	+	2190	protein_coding	-	2-Hacid_dh_C
Zm00001d011636	859.323	860.003	820.415	393.062	381.987	357.216	846.58	377.422	1.16453	6.91282e-35	2.08229e-33	-	8	156956138	156961395	-	2140	protein_coding	-	-
Zm00001d004737	37.3698	28.9189	40.1887	203.706	227.03	190.123	35.4925	206.953	-2.54011	7.17269e-35	2.15846e-33	-	2	134905661	134916730	-	8215	protein_coding	-	C2
Zm00001d018030	375.547	300.432	394.524	991.468	904.301	895.178	356.834	930.315	-1.38276	7.20237e-35	2.16528e-33	-	5	212391759	212393282	+	1141	protein_coding	-	-
Zm00001d020780	44390.2	32345.2	31843.6	13128.8	13043.5	13139.1	36193	13103.8	1.46571	7.82992e-35	2.35165e-33	glutathione transferase23	7	132447942	132449006	+	965	protein_coding	-	GST_N
Zm00001d038327	8103.44	6479.61	6238.93	2887.36	2782.88	2909.69	6940.66	2859.98	1.27898	8.05541e-35	2.41701e-33	-	6	154610724	154620497	+	989	protein_coding	-	-
Zm00001d010445	1631.45	1843.33	1738.63	826.605	696.736	669.595	1737.8	730.979	1.24829	9.2479e-35	2.77212e-33	-	8	115433371	115435609	-	1998	protein_coding	-	-
Zm00001d031203	5964.77	3435.74	3334.22	923.485	931.049	913.25	4244.91	922.595	2.20182	1.13188e-34	3.38959e-33	-	1	181978320	181979932	-	1253	protein_coding	-	Abhydrolase_1
Zm00001d031640	152.014	167.536	116.333	516.244	460.732	494.84	145.294	490.605	-1.75496	1.14508e-34	3.42578e-33	-	1	197108702	197111394	-	1435	protein_coding	-	-
Zm00001d017547	13815.9	13206.6	12862.6	6900.98	6437.29	5996.76	13295	6445.01	1.04452	1.16523e-34	3.48268e-33	-	5	199270955	199272496	-	1413	protein_coding	-	-
Zm00001d020521	688.838	843.188	654.475	1750.54	1755.55	1747.55	728.834	1751.21	-1.26441	1.32731e-34	3.96329e-33	-	7	120459067	120461400	-	1835	protein_coding	-	-
Zm00001d033050	1831.41	1817.58	1985.49	5241.66	5058.43	3952.42	1878.16	4750.84	-1.3389	1.34092e-34	4.00003e-33	ZIM-transcription factor 18	1	248529926	248530474	+	549	protein_coding	-	Zim
Zm00001d024852	170.148	134.114	130.951	477.56	491.361	437.084	145.071	468.668	-1.69148	1.34438e-34	4.00647e-33	1-aminocyclopropane-1-carboxylate oxidase3	10	90656251	90657509	-	1259	protein_coding	-	2OG-FeII_Oxy
Zm00001d039643	78.8726	83.6883	104.541	470.576	455.677	327.006	89.0339	417.753	-2.22887	1.35987e-34	4.04873e-33	-	3	9986629	9988206	+	1578	protein_coding	-	UDPGT
Zm00001d009568	1146.06	1388.25	1465.37	528.216	517.093	424.267	1333.23	489.859	1.44385	1.51214e-34	4.49774e-33	-	8	70849400	70849804	+	405	protein_coding	-	-
Zm00001d034919	3380.53	3386.78	3742.51	7037.53	7140.67	6886.92	3503.28	7021.71	-1.00309	1.67579e-34	4.97969e-33	-	1	305598350	305602628	-	2146	protein_coding	-	-
Zm00001d022372	145.298	134.194	165.865	465.095	464.671	426.347	148.452	452.038	-1.60604	2.10922e-34	6.25559e-33	-	7	176267946	176268766	+	741	protein_coding	-	Abhydrolase_3
Zm00001d010016	159.137	149.976	157.078	504.808	435.032	446.185	155.397	462.009	-1.57229	2.14469e-34	6.35467e-33	-	8	95242385	95245137	+	1049	protein_coding	-	-
Zm00001d023655	206.374	226.311	222.878	550.152	576.689	557.644	218.521	561.495	-1.36068	2.20486e-34	6.52667e-33	pale yellow9	10	13756073	13759615	+	1495	protein_coding	-	-
Zm00001d004448	0	0	0	68.0916	76.3581	64.5049	0	69.6515	-9.14209	2.26947e-34	6.7115e-33	-	2	112706664	112712176	-	2056	protein_coding	-	-
Zm00001d013456	1430.44	1703.85	1724.36	697.073	718.161	637.328	1619.55	684.187	1.24295	2.32484e-34	6.86864e-33	-	5	12056763	12061089	-	1525	protein_coding	-	-
Zm00001d051870	794.929	795.954	759.186	1630.63	1584.67	1659.65	783.356	1624.98	-1.05265	2.38977e-34	7.05371e-33	si683005e02	4	172950400	172953761	-	1512	protein_coding	-	-
Zm00001d008181	4763.94	4437.84	4525.13	2197.06	2260.5	2394.36	4575.64	2283.97	1.00251	2.61575e-34	7.71334e-33	-	8	622332	625467	-	3071	protein_coding	-	-
Zm00001d025943	2851.33	2438.67	2331.8	1110.67	1144.07	1145.03	2540.6	1133.25	1.16466	2.8284e-34	8.33241e-33	-	10	134290813	134294851	+	2353	protein_coding	-	-
Zm00001d007830	3058.91	2794.23	2672.45	1290.03	1314.75	1420.03	2841.86	1341.6	1.08295	3.68553e-34	1.08471e-32	-	2	240482786	240483928	+	1143	protein_coding	-	-
Zm00001d051157	278.701	406.409	373.988	1025.64	1009.1	955.33	353.033	996.692	-1.49675	3.73268e-34	1.09754e-32	-	4	146405890	146410901	-	1423	protein_coding	-	PfkB
Zm00001d026079	1718.58	1653.86	1605.99	719.117	754.675	830.101	1659.48	767.965	1.11198	3.85918e-34	1.13366e-32	-	10	137925928	137929631	+	2433	protein_coding	-	-
Zm00001d006287	228.981	185.757	210.222	594.608	550.804	557.601	208.32	567.671	-1.44655	3.885e-34	1.14015e-32	-	2	203642768	203644284	+	785	protein_coding	-	-
Zm00001d051225	776.882	729.591	637.181	241.108	288.682	229.586	714.551	253.125	1.49746	3.96197e-34	1.16164e-32	-	4	149090331	149091691	-	1086	protein_coding	-	GRAM
Zm00001d017670	337.982	428.377	398.425	100.833	99.0188	119.742	388.261	106.531	1.86513	3.988e-34	1.16816e-32	-	5	203605797	203610210	+	2487	protein_coding	-	PP2C
Zm00001d005051	1726.66	2118.81	2008.77	893.523	804.198	802.685	1951.41	833.469	1.22676	3.99379e-34	1.16874e-32	-	2	156270103	156272641	+	2250	protein_coding	-	-
Zm00001d039104	559.289	526.131	494.797	1139.55	1249.82	1149.37	526.739	1179.58	-1.16279	4.01859e-34	1.17489e-32	-	6	170108921	170113150	-	2942	protein_coding	-	-
Zm00001d006871	280.101	334.437	265.048	766.087	777.502	930.881	293.195	824.823	-1.49139	4.12847e-34	1.20586e-32	-	2	218309398	218312057	-	1270	protein_coding	-	-
novel.947	324.222	325.847	302.925	750.427	715.172	732.786	317.665	732.795	-1.20593	4.25036e-34	1.24029e-32	-	4	37965013	37966426	+	525	-	PF05162:Ribosomal protein L41	-
Zm00001d052640	173.644	136.408	133.267	14.7498	18.4397	15.2195	147.773	16.1363	3.18627	4.40322e-34	1.28368e-32	-	4	195562366	195563256	+	891	protein_coding	-	-
Zm00001d006679	3458.35	3237.98	3158.67	1651.1	1565.34	1674.04	3285	1630.16	1.01068	4.49421e-34	1.30897e-32	-	2	214112550	214117471	-	1324	protein_coding	-	-
Zm00001d033633	4579.19	4472.08	4598.92	2224.66	2163.05	2420.48	4550.06	2269.39	1.00357	4.54783e-34	1.32334e-32	-	1	269322706	269325729	+	1674	protein_coding	-	-
Zm00001d020442	18.7329	21.5631	15.2264	156.272	156.187	135.334	18.5075	149.265	-3.00401	4.69896e-34	1.36602e-32	-	7	114645029	114645828	-	688	protein_coding	-	-
Zm00001d004451	404.774	348.147	393.781	105.876	121.514	86.6935	382.234	104.695	1.86707	4.80281e-34	1.3949e-32	-	2	113037591	113038604	-	1014	protein_coding	-	2-Hacid_dh_C
Zm00001d011285	519.609	385.895	364.662	1170.19	1280.14	1157.4	423.389	1202.58	-1.50592	5.42575e-34	1.57434e-32	light harvesting chlorophyll a/b binding protein1	8	145825712	145826506	+	795	protein_coding	-	-
Zm00001d011845	2462.65	2129.83	2024.5	859.295	934.693	1008.81	2205.66	934.267	1.23957	5.56969e-34	1.61458e-32	-	8	162607205	162608301	-	940	protein_coding	-	FMN_red
Zm00001d018401	799.472	767.483	748.783	1570.1	1605.9	1606.61	771.913	1594.2	-1.0462	5.76775e-34	1.67042e-32	-	5	219999576	220004268	+	1988	protein_coding	-	-
Zm00001d017989	1995.33	2221.74	1915.79	969.054	944.75	957.296	2044.29	957.033	1.09477	6.32381e-34	1.82975e-32	-	5	211463522	211465214	-	1514	protein_coding	-	Lipase_GDSL
Zm00001d052028	1518.62	1526.86	1513.39	726.533	760.32	738.156	1519.62	741.67	1.03498	6.59273e-34	1.90577e-32	-	4	176844373	176866604	+	13111	protein_coding	-	Pkinase
Zm00001d019060	7626.9	13069.5	13327.9	2847.44	2691.02	2871.11	11341.4	2803.19	2.01642	6.89428e-34	1.99107e-32	deoxy xylulose synthase 2	7	14494700	14497925	+	2750	protein_coding	-	-
Zm00001d026669	633.677	664.451	672.218	1349.78	1375.41	1400.1	656.782	1375.1	-1.06577	7.06298e-34	2.03788e-32	-	10	149696142	149699827	+	1930	protein_coding	-	Tubulin
Zm00001d006844	349.436	421.518	375.558	878.604	874.005	942.228	382.171	898.279	-1.23234	7.1779e-34	2.0691e-32	-	2	217764077	217767438	-	2312	protein_coding	-	ACT
Zm00001d053541	849.967	769.056	897.199	364.578	353.423	367.342	838.741	361.781	1.21253	7.43079e-34	2.14e-32	-	4	233438443	233443072	+	1895	protein_coding	-	FYVE
Zm00001d034518	536.244	559.043	507.447	186.359	216.073	174.832	534.245	192.421	1.4734	8.02231e-34	2.30819e-32	-	1	295590811	295593737	-	2404	protein_coding	-	-
Zm00001d023596	12.061	12.8399	27.0837	167.922	200.923	273.011	17.3282	213.952	-3.6155	8.07169e-34	2.32023e-32	-	10	11356944	11358687	-	1570	protein_coding	-	Aa_trans
Zm00001d013377	499.618	481.427	438.257	150.3	106.028	153.901	473.101	136.743	1.78807	8.70766e-34	2.50071e-32	-	5	10017114	10019924	-	873	protein_coding	-	-
Zm00001d034104	23.9132	35.3156	37.8284	200.994	183.523	190.353	32.3524	191.624	-2.56151	9.39275e-34	2.69495e-32	-	1	284067665	284068684	-	1020	protein_coding	-	p450
Zm00001d017920	2243.21	2849.63	2758.35	1091.27	1019.88	1153.31	2617.06	1088.15	1.26595	9.60644e-34	2.7537e-32	-	5	210110059	210112307	+	1908	protein_coding	-	Homeobox
Zm00001d013164	197.736	139.935	128.948	3.43927	14.9413	8.04565	155.54	8.80874	4.13993	1.07596e-33	3.08138e-32	MYB-transcription factor 12	5	5673628	5677335	+	3045	protein_coding	-	Myb_DNA-binding
Zm00001d033925	370.932	335.412	362.66	797.235	796.955	804.654	356.335	799.615	-1.166	1.16311e-33	3.32479e-32	cystathionine beta synthase domain protein1	1	278704407	278706905	-	1437	protein_coding	-	CBS
Zm00001d048087	7906.46	12683	12596.9	2800.3	2990.41	3357.28	11062.1	3049.33	1.85905	1.23679e-33	3.52772e-32	-	9	149888756	149890173	+	1220	protein_coding	-	-
Zm00001d049399	288.145	298.441	293.44	664.266	753.101	704.934	293.342	707.434	-1.26905	1.23754e-33	3.52772e-32	-	4	29275420	29279643	+	2501	protein_coding	-	RRM_1
Zm00001d038657	774.185	801.768	831.56	337.782	311.929	374.822	802.504	341.511	1.2322	1.4138e-33	4.02644e-32	-	6	161938045	161943212	+	3685	protein_coding	-	-
Zm00001d025016	552.82	543.503	604.962	111.07	110.707	185.138	567.095	135.638	2.06407	1.42463e-33	4.05356e-32	-	10	99815796	99824932	+	2075	protein_coding	-	-
Zm00001d038300	221.349	237.616	210.534	42.7391	54.3427	46.6501	223.166	47.9106	2.21884	1.54052e-33	4.37926e-32	-	6	153808873	153811355	+	2042	protein_coding	-	p450
Zm00001d002065	11215.8	9209.67	9099.12	4373.05	4018.61	4464.3	9841.53	4285.32	1.1994	1.55325e-33	4.41139e-32	maize insect resistance3	2	5233170	5237006	+	3739	protein_coding	-	Peptidase_C1
Zm00001d031908	667.242	668.94	617.212	1345.07	1403.03	1369.48	651.131	1372.53	-1.07557	1.58681e-33	4.50254e-32	-	1	206405716	206408991	-	982	protein_coding	-	-
Zm00001d029654	241.537	193.605	189.88	557.696	624.528	590.897	208.341	591.04	-1.50372	1.82022e-33	5.16008e-32	trehalase1	1	81612748	81617458	-	2561	protein_coding	-	-
Zm00001d042274	2884.39	4251.72	4392.4	1244.53	1067.49	1253.87	3842.84	1188.63	1.69269	2.01123e-33	5.69632e-32	-	3	158531434	158534266	-	1076	protein_coding	-	-
Zm00001d018046	145.924	122.667	129.495	447.001	386.2	479.904	132.695	437.702	-1.72154	2.16433e-33	6.12432e-32	-	5	212798586	212804962	+	5350	protein_coding	-	-
Zm00001d003021	503.076	442.957	471.361	146.832	156.013	179.949	472.464	160.931	1.55412	2.25871e-33	6.38551e-32	-	2	29666263	29670199	+	2579	protein_coding	-	Pkinase
Zm00001d012527	7398.1	8494.13	8330.18	3868.33	3929.95	3399.56	8074.14	3732.62	1.11306	2.54173e-33	7.17906e-32	NAC-transcription factor 23	8	176104082	176105842	+	1500	protein_coding	-	NAM
Zm00001d019501	811.021	589.59	573.75	1860.48	1874.07	1739.29	658.121	1824.61	-1.47118	2.70383e-33	7.62989e-32	-	7	37899911	37924918	+	7130	protein_coding	-	-
Zm00001d013956	524.993	380.02	305.117	52.5427	64.2558	77.6177	403.377	64.8054	2.63685	2.76041e-33	7.78244e-32	tonoplast intrinsic protein3	5	26132024	26133292	+	1159	protein_coding	-	-
Zm00001d021413	1901.78	1591.29	1587.7	776.706	684.776	712.063	1693.59	724.515	1.22419	2.77353e-33	7.81228e-32	-	7	151517790	151529322	-	3887	protein_coding	-	-
Zm00001d038289	196.587	194.383	183.878	25.1906	39.6546	36.9305	191.616	33.9253	2.49848	2.97384e-33	8.36885e-32	NAC-transcription factor 31	6	153483310	153484444	-	819	protein_coding	-	NAM
Zm00001d051563	117.554	133.762	142.908	387.851	492.468	450.866	131.408	443.728	-1.75375	3.02777e-33	8.51283e-32	-	4	162873948	162877670	+	1524	protein_coding	-	-
novel.356	151.471	101.427	136.13	4.4462	12.148	4.36933	129.676	6.98783	4.20093	3.09765e-33	8.70137e-32	-	10	41318166	41320655	-	1175	-	-	-
Zm00001d021006	3388.86	4811.02	4895.07	1385.82	1592.53	1267.59	4364.99	1415.31	1.62485	3.17253e-33	8.90359e-32	-	7	140181294	140182626	-	1076	protein_coding	-	-
Zm00001d022112	540.646	512.436	494.687	149.537	194.893	186.954	515.923	177.128	1.54413	3.19553e-33	8.95999e-32	-	7	170583693	170584463	+	771	protein_coding	-	-
Zm00001d014811	1695.16	1618.45	1595.55	806.058	749.056	814.633	1636.39	789.916	1.05029	3.60396e-33	1.0096e-31	-	5	63966088	63968721	-	997	protein_coding	-	-
Zm00001d003485	30.0976	12.0476	31.9179	268.685	198.945	206.277	24.6877	224.636	-3.17859	3.62321e-33	1.01407e-31	-	2	45614328	45614570	-	243	protein_coding	-	-
Zm00001d050666	346.652	337.591	367.12	836.119	783.146	764.966	350.454	794.744	-1.18155	4.90821e-33	1.37247e-31	-	4	113569136	113572987	+	1233	protein_coding	-	-
Zm00001d007783	1487.38	1411.04	1113.53	517.682	528.116	453.151	1337.32	499.65	1.41992	5.6878e-33	1.58759e-31	-	2	239500396	239505004	-	2567	protein_coding	-	AAA
novel.166	506.038	528.366	537.05	1122.74	1109.16	1083.84	523.818	1105.24	-1.07714	5.72416e-33	1.59629e-31	-	1	31364736	31512725	-	1434	-	PF00240:Ubiquitin family|PF01020:Ribosomal L40e family	ubiquitin
Zm00001d011758	1307.33	1466.16	1549.85	656.165	662.951	645.622	1441.11	654.913	1.1377	5.78895e-33	1.6129e-31	-	8	160885990	160890793	+	2389	protein_coding	-	-
Zm00001d048944	209.997	239.945	232.114	622.968	561.788	571.948	227.352	585.568	-1.3649	5.9622e-33	1.65967e-31	-	4	10376067	10385318	-	5217	protein_coding	-	-
Zm00001d005391	6531.7	5926.96	5828.45	2817.03	2957.41	3141.56	6095.7	2972	1.03644	5.99422e-33	1.66708e-31	-	2	172032915	172034444	-	1355	protein_coding	-	Peptidase_C1
Zm00001d029333	380.629	421.575	356.242	104.339	100.314	61.2972	386.149	88.6502	2.12008	6.15375e-33	1.7099e-31	-	1	66318625	66337105	+	5428	protein_coding	-	-
Zm00001d024946	169.608	166.911	153.91	30.6133	18.2437	15.9268	163.476	21.5946	2.90616	6.2753e-33	1.7421e-31	flavone synthase typeII1	10	96325810	96327827	+	1925	protein_coding	-	p450
Zm00001d039066	351.48	349.056	392.371	118.457	118.474	112.153	364.302	116.361	1.64504	6.37243e-33	1.76748e-31	-	6	169497057	169501065	+	2937	protein_coding	-	Aldose_epim
Zm00001d011164	1361.26	1063.9	895.311	372.947	318.371	347.542	1106.82	346.286	1.67549	6.8962e-33	1.91103e-31	-	8	141406799	141407230	-	432	protein_coding	-	-
Zm00001d051981	800.279	744.498	657.952	1674.46	1573.52	1799.95	734.243	1682.64	-1.19638	6.98112e-33	1.93282e-31	C2C2-GATA-transcription factor 4	4	175840987	175846170	-	3019	protein_coding	-	GATA
Zm00001d015397	1066.02	952.863	906.145	420.163	448.253	394.899	975.01	421.105	1.21102	7.93947e-33	2.19618e-31	-	5	88306260	88306964	+	705	protein_coding	-	-
Zm00001d042308	303.694	266.533	235.136	660.157	741.048	760.849	268.454	720.685	-1.424	8.05265e-33	2.22549e-31	-	3	160130135	160132289	-	1011	protein_coding	-	-
Zm00001d028643	1858.26	1773.13	2015.43	929.251	888.745	879.977	1882.27	899.324	1.06514	8.80878e-33	2.43228e-31	-	1	41696883	41698484	+	1602	protein_coding	-	-
Zm00001d009848	555.367	627.56	584.606	1314.8	1211.77	1360.72	589.178	1295.76	-1.1369	9.20216e-33	2.53863e-31	-	8	84947841	84951081	+	2974	protein_coding	-	-
Zm00001d008808	758.765	693.606	835.815	325.551	313.065	308.837	762.729	315.818	1.27119	9.28962e-33	2.56046e-31	MYB-related-transcription factor 24	8	21238766	21240538	+	1454	protein_coding	-	-
Zm00001d038998	1993.78	1956.87	1864.8	980.069	934.594	976.206	1938.48	963.623	1.00807	9.39728e-33	2.58782e-31	-	6	168506016	168510678	+	3399	protein_coding	-	-
Zm00001d034716	0	0	0	91.7391	58.3471	83.6615	0	77.9159	-9.30275	9.98183e-33	2.74634e-31	-	1	300552772	300555135	+	864	protein_coding	-	-
Zm00001d017852	18529.9	18591.2	17871.6	9483.98	9292.93	8121.4	18330.9	8966.1	1.03167	1.15128e-32	3.16474e-31	-	5	208841207	208841407	+	201	protein_coding	-	-
Zm00001d028744	1280.62	1509.54	1600.56	435.741	435.785	605.266	1463.57	492.264	1.57224	1.17781e-32	3.23479e-31	-	1	45107095	45112661	+	1477	protein_coding	-	2OG-FeII_Oxy
Zm00001d043174	1005.18	1118.46	1168.7	2310.44	2279.82	2227.93	1097.45	2272.73	-1.05018	1.20281e-32	3.3005e-31	GRMZM2G138074	3	190625724	190628445	+	1993	protein_coding	-	p450
Zm00001d019147	772.778	801.551	743.055	1532.18	1618.75	1679.5	772.461	1610.14	-1.05928	1.23582e-32	3.38807e-31	-	7	19140215	19142574	+	1283	protein_coding	-	-
Zm00001d020348	355.203	414.748	376.697	122.299	113.708	129.473	382.216	121.827	1.64829	1.46871e-32	4.02296e-31	-	7	108322505	108323760	+	1071	protein_coding	-	-
Zm00001d014316	71.0727	53.0396	66.8738	270.715	249.621	262.234	63.6621	260.856	-2.03363	1.6722e-32	4.57628e-31	-	5	40644981	40646957	-	1977	protein_coding	-	Arm
Zm00001d018024	88.61	85.5772	65.2619	297.611	336.293	293.475	79.8163	309.126	-1.95166	1.74776e-32	4.77882e-31	PIN-formed protein2	5	212254262	212257744	-	2750	protein_coding	-	-
Zm00001d044395	910.873	916.044	878.149	441.776	398.335	416.658	901.689	418.923	1.10473	1.7893e-32	4.88806e-31	-	3	227055572	227057360	-	1691	protein_coding	-	-
Zm00001d051653	200.595	217.29	229.598	547.16	535.213	563.161	215.828	548.511	-1.3451	1.94773e-32	5.31143e-31	-	4	165883225	165883431	-	207	protein_coding	-	-
Zm00001d014463	3412.79	2577.4	2579.11	7276.93	6900.9	6934.54	2856.44	7037.46	-1.30087	2.14947e-32	5.8564e-31	-	5	48442168	48443331	-	1057	protein_coding	-	Cu_bind_like
Zm00001d002601	1531.19	1486.77	1382.03	618.106	728.485	605.897	1466.66	650.829	1.17258	2.24495e-32	6.11114e-31	-	2	16461905	16462911	-	915	protein_coding	-	-
Zm00001d053177	264.901	309.43	261.406	732.505	648.886	737.452	278.579	706.281	-1.34196	2.55696e-32	6.95435e-31	-	4	218290530	218293089	+	2147	protein_coding	-	Actin
Zm00001d049204	62.0876	96.016	123.643	0.755664	0.913121	0.890747	93.9155	0.853177	6.57535	2.58423e-32	7.02231e-31	-	4	20550938	20553827	+	2413	protein_coding	-	-
Zm00001d027799	235.543	255.98	240.374	642.338	653.903	563.608	243.965	619.95	-1.34521	2.97726e-32	8.08319e-31	-	1	13758931	13762071	+	2005	protein_coding	-	PfkB
Zm00001d004841	322.552	383.914	362.661	880.891	807.9	799.996	356.376	829.596	-1.219	3.03e-32	8.21914e-31	-	2	143651473	143654532	+	1833	protein_coding	-	-
Zm00001d048856	227.962	273.266	302.026	692.94	678.435	721.247	267.751	697.541	-1.38073	3.16704e-32	8.58332e-31	seryl-tRNA synthetase	4	6442970	6454443	-	2123	protein_coding	-	tRNA-synt_2b
Zm00001d035308	596.902	415.953	455.563	1268.1	1330.46	1346.24	489.473	1314.94	-1.42561	3.25095e-32	8.80299e-31	-	6	20483349	20484802	-	1340	protein_coding	-	2OG-FeII_Oxy
Zm00001d002395	241.999	303.885	302.327	776.604	735.46	685.838	282.737	732.634	-1.37334	3.70077e-32	1.00122e-30	-	2	11863804	11866661	-	1270	protein_coding	-	-
Zm00001d009222	3571.39	2931.84	3029.33	1358.86	1499.51	1460.25	3177.52	1439.54	1.14242	3.70754e-32	1.00217e-30	-	8	44260856	44269441	-	2835	protein_coding	-	-
Zm00001d053889	1697.53	1560.35	1672.68	766.407	836.627	774.905	1643.52	792.646	1.05223	3.73986e-32	1.01003e-30	cycloartenol synthase1	4	243042533	243050543	+	3744	protein_coding	-	-
Zm00001d008594	409.252	351.442	362.923	821.856	857.51	937.845	374.539	872.404	-1.2195	3.765e-32	1.01592e-30	-	8	13894290	13894763	+	474	protein_coding	-	KOW
Zm00001d038865	550.503	553.701	596.959	1207.32	1154.01	1239.41	567.054	1200.25	-1.08171	3.77668e-32	1.01818e-30	-	6	166071467	166073407	-	1287	protein_coding	-	-
Zm00001d025667	600.906	646.026	626.132	261.851	243.404	198.87	624.355	234.708	1.40956	3.87752e-32	1.04445e-30	-	10	125488390	125491008	-	1793	protein_coding	-	-
Zm00001d034663	14.103	19.1743	10.6509	127.689	135.058	125.638	14.6428	129.461	-3.13332	3.93487e-32	1.05898e-30	alpha-expansin4	1	299194181	299196764	-	1321	protein_coding	-	-
Zm00001d016891	659.466	737.303	663.318	1450.23	1527.99	1401.66	686.695	1459.96	-1.08789	4.30324e-32	1.15711e-30	-	5	179458140	179464303	-	3099	protein_coding	-	Galactosyl_T
Zm00001d043622	273.937	357.757	391.982	87.6364	68.676	74.4575	341.225	76.9233	2.14579	4.65071e-32	1.24945e-30	-	3	205433975	205435543	+	1569	protein_coding	-	NB-ARC
Zm00001d035395	16.649	21.6724	22.9612	170.701	161.681	134.313	20.4275	155.565	-2.92188	4.66043e-32	1.25097e-30	-	6	24184508	24189866	+	1581	protein_coding	-	-
Zm00001d023400	29.9909	19.6422	19.8422	332.145	344.013	168.467	23.1584	281.542	-3.59666	4.80087e-32	1.28754e-30	-	10	4731068	4733727	-	1671	protein_coding	-	p450
Zm00001d038579	577.877	514.868	506.291	1274.54	1161.4	1130.41	533.012	1188.79	-1.15766	5.09767e-32	1.36595e-30	-	6	160393660	160396437	-	1705	protein_coding	-	-
Zm00001d028103	46.9548	41.5107	58.457	237.172	221.903	289.703	48.9742	249.593	-2.34673	5.35515e-32	1.4337e-30	-	1	23014401	23018862	+	2127	protein_coding	-	-
Zm00001d042634	4552.41	3661.55	3719.13	1848.19	1731.6	1711.52	3977.7	1763.77	1.17301	5.71598e-32	1.52898e-30	-	3	174745782	174748840	+	1465	protein_coding	-	-
Zm00001d026680	1352.87	912.411	962.963	344.132	330.42	358.453	1076.08	344.335	1.6434	5.79391e-32	1.54848e-30	-	10	149773133	149776018	-	1657	protein_coding	-	Pyrophosphatase
Zm00001d044093	769.233	784.465	741.855	360.006	348.879	344.77	765.184	351.218	1.12268	6.01135e-32	1.6052e-30	-	3	218979401	218981965	+	1301	protein_coding	-	-
Zm00001d046953	5951.29	5975.78	5464.64	2911.23	2914.44	2508.69	5797.24	2778.12	1.06112	7.52045e-32	2.00643e-30	-	9	112757063	112765386	-	5487	protein_coding	-	Hydrolase
Zm00001d049097	1079.71	852.623	896.772	371.408	404.178	363.542	943.036	379.709	1.31229	8.166e-32	2.17464e-30	-	4	15960712	15964223	-	3198	protein_coding	-	-
Zm00001d008333	2100.04	1883.97	1910.94	857.783	934.723	985.397	1964.98	925.968	1.08585	8.17211e-32	2.17464e-30	-	8	5562984	5567351	+	2894	protein_coding	-	-
Zm00001d015091	9899.33	11956.1	11999	5103.31	5460.53	5075.56	11284.8	5213.13	1.11419	8.23529e-32	2.18957e-30	-	5	75192664	75194979	+	1680	protein_coding	-	-
Zm00001d054089	942.819	1040.45	960.143	2014.13	1954.75	1955.87	981.138	1974.91	-1.0092	8.61565e-32	2.28872e-30	-	4	246276749	246281182	-	2318	protein_coding	-	-
Zm00001d003083	369.858	349.011	363.867	806.899	775.808	774.037	360.912	785.581	-1.12229	8.73233e-32	2.31772e-30	-	2	31519654	31526365	-	2937	protein_coding	-	-
Zm00001d025746	651.131	701.935	636.781	268.596	269.842	300.189	663.283	279.542	1.24671	9.08254e-32	2.40859e-30	-	10	128270580	128272580	+	2001	protein_coding	-	-
Zm00001d048099	225.69	286.78	295.258	43.4968	64.6988	39.192	269.243	49.1292	2.45322	9.32783e-32	2.47151e-30	-	9	150152053	150157292	-	2237	protein_coding	-	Glyco_hydro_1
Zm00001d028870	10.7393	12.6436	17.0991	177.567	151.531	117.054	13.494	148.717	-3.45064	9.40861e-32	2.49078e-30	-	1	49176439	49177083	-	645	protein_coding	-	-
Zm00001d011211	4.72039	5.68665	4.65871	86.8076	97.4642	87.0161	5.02192	90.4293	-4.14043	9.66247e-32	2.55579e-30	-	8	143046789	143050596	+	2675	protein_coding	-	Pkinase_Tyr
Zm00001d049539	445.779	418.668	404.584	926.758	932.932	874.513	423.01	911.401	-1.10744	1.0318e-31	2.72449e-30	-	4	33796845	33798491	+	1647	protein_coding	-	FAD_binding_4
Zm00001d018350	543.631	593.423	585.6	232.666	180.725	162.977	574.218	192.123	1.57651	1.10159e-31	2.90628e-30	-	5	219015403	219016722	+	1320	protein_coding	-	-
Zm00001d037018	4202.19	3277.34	3370.27	1596.41	1457.86	1577.93	3616.6	1544.07	1.22765	1.19385e-31	3.14701e-30	-	6	109291682	109292167	+	486	protein_coding	-	-
Zm00001d027892	1087.48	1376.49	1302.88	523.953	540.087	453.111	1255.61	505.717	1.31167	1.33612e-31	3.51902e-30	-	1	16843024	16848595	+	1820	protein_coding	-	Pkinase_Tyr
Zm00001d017709	9.26211	9.07367	4.8141	122.839	92.395	118.697	7.71663	111.31	-3.83052	1.44294e-31	3.79711e-30	-	5	204804612	204808574	+	1334	protein_coding	-	-
Zm00001d003334	530.754	473.468	403.957	139.156	147.811	158.235	469.393	148.401	1.66107	1.46348e-31	3.84788e-30	-	2	40564802	40567943	+	3087	protein_coding	-	-
Zm00001d008625	268.288	280.147	278.373	639.779	627.999	630.396	275.603	632.725	-1.19876	1.4936e-31	3.92258e-30	-	8	15170298	15175020	+	2116	protein_coding	-	-
Zm00001d009571	1892.74	1643.92	1732.95	858.262	809.864	728.848	1756.53	798.991	1.13577	1.49946e-31	3.93242e-30	-	8	71287101	71293262	+	5269	protein_coding	-	-
Zm00001d052765	1921.79	2160.14	2029.78	924.522	1017.44	1012.19	2037.24	984.716	1.04925	1.52165e-31	3.98721e-30	TUB-transcription factor 7	4	200038358	200042350	+	2430	protein_coding	-	Tub
Zm00001d038922	1121.44	1102.45	1019.28	2132.86	2318.57	2132.7	1081.06	2194.71	-1.0214	1.56323e-31	4.0927e-30	-	6	166977536	166982310	-	4306	protein_coding	-	-
Zm00001d037492	481.322	506.481	476.106	1054.4	990.505	1115.59	487.97	1053.5	-1.11019	1.5673e-31	4.09987e-30	-	6	127210249	127215264	+	3214	protein_coding	-	-
Zm00001d033181	17.5628	21.494	12.9789	141.304	140.54	127.332	17.3452	136.392	-2.96654	1.65387e-31	4.32264e-30	-	1	253170182	253176488	+	2399	protein_coding	-	PfkB
Zm00001d025773	3608.33	4289.89	4507.13	1924.71	1850.94	1920.03	4135.12	1898.56	1.12294	1.83637e-31	4.79557e-30	S-adenosylmethionine decarboxylase1	10	129108410	129115766	+	2556	protein_coding	-	SAM_decarbox
Zm00001d002549	397.268	871.502	900.727	86.7421	101.188	86.9864	723.165	91.6389	2.97855	2.24335e-31	5.85341e-30	-	2	15219899	15220932	+	1034	protein_coding	-	-
Zm00001d027508	193.386	183.37	224.711	522.019	519.636	538.899	200.489	526.852	-1.3934	2.25138e-31	5.8694e-30	-	1	7064043	7068106	+	2159	protein_coding	-	Pkinase
Zm00001d004052	336.433	368.177	375.233	832.681	758.167	865.927	359.948	818.925	-1.18581	2.36402e-31	6.15263e-30	-	2	79610945	79613138	+	1900	protein_coding	-	-
Zm00001d041374	69.8606	55.174	60.1537	245.295	236.767	260.596	61.7294	247.553	-2.00221	2.57894e-31	6.70632e-30	-	3	114710869	114712284	-	1416	protein_coding	-	UDPGT
Zm00001d034721	195.196	175.166	176.899	529.717	496.734	458.611	182.42	495.021	-1.44049	2.60364e-31	6.76486e-30	RNA helicase4	1	300730265	300737926	+	2838	protein_coding	-	DEAD
Zm00001d004754	424.159	313.009	375.396	92.4537	77.7408	109.061	370.855	93.0851	1.99238	2.8999e-31	7.52826e-30	-	2	136422827	136423366	+	540	protein_coding	-	-
Zm00001d043152	8352.9	6528.96	6760.85	3288.95	3166.74	3102.58	7214.24	3186.09	1.17895	3.38236e-31	8.77336e-30	-	3	190249713	190264424	-	4544	protein_coding	-	Amidohydro_1
Zm00001d044390	754.104	737.88	789.958	1541.32	1508.51	1530.25	760.647	1526.69	-1.00511	3.44835e-31	8.92949e-30	-	3	226837569	226839600	-	2032	protein_coding	-	-
Zm00001d038577	545.218	486.356	503.783	208.817	189.004	201.173	511.786	199.665	1.35627	3.62499e-31	9.37903e-30	-	6	160386564	160392779	+	1643	protein_coding	-	Glyco_hydro_17
Zm00001d000241	37.0119	50.3746	66.2703	249.246	238.594	263.287	51.2189	250.376	-2.28592	4.05398e-31	1.04802e-29	-	B73V4_ctg11	49629	52020	+	1575	protein_coding	-	-
Zm00001d030858	444.175	657.112	693.354	169.588	134.814	129.012	598.214	144.471	2.04806	4.06366e-31	1.04964e-29	-	1	163697126	163697959	+	834	protein_coding	-	-
Zm00001d010259	93.5443	112.441	64.4548	352.988	369.009	420.656	90.1468	380.884	-2.07691	4.07975e-31	1.05291e-29	-	8	106433937	106440262	+	5485	protein_coding	-	RVT_1
Zm00001d010672	96.2487	111.779	98.3396	366.766	315.668	327.678	102.122	336.704	-1.72069	4.13765e-31	1.06696e-29	-	8	123814340	123816096	-	1298	protein_coding	-	-
Zm00001d018701	1694.8	1143.49	1234.36	417.762	367.813	478.254	1357.55	421.276	1.68777	4.19117e-31	1.07986e-29	-	7	2756452	2758230	-	1779	protein_coding	-	-
Zm00001d002446	115.835	144.34	198.549	547.931	566.597	536.019	152.908	550.182	-1.84597	4.41144e-31	1.13566e-29	-	2	12874323	12877241	+	2648	protein_coding	-	Pkinase
Zm00001d028880	804.698	875.885	849.066	1757.12	1661.81	1681.96	843.216	1700.3	-1.01184	4.6393e-31	1.19332e-29	-	1	49535063	49535443	+	381	protein_coding	-	-
Zm00001d029745	109.956	100.847	109.662	367.393	313.762	350.29	106.822	343.815	-1.6863	4.83034e-31	1.24142e-29	-	1	85097979	85099597	+	1031	protein_coding	-	-
Zm00001d029502	21.2351	25.087	24.2306	173.874	144.63	215.27	23.5176	177.925	-2.91336	4.89785e-31	1.25773e-29	-	1	73436800	73454549	+	2075	protein_coding	-	G6PD_C
Zm00001d025323	4397.02	3787.2	3798.74	1933.21	2016.45	1849.76	3994.32	1933.14	1.04694	5.02485e-31	1.28927e-29	GRMZM2G443509	10	114052762	114058481	-	3205	protein_coding	-	PP2C
Zm00001d003745	215.212	274.264	292.816	52.6553	25.2974	44.1101	260.764	40.6876	2.6736	5.0725e-31	1.30041e-29	-	2	57301190	57302536	+	1347	protein_coding	-	U-box
Zm00001d051676	1063.46	1100.34	1177.99	492.629	523.356	551.598	1113.93	522.528	1.09256	5.22737e-31	1.339e-29	-	4	166358430	166362930	-	3931	protein_coding	-	C2
Zm00001d051156	924.055	1003.92	943.924	449.335	342.045	414.095	957.3	401.825	1.25068	5.7426e-31	1.46975e-29	phosphoenolpyruvate carboxylase kinase2	4	146401256	146402641	+	1269	protein_coding	-	Pkinase
Zm00001d045480	741.146	697.988	777.169	245.439	244.875	327.578	738.768	272.631	1.43858	5.92558e-31	1.51533e-29	-	9	23973732	23986870	+	2108	protein_coding	-	-
Zm00001d034480	51.4214	55.7615	40.8423	224.994	207.306	240.903	49.3417	224.401	-2.18262	6.07916e-31	1.55331e-29	-	1	294122557	294127795	+	2342	protein_coding	-	-
Zm00001d008618	86.4857	90.0878	70.9215	331.036	304.411	437.261	82.4983	357.569	-2.11407	6.21734e-31	1.5873e-29	-	8	14742281	14746376	-	2961	protein_coding	-	-
Zm00001d046574	815.68	761.773	724.676	1688.25	1510.17	1638.07	767.376	1612.17	-1.07124	6.55209e-31	1.67138e-29	-	9	96556993	96557319	-	327	protein_coding	-	-
Zm00001d016022	265.628	215.761	291.615	59.2924	32.7811	35.6723	257.668	42.5819	2.59015	8.63308e-31	2.19677e-29	-	5	140073262	140074557	-	1187	protein_coding	-	-
Zm00001d035162	50540.3	41975.1	41739	21414.4	21185.9	21306.7	44751.5	21302.3	1.07091	8.88433e-31	2.25883e-29	-	6	7402215	7405017	+	2211	protein_coding	-	Aa_trans
Zm00001d006022	25.4886	57.6298	46.0727	273.315	254.32	236.839	43.0637	254.825	-2.55992	9.71534e-31	2.46808e-29	bHLH-transcription factor 6	2	195425336	195428897	+	1974	protein_coding	-	HLH
Zm00001d047750	153.247	149.804	142.279	433.129	397.459	404.942	148.443	411.843	-1.47219	9.83715e-31	2.49697e-29	-	9	140834066	140837709	-	1493	protein_coding	-	-
Zm00001d007401	31.1927	19.7142	23.2034	151.899	155.148	161.739	24.7035	156.262	-2.65616	1.01141e-30	2.56514e-29	-	2	230848627	230856619	-	7874	protein_coding	-	-
Zm00001d024499	2506.81	2558.38	2438.87	1158.96	1173.27	1349.26	2501.35	1227.16	1.02758	1.07482e-30	2.72373e-29	-	10	74394028	74403109	-	1803	protein_coding	-	-
Zm00001d018779	1081.2	1008.63	860.261	2226.71	2154.02	2083.29	983.364	2154.67	-1.13174	1.18466e-30	2.99961e-29	photosystem II oxygen evolving polypeptide2	7	5051813	5053391	-	1347	protein_coding	-	-
Zm00001d008706	549.774	537.239	432.88	1209.85	1118.16	1207.95	506.631	1178.65	-1.21815	1.47956e-30	3.74323e-29	-	8	17461549	17462748	+	1056	protein_coding	-	-
Zm00001d021511	169.286	206.783	211.055	540.801	504.748	598.44	195.708	547.996	-1.48466	1.48489e-30	3.75365e-29	-	7	154590413	154592259	+	1104	protein_coding	-	-
Zm00001d016036	84.4134	78.0853	97.7795	356.821	287.113	309.722	86.7594	317.885	-1.87299	1.64301e-30	4.14996e-29	-	5	140763837	140779741	-	1330	protein_coding	-	-
Zm00001d005118	1226.98	1137.22	1269.31	583.197	594.091	581.887	1211.17	586.392	1.04631	1.78322e-30	4.5004e-29	-	2	159221472	159230066	+	1652	protein_coding	-	-
Zm00001d012561	9941.73	7860.18	7883.84	3714.15	3958.38	3706.97	8561.92	3793.17	1.17452	2.06867e-30	5.21654e-29	cystatin2	8	176655420	176657307	-	1222	protein_coding	-	-
Zm00001d052798	469.374	475.599	428.957	182.092	172.566	172.357	457.977	175.672	1.38096	2.60465e-30	6.56274e-29	Trihelix-transcription factor 3	4	201305242	201306120	+	879	protein_coding	-	-
Zm00001d024141	871.147	790.849	957.103	1868.3	1843.7	1795.07	873.033	1835.69	-1.07225	2.61473e-30	6.58276e-29	-	10	49072650	49076807	+	2651	protein_coding	-	-
Zm00001d033402	1222.84	1289.07	1411.2	639.144	622.52	601.552	1307.7	621.072	1.07377	2.67352e-30	6.72526e-29	-	1	261930159	261931759	-	885	protein_coding	-	-
Zm00001d014600	237.809	269.423	221.094	627.491	577.395	601.67	242.775	602.185	-1.31043	2.74789e-30	6.9067e-29	-	5	54830497	54831807	-	968	protein_coding	-	-
Zm00001d022457	1148.09	744.493	877.138	2922.48	2791.33	2425.13	923.241	2712.98	-1.55511	2.82107e-30	7.07908e-29	peroxidase3	7	178107698	178109315	-	1361	protein_coding	-	-
Zm00001d020400	1902.12	2077.06	2297.13	983.023	953.864	1023.9	2092.1	986.93	1.08384	3.22486e-30	8.07918e-29	-	7	111430553	111432512	-	1463	protein_coding	-	ADH_N
Zm00001d014755	763.238	688.937	778.355	293.13	256.731	335.438	743.51	295.1	1.3325	3.239e-30	8.10802e-29	-	5	61632714	61633960	+	1200	protein_coding	-	-
Zm00001d012530	398.598	460.611	442.357	154.388	144.914	166.335	433.855	155.212	1.48215	3.24873e-30	8.12578e-29	-	8	176195066	176195707	+	642	protein_coding	-	-
Zm00001d003373	47.5606	29.088	42.6061	197.428	197.358	207.543	39.7516	200.776	-2.33362	3.27027e-30	8.17303e-29	-	2	42049274	42060770	+	2508	protein_coding	-	AAA
Zm00001d025581	1276.55	1387.12	1340.06	628.406	687.876	641.12	1334.57	652.467	1.03277	3.49609e-30	8.7303e-29	-	10	122918234	122920021	+	1788	protein_coding	-	-
Zm00001d011067	1549.2	1266.49	1245.85	592.968	522.173	597.363	1353.85	570.835	1.24524	3.65816e-30	9.12762e-29	-	8	138001059	138003787	-	1585	protein_coding	-	-
Zm00001d013319	283.099	357.693	370.31	845.292	849.397	780.166	337.034	824.952	-1.29095	3.84577e-30	9.58797e-29	-	5	8617116	8620509	-	2459	protein_coding	-	-
Zm00001d045611	2439.62	2204.19	2229.78	1211.79	1078.68	1113.48	2291.2	1134.65	1.01323	4.17705e-30	1.04055e-28	-	9	28673728	28679642	+	4111	protein_coding	-	RRM_1
Zm00001d014499	1277.07	1134.97	1236.01	606.477	574.784	534.069	1216.02	571.777	1.08774	4.36241e-30	1.08585e-28	-	5	50438959	50448486	+	3660	protein_coding	-	C2
Zm00001d034572	391.188	309.154	296.313	88.6946	75.9897	94.4962	332.218	86.3935	1.94078	4.68033e-30	1.16404e-28	-	1	296603347	296604114	+	768	protein_coding	-	LAG1
Zm00001d009653	196.076	210.616	248.867	552.511	557.29	580.237	218.52	563.346	-1.36555	4.98926e-30	1.23987e-28	acidic ribosomal protein P2a	8	74612588	74614857	+	1667	protein_coding	-	-
Zm00001d024789	150.273	156.872	184.296	26.6819	31.3821	20.427	163.814	26.1637	2.64052	5.45859e-30	1.35432e-28	-	10	88437757	88439157	-	1401	protein_coding	-	-
Zm00001d006538	597.99	605.83	502.05	1464.44	1363.53	1198.43	568.623	1342.13	-1.23914	5.48911e-30	1.3608e-28	-	2	210696604	210699346	+	2202	protein_coding	-	Glyco_hydro_17
Zm00001d042853	314.784	285.105	314.074	89.433	100.333	74.1847	304.654	87.9834	1.79031	5.6067e-30	1.38883e-28	-	3	182126456	182129087	-	2213	protein_coding	-	-
Zm00001d053135	394.715	399.217	414.58	869.578	873.262	808.023	402.838	850.288	-1.07772	6.82862e-30	1.69015e-28	-	4	215474432	215476369	-	1938	protein_coding	-	Pkinase
Zm00001d020486	1704.05	1411.87	1516.95	748.407	660.885	702.244	1544.29	703.845	1.13281	6.94551e-30	1.7177e-28	-	7	118536132	118536971	+	840	protein_coding	-	CAF1
Zm00001d039412	999.684	919.832	976.114	457.072	432.586	351.482	965.21	413.713	1.2209	6.96751e-30	1.72176e-28	-	3	3797720	3798556	-	837	protein_coding	-	-
Zm00001d014253	1696.33	2040.15	2123.92	5614.98	5253.02	4176.94	1953.46	5014.98	-1.36019	8.3042e-30	2.04879e-28	ZIM-transcription factor 10	5	38196209	38196691	+	483	protein_coding	-	Zim
Zm00001d042868	270.915	214.344	231.214	632.236	600.459	579.064	238.824	603.919	-1.33872	8.42954e-30	2.07805e-28	-	3	182505492	182507983	-	2193	protein_coding	-	Aldo_ket_red
Zm00001d002021	8209.68	8164.76	7011.78	3995.26	3795.63	3868.7	7795.41	3886.53	1.00405	8.84944e-30	2.17982e-28	-	2	4539076	4539570	+	495	protein_coding	-	-
Zm00001d009071	201.869	169.459	159.86	10.9308	21.122	30.978	177.063	21.0102	3.07579	9.27817e-30	2.2836e-28	sugars will eventually be exported transporter17b	8	34288986	34294478	-	1199	protein_coding	-	-
Zm00001d052335	457.624	611.223	561.265	198.192	164.134	177.762	543.371	180.029	1.59191	1.01798e-29	2.50352e-28	-	4	187347862	187349757	+	1346	protein_coding	-	-
Zm00001d048731	498.078	400.839	441.379	143.86	151.465	164.544	446.765	153.29	1.54306	1.05506e-29	2.59263e-28	-	4	4464763	4469275	+	3355	protein_coding	-	Kinesin
Zm00001d023536	86.7226	83.6641	94.5048	315.683	279.906	285.469	88.2972	293.686	-1.73341	1.14584e-29	2.81348e-28	oil yellow1	10	9162610	9167073	-	2090	protein_coding	-	-
Zm00001d009938	892.747	1046.07	973.855	457.677	436.217	374.958	970.891	422.951	1.19784	1.20698e-29	2.96123e-28	-	8	90687124	90692850	-	1159	protein_coding	-	-
Zm00001d012572	1.23383	3.34257	1.21371	98.2602	70.4858	71.6048	1.93004	80.1169	-5.28993	1.329e-29	3.25801e-28	aleurone9	8	176808613	176813009	-	807	protein_coding	-	-
Zm00001d018826	2035.3	1771.81	1661.8	857.74	864.982	816.161	1822.97	846.294	1.1068	1.33182e-29	3.26232e-28	-	7	6584341	6586677	+	836	protein_coding	-	-
Zm00001d049060	574.399	679.057	669.781	1515.9	1474.68	1298.17	641.079	1429.58	-1.15696	1.33317e-29	3.26303e-28	-	4	14442996	14443265	-	270	protein_coding	-	-
Zm00001d035007	1772.91	1383.44	1537.74	703.296	695.053	684.236	1564.7	694.195	1.17212	1.33809e-29	3.27249e-28	-	6	1587121	1589211	-	1606	protein_coding	-	-
Zm00001d053358	323.042	257.45	208.947	48.411	52.3664	52.1161	263.146	50.9645	2.36577	1.3924e-29	3.40259e-28	-	4	227482692	227483909	-	1218	protein_coding	-	-
Zm00001d039065	597.786	533.168	524.77	215.61	193.484	233.772	551.908	214.289	1.36386	1.49912e-29	3.6605e-28	G-box binding factor	6	169491185	169496107	+	3577	protein_coding	-	MFMR
Zm00001d007905	78.8019	93.5669	88.8974	273.093	297.525	308.198	87.0887	292.939	-1.74792	1.62161e-29	3.95644e-28	-	2	242175591	242196209	-	10850	protein_coding	-	-
Zm00001d024291	1459.74	1401.05	1321.92	712.224	688.667	635.55	1394.24	678.814	1.03774	1.85436e-29	4.52073e-28	-	10	62300386	62308465	+	4112	protein_coding	-	Pkinase_Tyr
Zm00001d015095	149.786	208.947	218.868	581.106	546.197	571.174	192.534	566.159	-1.55522	2.00575e-29	4.88595e-28	-	5	75273858	75275693	+	1143	protein_coding	-	-
Zm00001d045888	650.562	837.544	708.365	258.279	306.996	256.618	732.157	273.965	1.41862	2.04378e-29	4.97464e-28	-	9	45945932	45946440	+	246	protein_coding	-	-
Zm00001d028417	1806.08	1600.33	1610.64	854.277	799.715	748.693	1672.35	800.895	1.06148	2.53277e-29	6.1503e-28	autophagy9	1	34216191	34223589	-	4727	protein_coding	-	-
Zm00001d004881	1417.45	1623.92	1689.66	782.975	704.115	704.807	1577.01	730.632	1.1093	2.56491e-29	6.21855e-28	OVATE-transcription factor 10	2	146206362	146207063	+	702	protein_coding	-	-
Zm00001d013619	33.0249	36.6298	41.3665	169.61	201.309	180.443	37.0071	183.787	-2.30801	2.58201e-29	6.25509e-28	-	5	15654693	15655013	-	321	protein_coding	-	Auxin_inducible
Zm00001d026084	80.6962	80.0079	74.1122	276.904	251.389	281.218	78.2721	269.837	-1.78454	2.60897e-29	6.31544e-28	-	10	138077230	138079896	+	1949	protein_coding	-	-
Zm00001d020261	240.101	243.611	244.881	71.4798	71.6737	63.5999	242.865	68.9178	1.81451	2.72758e-29	6.59737e-28	-	7	102761902	102774813	-	1859	protein_coding	-	-
Zm00001d053953	50.4809	52.6314	55.3442	205.061	230.639	210.056	52.8188	215.252	-2.0242	2.79732e-29	6.76073e-28	-	4	244172415	244173660	+	1005	protein_coding	-	-
Zm00001d047993	4858.73	5906.88	5718.14	2669.31	2645.2	2716.61	5494.58	2677.04	1.03736	2.8693e-29	6.92927e-28	-	9	147425381	147428673	+	2372	protein_coding	-	-
Zm00001d027856	6827.18	5305.15	5356.2	2589.58	2374.17	2634.99	5829.51	2532.91	1.20245	3.00969e-29	7.26261e-28	-	1	15401478	15402767	+	1290	protein_coding	-	Kelch_1
Zm00001d042684	91.1223	132.294	134.675	6.18047	2.6095	11.928	119.364	6.90601	4.0883	3.03298e-29	7.31308e-28	-	3	176820832	176823217	-	2293	protein_coding	-	-
Zm00001d053682	304.948	237.363	277.193	73.0347	75.3916	63.5524	273.168	70.6595	1.94828	3.15303e-29	7.59662e-28	C3H-transcription factor 338	4	238942996	238945802	-	1457	protein_coding	-	KH_1
Zm00001d010115	1271.17	1508.27	1519.91	697.507	618.683	638.414	1433.12	651.535	1.13653	3.26139e-29	7.85155e-28	-	8	99793883	99798377	-	3279	protein_coding	-	MFS_1
Zm00001d022462	157.546	188.563	198.29	521.703	457.922	512.885	181.466	497.503	-1.45461	3.30373e-29	7.94726e-28	-	7	178148395	178150867	-	911	protein_coding	-	-
Zm00001d029940	41.3129	63.3028	37.4465	222.478	234.205	225.37	47.3541	227.351	-2.2595	3.40946e-29	8.18882e-28	-	1	95770465	95771190	-	726	protein_coding	-	AP2
Zm00001d023994	21004.4	9560.98	10078.7	2305.18	2204.51	2126.37	13548	2212.02	2.61461	3.51418e-29	8.4272e-28	beta glucosidase1	10	35174831	35179918	+	3264	protein_coding	-	Glyco_hydro_1
Zm00001d021245	98.3057	93.8931	98.1578	298.65	307.658	291.765	96.7855	299.358	-1.62801	3.81005e-29	9.1296e-28	-	7	146809739	146813458	+	955	protein_coding	-	Rhodanese
Zm00001d035616	3515.94	2749.98	2672.73	1180.91	1222	1347.37	2979.55	1250.1	1.25308	3.89398e-29	9.32348e-28	-	6	37235178	37239054	+	1856	protein_coding	-	Pyrophosphatase
Zm00001d034112	686.449	352.323	349.056	2188.05	2129.16	2206.52	462.609	2174.58	-2.23228	3.99681e-29	9.56225e-28	-	1	284242028	284244325	-	2298	protein_coding	-	Peptidase_S8
Zm00001d007639	343.694	446.367	361.912	910.285	909.951	868.264	383.991	896.167	-1.22222	4.1779e-29	9.98774e-28	-	2	236774748	236782311	+	3634	protein_coding	-	-
Zm00001d011347	4137.96	3431.51	3313.78	1642.7	1695.18	1409.45	3627.75	1582.44	1.19675	4.59255e-29	1.09705e-27	autophagy7	8	147387271	147396132	-	4663	protein_coding	-	-
Zm00001d041243	5819.44	4893.21	4844.33	2607.83	2391.69	2475.84	5185.66	2491.79	1.05714	4.77772e-29	1.1404e-27	-	3	107817035	107822167	+	1555	protein_coding	-	-
Zm00001d047422	1337.31	1101.76	1074.89	527.99	462.512	517.369	1171.32	502.624	1.21973	4.87479e-29	1.16267e-27	-	9	129558501	129565916	-	4842	protein_coding	-	HATPase_c
Zm00001d007072	123.517	93.1004	106.338	321.521	359.049	378.324	107.652	352.965	-1.71192	5.15073e-29	1.22753e-27	-	2	221453612	221455343	+	1261	protein_coding	-	-
Zm00001d030691	419.717	473.363	487.186	959.427	1008.27	948.215	460.089	971.97	-1.07853	5.26667e-29	1.25409e-27	-	1	153357400	153359291	+	1172	protein_coding	-	Ribosomal_L2_C
Zm00001d037636	100.481	88.2974	95.8609	364.388	361.051	281.419	94.8799	335.619	-1.82205	5.2703e-29	1.25409e-27	cellulose synthase2	6	132563362	132570425	+	4565	protein_coding	-	-
Zm00001d031041	178.109	186.355	183.671	472.922	470.161	438.052	182.712	460.378	-1.33295	6.021e-29	1.43161e-27	-	1	174748246	174754584	+	4575	protein_coding	-	-
Zm00001d010261	52.8017	49.4176	62.0493	218.472	211.93	248.167	54.7562	226.19	-2.04418	6.88949e-29	1.63559e-27	-	8	106441757	106443479	+	668	protein_coding	-	-
Zm00001d048203	1428.64	1209.13	1120.09	543.919	564.737	548.664	1252.62	552.44	1.18091	7.00267e-29	1.6599e-27	-	9	152377111	152382143	-	3350	protein_coding	-	SpoIIE
Zm00001d049091	1852.58	1553.52	1532.29	741.333	779.579	775.946	1646.13	765.62	1.1044	7.37781e-29	1.74748e-27	-	4	15753998	15755445	+	1356	protein_coding	-	-
Zm00001d013455	111.596	137.917	115.726	387.945	349.502	440.48	121.746	392.642	-1.68819	7.71874e-29	1.82403e-27	-	5	12055276	12056486	+	1110	protein_coding	-	FKBP_C
Zm00001d009626	36.8293	26.3521	17.8282	189.833	210.583	157.594	27.0032	186.003	-2.77856	7.84928e-29	1.85345e-27	protein phosphatase homolog9	8	73804434	73806809	-	1447	protein_coding	-	PP2C
Zm00001d031880	4.79698	8.97069	4.72861	84.4189	86.2527	95.3564	6.16543	88.676	-3.81962	8.20161e-29	1.93368e-27	-	1	205241191	205242150	+	960	protein_coding	-	-
Zm00001d041277	1506.45	717.412	699.417	156.779	122.783	135.535	974.425	138.366	2.81546	8.24511e-29	1.94245e-27	C2C2-YABBY-transcription factor 5	3	109762671	109768864	-	5167	protein_coding	-	YABBY
Zm00001d037619	136.98	78.624	104.068	407.077	390.175	389.683	106.557	395.645	-1.89184	8.35844e-29	1.96765e-27	-	6	132054552	132056290	+	1647	protein_coding	-	-
Zm00001d049790	379.436	400.095	371.019	766.864	838.331	874.012	383.517	826.402	-1.10669	8.4818e-29	1.99516e-27	-	4	44843621	44845888	+	885	protein_coding	-	-
Zm00001d004960	194.141	270.42	245.89	599.329	637.25	647.596	236.817	628.058	-1.40598	8.97886e-29	2.11048e-27	-	2	150751651	150757700	-	3421	protein_coding	-	HMGL-like
Zm00001d033297	476.225	413.339	467.691	976.049	1023.01	913.052	452.418	970.705	-1.10136	8.98819e-29	2.11106e-27	LIM-transcription factor 5	1	258038207	258048636	-	9272	protein_coding	-	LIM
Zm00001d043674	1551.71	1283.69	1314.98	649.361	650.163	587.95	1383.46	629.158	1.1363	9.10112e-29	2.13433e-27	-	3	206991601	206992551	+	951	protein_coding	-	-
Zm00001d053554	9.29074	6.9452	8.09992	111.449	85.9028	127.97	8.11195	108.441	-3.72316	9.23006e-29	2.16292e-27	-	4	233852901	233854306	+	1210	protein_coding	-	-
Zm00001d027991	226.477	183.364	190.842	538.847	489.198	532.616	200.227	520.22	-1.3777	9.59264e-29	2.24447e-27	Homeobox-transcription factor 5	1	19584556	19586616	+	1669	protein_coding	-	Homeobox
Zm00001d000439	417.017	401.788	469.664	164.849	158.837	152.544	429.489	158.744	1.43446	1.11626e-28	2.60983e-27	-	B73V4_ctg88	8525	11623	+	1617	protein_coding	-	-
Zm00001d012378	10214.6	13180.9	13102.1	5554.38	5394.19	5535.5	12165.9	5494.69	1.14671	1.11856e-28	2.61322e-27	-	8	173232285	173232962	-	678	protein_coding	-	-
Zm00001d020583	60.1603	70.8792	78.2064	310.629	244.863	265.708	69.7486	273.733	-1.97134	1.12249e-28	2.62042e-27	-	7	123675725	123676681	-	957	protein_coding	-	Galactosyl_T
Zm00001d004187	137.497	103.397	115.638	14.9969	13.7649	12.5076	118.844	13.7564	3.09656	1.13725e-28	2.65287e-27	-	2	90014009	90015460	-	1452	protein_coding	-	UDPGT
Zm00001d037242	513.31	443.972	426.711	180.202	145.748	160.71	461.331	162.22	1.50524	1.21267e-28	2.82667e-27	-	6	117577794	117583731	-	2478	protein_coding	-	-
Zm00001d009907	3413.94	2554.56	2581.41	1246.92	1167.86	1141.24	2849.97	1185.34	1.26533	1.32683e-28	3.09042e-27	-	8	88814089	88820257	+	1166	protein_coding	-	-
Zm00001d025413	344.12	468.313	442.147	1064.85	949.118	1085.92	418.193	1033.3	-1.30466	1.34078e-28	3.12055e-27	-	10	117927675	117931068	+	2707	protein_coding	-	-
Zm00001d032158	639.637	721.314	662.069	302.495	308.519	308.036	674.34	306.35	1.13824	1.38694e-28	3.22312e-27	-	1	214729933	214731327	-	1333	protein_coding	-	CAF1
Zm00001d033319	100.032	156.477	85.2454	2.18105	7.50314	1.70061	113.918	3.79493	4.87719	1.40486e-28	3.2623e-27	Aux/IAA-transcription factor 3	1	258878226	258879592	-	1207	protein_coding	-	-
Zm00001d042052	1149.67	1213.07	1025.27	548.288	537.181	496.382	1129.34	527.284	1.09826	1.4093e-28	3.27015e-27	-	3	148711910	148719506	-	6640	protein_coding	-	-
Zm00001d011879	750.352	1003.42	897.533	297.781	367.51	350.351	883.768	338.547	1.38518	1.49384e-28	3.46371e-27	-	8	163860396	163861291	+	829	protein_coding	-	-
Zm00001d042933	4017.86	4703.73	4492.58	2082.84	2088.18	1643.66	4404.72	1938.23	1.18414	1.51835e-28	3.51789e-27	-	3	184473764	184474312	-	549	protein_coding	-	-
Zm00001d043625	451.625	567.967	546.169	1162.68	1109.95	1177.41	521.921	1150.01	-1.13943	1.52212e-28	3.52397e-27	-	3	205468692	205471845	-	1776	protein_coding	-	-
Zm00001d044857	278.328	256.304	250.906	79.1863	78.0218	79.0256	261.846	78.7446	1.7314	1.55481e-28	3.59696e-27	AP2-EREBP-transcription factor 31	9	5518177	5519226	-	1050	protein_coding	-	AP2
Zm00001d035937	739.337	568.129	710.145	1591.03	1512.2	1462.72	672.537	1521.98	-1.17847	1.57053e-28	3.63059e-27	-	6	61319459	61324306	-	2014	protein_coding	-	-
Zm00001d030343	1775.75	2052.77	2109.04	982.51	973.313	913.109	1979.19	956.311	1.04914	1.64201e-28	3.79289e-27	-	1	123707667	123709274	-	1608	protein_coding	-	-
Zm00001d028727	264.504	267.485	244.047	577.62	597.778	586.402	258.678	587.267	-1.18236	1.6432e-28	3.79289e-27	-	1	44512777	44518048	+	2301	protein_coding	-	-
Zm00001d008491	603.525	708.68	657.333	289.394	292.048	271.041	656.513	284.161	1.20763	1.66659e-28	3.844e-27	-	8	10203372	10207090	-	1611	protein_coding	-	-
Zm00001d031212	342.191	287.243	261.697	687.945	714.316	750.932	297.044	717.731	-1.27245	1.71406e-28	3.95055e-27	-	1	182379167	182384473	+	1862	protein_coding	-	Thiolase_N
Zm00001d042738	187.135	162.797	188.095	28.7049	25.5066	42.6089	179.342	32.2734	2.47073	1.76448e-28	4.06372e-27	-	3	178550428	178559208	+	1470	protein_coding	-	U-box
Zm00001d028693	6357.23	9291.09	10033.2	2883.87	3089.78	2940.11	8560.5	2971.25	1.52662	1.84719e-28	4.25102e-27	safener induced1	1	43343008	43345059	-	1394	protein_coding	-	-
Zm00001d017941	0	0	0	48.4421	106.15	89.1233	0	81.2384	-9.36556	1.89443e-28	4.35649e-27	-	5	210498173	210500108	+	1746	protein_coding	-	-
Zm00001d039341	2430.11	2734.45	2764.18	1332.84	1218.17	1386.79	2642.91	1312.6	1.00951	2.06016e-28	4.73407e-27	ethylene insensitive 2	3	2111719	2119789	-	7182	protein_coding	-	-
Zm00001d022077	1197.87	946.351	958.15	450.145	451.811	419.196	1034.12	440.384	1.23103	2.07339e-28	4.76091e-27	-	7	169605804	169611975	+	3623	protein_coding	-	-
Zm00001d002075	834.143	746.933	687.912	340.365	333.285	327.709	756.329	333.786	1.17937	2.12452e-28	4.87106e-27	AP2-EREBP-transcription factor 197	2	5456239	5459958	-	2421	protein_coding	-	AP2
Zm00001d051316	682.24	443.648	530.489	174.755	149.556	144.357	552.126	156.223	1.8196	2.34265e-28	5.36322e-27	Trihelix-transcription factor 16	4	153362817	153366616	-	3007	protein_coding	-	-
Zm00001d002479	1469.08	1087.12	1070.46	483.226	469.211	439.833	1208.89	464.09	1.38062	2.39303e-28	5.47447e-27	-	2	13604789	13605838	-	929	protein_coding	-	-
Zm00001d037717	192.859	278.102	217.449	633.41	603.081	664.728	229.47	633.74	-1.46471	2.50226e-28	5.72012e-27	-	6	135053658	135064649	-	3085	protein_coding	-	HSP70
Zm00001d005965	0.0145604	0.0124671	1.11457	84.9375	53.8439	65.4666	0.380531	68.0826	-7.06514	2.63147e-28	6.01104e-27	-	2	194066038	194067158	+	596	protein_coding	-	-
Zm00001d042966	325.31	294.255	323.327	738.906	652.592	714.897	314.297	702.132	-1.16005	2.75494e-28	6.28376e-27	-	3	185204150	185206008	+	1771	protein_coding	-	Ribosomal_S12
Zm00001d018754	356.374	378.648	415.436	136.407	144.28	127.34	383.486	136.009	1.49466	2.79798e-28	6.37248e-27	-	7	4279746	4285157	+	2923	protein_coding	-	Pkinase_Tyr
Zm00001d007819	225.273	273.981	239.284	617.109	559.846	639.611	246.179	605.522	-1.29806	2.81169e-28	6.39899e-27	-	2	240252323	240254144	+	1718	protein_coding	-	-
Zm00001d009724	214.764	207.752	145.427	674.385	605.077	530.269	189.314	603.243	-1.67166	2.84972e-28	6.48075e-27	-	8	77913640	77925636	-	6401	protein_coding	-	TPR_1
Zm00001d043773	429.764	437.997	430.94	166.692	176.311	179.693	432.9	174.232	1.31315	2.86947e-28	6.52085e-27	-	3	209660488	209667099	-	3089	protein_coding	-	-
Zm00001d053845	5.86318	6.8072	4.70597	108.273	88.9929	78.6904	5.79212	91.9854	-3.96334	3.03206e-28	6.88526e-27	-	4	242162152	242162364	+	213	protein_coding	-	-
Zm00001d014946	147.06	218.46	150.731	590.988	515.841	528.817	172.084	545.215	-1.66287	3.03748e-28	6.89248e-27	-	5	69420806	69426955	+	5980	protein_coding	-	-
Zm00001d037252	241.23	254.821	230.144	558.894	584.072	543.173	242.065	562.046	-1.21476	3.13851e-28	7.1165e-27	LIM-transcription factor 12	6	118129957	118140120	-	5051	protein_coding	-	LIM
Zm00001d048898	7610.6	4900.67	4965	1990.73	1912.52	1881.27	5825.42	1928.17	1.59503	3.33977e-28	7.55616e-27	-	4	7335645	7336952	+	1308	protein_coding	-	Kelch_1
Zm00001d050110	13.1218	20.37	16.2094	113.133	131.403	130.323	16.5671	124.953	-2.90516	3.51198e-28	7.93997e-27	-	4	66333703	66335464	-	1179	protein_coding	-	-
Zm00001d009161	388.624	384.264	370.989	783.924	766.592	803.828	381.292	784.781	-1.04128	3.72188e-28	8.40834e-27	-	8	40267885	40272449	-	3502	protein_coding	-	-
Zm00001d036736	101.059	71.3186	75.3784	327.958	345.491	274.341	82.5854	315.93	-1.93462	4.01746e-28	9.06282e-27	bZIP-transcription factor 76	6	99406292	99413471	+	1331	protein_coding	-	-
Zm00001d029506	194.051	87.8997	86.5771	705.482	697.748	727.495	122.843	710.241	-2.52928	4.04374e-28	9.11543e-27	LBD-transcription factor 5	1	73706673	73707614	-	942	protein_coding	-	-
Zm00001d025864	213.288	254.372	194.646	550.822	605.26	554.872	220.769	570.318	-1.36825	4.43324e-28	9.97884e-27	MYB-transcription factor 132	10	131914989	131917182	-	1680	protein_coding	-	Myb_DNA-binding
Zm00001d021288	2105.08	2048.47	2042.53	1048.42	900.36	1092.32	2065.36	1013.7	1.0263	4.4497e-28	1.00086e-26	-	7	147970755	147972640	-	1636	protein_coding	-	-
Zm00001d016091	674.291	675.824	631.031	313.687	300.16	311.644	660.382	308.497	1.0973	5.14607e-28	1.1558e-26	-	5	144132627	144133823	+	1197	protein_coding	-	UDPGT
Zm00001d018358	4003.23	3142.4	3291.62	7747.34	7110.15	7530.94	3479.09	7462.81	-1.10107	5.27447e-28	1.18378e-26	-	5	219156200	219158425	+	2023	protein_coding	-	-
Zm00001d045218	65.2255	94.6128	96.6187	307.418	299.29	299.908	85.4857	302.205	-1.81984	5.34403e-28	1.19852e-26	protein disulfide isomerase5	9	16468794	16473687	+	2867	protein_coding	-	-
Zm00001d031132	4595.3	4659.17	3934.26	2177.81	2067.55	2282.1	4396.25	2175.82	1.01463	5.40184e-28	1.2106e-26	-	1	178992773	178997888	-	2769	protein_coding	-	HMA
Zm00001d028793	1072.66	899.19	830.139	319.419	230.732	362.58	933.998	304.244	1.61734	5.67882e-28	1.27175e-26	-	1	46498733	46499395	-	663	protein_coding	-	-
Zm00001d024916	478.438	448.322	410.557	151.71	183.032	148.847	445.772	161.196	1.46778	6.66449e-28	1.49032e-26	-	10	94904945	94907435	-	1847	protein_coding	-	MFS_1
Zm00001d018420	133.76	127.358	165.671	395.713	408.611	408.636	142.263	404.32	-1.50606	6.76502e-28	1.5117e-26	-	5	220379839	220387369	-	4718	protein_coding	-	ABC1
Zm00001d028774	466.281	540.406	454.396	184.293	196.68	164.952	487.028	181.975	1.41968	6.78792e-28	1.51572e-26	-	1	46171809	46175164	-	2523	protein_coding	-	Pkinase_Tyr
Zm00001d011642	676.33	795.795	814.036	1562.24	1543.34	1664.24	762.054	1589.94	-1.06071	6.88145e-28	1.5355e-26	-	8	157266444	157270844	-	2195	protein_coding	-	Methyltransf_11
Zm00001d025431	1197.42	1025.34	1182.71	568.065	514.972	522.556	1135.16	535.198	1.08376	7.14539e-28	1.59324e-26	-	10	118602247	118606546	-	3894	protein_coding	-	-
Zm00001d027618	80.0257	101.393	87.8816	281.023	289.142	321.775	89.7666	297.314	-1.72576	7.67125e-28	1.70925e-26	-	1	9112947	9115668	+	1012	protein_coding	-	-
Zm00001d051427	199.197	209.217	205.623	474.788	516.16	483.07	204.679	491.34	-1.26244	7.81223e-28	1.73941e-26	high mobility group protein3	4	158189751	158191758	+	1470	protein_coding	-	HMG_box
Zm00001d025665	534.113	462.081	391.324	148.748	160.784	150.813	462.506	153.448	1.59119	8.01492e-28	1.78196e-26	-	10	125373155	125379315	-	3891	protein_coding	-	Aa_trans
Zm00001d033775	415.919	400.703	484.545	897.315	938.398	951.106	433.722	928.939	-1.09841	9.28895e-28	2.06224e-26	-	1	273294309	273300622	-	5021	protein_coding	-	-
Zm00001d046865	9.78348	20.3462	18.3572	149.44	149.851	113.577	16.1623	137.623	-3.07899	1.01911e-27	2.26091e-26	-	9	108535285	108541755	+	2450	protein_coding	-	-
Zm00001d051543	226.191	255.803	223.216	535.053	594.238	552.226	235.07	560.506	-1.2526	1.05163e-27	2.32969e-26	-	4	162016341	162016841	-	501	protein_coding	-	-
Zm00001d024675	256.721	285.686	270.348	650.255	575.455	640.404	270.918	622.038	-1.19919	1.08229e-27	2.39589e-26	-	10	83281590	83288964	+	958	protein_coding	-	RRM_1
Zm00001d006866	35.4189	43.3353	42.6439	225.227	182.55	177.526	40.466	195.101	-2.26676	1.08429e-27	2.39858e-26	-	2	218206668	218211567	-	2692	protein_coding	-	ketoacyl-synt
Zm00001d038915	159.432	175.895	161.847	399.773	466.562	472.579	165.725	446.305	-1.42765	1.09924e-27	2.42992e-26	-	6	166879015	166882711	+	2113	protein_coding	-	Pkinase_Tyr
Zm00001d048084	674.749	696.641	757.438	324.392	329.606	338.633	709.609	330.877	1.1007	1.16854e-27	2.57941e-26	-	9	149786807	149790346	+	1779	protein_coding	-	-
Zm00001d034722	821.236	625.765	478.552	163.542	177.283	173.347	641.851	171.39	1.90437	1.18201e-27	2.60728e-26	-	1	300741005	300741352	+	348	protein_coding	-	-
Zm00001d047296	283.733	317.743	309.515	674.301	685.968	633.822	303.663	664.697	-1.12987	1.26705e-27	2.79286e-26	-	9	125818094	125820123	+	1016	protein_coding	-	-
Zm00001d039395	117.769	142.874	156.6	382.245	406.808	405.07	139.081	398.041	-1.51559	1.43559e-27	3.16209e-26	-	3	3336553	3338859	-	1238	protein_coding	-	-
Zm00001d013130	12.9336	12.6436	14.9365	110.543	100.827	118.731	13.5046	110.034	-3.01639	1.47108e-27	3.23795e-26	bHLH-transcription factor 60	5	5228815	5231062	-	1626	protein_coding	-	HLH
Zm00001d028651	1202.03	1100.42	1081.57	588.072	512.233	488.227	1128	529.51	1.08963	1.49029e-27	3.27789e-26	wusl1032	1	41801401	41802524	-	1008	protein_coding	-	-
Zm00001d034995	1908.26	1484.97	1390.55	669.602	661.083	648.304	1594.59	659.663	1.27306	1.50312e-27	3.30375e-26	-	6	1301118	1301916	+	799	protein_coding	-	-
Zm00001d010743	590.06	616.178	545.661	231.518	252.518	266.024	583.966	250.02	1.22455	1.54817e-27	3.40035e-26	-	8	126502112	126503641	-	1530	protein_coding	-	Pkinase
Zm00001d052355	11.3278	4.69839	3.65648	90.8587	88.059	97.1078	6.56088	92.0085	-3.78566	1.605e-27	3.52015e-26	WRKY-transcription factor 77	4	188043994	188045262	-	1125	protein_coding	-	WRKY
Zm00001d025831	3054.74	4067.51	3793.51	1669.47	1461.46	1635.43	3638.59	1588.79	1.19526	1.60655e-27	3.52103e-26	ammonium transporter1	10	131243971	131245467	+	1497	protein_coding	-	Ammonium_transp
Zm00001d028586	100.95	159.879	189.482	640.583	571.056	523.182	150.104	578.274	-1.94448	1.70459e-27	3.7306e-26	-	1	40092188	40097279	+	3152	protein_coding	-	-
Zm00001d034432	1480.02	1527.87	1456.89	813.75	704.063	711.965	1488.26	743.26	1.00064	1.77561e-27	3.88327e-26	-	1	292893097	292904934	-	1243	protein_coding	-	-
Zm00001d049016	497.647	696.943	650.07	213.6	218.726	173.784	614.887	202.037	1.60487	1.80244e-27	3.93916e-26	-	4	12584214	12585332	-	1119	protein_coding	-	Kelch_1
Zm00001d018827	487.899	460.935	434.7	193.058	188.239	178.569	461.178	186.622	1.3039	1.86705e-27	4.07747e-26	-	7	6587108	6587917	+	810	protein_coding	-	-
Zm00001d013086	326.981	348.787	357.927	714.002	756.693	712.949	344.565	727.881	-1.07837	1.96963e-27	4.29844e-26	-	5	4528425	4530419	+	1969	protein_coding	-	-
Zm00001d024004	409.762	442.175	366.748	140.021	146.897	154.597	406.228	147.172	1.46468	1.98914e-27	4.33797e-26	-	10	35858507	35864183	-	2097	protein_coding	-	-
Zm00001d013208	1017.38	1269.25	1339.39	3636.8	3701.54	2651.04	1208.68	3329.79	-1.46191	2.0531e-27	4.47111e-26	-	5	6587631	6588425	+	795	protein_coding	-	-
Zm00001d015845	170.51	151.102	145.842	30.944	11.6969	14.1587	155.818	18.9332	3.02587	2.39249e-27	5.19919e-26	-	5	125793301	125802556	-	1081	protein_coding	-	-
Zm00001d019279	4761.34	3560.91	3291.07	1477.39	1530.57	1600.46	3871.11	1536.14	1.3334	2.45119e-27	5.323e-26	cytidine deaminase1	7	25301424	25304588	+	1295	protein_coding	-	-
Zm00001d017270	841.177	764.017	685.67	1587.61	1566.4	1542.75	763.621	1565.58	-1.03584	2.48543e-27	5.39355e-26	phosphoenolpyruvate carboxylase kinase3	5	191243684	191245128	+	1345	protein_coding	-	Pkinase
Zm00001d005037	213.459	201.821	270.581	583.071	570.969	632.45	228.62	595.496	-1.38063	2.51005e-27	5.44315e-26	-	2	155349292	155350224	+	814	protein_coding	-	-
Zm00001d006587	171.959	101.503	126.143	438.487	512.619	455.187	133.202	468.764	-1.81435	2.56635e-27	5.56133e-26	-	2	211693320	211694733	-	1291	protein_coding	-	-
Zm00001d008976	31.2732	64.4121	47.3955	249.615	237.795	227.042	47.6936	238.151	-2.31578	2.61448e-27	5.66164e-26	-	8	28094117	28096573	-	1367	protein_coding	-	-
Zm00001d019306	487.375	329.386	463.926	1057.94	1130.33	1131.61	426.896	1106.63	-1.37404	2.71034e-27	5.86511e-26	-	7	26934723	26940001	+	1733	protein_coding	-	Peptidase_M20
Zm00001d034673	608.011	744.8	566.738	238.243	221.993	260.702	639.85	240.313	1.41236	2.71247e-27	5.86559e-26	-	1	299503736	299505297	-	1562	protein_coding	-	-
Zm00001d032279	3377.96	4426.81	4384.75	1816.43	1885.14	1725.82	4063.17	1809.13	1.16729	2.85422e-27	6.16779e-26	-	1	220036840	220043811	-	3299	protein_coding	-	ABC_tran
Zm00001d012636	83.5304	95.9918	100.259	297.859	322.492	276.329	93.2602	298.893	-1.6788	3.12323e-27	6.73965e-26	-	8	177550298	177553275	-	2368	protein_coding	-	Pkinase_Tyr
Zm00001d045889	90.1718	94.7814	85.668	288.577	264.233	301.031	90.207	284.613	-1.65674	3.14497e-27	6.78182e-26	-	9	46113964	46116409	+	1535	protein_coding	-	Ribosomal_L31e
Zm00001d028775	1657.99	1285	1349.68	642.865	641.806	633.969	1430.89	639.547	1.16148	3.59344e-27	7.74349e-26	-	1	46181362	46183620	-	1155	protein_coding	-	-
Zm00001d053553	276.159	248.529	278.223	612.467	582.961	594.475	267.637	596.634	-1.15676	3.74213e-27	8.05826e-26	-	4	233807693	233818548	-	3050	protein_coding	-	-
Zm00001d029325	41.8318	25.6645	41.3258	184.328	186.455	172.269	36.274	181.017	-2.31593	3.85573e-27	8.29709e-26	-	1	65991013	65992879	-	1206	protein_coding	-	RRM_1
Zm00001d021897	244.483	306.334	332.046	59.7775	61.3338	86.7256	294.287	69.279	2.08601	4.02805e-27	8.65734e-26	-	7	165575276	165577321	-	2046	protein_coding	-	Pkinase
Zm00001d012878	711.343	857.286	787.863	1625.32	1562.67	1576.01	785.497	1588	-1.01539	4.05276e-27	8.69679e-26	ribosomal protein S4	5	1531936	1534668	+	1183	protein_coding	-	Ribosomal_S4e
Zm00001d018839	23.4715	5.95879	0.31632	218.105	227.887	190.96	9.91553	212.317	-4.38388	4.08713e-27	8.76443e-26	cytochrome P-450 19	7	6964999	6966594	-	1596	protein_coding	-	p450
Zm00001d047841	1276.56	1864.58	1764.7	589.896	612.374	658.493	1635.28	620.254	1.39867	4.26869e-27	9.14741e-26	-	9	143024246	143024842	+	597	protein_coding	-	-
Zm00001d001781	68.9688	67.4465	62.5555	242.342	240.284	320.375	66.3236	267.667	-2.0108	4.61277e-27	9.87786e-26	-	2	740855	742900	-	2046	protein_coding	-	Pkinase_Tyr
Zm00001d019280	487.278	508.899	510.531	190.355	110.646	118.111	502.236	139.704	1.84281	4.74055e-27	1.01444e-25	-	7	25458012	25459579	+	1036	protein_coding	-	-
Zm00001d034139	374.139	323.951	329.456	843.546	749.133	718.15	342.515	770.276	-1.16984	4.91959e-27	1.05057e-25	-	1	284867580	284872240	-	1901	protein_coding	-	-
Zm00001d034107	600.942	807.272	926.481	2511.1	2422.33	1926.52	778.232	2286.65	-1.55477	4.92451e-27	1.05089e-25	-	1	284127282	284129120	+	1357	protein_coding	-	p450
novel.355	151.742	197.397	182.408	27.8507	40.6553	28.5923	177.182	32.3661	2.45059	5.0136e-27	1.06842e-25	-	10	41037809	41040915	-	1191	-	-	-
Zm00001d028355	700.268	559.663	543.524	241.811	226.75	219.874	601.151	229.478	1.38807	5.14227e-27	1.09509e-25	-	1	31794590	31806747	-	4624	protein_coding	-	-
Zm00001d025160	76.3021	94.4199	70.8556	264.775	279.192	271.191	80.5259	271.72	-1.75262	5.85662e-27	1.24549e-25	-	10	106964303	106965933	+	760	protein_coding	-	-
Zm00001d008457	262.483	263.222	290.781	615.381	579.176	652.197	272.162	615.585	-1.17727	6.02843e-27	1.28115e-25	-	8	9218920	9221936	+	2364	protein_coding	-	Pkinase_Tyr
Zm00001d024853	140.818	145.402	165.934	395.877	400.349	391.493	150.718	395.906	-1.39261	6.25433e-27	1.32824e-25	1-aminocyclopropane-1-carboxylate oxidase15	10	90664003	90665073	+	1071	protein_coding	-	2OG-FeII_Oxy
Zm00001d025892	1298.77	1415.67	1344.74	669.637	711.842	589.604	1353.06	657.028	1.04204	6.49309e-27	1.37799e-25	-	10	133211005	133217035	+	4838	protein_coding	-	AFG1_ATPase
Zm00001d014088	455.095	548.721	561.017	209.653	181.576	205.746	521.611	198.991	1.38891	6.506e-27	1.37978e-25	-	5	31964458	31969276	+	3542	protein_coding	-	-
Zm00001d016285	373.501	518.622	496.35	1140.91	1116.52	1059.5	462.825	1105.64	-1.25596	7.10724e-27	1.50522e-25	-	5	155592092	155595494	-	3288	protein_coding	-	Pkinase
Zm00001d031204	3321.56	2583.02	2519.08	1274.84	1249.61	1236.53	2807.89	1253.66	1.16314	7.29128e-27	1.54314e-25	-	1	181980151	181983844	-	1212	protein_coding	-	-
Zm00001d005936	1244.12	1448.8	1433.39	673.421	700.696	640.107	1375.43	671.408	1.03458	7.38321e-27	1.56152e-25	-	2	193409296	193410477	-	1182	protein_coding	-	-
Zm00001d002103	89.2901	103.85	97.0415	337.058	282.58	298.048	96.7274	305.895	-1.66059	7.42335e-27	1.56893e-25	-	2	5981831	5989287	-	6108	protein_coding	-	-
novel.26	620.504	673.137	549.358	254.685	245.943	272.287	614.333	257.638	1.25331	8.19276e-27	1.73036e-25	-	1	47732017	47732505	+	418	-	-	-
Zm00001d013111	459.955	603.315	571.569	1174.73	1310.44	1205.97	544.946	1230.38	-1.1743	8.49319e-27	1.79259e-25	-	5	4796152	4799203	-	1541	protein_coding	-	DnaJ_C
Zm00001d021773	265.335	388.622	257.248	73.8003	58.7157	48.1255	303.735	60.2139	2.33096	8.95594e-27	1.88896e-25	-	7	162780554	162780784	+	231	protein_coding	-	-
Zm00001d008465	97.2511	108.341	90.4111	296.744	346.459	292.537	98.6678	311.913	-1.65879	9.43058e-27	1.98771e-25	-	8	9362789	9378737	+	2053	protein_coding	-	Pkinase
Zm00001d019983	281.108	307.309	268.333	84.2087	91.1765	59.6746	285.583	78.3533	1.86359	9.64376e-27	2.03125e-25	bri1-like receptor kinase1	7	81911649	81915296	-	3648	protein_coding	-	Pkinase
Zm00001d020781	1202.12	876.727	879.798	395.349	384.722	368.047	986.215	382.706	1.36503	9.68599e-27	2.03875e-25	-	7	132449037	132455871	-	2333	protein_coding	-	-
Zm00001d053868	106.089	88.2859	89.1582	301.896	276.161	316.311	94.5109	298.123	-1.65676	9.82995e-27	2.06764e-25	-	4	242572673	242573902	+	871	protein_coding	-	-
Zm00001d014952	280.327	339.172	299.336	81.7128	89.9159	107.224	306.278	92.951	1.72059	9.93967e-27	2.0893e-25	-	5	69616029	69617760	-	1293	protein_coding	-	Pkinase
Zm00001d024258	242.646	292.12	230.378	70.3824	46.4831	65.6921	255.048	60.8525	2.06292	1.05494e-26	2.21596e-25	-	10	59906061	59918458	+	966	protein_coding	-	2OG-FeII_Oxy
Zm00001d021727	336.398	387.315	349.022	119.145	136.186	102.006	357.578	119.112	1.58525	1.06545e-26	2.23651e-25	-	7	161516179	161520789	-	2929	protein_coding	-	Pkinase_Tyr
Zm00001d002934	18.3672	51.6158	29.1077	210.713	286.938	235.157	33.0303	244.269	-2.8797	1.11173e-26	2.33207e-25	NAC-transcription factor 103	2	27119340	27120568	-	987	protein_coding	-	NAM
Zm00001d011183	12.4284	34.9032	27.5878	165.205	173.572	172.45	24.9731	170.409	-2.76165	1.11755e-26	2.34267e-25	thiamine biosynthesis1	8	142217718	142219220	-	1413	protein_coding	-	-
Zm00001d049201	487.959	251.727	287.341	42.5161	54.2494	56.7566	342.342	51.1741	2.73976	1.14266e-26	2.39368e-25	-	4	20300477	20302033	-	1557	protein_coding	-	p450
Zm00001d006368	543.835	682.002	558.345	213.534	251.832	222.611	594.727	229.325	1.37539	1.147e-26	2.40115e-25	-	2	205866818	205869808	-	1341	protein_coding	-	-
Zm00001d021583	256.439	262.956	250.813	86.0428	78.0848	63.4167	256.736	75.8481	1.75526	1.22264e-26	2.55428e-25	-	7	156885893	156890748	-	3234	protein_coding	-	-
Zm00001d040422	386.574	305.761	301.991	788.526	737.961	870.549	331.442	799.012	-1.26944	1.30757e-26	2.72801e-25	-	3	42672281	42680006	+	6326	protein_coding	-	MFS_1
Zm00001d046961	1865.59	2122.32	1940.92	949.727	880.686	682.675	1976.27	837.696	1.23768	1.41926e-26	2.95503e-25	-	9	113240979	113241680	+	702	protein_coding	-	-
Zm00001d013812	878.566	744.89	745.473	1602.47	1578.31	1576.01	789.643	1585.6	-1.00587	1.47069e-26	3.05799e-25	-	5	21282883	21293656	+	1602	protein_coding	-	RRM_1
Zm00001d052371	268.284	395.088	386.449	73.7951	85.3707	99.1241	349.94	86.0966	2.02273	1.47998e-26	3.07522e-25	-	4	188392275	188393223	-	949	protein_coding	-	-
Zm00001d009579	251.131	197.274	227.545	558.287	564.755	525.173	225.317	549.405	-1.28595	1.52743e-26	3.17168e-25	-	8	71612135	71614100	+	795	protein_coding	-	-
Zm00001d000399	506.553	430.518	482.786	1024.24	939.156	968.033	473.286	977.144	-1.04628	1.58505e-26	3.28911e-25	chloroplast protein synthesis2	B73V4_ctg4	28493	32925	+	2119	protein_coding	-	-
Zm00001d050173	104.326	115.268	101.853	427.898	345.097	310.217	107.149	361.071	-1.75236	1.6139e-26	3.34672e-25	-	4	70689730	70698125	+	1314	protein_coding	-	-
Zm00001d042599	467.295	498.422	461.122	207.877	203.833	198.38	475.613	203.363	1.2248	1.64609e-26	3.41118e-25	-	3	173127608	173128798	+	1191	protein_coding	-	-
Zm00001d006467	3230.53	4545.38	4091.62	1720.8	1673.74	1741.35	3955.84	1711.97	1.20829	1.79453e-26	3.71629e-25	adenosine 5'-phosphosulfate reductase-like2	2	209132700	209135945	-	1749	protein_coding	-	-
Zm00001d041568	246.081	241.575	276.833	603.097	547.947	603.594	254.83	584.879	-1.19866	1.79722e-26	3.71936e-25	-	3	127512197	127514125	-	1249	protein_coding	-	Ribosomal_L2_C
Zm00001d047833	569.037	592.228	542.078	267.218	243.306	219.694	567.781	243.406	1.22007	1.86078e-26	3.84831e-25	autophagy1c	9	142784493	142792921	+	5710	protein_coding	-	Pkinase
Zm00001d038161	767.435	656.833	670.284	1342.39	1494.94	1435.98	698.184	1424.44	-1.02845	1.89754e-26	3.92171e-25	-	6	149974813	149981979	+	1523	protein_coding	-	-
Zm00001d010700	14.0008	18.0009	7.28169	102.816	124.074	124.08	13.0944	116.99	-3.1462	1.96067e-26	4.04947e-25	-	8	124961672	124970124	+	2812	protein_coding	-	B_lectin
Zm00001d045763	965.614	900.229	886.283	461.802	478.498	432.641	917.375	457.647	1.00295	1.97441e-26	4.07509e-25	-	9	37487738	37493402	-	2659	protein_coding	-	-
Zm00001d049607	39.6682	31.1707	40.2719	191.047	237.396	164.729	37.0369	197.724	-2.413	1.97572e-26	4.07509e-25	-	4	37273054	37276474	-	1816	protein_coding	-	-
Zm00001d038004	651.767	598.307	588.259	279.12	292.12	260.216	612.778	277.152	1.14419	2.13987e-26	4.40776e-25	-	6	144866036	144869120	-	854	protein_coding	-	-
Zm00001d005459	2421.23	1905.89	1842.11	905.329	943.045	905.153	2056.41	917.842	1.1637	2.2027e-26	4.53414e-25	cytidine deaminase2	2	174943009	174945711	+	1151	protein_coding	-	-
Zm00001d032536	4812.45	3916.61	4047.12	1967.45	1901.32	2205.05	4258.72	2024.6	1.07274	2.30541e-26	4.74241e-25	-	1	229864724	229868112	-	3389	protein_coding	-	-
Zm00001d049552	187.804	207.009	223.724	484.265	519.821	485.745	206.179	496.611	-1.26733	2.38402e-26	4.90084e-25	-	4	34381361	34384226	-	2586	protein_coding	-	-
Zm00001d011891	196.217	232.056	247.9	571.584	603.446	518.746	225.391	564.592	-1.32413	2.54153e-26	5.21767e-25	-	8	164106171	164115399	-	1623	protein_coding	-	-
Zm00001d020510	227.06	227.519	213.921	494.441	506.817	522.758	222.834	508.005	-1.18827	2.54737e-26	5.22618e-25	-	7	119793266	119797173	+	3261	protein_coding	-	-
Zm00001d002668	388.187	479.803	429.796	166.322	165.303	156.134	432.595	162.586	1.41089	2.67155e-26	5.47409e-25	-	2	18798594	18804133	+	4121	protein_coding	-	-
Zm00001d022073	1637.85	1408.61	1734.6	780.888	756.5	780.423	1593.69	772.603	1.04426	2.67176e-26	5.47409e-25	-	7	169489044	169492981	+	1597	protein_coding	-	Abhydrolase_1
Zm00001d052622	327.75	304.504	333.682	707.468	663.763	663.552	321.979	678.261	-1.07521	3.44895e-26	7.03576e-25	-	4	195068477	195072679	-	2398	protein_coding	-	-
Zm00001d015705	88.5502	113.1	124.238	362.514	364.655	313.065	108.63	346.745	-1.67324	3.44995e-26	7.03576e-25	-	5	109791492	109802417	+	1093	protein_coding	-	-
Zm00001d018629	980.36	855.636	786.174	346.823	338.566	420.791	874.057	368.727	1.2452	3.67083e-26	7.47631e-25	-	7	1372027	1372659	-	633	protein_coding	-	-
Zm00001d025614	2494.69	3913.04	3994.94	1160.11	1122.77	1245.81	3467.56	1176.23	1.55968	3.73486e-26	7.6017e-25	-	10	123911243	123912298	-	1056	protein_coding	-	-
Zm00001d029963	2000.06	1682.71	1620.18	890.505	771.066	799.137	1767.65	820.236	1.10698	3.79168e-26	7.71225e-25	MYB-related-transcription factor 32	1	96573408	96575415	+	1409	protein_coding	-	Myb_DNA-binding
Zm00001d053415	0	0	0	51.8788	53.344	43.8051	0	49.676	-8.65558	3.80667e-26	7.73764e-25	-	4	230807016	230807411	+	396	protein_coding	-	-
Zm00001d016588	682.376	513.992	488.26	155.984	173.462	206.119	561.543	178.521	1.65342	4.19577e-26	8.5173e-25	-	5	168633141	168636493	-	2872	protein_coding	-	-
Zm00001d006663	194.589	149.031	144.884	442.875	437.913	454.475	162.835	445.088	-1.45041	4.30903e-26	8.74146e-25	light harvesting complex A1	2	213805344	213811979	+	1149	protein_coding	-	-
Zm00001d025869	90.0644	81.428	91.1387	327.024	254.91	290.952	87.5437	290.962	-1.73259	5.52741e-26	1.11617e-24	-	10	132099365	132104510	+	3243	protein_coding	-	-
Zm00001d050383	108.644	151.743	153.199	420.26	444.593	383.165	137.862	416.006	-1.59209	5.68761e-26	1.14776e-24	-	4	85015212	85019176	-	1880	protein_coding	-	Biotin_lipoyl
Zm00001d041571	66.1109	46.0938	49.8778	0	0	0	54.0275	0	8.7763	5.74123e-26	1.15783e-24	-	3	127608422	127609744	+	1323	protein_coding	-	-
Zm00001d052985	1569.65	1384.26	1454.51	693.417	795.444	685.878	1469.47	724.913	1.01969	6.03254e-26	1.21499e-24	-	4	207561707	207563124	+	1009	protein_coding	-	-
Zm00001d002426	79.7485	39.6647	58.9515	296.157	265.27	256.631	59.4549	272.686	-2.19534	6.05872e-26	1.21946e-24	-	2	12406436	12411685	-	3033	protein_coding	-	-
Zm00001d019934	431.724	499.819	567.596	179.736	192.151	148.649	499.713	173.512	1.52524	6.26203e-26	1.25956e-24	-	7	77376492	77379346	-	1782	protein_coding	-	Glyco_hydro_17
Zm00001d029763	7.49936	10.5535	26.9049	145.929	142.302	140.031	14.9859	142.754	-3.23729	6.26688e-26	1.25971e-24	-	1	86136740	86137516	-	777	protein_coding	-	-
Zm00001d048393	23.1354	16.1753	17.4306	171.402	116.22	135.481	18.9137	141.035	-2.89172	6.61813e-26	1.32945e-24	-	9	155557499	155563185	+	1402	protein_coding	-	Ras
Zm00001d015226	455.54	373.037	330.027	120.639	115.57	130.383	386.201	122.198	1.65896	7.31273e-26	1.46707e-24	G2-like-transcription factor 18	5	80066943	80069666	-	1935	protein_coding	-	Myb_DNA-binding
Zm00001d018680	195.805	117.175	94.7365	6.05665	8.26457	9.96316	135.906	8.0948	4.05218	7.45287e-26	1.49324e-24	-	7	2404739	2406359	+	1515	protein_coding	-	-
Zm00001d031227	1079.04	954.169	984.402	531.616	462.651	441.535	1005.87	478.601	1.07003	7.48967e-26	1.49867e-24	-	1	182704313	182705449	+	892	protein_coding	-	-
Zm00001d008987	1621.04	1141	1134.08	462.988	524.541	457.803	1298.7	481.777	1.43055	7.48971e-26	1.49867e-24	-	8	28720644	28722575	+	1829	protein_coding	-	p450
Zm00001d038374	422.977	484.465	423.084	886.457	882.275	945.805	443.509	904.846	-1.02825	7.83191e-26	1.56511e-24	-	6	155771539	155773464	+	1101	protein_coding	-	-
Zm00001d034596	1.35829	10.9404	0.141346	112.684	109.414	81.2546	4.14666	101.117	-4.53769	8.74771e-26	1.74473e-24	bHLH-transcription factor 48	1	297421545	297422826	+	690	protein_coding	-	-
Zm00001d014317	1204.12	1410.82	1259.37	637.317	608.594	670.118	1291.44	638.676	1.01568	8.77043e-26	1.74813e-24	-	5	40685899	40686909	-	828	protein_coding	-	-
Zm00001d043932	390.379	324.042	334.109	814.608	881.748	718.895	349.51	805.084	-1.20375	8.94926e-26	1.78262e-24	-	3	214147146	214147625	+	480	protein_coding	-	-
Zm00001d037810	16.6921	14.1048	32.7649	235.198	192.842	142.04	21.1872	190.027	-3.15572	9.03453e-26	1.79844e-24	-	6	138532222	138543958	-	9606	protein_coding	-	-
Zm00001d043225	49.8961	65.2162	81.3253	238.724	257.138	259.627	65.4792	251.83	-1.94061	9.7444e-26	1.93475e-24	-	3	192392374	192393555	-	1182	protein_coding	-	-
Zm00001d040619	55.3466	63.9657	65.6816	242.578	247.167	202.559	61.6646	230.768	-1.9021	1.04142e-25	2.06508e-24	-	3	54139362	54139841	+	480	protein_coding	-	-
Zm00001d046147	109.597	159.307	123.838	15.5265	21.2651	14.245	130.914	17.0122	2.93623	1.06738e-25	2.1152e-24	-	9	67032745	67033269	-	525	protein_coding	-	-
Zm00001d045184	1884.99	1435.99	1484.95	715.862	662.726	735.655	1601.98	704.747	1.18429	1.13434e-25	2.24501e-24	-	9	15353940	15354797	-	858	protein_coding	-	Pkinase
Zm00001d038843	308.251	345.115	322.369	700.306	678.517	659.932	325.245	679.585	-1.06302	1.19599e-25	2.3655e-24	WRKY-transcription factor 82	6	165655159	165656827	+	1381	protein_coding	-	WRKY
Zm00001d023429	480.282	546.187	465.929	1001.9	1014.62	979.668	497.466	998.731	-1.0052	1.23456e-25	2.44022e-24	-	10	5402577	5411941	+	1969	protein_coding	-	-
Zm00001d013568	16396.9	12948.7	13948.5	27841	33684.3	32658.9	14431.4	31394.7	-1.1213	1.34907e-25	2.66485e-24	responsive to abscisic acid15	5	14451040	14451980	-	794	protein_coding	-	RRM_1
Zm00001d004012	88.5588	61.246	86.3455	254.987	287.486	288.402	78.7168	276.958	-1.81333	1.36312e-25	2.69087e-24	-	2	75641850	75675408	+	3873	protein_coding	-	-
Zm00001d032060	897.758	1082.83	1115.46	498.251	479.33	436.159	1032.02	471.247	1.13029	1.38192e-25	2.72624e-24	-	1	211112193	211116480	-	2902	protein_coding	-	-
Zm00001d015032	932.296	754.198	787	388.45	340.416	377.248	824.498	368.705	1.15989	1.39379e-25	2.74789e-24	-	5	72787738	72794488	-	2270	protein_coding	-	Pkinase_Tyr
Zm00001d025145	1963.61	1674.52	1469.17	808.65	647.951	671.51	1702.43	709.37	1.26214	1.39817e-25	2.75477e-24	-	10	106520797	106520997	+	201	protein_coding	-	-
Zm00001d011932	430.69	559.931	544.909	168.711	189.174	201.4	511.843	186.428	1.45761	1.40532e-25	2.76709e-24	-	8	164811359	164812930	-	1572	protein_coding	-	p450
Zm00001d048770	404.71	342.456	388.031	114.453	136.872	146.664	378.399	132.663	1.51303	1.48492e-25	2.92195e-24	-	4	5257025	5257772	+	530	protein_coding	-	-
Zm00001d034641	1065.18	1359.22	1233.73	595.328	504.872	473.788	1219.38	524.663	1.21565	1.50758e-25	2.96465e-24	-	1	298696773	298697294	+	522	protein_coding	-	-
Zm00001d025846	521.239	406.542	426.599	136.391	165.391	169.049	451.46	156.944	1.52497	1.51159e-25	2.97064e-24	-	10	131474854	131478746	-	2026	protein_coding	-	Glyco_hydro_1
Zm00001d034283	799.858	645.455	637.029	1491.24	1420.31	1471	694.114	1460.85	-1.07373	1.6324e-25	3.20602e-24	-	1	288457795	288458472	-	678	protein_coding	-	-
Zm00001d020201	387.037	458.341	453.751	904.818	861.138	899.872	433.043	888.609	-1.03681	1.6351e-25	3.20927e-24	-	7	98881911	98884286	-	1167	protein_coding	-	-
Zm00001d021951	174.435	169.371	175.546	417.869	424.249	404.909	173.117	415.676	-1.26332	1.66931e-25	3.27434e-24	-	7	166927433	166930144	+	1903	protein_coding	-	Arm
Zm00001d012909	6789.77	5144.05	5580.08	2847.78	2710.44	2556.46	5837.97	2704.89	1.10974	1.71546e-25	3.36272e-24	-	5	1879412	1882859	-	2527	protein_coding	-	Abhydrolase_1
Zm00001d013191	57.667	59.6447	73.5039	213.362	233.185	259.868	63.6052	235.471	-1.88586	1.71736e-25	3.36429e-24	-	5	6160424	6160777	-	354	protein_coding	-	-
Zm00001d034568	1218.29	1059.42	1090.73	588.458	551.802	521.526	1122.81	553.929	1.01841	1.7425e-25	3.40834e-24	-	1	296485583	296489077	-	2438	protein_coding	-	MFS_1
Zm00001d007789	30.6066	40.7859	28.0102	166.16	149.416	184.405	33.1342	166.661	-2.32613	1.83307e-25	3.5796e-24	-	2	239777541	239780141	-	2601	protein_coding	-	Pkinase
novel.1611	451.66	399.537	440.031	183.699	169.767	175.088	430.409	176.185	1.28698	1.89172e-25	3.69017e-24	-	6	56499634	56525452	-	7402	-	-	-
Zm00001d021168	1085.7	1198.32	1125.27	561.14	484.827	389.059	1136.43	478.342	1.24712	1.89209e-25	3.69017e-24	-	7	144743120	144744903	-	1668	protein_coding	-	UDPGT
Zm00001d031050	514.405	499.144	629.883	1196.55	1147.67	1143.12	547.811	1162.44	-1.08541	1.92319e-25	3.74846e-24	-	1	174872589	174876413	-	2317	protein_coding	-	DEAD
Zm00001d013750	128.795	128.117	128.248	342.684	325.846	344.006	128.386	337.512	-1.39401	2.02594e-25	3.94623e-24	-	5	19222627	19225400	+	797	protein_coding	-	RRM_1
Zm00001d037616	251.34	238.948	210.734	569.534	543.554	515.27	233.674	542.786	-1.21605	2.12405e-25	4.13211e-24	-	6	131895109	131897519	-	1427	protein_coding	-	-
Zm00001d010925	701.277	421.82	418.081	124.736	128.644	113.861	513.726	122.414	2.06808	2.15263e-25	4.18506e-24	-	8	133733061	133734092	+	975	protein_coding	-	-
Zm00001d002953	280.366	338.086	307.327	683.764	639.819	685.283	308.593	669.622	-1.11735	2.1735e-25	4.22297e-24	-	2	27992445	27996965	-	1377	protein_coding	-	-
Zm00001d025146	1653.11	1270.06	1259.82	629.766	613.35	586.258	1394.33	609.791	1.19272	2.4352e-25	4.72087e-24	-	10	106549886	106558251	+	393	protein_coding	-	-
Zm00001d025566	5616.36	4300.94	4228.83	2160.73	2179.83	2014.07	4715.38	2118.21	1.15442	2.43589e-25	4.72087e-24	-	10	122509798	122511588	+	783	protein_coding	-	-
Zm00001d003612	278.657	271.183	282.946	651.22	617.038	562.759	277.595	610.339	-1.13698	2.52942e-25	4.89907e-24	-	2	50120976	50124154	+	1119	protein_coding	-	-
Zm00001d017079	237.631	327.769	327.572	74.8995	79.8512	88.1957	297.657	80.9821	1.87714	2.81297e-25	5.44483e-24	-	5	184659751	184662560	+	2254	protein_coding	-	-
Zm00001d028117	367.27	407.359	492.353	999.053	1002.77	889.633	422.328	963.818	-1.19019	2.83042e-25	5.47517e-24	-	1	23321794	23325398	-	1756	protein_coding	-	-
Zm00001d024679	754.854	703.496	688.755	336.041	367.424	340.269	715.702	347.911	1.04089	2.91425e-25	5.63379e-24	bHLH-transcription factor 172	10	83443909	83447138	+	1605	protein_coding	-	-
Zm00001d017271	2051.43	2817.37	2631.29	5723.17	5484.21	5350.34	2500.03	5519.24	-1.14245	2.96066e-25	5.71993e-24	-	5	191255085	191261009	-	3821	protein_coding	-	PfkB
Zm00001d033049	100.469	69.8385	43.8073	351.721	422.83	317.447	71.3716	363.999	-2.34786	3.02043e-25	5.83174e-24	ZIM-transcription factor 3	1	248522876	248523364	+	489	protein_coding	-	Zim
Zm00001d044230	259.853	264.058	242.858	72.5197	91.1622	73.4838	255.59	79.0552	1.69288	3.03897e-25	5.86385e-24	-	3	222536200	222537794	-	1093	protein_coding	-	-
Zm00001d012598	225.235	270.576	236.982	545.383	590.54	547.7	244.264	561.208	-1.19916	3.1866e-25	6.14488e-24	-	8	177040668	177042867	-	861	protein_coding	-	-
Zm00001d014969	336.54	384.072	381.035	737.177	762.907	852.578	367.216	784.221	-1.09385	3.1937e-25	6.15471e-24	-	5	70572894	70574745	+	691	protein_coding	-	-
Zm00001d048317	962.896	812.423	833.188	373.8	333.862	432.455	869.503	380.039	1.19361	3.33222e-25	6.41365e-24	-	9	154459210	154461209	+	937	protein_coding	-	-
Zm00001d052702	79.4975	126.406	120.903	397.085	398.651	333.657	108.935	376.464	-1.78743	3.45948e-25	6.65442e-24	-	4	198185534	198190149	+	1455	protein_coding	-	Radical_SAM
Zm00001d033777	70.426	73.2398	78.3878	252.005	230.357	235.221	74.0179	239.194	-1.69132	3.48048e-25	6.68648e-24	-	1	273462134	273466455	-	4322	protein_coding	-	Pkinase_Tyr
Zm00001d025893	240.067	260.416	223.333	513.428	603.402	600.067	241.272	572.299	-1.24483	3.5801e-25	6.87356e-24	-	10	133218764	133222199	-	2303	protein_coding	-	-
Zm00001d004250	838.674	721.875	675.224	287.776	352.882	314.26	745.258	318.306	1.22803	3.73771e-25	7.16278e-24	-	2	96474153	96474356	-	204	protein_coding	-	-
Zm00001d008975	241.72	285.607	272.536	563.194	606.962	617.982	266.621	596.046	-1.15957	3.79335e-25	7.26489e-24	-	8	27990096	27996516	-	3057	protein_coding	-	tRNA-synt_2
Zm00001d046549	358.108	462.81	466.238	911.373	985.315	951.917	429.052	949.535	-1.14536	3.85696e-25	7.38213e-24	-	9	95423390	95429102	-	3326	protein_coding	-	GTP_EFTU
Zm00001d026194	184.823	185.131	164.395	44.6538	41.2132	48.6158	178.117	44.8276	1.9868	4.26039e-25	8.13911e-24	-	10	140686240	140689007	-	1461	protein_coding	-	-
Zm00001d003427	43.5039	42.5153	53.9414	171.627	208.569	210.349	46.6535	196.848	-2.07368	4.35331e-25	8.31148e-24	-	2	43982572	43986370	+	2635	protein_coding	-	Helicase_C
Zm00001d007853	0	0	0	61.0545	41.0553	51.177	0	51.0956	-8.69536	4.37873e-25	8.35483e-24	-	2	240960244	240965099	-	4577	protein_coding	-	NB-ARC
Zm00001d043808	985.508	1207.32	1164.23	498.869	540.852	554.244	1119.02	531.322	1.07506	4.51451e-25	8.60326e-24	-	3	210745455	210746583	+	940	protein_coding	-	-
novel.840	20.4564	11.4999	5.03362	116.81	112.866	119.498	12.33	116.391	-3.2241	4.61332e-25	8.78613e-24	-	3	49218534	49221565	-	2839	-	-	-
Zm00001d049438	214.11	177.092	115.676	6.48828	9.99986	22.003	168.959	12.8304	3.7137	4.69527e-25	8.93116e-24	-	4	30251451	30252602	+	976	protein_coding	-	-
Zm00001d014863	328.875	386.739	479.437	99.1617	131.766	90.3192	398.35	107.082	1.89494	4.80881e-25	9.14149e-24	MYB-related-transcription factor 96	5	66024695	66027984	-	2478	protein_coding	-	Myb_DNA-binding
Zm00001d009596	84.3386	122.338	154.828	500.255	452.668	397.392	120.501	450.105	-1.89975	4.8449e-25	9.20441e-24	E. coli Ras-like protein1	8	72389684	72393869	-	2004	protein_coding	-	-
Zm00001d046993	212.173	140.405	184.708	512.91	500.404	483.917	179.096	499.077	-1.47844	4.8685e-25	9.24355e-24	-	9	114347644	114347928	+	285	protein_coding	-	-
Zm00001d039935	143.229	158.908	164.955	37.7513	19.0252	25.0428	155.698	27.2731	2.50242	4.97328e-25	9.43668e-24	heat shock protein17.2	3	19868724	19869483	+	752	protein_coding	-	-
Zm00001d023984	249.447	148.119	120.26	13.2874	18.5461	8.77403	172.609	13.5358	3.66177	5.22984e-25	9.91739e-24	-	10	34278519	34282752	+	1501	protein_coding	-	Lipase_GDSL
Zm00001d020280	82.7824	64.4429	77.3115	238.567	248.726	285.938	74.8456	257.743	-1.78237	5.2443e-25	9.93868e-24	-	7	103977437	103982053	-	1797	protein_coding	-	MFS_1
Zm00001d028432	16.1517	12.6008	9.45617	105.246	100.99	96.8796	12.7362	101.039	-2.97732	5.35294e-25	1.01384e-23	CCAAT-HAP5-transcription factor 511	1	34899450	34900187	-	738	protein_coding	-	-
Zm00001d048382	289.035	243.089	307.943	624.743	633.557	626.809	280.022	628.37	-1.16594	5.43196e-25	1.02817e-23	-	9	155283825	155285857	+	826	protein_coding	-	-
Zm00001d042811	922.209	805.582	869.875	432.133	445.474	387.648	865.889	421.751	1.03723	6.26928e-25	1.1852e-23	-	3	180893820	180895226	+	1407	protein_coding	-	-
Zm00001d022607	449.384	449.294	398.995	172.134	132.743	175.386	432.558	160.088	1.43194	6.65696e-25	1.25772e-23	-	7	180943155	180943819	+	570	protein_coding	-	Cu_bind_like
Zm00001d022272	773.502	695.617	704.867	363.31	357.246	320.319	724.662	346.959	1.06153	6.71524e-25	1.26795e-23	-	7	174087849	174091633	+	2751	protein_coding	-	Pkinase
Zm00001d047931	858.414	687.825	694.723	1607.39	1500.17	1551.79	746.987	1553.12	-1.05623	6.72323e-25	1.26868e-23	-	9	145651651	145653291	+	1641	protein_coding	-	-
Zm00001d049632	1526.62	1886.8	1926.41	789.72	879.764	844.173	1779.94	837.886	1.08731	6.76103e-25	1.27504e-23	-	4	38171001	38172440	-	1440	protein_coding	-	Kelch_1
Zm00001d044099	749.004	563.131	516.12	1434.48	1446.09	1487.22	609.418	1455.93	-1.2564	7.15006e-25	1.34758e-23	carbonic anhydrase1	3	219075378	219082694	-	1988	protein_coding	-	-
Zm00001d026335	952.094	847.399	692.975	305.113	324.036	368.575	830.823	332.575	1.32105	7.2347e-25	1.36187e-23	autophagy8b	10	143747463	143750718	-	1004	protein_coding	-	-
Zm00001d001790	2090.37	1779.97	1777.12	951.116	980.781	856.4	1882.49	929.433	1.01796	8.06676e-25	1.51664e-23	autophagy4a	2	1019499	1023493	+	3258	protein_coding	-	-
Zm00001d027593	114.512	104.209	105.232	316.247	394.388	299.553	107.984	336.729	-1.63945	8.65167e-25	1.62463e-23	-	1	8596506	8599611	-	2229	protein_coding	-	-
Zm00001d049815	353.794	403.213	337.738	766	770.394	735.366	364.915	757.253	-1.0529	9.06333e-25	1.70089e-23	RPL17	4	45901761	45904117	-	1000	protein_coding	-	-
Zm00001d039658	543.92	641.3	625.932	285.907	261.636	247.629	603.717	265.058	1.18618	9.19738e-25	1.72395e-23	bZIP-transcription factor 6	3	10933798	10935205	+	1309	protein_coding	-	bZIP_1
Zm00001d006520	337.893	303.223	292.596	652.263	652.828	643.846	311.237	649.646	-1.06164	9.64846e-25	1.8074e-23	PDK regulatory protein1	2	210399298	210402238	+	1625	protein_coding	-	DUF299
Zm00001d037266	78.6561	86.8064	84.3043	10.3226	8.2319	8.03373	83.2556	8.86275	3.20822	1.01781e-24	1.90545e-23	-	6	118734099	118741159	+	1487	protein_coding	-	-
Zm00001d037513	352.618	187.613	229.267	898.705	841.863	860.276	256.499	866.948	-1.75651	1.02605e-24	1.91971e-23	germin-like protein1	6	127667045	127667683	-	639	protein_coding	-	-
Zm00001d021873	573.157	674.437	647.948	274.021	286.451	302.81	631.847	287.76	1.13511	1.03861e-24	1.94204e-23	-	7	165216428	165219454	+	1287	protein_coding	-	-
Zm00001d024772	223.61	133.136	96.1542	11.0613	9.14161	9.86096	150.967	10.0213	3.89485	1.08839e-24	2.03388e-23	-	10	87301613	87302477	+	737	protein_coding	-	-
Zm00001d024734	873.87	598.822	567.034	206.979	171.773	118.639	679.909	165.797	2.03492	1.09265e-24	2.04061e-23	-	10	85620431	85625034	+	1511	protein_coding	-	-
Zm00001d042005	602.853	444.359	454.535	1174.58	1156.93	1099.02	500.582	1143.51	-1.19193	1.09664e-24	2.04682e-23	-	3	147031216	147034710	-	2142	protein_coding	-	AA_kinase
Zm00001d047501	385.396	413.818	390.565	855.832	748.084	806.439	396.593	803.452	-1.01891	1.14033e-24	2.12708e-23	succinate dehydrogenase5	9	132763532	132766871	-	1549	protein_coding	-	-
Zm00001d041826	309.58	363.317	336.189	688.182	692.272	711.314	336.362	697.256	-1.05111	1.2258e-24	2.28513e-23	-	3	139451349	139452335	+	987	protein_coding	-	Pkinase
Zm00001d018901	167.196	167.91	141.413	381.863	418.676	457.431	158.84	419.323	-1.39927	1.23675e-24	2.30275e-23	-	7	8756087	8758156	+	1544	protein_coding	-	-
Zm00001d026012	242.529	350.642	363.165	86.4323	73.2515	88.1449	318.779	82.6096	1.94604	1.26919e-24	2.35887e-23	-	10	135966636	135967690	-	902	protein_coding	-	-
Zm00001d029618	131.563	151.939	151.168	25.3368	29.6233	12.1837	144.89	22.3813	2.68729	1.27761e-24	2.37166e-23	-	1	79829911	79830843	-	933	protein_coding	-	-
Zm00001d038537	545.463	568.068	479.98	239.331	204.703	180.081	531.17	208.038	1.35006	1.33271e-24	2.47246e-23	-	6	159545684	159546748	-	1065	protein_coding	-	-
Zm00001d035135	106.695	81.2893	62.0241	294.026	306.496	377.737	83.336	326.086	-1.96652	1.35733e-24	2.51661e-23	-	6	6610861	6611724	-	864	protein_coding	-	-
Zm00001d016307	850.744	751.732	778.753	376.423	326.533	405.359	793.743	369.439	1.1025	1.38353e-24	2.56364e-23	-	5	156562154	156563470	+	1317	protein_coding	-	-
Zm00001d046492	3288.88	2451.77	2696.59	1353.4	1312.99	1254.38	2812.41	1306.92	1.10538	1.45753e-24	2.69591e-23	elongated mesocotyl2	9	92290431	92299586	-	1380	protein_coding	-	-
Zm00001d006944	1288.11	1044.64	1041.33	544.273	509.464	534.357	1124.69	529.364	1.08658	1.57329e-24	2.90828e-23	-	2	219965544	219970180	-	2271	protein_coding	-	Pkinase
Zm00001d033551	924.164	780.327	767.498	401.56	388.354	385.187	823.996	391.7	1.07215	1.57647e-24	2.91241e-23	-	1	266922337	266963190	+	13842	protein_coding	-	Acid_phosphat_A
Zm00001d051429	249.635	277.629	254.283	81.7046	90.2356	63.3569	260.516	78.4324	1.72996	1.62291e-24	2.99641e-23	-	4	158250987	158252072	+	1086	protein_coding	-	DUF295
Zm00001d046424	74.5915	53.1546	73.6632	269.596	239.579	225.136	67.1364	244.77	-1.86538	1.74636e-24	3.21854e-23	-	9	89351972	89352930	-	930	protein_coding	-	-
Zm00001d047382	804.094	792.446	712.08	372.3	354.247	398.949	769.54	375.166	1.03612	1.7511e-24	3.22534e-23	plasmacytoma 326 homolog	9	128261281	128263941	+	1824	protein_coding	-	-
Zm00001d003663	530.598	382.857	464.353	1003.12	1012.64	1111.13	459.269	1042.3	-1.18229	1.83081e-24	3.36815e-23	-	2	53137983	53140425	+	1198	protein_coding	-	-
Zm00001d019650	76.3484	82.3377	86.4677	293.172	265.349	235.813	81.7179	264.778	-1.69539	1.90443e-24	3.4994e-23	-	7	48185296	48195340	-	2334	protein_coding	-	-
Zm00001d012810	215.881	195.434	154.455	541.578	487.463	472.144	188.59	500.395	-1.40786	1.98789e-24	3.65058e-23	sigma-like factor6	5	684894	687528	+	2281	protein_coding	-	Sigma70_r4
Zm00001d025474	592.493	460.234	456.847	195.457	175.203	192.245	503.191	187.635	1.4218	2.0933e-24	3.83502e-23	-	10	119967321	119981337	-	3594	protein_coding	-	Voltage_CLC
Zm00001d042847	84.0081	63.4114	84.0623	246.797	249.718	257.811	77.1606	251.442	-1.70311	2.44793e-24	4.48206e-23	-	3	181900541	181905600	-	2207	protein_coding	-	PfkB
Zm00001d029516	247.599	293.615	281.752	644.93	582.915	588.994	274.322	605.613	-1.14256	2.48364e-24	4.53935e-23	-	1	74158653	74164282	-	5630	protein_coding	-	Glyco_transf_8
Zm00001d022342	13.4244	28.2644	25.2515	125.499	158.165	144.614	22.3134	142.76	-2.66915	2.48869e-24	4.54587e-23	-	7	175846507	175850538	-	1635	protein_coding	-	Exo_endo_phos
Zm00001d017746	222.59	228.731	230.984	490.462	492.039	540.857	227.435	507.786	-1.1581	2.60845e-24	4.75899e-23	vitamin E synthesis4	5	205825586	205829216	+	1340	protein_coding	-	Methyltransf_11
Zm00001d019454	778.938	725.982	563.662	1577.34	1456.89	1670.61	689.527	1568.28	-1.18546	3.09126e-24	5.63318e-23	-	7	34478617	34488461	-	1380	protein_coding	-	-
Zm00001d013862	13478.8	16991.8	16786.2	8051.46	7461.82	7892.85	15752.3	7802.04	1.01361	3.25741e-24	5.93245e-23	-	5	23180469	23183875	+	2063	protein_coding	-	p450
Zm00001d006211	606.534	470.532	467.247	1128.1	1073.18	1177.5	514.771	1126.26	-1.12964	3.43928e-24	6.25627e-23	-	2	201912795	201914678	-	1565	protein_coding	-	-
Zm00001d009112	639.743	697.593	721.724	296.819	351.127	278.044	686.353	308.663	1.15335	3.46048e-24	6.29114e-23	-	8	37142883	37144876	-	631	protein_coding	-	-
Zm00001d044898	329.499	75.106	87.3152	0	0	0	163.973	0	10.3801	3.63133e-24	6.59784e-23	-	9	6691109	6692081	+	876	protein_coding	-	Cu_bind_like
Zm00001d020986	11.7891	10.4387	15.9671	90.2329	120.588	102.323	12.7316	104.381	-3.02394	3.82148e-24	6.93924e-23	-	7	139367277	139370608	-	1859	protein_coding	-	-
Zm00001d016893	36.6974	36.9277	58.1812	178.956	200.214	207.631	43.9354	195.6	-2.15081	4.00342e-24	7.26534e-23	-	5	179479278	179480567	-	924	protein_coding	-	-
Zm00001d003744	325.596	338.434	326.997	100.826	132.71	86.6544	330.342	106.73	1.62999	4.03686e-24	7.32171e-23	-	2	57100388	57105801	-	1833	protein_coding	-	-
Zm00001d021839	551.538	447.448	408.523	1225.36	1150.56	980.145	469.17	1118.69	-1.25382	4.50648e-24	8.16385e-23	-	7	164317820	164319461	-	1531	protein_coding	-	-
Zm00001d043890	361.929	331.059	415.212	128.246	140.558	137.432	369.4	135.412	1.44763	4.97581e-24	8.99822e-23	-	3	213161401	213171531	-	2998	protein_coding	-	Pkinase_Tyr
Zm00001d042758	298.258	183.948	223.217	43.7583	55.3605	37.4448	235.141	45.5212	2.36626	5.47337e-24	9.89219e-23	NAC-transcription factor 93	3	179023907	179025903	-	1367	protein_coding	-	NAM
Zm00001d053862	335.755	357.41	265.423	96.6904	73.0903	104.496	319.529	91.4257	1.80298	5.52227e-24	9.97473e-23	-	4	242512732	242523643	-	944	protein_coding	-	Rhodanese
Zm00001d027353	315.943	226.955	220.159	651.472	659.288	637.523	254.352	649.428	-1.35224	5.55473e-24	1.00275e-22	-	1	3495121	3497148	-	1462	protein_coding	-	adh_short
Zm00001d037631	134.767	221.047	198.377	31.2632	33.0735	32.325	184.73	32.2205	2.51481	5.73447e-24	1.03459e-22	-	6	132458321	132458674	+	354	protein_coding	-	-
Zm00001d045661	28.9493	25.108	17.6878	139.858	134.075	122.831	23.915	132.255	-2.46209	5.76573e-24	1.03962e-22	C2C2-CO-like-transcription factor 4	9	32056769	32058471	+	1581	protein_coding	-	CCT
Zm00001d014196	38.0838	50.3259	61.8133	237.493	216.714	187.294	50.0743	213.834	-2.09157	5.7873e-24	1.0429e-22	-	5	35992510	35997626	-	1628	protein_coding	-	-
Zm00001d049956	62.6499	54.7732	37.6101	196.989	235.294	211.887	51.6777	214.723	-2.05202	6.19004e-24	1.11417e-22	-	4	55420635	55429063	+	2615	protein_coding	-	-
Zm00001d020741	580.392	750.707	660.834	226.34	295.051	270.385	663.978	263.925	1.33217	6.31353e-24	1.13507e-22	-	7	130840864	130842003	+	1140	protein_coding	-	Abhydrolase_3
Zm00001d010797	139.33	113.897	163.316	23.4663	21.9686	26.128	138.848	23.8543	2.53439	6.49976e-24	1.16719e-22	profilin homolog2	8	128115856	128116962	-	902	protein_coding	-	-
Zm00001d003974	58.0715	95.2403	68.3966	304.108	268.017	256.589	73.9028	276.238	-1.90012	6.50802e-24	1.16799e-22	umc131	2	72986095	72986979	+	450	protein_coding	-	-
Zm00001d036570	125.444	150.387	113.709	346.331	363.67	351.096	129.847	353.699	-1.44447	7.02129e-24	1.25791e-22	-	6	93085359	93085772	-	414	protein_coding	-	-
Zm00001d043525	929.851	1305.44	1265.61	462.733	501.661	386.529	1166.97	450.308	1.37358	7.10783e-24	1.27268e-22	-	3	202742210	202743157	+	861	protein_coding	-	-
Zm00001d042961	292.529	384.981	379.665	120.782	117.488	119.434	352.392	119.235	1.56224	7.27029e-24	1.30101e-22	respiratory burst oxidase1	3	184964596	184969233	-	2999	protein_coding	-	FAD_binding_8
Zm00001d010646	231.326	193.648	206.882	523.265	517.955	456.772	210.619	499.331	-1.24555	7.36535e-24	1.31726e-22	set domain gene105	8	122873951	122875909	-	1959	protein_coding	-	SET
Zm00001d019079	197.496	190.837	161.121	436.486	431.441	468.058	183.151	445.329	-1.28132	7.39389e-24	1.32159e-22	-	7	15547553	15566753	-	2035	protein_coding	-	RRM_1
Zm00001d053716	175.699	178.417	179.041	401.564	422.271	479.032	177.719	434.289	-1.28797	7.78545e-24	1.38997e-22	-	4	239767587	239770836	-	1356	protein_coding	-	-
Zm00001d016705	382.551	485.608	465.308	140.321	160.672	181.78	444.489	160.924	1.46654	7.94839e-24	1.41742e-22	-	5	173179372	173180406	+	1035	protein_coding	-	-
Zm00001d017397	621.567	574.437	620.228	270.423	239.324	303.941	605.411	271.229	1.15769	9.15833e-24	1.63129e-22	-	5	194705728	194706324	+	597	protein_coding	-	Auxin_inducible
Zm00001d047186	131.657	177.642	135.531	459.302	377.979	427.506	148.276	421.595	-1.507	9.38437e-24	1.66963e-22	-	9	121314787	121317011	+	883	protein_coding	-	S4
Zm00001d050838	76.3331	85.6333	82.0078	296.5	243.121	244.943	81.3247	261.521	-1.68467	1.06022e-23	1.88303e-22	-	4	125848028	125857181	+	1672	protein_coding	-	RRM_1
Zm00001d036465	146.155	127.017	274.838	18.1569	17.4666	14.2582	182.67	16.6273	3.44715	1.06147e-23	1.88418e-22	-	6	89380730	89381374	+	645	protein_coding	-	-
Zm00001d039316	143.802	201.922	192.605	508.515	470.976	451.502	179.443	476.998	-1.4098	1.07685e-23	1.91036e-22	-	3	1541745	1544300	-	1461	protein_coding	-	-
Zm00001d003287	133.326	205.022	172.094	467.775	458.015	518.45	170.147	481.414	-1.49924	1.08828e-23	1.92954e-22	-	2	38811050	38812608	+	899	protein_coding	-	-
Zm00001d041220	405.963	373.016	374.45	121.449	137.655	166.627	384.476	141.91	1.43885	1.089e-23	1.9297e-22	-	3	106078570	106079511	+	942	protein_coding	-	ELO
Zm00001d006493	1599.61	1389.71	1234.56	3181.16	3025.44	2679.32	1407.96	2961.97	-1.07306	1.12271e-23	1.98829e-22	-	2	209822231	209825657	+	2780	protein_coding	-	MatE
Zm00001d039454	71.9086	70.2343	107.618	289.306	301.286	271.912	83.2536	287.501	-1.78632	1.13073e-23	2.00135e-22	-	3	4760989	4762395	-	1407	protein_coding	-	-
Zm00001d017403	1001.63	889.992	857.584	381.042	483.403	397.621	916.403	420.689	1.124	1.15106e-23	2.03616e-22	autophagy13b	5	194992409	194999989	-	1956	protein_coding	-	-
Zm00001d003903	12.7761	8.19107	12.6238	88.8582	91.6791	115.356	11.197	98.6311	-3.12657	1.18641e-23	2.09628e-22	ZIM-transcription factor 33	2	66485018	66487506	-	841	protein_coding	-	Zim
Zm00001d025409	197.061	235.114	201.243	66.3486	52.1695	57.4245	211.139	58.6476	1.84357	1.21996e-23	2.15433e-22	AP2-EREBP-transcription factor 21	10	117748319	117749080	-	762	protein_coding	-	AP2
Zm00001d008271	1836.25	1566.05	1528.83	880.263	785.832	779.309	1643.71	815.135	1.0111	1.22496e-23	2.16191e-22	-	8	3624572	3629269	+	3071	protein_coding	-	HMGL-like
Zm00001d052340	844.813	996.926	948.337	442.615	443.362	494.191	930.025	460.056	1.01569	1.23788e-23	2.18347e-22	-	4	187401028	187402359	-	1332	protein_coding	-	Pkinase
Zm00001d028187	1639.48	1446.85	1276.15	688.081	723.592	705.846	1454.16	705.84	1.04276	1.30485e-23	2.29896e-22	-	1	25755280	25759748	+	3684	protein_coding	-	-
Zm00001d045056	100.386	101.492	75.7014	307.054	280.907	269.205	92.5264	285.722	-1.62599	1.31327e-23	2.31248e-22	serine threonine kinase1	9	11221592	11224808	+	2935	protein_coding	-	Pkinase_Tyr
Zm00001d041495	40.6814	35.468	30.3174	147.172	207.036	170.547	35.4889	174.919	-2.29725	1.31921e-23	2.32162e-22	-	3	124129914	124133015	+	2127	protein_coding	-	-
Zm00001d019981	1543.42	1314.35	1222.88	657.616	677.66	661.819	1360.21	665.699	1.03076	1.40118e-23	2.46445e-22	-	7	81821997	81825706	+	2804	protein_coding	-	UQ_con
Zm00001d038820	431.633	513.305	528.67	200.503	212.169	204.727	491.203	205.8	1.25505	1.43834e-23	2.52838e-22	-	6	165215562	165222835	+	1853	protein_coding	-	-
Zm00001d043418	379.877	334.089	311.238	726.805	744.748	683.203	341.735	718.252	-1.07163	1.47564e-23	2.59246e-22	-	3	199094453	199105329	+	10073	protein_coding	-	-
Zm00001d009000	138.414	148.629	151.202	343.655	387.625	370.011	146.081	367.097	-1.32798	1.4806e-23	2.5997e-22	-	8	29485965	29488075	-	723	protein_coding	-	-
Zm00001d047664	122.269	166.185	124.015	375.988	417.63	517.965	137.49	437.194	-1.66739	1.50346e-23	2.63834e-22	-	9	138540104	138540709	-	606	protein_coding	-	-
Zm00001d026050	632.316	646.129	629.673	303.029	333.429	316.989	636.039	317.815	1.00149	1.53622e-23	2.69429e-22	GRAS-transcription factor 22	10	137005720	137007591	+	1872	protein_coding	-	GRAS
Zm00001d036986	220.473	194.342	154.478	40.2158	44.2813	26.5725	189.764	37.0232	2.35327	1.62908e-23	2.85391e-22	-	6	108327528	108338061	+	6111	protein_coding	-	ABC2_membrane
Zm00001d034946	9.29076	5.86321	9.18025	88.1926	77.9697	77.1148	8.1114	81.0924	-3.30476	1.63749e-23	2.867e-22	-	1	306417753	306418649	+	897	protein_coding	-	Myb_DNA-binding
Zm00001d049624	123.055	152.482	102.383	18.9941	20.313	11.4423	125.973	16.9165	2.88602	1.68229e-23	2.94377e-22	-	4	37970635	37973407	-	1799	protein_coding	-	-
Zm00001d018069	158.625	169.498	208.352	431.586	448.035	476.151	178.825	451.924	-1.33656	1.75966e-23	3.07566e-22	ATP synthase chloroplast subunit1	5	213760677	213761423	+	747	protein_coding	-	-
Zm00001d026377	40.0535	56.6041	36.2159	196.349	179.88	180.411	44.2911	185.547	-2.06348	1.9844e-23	3.46455e-22	-	10	144637101	144640154	+	1752	protein_coding	-	Sugar_tr
Zm00001d040107	627.159	781.733	715.042	283.764	238.29	330.136	707.978	284.063	1.31697	1.98609e-23	3.46554e-22	-	3	27840060	27843743	+	1707	protein_coding	-	Arm
Zm00001d043880	93.6537	82.7017	102.472	251.476	306.828	310.967	92.9424	289.757	-1.63855	2.02235e-23	3.52482e-22	-	3	212730430	212732771	-	1840	protein_coding	-	-
Zm00001d049428	76.193	88.8065	68.5367	5.34104	9.28264	5.3198	77.8454	6.64783	3.52931	2.12009e-23	3.69308e-22	-	4	30062147	30063288	+	969	protein_coding	-	-
Zm00001d016551	15.0637	19.0464	3.93053	124.198	119.401	106.637	12.6802	116.745	-3.18603	2.12447e-23	3.69862e-22	-	5	167017161	167020325	+	1870	protein_coding	-	-
Zm00001d046352	203.165	241.105	243.465	512.658	524.328	506.423	229.245	514.469	-1.1655	2.28539e-23	3.97652e-22	-	9	82889286	82893077	-	2262	protein_coding	-	GST_N
Zm00001d011236	1391.8	1571.51	1769.04	794.29	751.864	791.221	1577.45	779.125	1.01742	2.37054e-23	4.1154e-22	-	8	144142073	144142525	-	453	protein_coding	-	Histone
Zm00001d046616	828.413	700.427	762.476	387.474	375.516	367.196	763.772	376.728	1.0188	2.39636e-23	4.15787e-22	-	9	98847757	98851557	-	2405	protein_coding	-	Pkinase_Tyr
Zm00001d022468	689.527	509.583	530.721	210.54	216.629	236.397	576.61	221.189	1.38203	2.4505e-23	4.24941e-22	-	7	178223380	178232942	+	8751	protein_coding	-	-
Zm00001d005764	411.063	569.049	572.39	1119.7	1213.87	1252.95	517.501	1195.5	-1.20738	2.74928e-23	4.75949e-22	-	2	187147474	187151967	+	4169	protein_coding	-	-
Zm00001d053900	192.044	191.043	194.052	410.745	495.131	469.756	192.38	458.544	-1.25171	2.80331e-23	4.84759e-22	-	4	243349088	243352645	-	1844	protein_coding	-	-
Zm00001d034095	409.406	485.895	508.97	197.989	137.324	162.47	468.09	165.928	1.49359	2.90429e-23	5.01376e-22	-	1	283893649	283895468	+	1165	protein_coding	-	p450
Zm00001d031303	321.377	187.448	223.383	49.3658	47.6922	51.2389	244.069	49.4323	2.30071	3.50128e-23	6.02411e-22	-	1	185700379	185710906	+	3720	protein_coding	-	-
Zm00001d046676	1222.63	1012.56	1000.89	524.371	537.169	526.217	1078.69	529.252	1.02704	3.52685e-23	6.06472e-22	-	9	101918009	101919782	+	1465	protein_coding	-	PALP
ZeamMp050	66.8353	79.6283	59.3136	6.50471	2.68969	3.54785	68.5924	4.24742	3.95952	3.57056e-23	6.13646e-22	-	Mt	138031	138330	-	300	protein_coding	-	-
Zm00001d023423	471.408	443.719	401.348	938.972	857.489	837.672	438.825	878.044	-1.0011	3.81149e-23	6.54324e-22	-	10	5173804	5179273	-	4171	protein_coding	-	-
Zm00001d030609	104.93	124.726	149.456	372.731	349.77	343.821	126.371	355.441	-1.49114	3.82941e-23	6.57033e-22	-	1	148162035	148190548	+	3871	protein_coding	-	-
Zm00001d028004	27.3405	28.8693	46.6739	166.838	154.955	188.908	34.2946	170.234	-2.30698	3.89163e-23	6.66966e-22	-	1	19965956	19969415	-	2532	protein_coding	-	-
Zm00001d021901	1152.08	711.207	714.94	280.256	271.837	243.989	859.41	265.361	1.69476	3.906e-23	6.69057e-22	stress-induced protein1	7	165699754	165700437	-	684	protein_coding	-	Thaumatin
Zm00001d043795	3864.72	4650.05	4695.59	2223.24	2187.3	1747.85	4403.45	2052.8	1.10088	4.44111e-23	7.58187e-22	-	3	210370495	210371606	+	1036	protein_coding	-	-
Zm00001d028325	57.0897	24.4941	21.4454	222.592	211.029	237.27	34.3431	223.63	-2.69707	4.54278e-23	7.75115e-22	brassinosteroid synthesis1	1	30793737	30799897	-	2380	protein_coding	-	p450
Zm00001d008289	114.071	149.239	122.652	347.325	352.635	334.854	128.654	344.938	-1.42168	4.67398e-23	7.97059e-22	-	8	4168577	4182179	-	7070	protein_coding	-	-
Zm00001d037198	334.393	225.909	217.971	47.9706	64.4433	60.2485	259.424	57.5542	2.1712	4.71381e-23	8.03407e-22	-	6	115432815	115445954	-	2336	protein_coding	-	-
Zm00001d033913	120.03	158.439	137.52	366.749	350.565	400.789	138.663	372.701	-1.42528	4.93232e-23	8.3972e-22	-	1	278405119	278408427	-	1475	protein_coding	-	-
Zm00001d009417	135.283	151.118	182.952	395.73	403.993	410.457	156.451	403.393	-1.36551	5.20289e-23	8.84319e-22	-	8	63479440	63482512	-	2958	protein_coding	-	-
Zm00001d031196	231.303	232.842	165.019	39.6831	55.4252	35.6509	209.721	43.5864	2.26446	5.33104e-23	9.05602e-22	-	1	181859731	181860228	-	498	protein_coding	-	-
Zm00001d045360	662.285	1101.6	1072.38	300.912	332.623	282.617	945.421	305.384	1.63009	5.73483e-23	9.73657e-22	-	9	19551755	19552126	+	372	protein_coding	-	-
Zm00001d014355	177.14	193.221	198.498	437.438	457.384	415.602	189.62	436.808	-1.20326	5.8003e-23	9.84231e-22	-	5	42443374	42444156	-	783	protein_coding	-	-
Zm00001d023923	166.569	198.514	166.631	43.5528	44.254	25.6205	177.238	37.8091	2.22383	5.89171e-23	9.99191e-22	-	10	28420100	28422811	+	2712	protein_coding	-	NB-ARC
Zm00001d005029	251.468	224.456	241.409	580.007	532.515	493.615	239.111	535.379	-1.16342	5.9945e-23	1.01606e-21	GRAS-transcription factor 37	2	154743078	154746493	-	2321	protein_coding	-	GRAS
Zm00001d027667	2410.64	1847.67	1850.12	4205.11	4251.17	4141.66	2036.14	4199.31	-1.04434	6.6112e-23	1.11936e-21	-	1	10614579	10622700	-	6242	protein_coding	-	-
Zm00001d017106	420.327	543.019	589.523	1203.58	1232.35	1081.81	517.623	1172.58	-1.17939	6.96975e-23	1.17813e-21	-	5	185544849	185554402	+	3081	protein_coding	-	Actin
Zm00001d052472	79.5595	64.5403	89.6396	286.64	228.232	287.616	77.9131	267.496	-1.7787	7.04734e-23	1.18994e-21	-	4	190781502	190787238	+	4634	protein_coding	-	HMGL-like
Zm00001d033589	72.568	76.4563	66.0912	237.92	220.302	216.295	71.7052	224.839	-1.64779	7.90234e-23	1.33211e-21	-	1	267976400	267977244	-	777	protein_coding	-	-
Zm00001d020961	328.718	382.063	446.21	111.317	146.273	130.23	385.664	129.273	1.57762	8.03247e-23	1.35257e-21	-	7	137989627	137992577	-	1731	protein_coding	-	Epimerase
Zm00001d049583	100.17	96.8938	65.4982	307.423	264.086	334.437	87.5205	301.982	-1.78546	8.29681e-23	1.39556e-21	-	4	36134527	36140205	-	4284	protein_coding	-	DnaJ_C
Zm00001d006374	456.553	657.75	544.218	1204.71	1252.43	1244.7	552.84	1233.95	-1.15783	8.53765e-23	1.4345e-21	-	2	206057451	206060931	+	2455	protein_coding	-	Metallophos
Zm00001d053286	228.45	217.625	254.871	494.162	566.741	519	233.649	526.634	-1.17156	9.31013e-23	1.56344e-21	-	4	224096212	224115964	-	5068	protein_coding	-	-
Zm00001d002816	317.95	507.295	557.925	112.096	131.657	92.0564	461.057	111.937	2.04123	9.63604e-23	1.61553e-21	-	2	23485039	23486175	-	734	protein_coding	-	Glyoxalase
Zm00001d028180	163.1	136.167	115.039	385.115	379.232	359.961	138.102	374.769	-1.43993	1.0199e-22	1.70898e-21	low phytic acid1	1	25632515	25636718	+	2695	protein_coding	-	-
Zm00001d007175	870.657	787.074	782.335	1771.65	1718.97	1432.73	813.355	1641.12	-1.01294	1.23048e-22	2.05737e-21	-	2	223829103	223831634	-	2402	protein_coding	-	-
Zm00001d033717	187.382	175.295	202.981	526.292	440.556	428.962	188.553	465.27	-1.30363	1.27295e-22	2.12722e-21	-	1	272123492	272125627	-	1074	protein_coding	-	-
Zm00001d018128	69.9854	100.412	109.16	284.968	324.332	291.755	93.1858	300.352	-1.68636	1.32278e-22	2.2093e-21	-	5	214803776	214806107	-	1688	protein_coding	-	Cyclin_C
Zm00001d043534	306.933	290.89	348.336	624.354	661.085	692.575	315.386	659.338	-1.06329	1.34595e-22	2.24677e-21	-	3	203070424	203076245	+	1664	protein_coding	-	-
Zm00001d020524	68.2137	74.3696	81.7459	220.781	228.602	240.817	74.7764	230.067	-1.61954	1.35536e-22	2.26003e-21	-	7	120895372	120913683	-	4534	protein_coding	-	-
Zm00001d021638	56.7031	81.7731	63.708	232.081	214.67	244.455	67.3948	230.402	-1.77126	1.39309e-22	2.32043e-21	-	7	158775963	158777528	-	1566	protein_coding	-	AAA
Zm00001d018016	37.0394	28.6774	24.5698	135.147	164.63	139.961	30.0955	146.579	-2.2797	1.44608e-22	2.40491e-21	-	5	212198363	212199559	+	1197	protein_coding	-	-
Zm00001d008238	137.945	118.174	137.296	322.283	346.073	396.451	131.139	354.936	-1.43534	1.46248e-22	2.43077e-21	-	8	2256303	2260962	+	1216	protein_coding	-	-
Zm00001d007921	173.867	144.371	144.679	364.608	396.611	442.205	154.306	401.141	-1.37737	1.49699e-22	2.48544e-21	-	2	242698020	242699502	+	1230	protein_coding	-	-
Zm00001d048634	313.261	378.201	362.584	732.387	691.268	723.85	351.348	715.835	-1.02648	1.50602e-22	2.49775e-21	benzoxazinone synthesis6	4	1846585	1848071	+	1466	protein_coding	-	2OG-FeII_Oxy
Zm00001d018011	2730.57	2438.3	1991.52	1060.37	1037.35	1194.74	2386.8	1097.49	1.12083	1.58399e-22	2.62282e-21	-	5	211975629	211984184	-	2463	protein_coding	-	-
Zm00001d037929	186.072	258.035	259.416	560.902	567.31	638.825	234.508	589.012	-1.32767	1.60119e-22	2.64988e-21	-	6	142399394	142401680	-	1345	protein_coding	-	-
Zm00001d027907	997.827	794.292	844.724	412.121	438.059	422.05	878.948	424.077	1.05138	1.6393e-22	2.71149e-21	-	1	17314485	17317861	+	1729	protein_coding	-	-
Zm00001d011799	1184.77	918.861	885.594	450.117	337.418	420.432	996.409	402.655	1.30608	1.6874e-22	2.78955e-21	-	8	161724919	161726722	+	802	protein_coding	-	-
Zm00001d029207	96.6842	79.1304	78.7985	12.9292	6.32019	8.02092	84.871	9.09012	3.1961	1.81883e-22	3.002e-21	-	1	62417036	62418643	-	1232	protein_coding	-	-
Zm00001d006511	745.056	605.529	645.961	330.2	275.283	271.855	665.515	292.446	1.18435	1.86761e-22	3.08086e-21	-	2	210204093	210207784	-	2086	protein_coding	-	-
Zm00001d021652	195.467	180.97	200.821	448.375	487.797	413.689	192.42	449.953	-1.22506	1.92379e-22	3.17184e-21	ribosomal protein L44	7	159150824	159153011	+	759	protein_coding	-	-
Zm00001d022126	2279.86	3069.26	3149.59	1364.96	1226.63	1128.45	2832.9	1240.01	1.19164	2.0607e-22	3.39393e-21	-	7	170886332	170890114	+	1696	protein_coding	-	Pkinase_Tyr
Zm00001d048866	48.4709	68.185	56.6706	3.18513	1.80064	2.69075	57.7755	2.55884	4.41875	2.15578e-22	3.54863e-21	-	4	6685773	6687431	+	1559	protein_coding	-	-
Zm00001d005642	310.982	401.903	346.682	778.701	704.936	784.123	353.189	755.92	-1.09751	2.16013e-22	3.55389e-21	-	2	181731962	181733845	-	1059	protein_coding	-	-
Zm00001d046803	385.177	394.432	366.442	155.293	132.833	170.957	382.017	153.028	1.31851	2.18545e-22	3.59364e-21	-	9	106507667	106508898	-	917	protein_coding	-	-
Zm00001d034611	40.0727	46.8072	47.2499	186.88	153.927	193.328	44.7099	178.045	-1.99114	2.19256e-22	3.60339e-21	-	1	297848873	297849262	+	390	protein_coding	-	-
Zm00001d013113	327.4	437.174	354.933	137.283	133.101	133.779	373.169	134.721	1.46882	2.30365e-22	3.77992e-21	-	5	4876757	4878827	+	1110	protein_coding	-	-
Zm00001d018206	3805.38	2464.52	2498.55	1003.01	995.695	662.665	2922.81	887.124	1.72001	2.33689e-22	3.83243e-21	-	5	216589277	216592402	-	1996	protein_coding	-	NAD_binding_1
Zm00001d005920	1609.64	1147.96	1245.77	608.681	549.799	592.753	1334.46	583.744	1.1923	2.62104e-22	4.29385e-21	carbonic anhydrase4	2	192762349	192766625	-	2098	protein_coding	-	-
Zm00001d048948	416.367	399.005	343.708	762.58	821.931	755.111	386.36	779.874	-1.01296	2.85357e-22	4.67231e-21	-	4	10532759	10533688	-	794	protein_coding	-	-
Zm00001d007192	334.535	439.678	393.884	803.47	824.572	800.093	389.366	809.378	-1.05509	2.85911e-22	4.67888e-21	-	2	224425013	224429818	+	2100	protein_coding	-	-
Zm00001d002708	189.754	134.326	139.054	11.7099	29.6527	24.3516	154.378	21.9047	2.81687	3.09118e-22	5.05062e-21	-	2	19911563	19919891	-	3419	protein_coding	-	E1-E2_ATPase
Zm00001d039795	431.453	505.202	488.515	194.315	174.165	222.211	475.057	196.897	1.27009	3.166e-22	5.16465e-21	-	3	15022780	15024252	+	777	protein_coding	-	Abhydrolase_3
Zm00001d042142	4.66545	3.49055	4.60854	112.174	80.7215	58.633	4.25485	83.8427	-4.26394	3.16991e-22	5.1683e-21	-	3	153382173	153383674	+	1335	protein_coding	-	Metallophos
Zm00001d047707	269.76	291.688	318.41	573.951	647.417	653.942	293.286	625.103	-1.09071	3.22006e-22	5.24728e-21	-	9	139669683	139672630	-	1055	protein_coding	-	-
Zm00001d048736	2289.58	1529	1695.23	744.539	757.464	784.992	1837.94	762.332	1.26946	3.27578e-22	5.33526e-21	-	4	4607651	4610357	+	1771	protein_coding	-	Aminotran_1_2
Zm00001d011929	222.34	218.427	209.271	462.48	469.21	461.557	216.68	464.416	-1.09951	3.43862e-22	5.59752e-21	-	8	164793032	164802617	+	3927	protein_coding	-	-
Zm00001d011373	174.064	147.861	159.461	466.546	429.771	361.402	160.462	419.24	-1.3858	3.69667e-22	6.01441e-21	-	8	148912004	148917649	-	5646	protein_coding	-	-
Zm00001d049061	31.6706	30.9644	34.5501	141.855	156.303	129.053	32.395	142.404	-2.13242	3.91284e-22	6.35792e-21	-	4	14493118	14493396	-	279	protein_coding	-	-
Zm00001d042664	212.953	279.924	296.262	77.5908	81.802	73.519	263.046	77.6373	1.75893	4.20949e-22	6.83431e-21	-	3	175917267	175920386	-	2379	protein_coding	-	CRAL_TRIO_N
Zm00001d038623	167.487	152.515	186.69	390.934	423.417	395.957	168.897	403.436	-1.25546	4.47745e-22	7.25789e-21	-	6	161118605	161123856	-	2500	protein_coding	-	-
novel.1699	303.976	272.365	267.124	100.141	101.873	109.689	281.155	103.901	1.4353	4.60191e-22	7.45181e-21	-	6	163829609	163834329	-	3963	-	-	-
Zm00001d032300	706.502	633.671	573.593	316.075	252.222	271.995	637.922	280.097	1.18545	4.78024e-22	7.7365e-21	-	1	221083224	221085513	+	1908	protein_coding	-	MFS_1
Zm00001d048832	15.7608	28.3977	29.7424	123.381	132.176	147.541	24.6337	134.366	-2.44031	4.87761e-22	7.88995e-21	-	4	6126471	6129770	-	3156	protein_coding	-	Pkinase
Zm00001d045747	92.7559	98.3944	106.043	283.311	269.922	260.286	99.0645	271.173	-1.45216	4.91307e-22	7.94314e-21	-	9	36887126	36931550	+	2146	protein_coding	-	Topoisom_bac
Zm00001d022143	45.8226	52.4467	47.4324	166.746	175.401	176.064	48.5672	172.737	-1.82778	4.94538e-22	7.99119e-21	umc1103	7	171094069	171102469	+	7767	protein_coding	-	-
Zm00001d014816	299.963	241.597	226.994	598.358	591.341	558.408	256.185	582.702	-1.18568	5.22518e-22	8.43005e-21	-	5	64424633	64426235	-	1093	protein_coding	-	Rhodanese
Zm00001d019697	15.2973	10.6075	22.6845	133.314	98.863	114.919	16.1964	115.699	-2.8274	5.40872e-22	8.71703e-21	-	7	51727097	51733228	+	4147	protein_coding	-	-
Zm00001d025060	214.327	231.866	202.477	490.26	463.615	462.401	216.223	472.092	-1.12649	5.43868e-22	8.76074e-21	-	10	102183855	102201368	+	4741	protein_coding	-	Dus
Zm00001d039006	53.6021	50.2601	41.9161	179.682	169.785	175.111	48.5928	174.86	-1.84548	6.65694e-22	1.07008e-20	ARF-transcription factor 24	6	168658572	168663801	+	3510	protein_coding	-	Auxin_resp
Zm00001d020536	176.158	228.052	185.114	51.5702	54.1748	55.7315	196.441	53.8255	1.86574	6.73367e-22	1.08185e-20	-	7	121382362	121384768	+	1748	protein_coding	-	-
Zm00001d006823	822.119	624.031	699.062	298.202	340.836	316.075	715.07	318.371	1.16758	7.48609e-22	1.20085e-20	-	2	217339262	217343335	-	2608	protein_coding	-	-
Zm00001d007718	1359.83	732.113	765.939	260.55	269.222	220.524	952.625	250.099	1.92896	7.5461e-22	1.20985e-20	benzoxazinone synthesis13	2	238143557	238145188	-	1542	protein_coding	-	2OG-FeII_Oxy
Zm00001d024960	12185.5	10816.3	9803.99	5791.39	4408.55	5295.8	10935.2	5165.25	1.08194	7.69077e-22	1.2324e-20	-	10	96937750	96938641	+	780	protein_coding	-	-
Zm00001d052233	442.851	446.239	496.336	219.448	198.327	174.756	461.809	197.51	1.22331	7.7051e-22	1.23406e-20	-	4	184160265	184163189	-	2374	protein_coding	-	-
Zm00001d047581	370.917	372.624	322.808	764.078	719.841	674.168	355.45	719.362	-1.01736	7.97004e-22	1.27517e-20	-	9	136326165	136330736	-	1625	protein_coding	-	S1
Zm00001d046697	1303.95	747.989	772.774	292.98	283.834	236.652	941.569	271.155	1.79544	8.33667e-22	1.33313e-20	-	9	102852827	102859765	+	1691	protein_coding	-	Epimerase
Zm00001d051899	257.972	246.414	324.874	95.4276	86.3261	73.3302	276.42	85.028	1.69802	8.69555e-22	1.3898e-20	-	4	173930118	173931335	-	1218	protein_coding	-	Pkinase
Zm00001d007807	151.613	109.317	139.61	335.674	395.039	367.301	133.513	366.005	-1.4539	8.93319e-22	1.42704e-20	-	2	240011428	240022438	-	5809	protein_coding	-	SAP
Zm00001d020355	39.1848	60.1482	49.6889	176.605	213.272	189.42	49.674	193.099	-1.95516	9.00611e-22	1.43794e-20	-	7	108764029	108774978	-	2954	protein_coding	-	Pkinase
Zm00001d023395	41.8069	68.254	67.7825	222.742	225.016	209.09	59.2811	218.949	-1.88207	1.00349e-21	1.59972e-20	-	10	4672326	4673327	-	882	protein_coding	-	-
Zm00001d022049	125.516	146.014	124.994	322.771	345.343	326.825	132.175	331.646	-1.32598	1.00809e-21	1.6054e-20	-	7	168873298	168877751	+	3362	protein_coding	-	-
Zm00001d026607	274.546	324.508	314.07	638.077	692.548	593.303	304.375	641.309	-1.07455	1.07532e-21	1.71157e-20	-	10	148903998	148909780	-	2746	protein_coding	-	-
Zm00001d009088	34.45	60.9148	35.079	194.575	189.131	184.911	43.4813	189.539	-2.1199	1.18822e-21	1.8903e-20	myb transcription factor95	8	35616440	35617907	-	714	protein_coding	-	-
Zm00001d024148	194.614	166.912	129.12	436.601	413.92	466.304	163.549	438.942	-1.42383	1.21619e-21	1.9338e-20	-	10	49667977	49670160	+	1726	protein_coding	-	-
Zm00001d050193	470.337	482.217	380.865	895.864	869.342	978.235	444.473	914.48	-1.04061	1.24004e-21	1.9707e-20	-	4	72526574	72528866	+	1245	protein_coding	-	-
Zm00001d018464	91.342	97.0315	85.7074	289.126	268.127	238.535	91.3603	265.263	-1.53729	1.26079e-21	2.00264e-20	-	5	221328025	221329116	+	923	protein_coding	-	-
Zm00001d014243	546.246	468.149	492.254	234.723	200.814	235.445	502.217	223.661	1.16544	1.34049e-21	2.12814e-20	-	5	37785958	37788118	+	1407	protein_coding	-	Pkinase_Tyr
Zm00001d020268	1.20982	3.31297	0.052823	44.641	56.9134	70.4666	1.5252	57.3403	-5.10976	1.38065e-21	2.19077e-20	-	7	103433362	103435296	+	1530	protein_coding	-	-
Zm00001d016087	141.918	107.782	99.8898	12.1649	13.6827	22.748	116.53	16.1985	2.84043	1.39135e-21	2.20661e-20	-	5	143863716	143864423	+	708	protein_coding	-	-
Zm00001d009945	601.571	718.133	782.551	322.704	263.162	318.993	700.752	301.619	1.2151	1.42116e-21	2.25273e-20	-	8	91618566	91619117	-	552	protein_coding	-	-
Zm00001d017769	119.572	134.636	115.772	328.998	302.684	388.458	123.327	340.046	-1.46224	1.52638e-21	2.4133e-20	-	5	206295967	206299220	+	2459	protein_coding	-	-
Zm00001d053639	141.062	193.576	144.815	38.3285	20.8445	30.5433	159.818	29.9054	2.40999	1.52724e-21	2.41343e-20	-	4	238009255	238010118	-	763	protein_coding	-	-
Zm00001d021739	953.6	1030.51	1109.71	539.022	546.526	444.039	1031.28	509.862	1.0157	1.61205e-21	2.54484e-20	-	7	161896793	161900341	-	1322	protein_coding	-	-
Zm00001d003116	157.198	124.864	112.629	334.172	389.529	359.188	131.564	360.963	-1.45508	1.75707e-21	2.76527e-20	-	2	32716813	32735908	-	2271	protein_coding	-	MFS_1
Zm00001d005295	208.772	226.412	235.423	470.237	467.28	494.043	223.536	477.187	-1.09347	1.78911e-21	2.81426e-20	-	2	168137133	168145157	-	1473	protein_coding	-	RNA_pol_A_bac
Zm00001d010042	62.7795	37.2877	62.0131	0.755672	0	1.84026	54.0268	0.865309	5.77992	1.83718e-21	2.8884e-20	-	8	96583637	96584173	+	537	protein_coding	-	-
Zm00001d044212	167.899	189.761	197.254	427.386	403.88	426.621	184.972	419.296	-1.18027	1.85963e-21	2.92221e-20	-	3	221942241	221944571	+	1713	protein_coding	-	Aldo_ket_red
Zm00001d021435	1223.64	728.589	828.952	2489.05	2367.8	2594.6	927.06	2483.82	-1.42174	1.87326e-21	2.94212e-20	light harvesting chlorophyll a/b binding protein2	7	152283433	152284280	-	848	protein_coding	-	-
Zm00001d052931	494.495	460.441	623.896	175.426	145.537	218.886	526.277	179.95	1.54754	1.89627e-21	2.97675e-20	-	4	205249788	205256858	-	2082	protein_coding	-	-
Zm00001d044106	3705.96	5026.08	5028.09	2224.76	2127.5	1840.51	4586.71	2064.26	1.15171	1.96682e-21	3.08592e-20	-	3	219392311	219393785	-	1425	protein_coding	-	UDPGT
Zm00001d038548	218.721	221.627	186.501	62.5213	68.0013	65.5546	208.95	65.3591	1.6753	1.99302e-21	3.12545e-20	-	6	159741949	159745380	+	3432	protein_coding	-	NB-ARC
Zm00001d030282	169.135	131.964	144.529	343.262	415.213	406.073	148.543	388.183	-1.38473	2.13307e-21	3.33997e-20	-	1	118828597	118879142	-	6909	protein_coding	-	-
Zm00001d044285	618.024	446.71	466.06	145.474	199.547	186.951	510.265	177.324	1.52549	2.19233e-21	3.42927e-20	calcineurin B-like10	3	224212852	224216726	+	3571	protein_coding	-	-
Zm00001d022032	2805.17	763.075	780.113	65.4479	89.085	109.227	1449.45	87.9199	4.04004	2.21368e-21	3.46091e-20	ribosome-inactivating protein2	7	168319347	168320506	-	1160	protein_coding	-	-
Zm00001d034069	471.609	350.417	327.713	115.505	136.038	129.361	383.246	126.968	1.59355	2.30589e-21	3.60005e-20	-	1	283080493	283082448	+	1867	protein_coding	-	UDPGT
Zm00001d039566	1033.07	1456.61	1535.54	454.739	448.673	597.041	1341.74	500.151	1.4237	2.30618e-21	3.60005e-20	heat shock protein18f	3	8104720	8105217	+	498	protein_coding	-	-
Zm00001d007918	32.2876	17.5323	24.2959	116.451	147.869	170.227	24.7053	144.849	-2.54614	2.39611e-21	3.73665e-20	cytochrome P-450 20	2	242408695	242410359	+	1665	protein_coding	-	p450
Zm00001d014781	35.6853	52.3386	50.6238	195.783	165.075	176.862	46.2159	179.24	-1.95266	2.40826e-21	3.75369e-20	-	5	62906432	62906983	+	552	protein_coding	-	-
Zm00001d039472	1899.98	1426.77	1389.33	682.963	585.396	742.196	1572.03	670.185	1.22963	2.45145e-21	3.81715e-20	-	3	5168766	5172360	+	1733	protein_coding	-	-
Zm00001d018356	85.1968	77.8164	73.0148	229.581	220.214	248.973	78.676	232.922	-1.56474	2.47334e-21	3.84759e-20	-	5	219142628	219145001	+	1399	protein_coding	-	-
Zm00001d050923	103.328	117.608	112.036	272.295	298.454	307.293	110.991	292.681	-1.3972	2.47397e-21	3.84759e-20	-	4	131648774	131659340	-	1614	protein_coding	-	-
Zm00001d030037	335.079	339.8	365.926	153.964	140.387	143.63	346.935	145.994	1.2469	2.47475e-21	3.84759e-20	-	1	101375207	101379033	+	1902	protein_coding	-	-
Zm00001d047042	180.62	317.874	258.663	722.953	730.957	672.417	252.386	708.776	-1.48881	2.50211e-21	3.88818e-20	-	9	116427744	116431320	+	2496	protein_coding	-	-
Zm00001d043942	235.309	241.183	223.18	473.233	506.012	487.613	233.224	488.953	-1.06725	2.51815e-21	3.91113e-20	-	3	214343446	214345260	+	1702	protein_coding	-	-
Zm00001d038616	271.147	251.571	222.325	606.683	566.547	503.412	248.348	558.881	-1.17052	2.52946e-21	3.92671e-20	-	6	160984295	160985107	+	813	protein_coding	-	Usp
Zm00001d017539	66.2791	60.4833	44.4626	185.146	211.252	218.424	57.075	204.941	-1.84176	2.71652e-21	4.21499e-20	-	5	199057191	199061399	+	3425	protein_coding	-	-
Zm00001d005698	6265.34	8170.29	8297.4	3666.48	3622.42	2891.93	7577.68	3393.61	1.15886	2.7373e-21	4.24509e-20	-	2	183790605	183791147	-	543	protein_coding	-	zf-AN1
Zm00001d036761	1199.51	1759.65	1872.74	632.05	668.687	550.072	1610.63	616.936	1.38428	2.82253e-21	4.37286e-20	-	6	99961346	99963647	-	1598	protein_coding	-	-
Zm00001d039265	32.7749	35.3161	29.072	131.284	158.195	133.657	32.3877	141.045	-2.11839	2.84992e-21	4.41308e-20	-	3	822132	826368	+	2106	protein_coding	-	-
Zm00001d002939	68.0909	104.171	147.563	503.561	368.603	461.722	106.608	444.629	-2.05823	2.93814e-21	4.54741e-20	-	2	27520572	27523950	+	3313	protein_coding	-	C2
Zm00001d043986	371.941	434.53	473.041	942.984	832.625	844.008	426.504	873.205	-1.03389	2.94533e-21	4.55624e-20	-	3	215646672	215656976	+	8384	protein_coding	-	PK
novel.323	202.901	193.758	253.338	48.773	55.9521	69.5085	216.666	58.0779	1.89877	3.28748e-21	5.07533e-20	-	10	135243362	135247518	+	2578	-	-	-
Zm00001d018903	251.496	333.463	319.698	786.477	707.912	622.771	301.552	705.72	-1.22657	3.41189e-21	5.2595e-20	-	7	8797832	8800021	-	2004	protein_coding	-	-
Zm00001d018896	238.241	288.941	266.831	529.463	576.685	580.246	264.671	562.132	-1.08561	3.64639e-21	5.61818e-20	-	7	8603180	8607570	-	3068	protein_coding	-	YTH
Zm00001d051149	27.6683	14.1052	21.9199	110.771	138.922	118.444	21.2311	122.712	-2.52468	4.04762e-21	6.21772e-20	myb transcription factor39	4	145959279	145960656	-	1096	protein_coding	-	Myb_DNA-binding
Zm00001d028968	2365.26	3198.38	3135.93	1405.5	1372.83	1141.78	2899.85	1306.7	1.14986	4.07648e-21	6.25271e-20	-	1	53190337	53190834	-	498	protein_coding	-	DnaJ
Zm00001d037297	557.646	561.798	637.179	299.25	279.136	252.944	585.541	277.11	1.07789	4.56246e-21	6.98421e-20	-	6	119869360	119872972	-	2863	protein_coding	-	Pkinase_Tyr
Zm00001d035597	44.274	72.9075	79.1157	283.581	284.862	217.664	65.4324	262.035	-1.999	4.6168e-21	7.06389e-20	-	6	35983967	35985927	+	1670	protein_coding	-	-
Zm00001d017179	272.373	338.15	326.703	633.356	638.124	642.111	312.409	637.864	-1.0292	5.03069e-21	7.68571e-20	translation chloroplast psaB mRNA2 homolog	5	188141861	188144082	+	1480	protein_coding	-	-
Zm00001d047779	157.198	115.958	121.61	27.5434	22.8449	27.9016	131.589	26.0966	2.32695	5.06825e-21	7.73925e-20	-	9	141540110	141541136	-	843	protein_coding	-	-
Zm00001d042047	378.155	248.032	315.365	73.8908	73.2228	105.645	313.851	84.2529	1.89635	5.63819e-21	8.60529e-20	-	3	148522895	148525384	-	1500	protein_coding	-	p450
Zm00001d018366	89.6826	105.339	130.932	354.741	372.158	282.319	108.651	336.406	-1.62933	5.87849e-21	8.96317e-20	embryo defective17	5	219238426	219241502	-	1520	protein_coding	-	-
Zm00001d035515	175.857	205.382	170.163	413.772	407.567	442.008	183.801	421.116	-1.19529	5.90549e-21	8.99988e-20	-	6	30753913	30769215	+	2814	protein_coding	-	-
Zm00001d037225	266.375	235.705	218.783	69.4833	89.4091	63.4646	240.287	74.119	1.69615	6.13297e-21	9.33271e-20	-	6	116559187	116561921	-	1349	protein_coding	-	-
Zm00001d021340	74.8245	69.8648	71.6559	230.129	214.832	202.754	72.115	215.905	-1.58139	6.19954e-21	9.42936e-20	-	7	149326226	149327233	+	916	protein_coding	-	-
Zm00001d051511	363.47	323.718	290.537	709.153	646.27	657.272	325.908	670.898	-1.04203	6.26685e-21	9.52233e-20	PLATZ-transcription factor 7	4	160984327	160986154	-	1403	protein_coding	-	-
Zm00001d019089	1399.37	913.54	908.954	419.025	367.962	406.882	1073.95	397.956	1.43171	6.3558e-21	9.64797e-20	-	7	15820818	15823811	+	2227	protein_coding	-	-
Zm00001d003924	353.265	455.78	421.52	149.607	130.98	176.467	410.188	152.351	1.42817	6.37989e-21	9.67978e-20	-	2	68550654	68555257	-	1743	protein_coding	-	-
Zm00001d031929	50.8692	56.2729	77.8241	202.634	213.912	229.199	61.6554	215.248	-1.80119	6.46091e-21	9.79789e-20	-	1	207099867	207105197	-	3492	protein_coding	-	ILVD_EDD
Zm00001d041958	48.0486	32.701	65.0244	0.826516	0	0	48.5913	0.275505	6.89347	6.73152e-21	1.02032e-19	WRKY-transcription factor 120	3	145661117	145663100	+	1596	protein_coding	-	WRKY
Zm00001d053080	407.099	332.349	410.88	139.026	160.812	155.422	383.443	151.753	1.33752	6.89131e-21	1.04403e-19	-	4	212685412	212689787	-	2766	protein_coding	-	Pkinase
Zm00001d019413	635.867	461.724	536.13	192.35	219.926	139.385	544.574	183.887	1.56559	6.89854e-21	1.04461e-19	-	7	32721365	32723419	+	2055	protein_coding	-	Pkinase
Zm00001d030891	669.186	632.352	548.232	235.056	307.976	265.764	616.59	269.598	1.19457	7.06028e-21	1.06805e-19	G2-like-transcription factor 9	1	166009842	166012367	-	1969	protein_coding	-	-
Zm00001d019108	170.327	176.467	226.718	490.421	435.949	463.377	191.171	463.249	-1.27675	7.32926e-21	1.1082e-19	Ribosomal protein S1-like1	7	17216464	17235345	+	10201	protein_coding	-	S1
Zm00001d048422	150.547	202.918	171.084	440.869	401.073	431.106	174.849	424.349	-1.27852	7.91591e-21	1.19514e-19	-	9	155990691	155992275	-	1401	protein_coding	-	-
Zm00001d052564	22.0749	61.9122	41.6195	206.119	270.341	228	41.8689	234.82	-2.48228	7.95022e-21	1.19974e-19	NAC-transcription factor 41	4	193274586	193275656	-	1071	protein_coding	-	NAM
Zm00001d019895	67.9279	37.0621	37.4493	202.915	221.459	194.689	47.4798	206.354	-2.11684	8.11715e-21	1.22313e-19	-	7	73557448	73558196	+	645	protein_coding	-	-
Zm00001d013099	4375.69	6102.12	5749.18	2606.65	2597.5	2593.5	5409	2599.21	1.05727	8.32788e-21	1.25427e-19	-	5	4703800	4704819	+	1020	protein_coding	-	Abhydrolase_3
Zm00001d049305	257.811	257.53	288.43	613.73	562.814	521.449	267.924	565.998	-1.07937	8.71141e-21	1.31039e-19	-	4	25528212	25532510	-	2821	protein_coding	-	-
Zm00001d046182	1219.61	1097.09	1125.33	606.779	595.205	457.344	1147.34	553.109	1.05186	8.71326e-21	1.31039e-19	-	9	70088769	70092051	-	2338	protein_coding	-	-
Zm00001d007764	1151.64	1051.22	1021.54	2355	2307.59	1827.74	1074.8	2163.44	-1.0094	9.2765e-21	1.39135e-19	-	2	239261101	239265459	+	2859	protein_coding	-	Galactosyl_T
Zm00001d050557	1669.56	1118.03	960.246	421.616	404.742	460.057	1249.28	428.805	1.54243	9.27869e-21	1.39135e-19	-	4	100410423	100410989	+	567	protein_coding	-	-
Zm00001d018500	121.82	203.784	171.983	453.295	554.054	463.172	165.862	490.174	-1.56187	9.42395e-21	1.41245e-19	-	5	221871850	221876358	+	3730	protein_coding	-	ABC_tran
Zm00001d028189	11.4884	2.59033	11.3611	77.224	92.9222	81.6551	8.47994	83.9338	-3.28715	1.06133e-20	1.58839e-19	-	1	25769858	25774094	-	2435	protein_coding	-	-
novel.1209	281.109	305.059	270.604	549.165	600.616	575.634	285.591	575.138	-1.00909	1.11904e-20	1.67233e-19	-	5	21508928	21510517	+	905	-	PF05564:Dormancy/auxin associated protein	-
Zm00001d014324	822.212	646.795	702.569	326.477	356.333	353.903	723.859	345.571	1.06688	1.13901e-20	1.70134e-19	-	5	41031208	41035865	+	3199	protein_coding	-	Exo_endo_phos
Zm00001d038320	434.139	554.247	540.313	228.594	190.706	221.019	509.567	213.44	1.25412	1.26497e-20	1.88401e-19	AP2-EREBP-transcription factor 133	6	154382390	154383061	-	672	protein_coding	-	AP2
Zm00001d002079	600.549	819.275	738.05	314.191	315.172	239.189	719.291	289.517	1.31222	1.32443e-20	1.97161e-19	AP2-EREBP-transcription factor 47	2	5505054	5505812	+	759	protein_coding	-	AP2
Zm00001d039150	4.43326	0.049287	0.0528368	72.9128	42.7305	66.6212	1.5118	60.7548	-5.18902	1.32877e-20	1.97712e-19	-	6	171097451	171099773	-	2255	protein_coding	-	C4dic_mal_tran
Zm00001d022527	161.219	201.119	215.487	419.76	531.836	537.334	192.608	496.31	-1.36409	1.45593e-20	2.16423e-19	-	7	179354527	179370377	-	7177	protein_coding	-	-
Zm00001d045945	233.353	186.748	184.088	462.41	499.681	443.421	201.396	468.504	-1.21773	1.45793e-20	2.16616e-19	liguleless narrow1	9	48527705	48530228	+	1940	protein_coding	-	Pkinase_Tyr
Zm00001d023156	46.1041	58.1912	59.8439	4.92735	1.7906	1.73663	54.7131	2.81819	4.19958	1.49774e-20	2.2221e-19	-	10	109221699	109222755	+	1057	lincRNA	-	-
Zm00001d007329	351.514	371.652	376.472	165.784	138.633	111.727	366.546	138.714	1.39893	1.64019e-20	2.42875e-19	WRKY-transcription factor 108	2	228732533	228737268	+	1011	protein_coding	-	WRKY
Zm00001d023309	183.944	270.581	278.873	774.595	773.41	564.097	244.466	704.034	-1.52538	1.70519e-20	2.52258e-19	-	10	2640438	2644386	-	3823	protein_coding	-	p450
Zm00001d050134	98.4924	96.2625	110.601	301.886	341.964	251.814	101.785	298.555	-1.55142	1.75224e-20	2.58847e-19	aspartate kinase-homoserine dehydrogenase1	4	68237414	68255070	-	1863	protein_coding	-	AA_kinase
Zm00001d011780	185.001	178.571	190.483	410.933	388.275	408.651	184.685	402.62	-1.12431	1.76038e-20	2.59924e-19	-	8	161467649	161470337	+	1595	protein_coding	-	Radical_SAM
novel.1578	10.2183	0.188261	7.97034	78.3358	72.3867	86.4041	6.12562	79.0422	-3.65177	1.80098e-20	2.65791e-19	-	6	17984510	17994838	-	983	-	-	-
Zm00001d040599	275.88	331.452	340.396	668.251	630.722	626.726	315.909	641.9	-1.02268	1.90244e-20	2.80496e-19	-	3	52499476	52521065	+	1883	protein_coding	-	-
Zm00001d003509	570.141	521.937	596.915	292.932	254.143	271.177	562.998	272.751	1.04386	1.93177e-20	2.84684e-19	-	2	46242467	46247628	+	2399	protein_coding	-	PP2C
Zm00001d004639	83.3317	104.629	75.5561	239.317	268.186	272.257	87.839	259.92	-1.56305	1.94225e-20	2.86092e-19	-	2	124625290	124626984	+	1334	protein_coding	-	-
novel.1111	187.861	145.737	162.967	403.732	433.596	371.496	165.521	402.941	-1.28326	1.97612e-20	2.90942e-19	-	4	93320250	93323253	-	1959	-	-	-
Zm00001d043121	46370.6	24334.1	24823.9	9127.43	8961.25	9577.68	31842.9	9222.12	1.78779	2.05789e-20	3.02836e-19	-	3	189739582	189740244	-	663	protein_coding	-	Thaumatin
Zm00001d053619	187.311	188.662	181.49	52.1672	53.1449	66.7475	185.821	57.3532	1.69479	2.22609e-20	3.27432e-19	-	4	236769086	236771223	+	1272	protein_coding	-	-
Zm00001d027932	2.2277	0.0248374	0.0266248	47.6513	62.7828	39.1689	0.759722	49.8677	-5.80414	2.33622e-20	3.43303e-19	-	1	17929504	17930569	-	920	protein_coding	-	-
Zm00001d015468	960.112	1193.91	1336.82	553.769	487.283	557.849	1163.61	532.967	1.12607	2.38767e-20	3.50529e-19	-	5	91970566	91972678	+	1885	protein_coding	-	CCT
Zm00001d052354	1326.63	1016.26	1082.79	584.808	542.681	474.633	1141.89	534.041	1.09556	2.41508e-20	3.54384e-19	-	4	187991865	187996222	-	2817	protein_coding	-	-
Zm00001d037969	408.953	616.86	597.81	181.678	213.362	165.791	541.208	186.944	1.53333	2.62307e-20	3.84721e-19	-	6	143835888	143836243	+	356	protein_coding	-	-
Zm00001d042813	6.36145	22.3925	15.0079	136.98	140.76	94.5839	14.5873	124.108	-3.0741	2.63463e-20	3.86232e-19	-	3	181000679	181003338	+	1536	protein_coding	-	Acyltransferase
Zm00001d052079	1712.99	1064.68	1109.92	416.995	483.981	499.565	1295.86	466.847	1.47286	2.71398e-20	3.97109e-19	lysine-ketoglutarate reductase/saccharopine dehydrogenase1	4	178764555	178775799	-	7766	protein_coding	-	Saccharop_dh
Zm00001d042809	123.385	132.794	154.286	360.268	319.345	340.349	136.822	339.987	-1.31294	2.77882e-20	4.06211e-19	auxin transporter-like1	3	180800042	180806507	-	5482	protein_coding	-	Aa_trans
Zm00001d049650	216.005	185.457	177.132	474.843	445.32	409.213	192.865	443.126	-1.20046	2.81086e-20	4.10701e-19	-	4	38759286	38759876	+	591	protein_coding	-	-
Zm00001d029140	516.943	482.555	418.839	224.297	175.08	194.811	472.779	198.062	1.25292	2.83451e-20	4.13764e-19	asg75	1	60225658	60228992	-	2425	protein_coding	-	Lipase_3
Zm00001d010640	512.735	651.623	685.553	288.552	255.217	229.528	616.637	257.766	1.25706	2.84954e-20	4.1576e-19	-	8	122789933	122790997	-	1065	protein_coding	-	-
Zm00001d031799	221.217	193.773	237.545	472.469	457.059	531.077	217.512	486.868	-1.16208	2.87797e-20	4.19511e-19	-	1	202175993	202181535	-	3679	protein_coding	-	-
Zm00001d002285	2273.76	1397.56	1474.96	682.186	610.565	545.576	1715.43	612.776	1.48479	2.97068e-20	4.32412e-19	NAC-transcription factor 22	2	9589202	9591738	-	1401	protein_coding	-	NAM
Zm00001d051756	73.0884	98.9949	82.1352	288.574	242.236	240.449	84.7395	257.086	-1.60018	3.0928e-20	4.49975e-19	-	4	168940022	168944865	+	4095	protein_coding	-	K_trans
Zm00001d048187	242.123	300.644	328.566	69.6349	106.94	83.4311	290.444	86.6686	1.74528	3.18424e-20	4.63059e-19	-	9	152022197	152024272	-	858	protein_coding	-	Sulfate_transp
Zm00001d015314	155.314	208.732	187.078	489.073	455.439	406.443	183.708	450.318	-1.29312	3.32575e-20	4.83183e-19	-	5	84263222	84281040	-	6343	protein_coding	-	DEAD
Zm00001d010588	236.929	248.336	282.519	97.6836	75.9448	92.5846	255.928	88.7377	1.52503	3.35399e-20	4.87056e-19	pyruvate decarboxylase1	8	121126170	121128814	+	2445	protein_coding	-	TPP_enzyme_N
Zm00001d036131	92.0274	115.402	126.569	306.417	282.545	341.602	111.333	310.188	-1.47702	3.46714e-20	5.03249e-19	-	6	73847683	73858041	+	1573	protein_coding	-	-
Zm00001d045352	85.1978	64.5643	86.3451	259.265	240.564	218.832	78.7024	239.553	-1.6053	3.81457e-20	5.53418e-19	-	9	19291300	19295423	-	1726	protein_coding	-	-
novel.201	119.967	57.98	64.1753	3.04659	3.66289	4.52129	80.7075	3.74359	4.38651	3.84622e-20	5.57485e-19	-	1	143532087	143545441	-	450	-	-	-
Zm00001d045539	763.568	654.292	570.348	284.314	276.197	321.816	662.736	294.109	1.17181	4.02111e-20	5.82286e-19	-	9	25849763	25850871	+	636	protein_coding	-	-
Zm00001d049217	258.262	216.544	233.424	62.753	89.3741	74.5043	236.076	75.5438	1.64458	4.03513e-20	5.84042e-19	-	4	21137292	21138857	+	1479	protein_coding	-	Peptidase_C1
Zm00001d024327	250.744	278.716	246.313	632.897	529.601	523.282	258.591	561.927	-1.12021	4.06147e-20	5.87302e-19	-	10	64819539	64877233	-	4451	protein_coding	-	-
Zm00001d034414	289.556	277.267	357.281	82.2239	94.4722	121.784	308.035	99.4933	1.63072	4.37717e-20	6.32065e-19	AY110426	1	292295756	292296877	-	891	protein_coding	-	-
novel.1650	352.091	476.079	397.562	151.961	138.4	173.67	408.577	154.677	1.40071	4.55648e-20	6.5734e-19	-	6	103721927	103794360	-	2755	-	-	-
Zm00001d046564	391.511	428.82	444.474	170.056	200.571	143.206	421.602	171.278	1.29933	4.58221e-20	6.60744e-19	bZIP-transcription factor 93	9	96085990	96091648	+	1418	protein_coding	-	-
Zm00001d027557	2429.84	2507.12	2671.71	1032.86	954.407	541.969	2536.23	843.08	1.58878	5.24976e-20	7.55941e-19	glutathione transferase31	1	8129042	8130156	-	1033	protein_coding	-	GST_N
Zm00001d030004	117.369	125.806	132.632	459.57	369.043	299.223	125.269	375.945	-1.58519	5.35502e-20	7.70737e-19	-	1	98579791	98580687	-	897	protein_coding	-	-
Zm00001d051929	69.6547	111.045	68.7153	287.242	269.889	266.609	83.1382	274.58	-1.72164	5.39055e-20	7.75489e-19	-	4	174757972	174761786	-	2540	protein_coding	-	-
Zm00001d009985	1182.73	948.615	963.879	478.867	428.431	549.194	1031.74	485.497	1.0872	5.44427e-20	7.82853e-19	-	8	93476338	93476907	+	570	protein_coding	-	-
Zm00001d009511	98.5753	84.1223	129.636	302.682	297.468	296.313	104.111	298.821	-1.5202	5.5603e-20	7.99164e-19	-	8	68418437	68421217	-	2781	protein_coding	-	-
Zm00001d014297	668.158	519.449	427.436	194.972	145.545	196.961	538.348	179.159	1.58608	5.61626e-20	8.06454e-19	histidine kinase3	5	40021551	40049955	+	5063	protein_coding	-	HATPase_c
Zm00001d012992	273.026	300.52	276.24	575.504	531.415	598.285	283.262	568.402	-1.00461	5.84417e-20	8.3879e-19	-	5	2871120	2873693	-	786	protein_coding	-	-
Zm00001d010459	84.3058	47.4516	52.3858	4.11745	0	2.70623	61.3811	2.27456	4.67637	6.55258e-20	9.38716e-19	-	8	116264102	116265454	+	1353	protein_coding	-	Pkinase
Zm00001d011741	282.92	368.758	322.361	731.683	626.745	767.243	324.68	708.557	-1.12559	6.66212e-20	9.53079e-19	-	8	160442324	160444345	-	980	protein_coding	-	Ribosomal_S24e
Zm00001d002980	460.45	419.548	329.074	833.211	838.261	861.287	403.024	844.253	-1.06664	6.96389e-20	9.94865e-19	-	2	28748575	28751422	-	2374	protein_coding	-	-
Zm00001d016530	524.788	402.07	443.782	208.505	171.496	179.482	456.88	186.494	1.29057	6.96876e-20	9.951e-19	-	5	166555478	166563550	+	6019	protein_coding	-	DUF803
Zm00001d014224	379.441	428.312	343.677	153.435	172.819	149.804	383.81	158.686	1.27415	7.24785e-20	1.03399e-18	-	5	36951998	36952978	+	981	protein_coding	-	Mito_carr
Zm00001d017859	209.056	182.019	175.919	408.303	420.558	414.886	188.998	414.582	-1.13296	7.37877e-20	1.0517e-18	-	5	209058601	209062935	+	1653	protein_coding	-	-
Zm00001d028303	9085.57	6884.66	6831.56	3850.89	3684.52	3844.53	7600.6	3793.31	1.00259	7.51945e-20	1.07076e-18	-	1	29785411	29788053	-	1974	protein_coding	-	-
Zm00001d052689	75.2096	82.324	86.4523	228.679	244.926	327.666	81.3286	267.09	-1.7136	7.76945e-20	1.10585e-18	-	4	197452015	197456304	+	2795	protein_coding	-	tRNA-synt_2b
Zm00001d035737	240.342	172.267	206.791	470.97	469.104	503.064	206.467	481.046	-1.22009	7.78554e-20	1.10762e-18	-	6	44300291	44304215	-	1793	protein_coding	-	-
Zm00001d015754	253.83	209.905	262.979	548.914	577.752	487.269	242.238	537.978	-1.15103	7.82338e-20	1.11147e-18	-	5	116594014	116651674	+	10626	protein_coding	-	RVT_1
Zm00001d041707	104.13	159.573	154.368	430.188	419.746	348.872	139.357	399.602	-1.5187	7.87896e-20	1.11833e-18	-	3	134145702	134155898	+	2282	protein_coding	-	-
Zm00001d026195	10.4336	5.90248	10.3108	82.5831	64.9118	85.5194	8.88228	77.6714	-3.11289	8.14312e-20	1.1553e-18	-	10	140696583	140704624	-	3761	protein_coding	-	WD40
Zm00001d033602	624.425	520.725	516.786	274.058	257.082	239.543	553.979	256.894	1.10727	8.18022e-20	1.16002e-18	CCAAT-HAP2-transcription factor 216	1	268308237	268315814	+	3782	protein_coding	-	CBFB_NFYA
Zm00001d012069	154.127	257.787	132.855	26.4933	32.2588	25.9475	181.589	28.2332	2.68006	8.3131e-20	1.17833e-18	-	8	167595112	167595978	+	867	protein_coding	-	-
Zm00001d019518	783.031	579.272	567.91	1373.55	1307.34	1401.05	643.405	1360.64	-1.08057	8.59093e-20	1.21603e-18	-	7	39337832	39338887	+	778	protein_coding	-	-
Zm00001d042841	200.594	236.337	210.384	471.217	435.006	493.228	215.772	466.484	-1.11191	9.93035e-20	1.40112e-18	-	3	181694529	181701897	+	3423	protein_coding	-	MFS_1
Zm00001d003434	425.194	336.645	332.039	759.825	754.781	713.773	364.626	742.793	-1.02673	1.06455e-19	1.49927e-18	-	2	44260748	44263686	-	1501	protein_coding	-	Aldose_epim
Zm00001d006540	126.665	75.1855	105.042	324.12	290.892	311.639	102.297	308.884	-1.5937	1.08089e-19	1.5209e-18	-	2	210704728	210705781	+	877	protein_coding	-	-
Zm00001d047753	0.0716695	2.27699	3.36817	59.3564	53.299	40.9772	1.90561	51.2109	-4.6458	1.10221e-19	1.55018e-18	-	9	140907239	140909664	+	1276	protein_coding	-	RRM_1
Zm00001d021793	122.28	71.9108	120.754	7.44186	14.8087	12.6145	104.982	11.6217	3.16712	1.16827e-19	1.64235e-18	-	7	163085390	163096165	-	1902	protein_coding	-	-
Zm00001d046652	93.0516	127.474	102.993	23.1166	16.4374	16.9723	107.84	18.8421	2.50505	1.17045e-19	1.64466e-18	-	9	100613423	100616851	+	1887	protein_coding	-	-
Zm00001d046586	404.027	435.431	386.16	170.079	196.855	145.041	408.539	170.658	1.25908	1.1765e-19	1.65241e-18	-	9	97425941	97427404	+	1464	protein_coding	-	Aa_trans
novel.509	280.561	337.162	345.028	120.418	134.167	126.606	320.917	127.064	1.33666	1.17948e-19	1.65584e-18	-	2	140351947	140357073	+	5127	-	PF13976:GAG-pre-integrase domain|PF00665:Integrase core domain|PF07727:Reverse transcriptase (RNA-dependent DNA polymerase)	RVT_2
Zm00001d024961	9.36633	37.6061	56.4988	302.649	318.772	279.04	34.4904	300.153	-3.11185	1.1805e-19	1.65651e-18	-	10	96948264	96950890	-	2352	protein_coding	-	Pkinase
Zm00001d040292	27832.3	31376	22625.2	14413	12910.3	12224.6	27277.8	13182.7	1.04906	1.19808e-19	1.68042e-18	-	3	36020981	36021268	-	288	protein_coding	-	-
Zm00001d003176	531.267	625.531	686.673	283.181	299.553	244.781	614.491	275.838	1.15515	1.24322e-19	1.74214e-18	NLP-transcription factor 3	2	34606365	34611108	-	3713	protein_coding	-	RWP-RK
Zm00001d009140	182.26	51.6302	48.8485	0	0	0	94.2461	0	9.58263	1.26018e-19	1.76431e-18	-	8	38889088	38892860	-	1417	protein_coding	-	-
Zm00001d002937	55.7121	45.8003	38.5223	239.663	204.806	154.677	46.6782	199.715	-2.09463	1.29435e-19	1.8105e-18	-	2	27420578	27426388	-	5355	protein_coding	-	p450
Zm00001d045370	173.89	228.071	189.648	58.9185	48.4517	63.0506	197.203	56.8069	1.79247	1.30955e-19	1.83094e-18	-	9	19935536	19935916	+	381	protein_coding	-	-
Zm00001d039468	141.706	141.845	143.233	21.9142	34.0164	41.6674	142.261	32.5326	2.1291	1.35672e-19	1.89516e-18	-	3	5118949	5119466	-	518	protein_coding	-	-
Zm00001d037386	236.034	296.9	275.995	543.016	554.539	582.071	269.643	559.875	-1.05322	1.36866e-19	1.91097e-18	transmembrane protein20	6	124045008	124049689	-	4606	protein_coding	-	-
Zm00001d005684	427.373	469.561	384.099	186.201	163.534	118.771	427.011	156.168	1.44913	1.39753e-19	1.9504e-18	-	2	183288690	183291321	+	1755	protein_coding	-	-
Zm00001d034074	132.532	156.227	128.55	385.491	380.295	308.43	139.103	358.072	-1.3636	1.40319e-19	1.95741e-18	starch phosphorylase1	1	283220928	283230016	-	5084	protein_coding	-	-
Zm00001d013082	92.643	113.77	81.3909	14.9008	17.5435	11.5326	95.9345	14.659	2.6994	1.40396e-19	1.95761e-18	-	5	4455062	4455903	+	727	protein_coding	-	-
Zm00001d048521	102.224	97.6555	135.514	286.565	305.791	309.919	111.798	300.758	-1.42644	1.43095e-19	1.99253e-18	-	9	157718905	157721676	-	2568	protein_coding	-	-
Zm00001d048444	112.084	166.233	138.652	26.8839	30.5076	14.9131	138.99	24.1015	2.5212	1.46871e-19	2.04418e-18	-	9	156574867	156576575	-	1274	protein_coding	-	-
Zm00001d031561	291.88	348.229	288.022	115.988	101.656	131.442	309.377	116.362	1.40956	1.50109e-19	2.08642e-18	bHLH-transcription factor 81	1	194339694	194342403	+	2171	protein_coding	-	HLH
Zm00001d018683	129.701	137.918	97.7866	22.5789	23.8556	26.1146	121.802	24.183	2.32683	1.52558e-19	2.11951e-18	-	7	2539231	2539662	+	432	protein_coding	-	-
Zm00001d051742	166.639	116.198	143.226	355.061	359.936	357.408	142.021	357.468	-1.33139	1.52902e-19	2.12333e-18	-	4	168615582	168622676	-	2111	protein_coding	-	-
Zm00001d034448	732.676	552.855	516.049	231.615	249.773	257.882	600.527	246.423	1.28497	1.54365e-19	2.14172e-18	-	1	293311185	293313786	-	1834	protein_coding	-	-
Zm00001d010880	85.6182	51.9768	56.9533	212.903	230.539	226.341	64.8494	223.261	-1.78184	1.5542e-19	2.15539e-18	-	8	131986532	131992085	+	2761	protein_coding	-	-
Zm00001d040526	66.3549	70.3028	119.92	6.31531	2.64329	8.19935	85.5259	5.71932	3.87006	1.59301e-19	2.20722e-18	-	3	48128556	48131414	-	1393	protein_coding	-	-
novel.1698	537.733	411.274	469.08	197.434	218.747	185.656	472.696	200.612	1.23609	1.66477e-19	2.30251e-18	-	6	163823213	163829545	-	6333	-	PF14223:gag-polypeptide of LTR copia-type	-
Zm00001d030999	26.9982	57.0778	78.5244	293.691	281.019	248.431	54.2001	274.38	-2.33524	1.70297e-19	2.35429e-18	-	1	172720285	172725171	-	2659	protein_coding	-	Pkinase
Zm00001d034372	918.157	684.761	805.191	408.215	364.388	367.165	802.703	379.923	1.07805	1.70485e-19	2.35583e-18	-	1	291107391	291111360	+	2477	protein_coding	-	Pkinase
Zm00001d035124	52.3228	44.6562	39.5775	181.364	145.61	193.415	45.5188	173.463	-1.92801	1.76323e-19	2.43541e-18	-	6	6263975	6266626	+	1250	protein_coding	-	ADK
Zm00001d049127	338.274	328.309	328.153	102.012	96.9865	150.749	331.579	116.582	1.50795	1.79408e-19	2.47579e-18	-	4	16940880	16942236	-	1357	protein_coding	-	Metallophos
Zm00001d021900	1254.47	326.129	391.515	55.6523	32.7254	46.7416	657.373	45.0398	3.86745	1.8919e-19	2.60728e-18	-	7	165631367	165634363	+	2326	protein_coding	-	-
Zm00001d017540	16.2898	12.7057	15.0085	87.6363	102.153	81.4916	14.668	90.427	-2.61541	1.99494e-19	2.74683e-18	geranylgeranyl pyrophosphate synthase4	5	199061996	199063027	-	1032	protein_coding	-	-
Zm00001d031291	68.1512	77.6162	73.9196	202.858	213.07	208.339	73.229	208.089	-1.50494	2.0009e-19	2.75381e-18	-	1	185472894	185477491	+	3834	protein_coding	-	-
Zm00001d027742	260.512	437.243	434.694	94.8505	116.121	73.1213	377.483	94.6975	1.99383	2.05532e-19	2.82745e-18	-	1	12448970	12449458	-	489	protein_coding	-	-
Zm00001d035318	148.493	225.526	181.476	457.784	471.093	448.924	185.165	459.267	-1.30945	2.18002e-19	2.99364e-18	-	6	21027078	21031220	-	1297	protein_coding	-	Mpv17_PMP22
Zm00001d047548	228.61	333.632	372.107	101.071	75.9625	86.1585	311.449	87.7307	1.82556	2.22441e-19	3.05324e-18	18 kda heat shock protein18a	9	134965867	134966361	+	495	protein_coding	-	-
Zm00001d026562	229.384	221.943	221.871	497.519	431.302	474.204	224.4	467.675	-1.05993	2.4344e-19	3.33702e-18	-	10	148133688	148137515	-	1009	protein_coding	-	-
Zm00001d029174	97.498	104.138	115.202	249.344	292.117	291.123	105.613	277.528	-1.39199	2.56061e-19	3.50845e-18	-	1	60996905	60999925	-	2029	protein_coding	-	-
Zm00001d004521	38.8475	45.6082	42.7395	152.193	152.46	142.657	42.3984	149.104	-1.81157	2.56487e-19	3.51273e-18	MYB-related-transcription factor 114	2	116470474	116480753	-	3905	protein_coding	-	SWIRM
Zm00001d011534	243.069	212.942	212.792	446.529	467.361	479.664	222.934	464.518	-1.05864	2.82053e-19	3.86116e-18	-	8	153717172	153718808	-	904	protein_coding	-	-
Zm00001d049965	75.3263	84.6394	93.2405	287.584	212.512	288.59	84.4021	262.895	-1.63822	3.32453e-19	4.54505e-18	-	4	56192932	56195272	+	1399	protein_coding	-	RRM_1
Zm00001d009557	95.1595	121.776	92.7894	20.5106	20.2368	16.0351	103.242	18.9275	2.43799	3.36928e-19	4.60419e-18	-	8	70051211	70051921	+	711	protein_coding	-	-
Zm00001d025735	245.637	233.352	224.336	527.2	535.49	444.088	234.442	502.259	-1.09927	3.45292e-19	4.71431e-18	-	10	127934025	127936164	+	2018	protein_coding	-	Pkinase
Zm00001d012160	192.375	227.163	198.877	419.812	454.584	447.269	206.139	440.555	-1.0946	3.90947e-19	5.32112e-18	-	8	169176092	169181164	-	1714	protein_coding	-	-
Zm00001d021236	332.833	531.926	466.439	1079.07	1014.51	1010.18	443.733	1034.59	-1.22087	3.92074e-19	5.33412e-18	outer cell layer3	7	146658310	146664494	-	5287	protein_coding	-	START
Zm00001d004009	138.357	163.05	130.927	342.568	326.731	358.472	144.111	342.59	-1.24853	4.09274e-19	5.56566e-18	-	2	75235597	75238270	+	2593	protein_coding	-	-
Zm00001d037813	16.754	27.185	23.0746	117.15	100.83	111.382	22.3379	109.787	-2.29074	4.35015e-19	5.90268e-18	-	6	138594710	138600101	+	1848	protein_coding	-	-
Zm00001d006650	3721.8	2487.01	2003.69	978.586	888.565	991.586	2737.5	952.912	1.52231	4.5382e-19	6.15513e-18	-	2	213435367	213435501	+	135	protein_coding	-	-
Zm00001d029702	91.3376	54.2716	57.0532	3.07916	6.55534	0.789012	67.5541	3.47451	4.24075	4.74489e-19	6.42698e-18	-	1	83166984	83167370	+	387	protein_coding	-	GST_N
Zm00001d040733	384.108	261.679	324.614	74.6492	116.358	65.9601	323.467	85.6558	1.9164	4.7548e-19	6.43757e-18	-	3	60679832	60682468	+	1722	protein_coding	-	Lipase_GDSL
Zm00001d052209	40656.9	26628	26736.5	13429.2	13292.4	12863.3	31340.5	13195	1.24803	4.87939e-19	6.60046e-18	-	4	183315220	183317096	-	1745	protein_coding	-	UDPGT
Zm00001d053981	295.618	247.381	255.519	575.554	612.677	506.992	266.172	565.074	-1.08605	5.034e-19	6.80661e-18	small kernel2	4	244568059	244571526	-	1989	protein_coding	-	-
Zm00001d044388	12.9582	18.051	10.6103	81.279	89.1318	86.2215	13.8732	85.5441	-2.61363	5.10458e-19	6.89902e-18	-	3	226768741	226770738	-	1665	protein_coding	-	-
Zm00001d002893	156.762	59.5111	78.1009	6.46452	4.5836	2.59749	98.1246	4.54854	4.3893	5.21566e-19	7.04296e-18	-	2	26045493	26048383	+	1756	protein_coding	-	DUF6
Zm00001d028826	2835.56	2133.65	2142.43	1150.57	1180.75	1221.45	2370.55	1184.26	1.00118	5.2629e-19	7.10364e-18	roothair defective3	1	47787874	47789877	+	2004	protein_coding	-	-
Zm00001d026291	33.3687	57.6925	41.729	243.078	167.669	176.602	44.2634	195.783	-2.14133	5.48529e-19	7.40058e-18	DNA methyl transferase2	10	142982967	142990366	-	4578	protein_coding	-	BAH
Zm00001d026078	46.6541	42.368	40.5763	0.670608	2.7928	1.79065	43.1995	1.75135	4.54606	5.97028e-19	8.03381e-18	-	10	137917308	137920458	-	867	protein_coding	-	-
Zm00001d051060	7.16093	10.2192	9.23062	68.7075	65.9438	84.7409	8.87026	73.1307	-3.02701	6.33823e-19	8.51405e-18	-	4	139663294	139667614	+	1580	protein_coding	-	-
Zm00001d048907	90.8937	140.881	101.98	327.25	305.686	303.429	111.252	312.122	-1.48694	6.35949e-19	8.53889e-18	-	4	7659035	7664153	-	1428	protein_coding	-	-
novel.577	128.666	119.116	125.891	28.7275	35.9241	31.4015	124.558	32.0177	1.95722	6.38871e-19	8.5744e-18	-	2	244100301	244102470	+	923	-	-	-
Zm00001d022154	586.487	754.446	763.089	288.152	352.13	264.496	701.341	301.593	1.21776	6.90381e-19	9.25765e-18	-	7	171380459	171381235	-	777	protein_coding	-	-
Zm00001d046937	294.756	261.084	281.841	119.29	81.3407	103.308	279.227	101.313	1.45891	6.97819e-19	9.34926e-18	bZIP-transcription factor 17	9	111794987	111797460	-	1628	protein_coding	-	bZIP_1
Zm00001d020938	280.412	286.328	367.564	103.901	69.2828	113.594	311.435	95.5928	1.70188	7.25061e-19	9.7086e-18	bZIP-transcription factor 7	7	137232926	137243079	-	2392	protein_coding	-	bZIP_1
Zm00001d044254	201.066	119.789	140.162	23.0523	31.2985	31.5419	153.672	28.6309	2.42084	7.2527e-19	9.7086e-18	gibberellin responsive1	3	223085735	223089594	-	1599	protein_coding	-	-
Zm00001d043519	202.05	236.649	253.677	579.53	471.668	500.07	230.792	517.089	-1.16405	7.44395e-19	9.96028e-18	-	3	202650422	202657105	+	5631	protein_coding	-	TFR_dimer
Zm00001d034856	82.5831	121.603	91.5259	294.406	262.443	275.664	98.5707	277.504	-1.49202	7.71699e-19	1.03167e-17	elongation factor TU mitochondrial1	1	303903433	303908535	-	2138	protein_coding	-	GTP_EFTU
Zm00001d033855	410.242	298.268	387.836	780.802	840.369	719.909	365.449	780.36	-1.09442	7.94327e-19	1.061e-17	-	1	275938957	275955287	-	2222	protein_coding	-	-
Zm00001d043526	164.97	155.675	160.585	360.005	351.656	342.049	160.41	351.237	-1.13061	8.09624e-19	1.08096e-17	-	3	202743179	202752399	-	6537	protein_coding	-	Hydrolase_3
Zm00001d049500	393.457	547.25	534.385	977.165	1018.22	1080.55	491.697	1025.31	-1.05963	8.54154e-19	1.13893e-17	-	4	32584947	32587280	+	2054	protein_coding	-	-
Zm00001d037036	61.3404	37.0899	46.3145	189.162	159.459	197.821	48.2482	182.147	-1.91453	9.3999e-19	1.25122e-17	-	6	109841574	109844183	+	2610	protein_coding	-	PPR
Zm00001d052795	363.945	307.145	384.203	116.045	126.588	158.566	351.765	133.733	1.39558	9.51291e-19	1.26572e-17	-	4	201191080	201192210	-	1131	protein_coding	-	-
Zm00001d053450	155.201	189.616	191.46	409.904	454.779	378.649	178.759	414.444	-1.21221	9.59622e-19	1.27625e-17	-	4	232067299	232077638	+	10114	protein_coding	-	UCH
Zm00001d043096	22.9668	5.11688	21.6311	124.784	109.046	130.4	16.5716	121.41	-2.86111	9.99747e-19	1.3279e-17	-	3	189146000	189147501	+	905	protein_coding	-	-
Zm00001d038751	385.529	367.828	256.525	827.59	792.432	715.404	336.628	778.476	-1.20938	1.14521e-18	1.51848e-17	-	6	163857513	163860102	+	1341	protein_coding	-	DnaJ
Zm00001d027332	251.821	256.188	257.583	50.299	90.2987	88.3481	255.197	76.3153	1.74339	1.15646e-18	1.53275e-17	-	1	3095308	3095604	-	297	protein_coding	-	-
Zm00001d051956	50.7976	31.235	33.7604	0.826516	0	0	38.5976	0.275505	6.56189	1.15824e-18	1.53444e-17	NAC-transcription factor 51	4	175257867	175260077	+	1849	protein_coding	-	NAM
Zm00001d048081	222.14	295.65	271.334	535.101	577.638	558.579	263.042	557.106	-1.08167	1.21583e-18	1.60936e-17	-	9	149598933	149607634	+	3984	protein_coding	-	-
Zm00001d018393	372.041	444.803	487.983	156.302	148.455	202.652	434.942	169.136	1.36252	1.22188e-18	1.61667e-17	-	5	219949314	219949802	-	489	protein_coding	-	-
Zm00001d026696	220.48	259.183	227.759	507.51	502.318	455.943	235.808	488.59	-1.05076	1.22422e-18	1.61907e-17	-	10	150180000	150204009	+	17724	protein_coding	-	-
Zm00001d009619	57.6005	56.2875	72.3272	194.597	187.278	184.921	62.0717	188.932	-1.60441	1.22752e-18	1.62274e-17	WRKY-transcription factor 106	8	73563517	73564793	+	1149	protein_coding	-	WRKY
Zm00001d003544	73.9465	41.7349	49.9268	3.22361	1.81119	1.76246	55.2027	2.26575	4.5178	1.26428e-18	1.66918e-17	-	2	47662912	47664562	-	880	protein_coding	-	-
Zm00001d047424	380.488	388.721	361.818	179.145	145.676	178.893	377.009	167.905	1.165	1.29708e-18	1.71103e-17	-	9	129619898	129624238	-	1971	protein_coding	-	p450
Zm00001d007800	991.55	1264.46	1234.57	603.509	593.326	478.105	1163.53	558.313	1.05888	1.37516e-18	1.81325e-17	-	2	239872413	239873981	+	732	protein_coding	-	-
Zm00001d006828	91.759	117.338	99.4809	19.7992	22.1966	10.4895	102.859	17.4951	2.54603	1.37706e-18	1.8142e-17	-	2	217457356	217462858	-	4119	protein_coding	-	-
Zm00001d007485	146.5	167.691	137.839	354.562	337.829	339.401	150.677	343.931	-1.19023	1.51034e-18	1.98808e-17	-	2	232774838	232777828	-	2991	protein_coding	-	LRRNT_2
Zm00001d052420	443.157	515.525	503.506	246.623	207.24	238.073	487.396	230.646	1.07794	1.56275e-18	2.05445e-17	-	4	189608905	189612305	+	2933	protein_coding	-	-
Zm00001d044147	264.493	458.369	582.58	99.1757	106.815	68.5904	435.147	91.527	2.24801	1.57641e-18	2.07064e-17	-	3	220486447	220488730	-	1675	protein_coding	-	p450
Zm00001d027908	209.149	416.01	343.931	71.7907	78.3753	43.4083	323.03	64.5248	2.32188	1.62346e-18	2.12971e-17	-	1	17362175	17365193	+	1842	protein_coding	-	FMO-like
Zm00001d009595	177.046	188.661	191.638	63.4776	68.9875	58.2065	185.782	63.5572	1.54563	1.64297e-18	2.15347e-17	WRKY-transcription factor 69	8	72169414	72173597	+	2358	protein_coding	-	WRKY
Zm00001d048335	2620.08	1848.01	2069.36	1097.8	1031	1061.46	2179.15	1063.42	1.03478	1.7763e-18	2.32625e-17	-	9	154618004	154622654	-	2322	protein_coding	-	-
Zm00001d032385	47.6295	31.3261	43.7626	136.215	175.563	174.438	40.9061	162.072	-1.98303	1.77725e-18	2.32651e-17	ADP glucose pyrophosphorylase small subunit leaf1	1	224920493	224925108	+	2162	protein_coding	-	-
Zm00001d017676	240.934	211.932	234.412	454.556	456.291	473.352	229.092	461.4	-1.00987	1.86246e-18	2.43494e-17	-	5	203880481	203884648	+	1774	protein_coding	-	Peptidase_M20
Zm00001d039464	31.2961	28.4824	18.8947	128.646	144.454	106.449	26.2244	126.516	-2.26526	1.94615e-18	2.5422e-17	-	3	4994687	4995196	+	510	protein_coding	-	-
novel.2242	249.271	165.426	185.188	493.166	511.559	460.469	199.962	488.398	-1.28816	1.98513e-18	2.59202e-17	-	9	112019177	112028260	-	3361	-	-	-
Zm00001d040215	600.101	518.441	537.348	294.524	275.464	250.26	551.963	273.416	1.01195	2.27354e-18	2.96358e-17	-	3	32388537	32391284	-	1142	protein_coding	-	DnaJ
Zm00001d032748	160.499	223.987	258.928	543.991	501.981	596.634	214.471	547.535	-1.35135	2.32135e-18	3.02462e-17	-	1	237169276	237182149	-	3448	protein_coding	-	RRM_1
Zm00001d003267	121.383	110.945	99.7232	284.328	334.601	261.854	110.684	293.594	-1.40632	2.33958e-18	3.04709e-17	-	2	38396777	38402590	+	5657	protein_coding	-	-
Zm00001d013276	199.723	87.9162	83.22	11.6072	4.52954	1.61855	123.62	5.91842	4.35555	2.36625e-18	3.07803e-17	-	5	7615288	7624824	-	5600	protein_coding	-	Myosin_head
Zm00001d012321	1145.72	1348.04	1281.05	718.535	631.719	530.143	1258.27	626.799	1.00446	2.36633e-18	3.07803e-17	-	8	172400471	172401895	+	1425	protein_coding	-	-
Zm00001d047799	1585.49	2126.82	2163.08	1006.97	906.959	974.406	1958.46	962.78	1.02421	2.38928e-18	3.10525e-17	-	9	142104072	142106918	+	2165	protein_coding	-	HSP70
Zm00001d017441	480.861	328.979	345.974	80.8315	123.213	136.126	385.271	113.39	1.76483	2.46183e-18	3.19415e-17	-	5	195906689	195909170	-	961	protein_coding	-	-
Zm00001d051001	387.38	492.62	508.903	1144.5	1171.02	854.161	462.967	1056.56	-1.19018	2.55842e-18	3.31808e-17	glyceraldehyde-3-phosphate dehydrogenase3	4	136187079	136190530	+	1741	protein_coding	-	-
Zm00001d012473	0.167423	10.9744	2.45668	79.4107	85.6171	60.6684	4.53283	75.2321	-3.99054	2.57582e-18	3.33784e-17	-	8	175094482	175095108	+	627	protein_coding	-	-
Zm00001d033854	293.359	340.68	355.409	95.5505	99.8264	147.139	329.816	114.172	1.5307	2.70059e-18	3.49658e-17	-	1	275917781	275919222	+	1442	protein_coding	-	-
Zm00001d045926	43.7534	46.0195	66.3129	177.971	182.787	170.507	52.0286	177.088	-1.76459	2.76223e-18	3.57339e-17	-	9	47429464	47433273	+	2320	protein_coding	-	-
Zm00001d011881	362.923	260.261	277.653	101.626	113.974	105.932	300.279	107.177	1.48557	2.76726e-18	3.57839e-17	GRAS-transcription factor 2	8	163868830	163870179	-	1350	protein_coding	-	GRAS
Zm00001d004167	0.154084	4.5661	7.82164	59.5887	53.0999	64.8255	4.18061	59.1714	-3.76537	2.89362e-18	3.74022e-17	-	2	88547087	88552834	-	2326	protein_coding	-	p450
novel.348	133.325	109.199	142.811	376.514	322.185	297.778	128.445	332.159	-1.37089	2.9106e-18	3.7606e-17	-	10	21348070	21356350	-	1722	-	-	-
Zm00001d032373	120.223	161.991	155.69	445.72	378.225	331.771	145.968	385.239	-1.39969	2.98446e-18	3.8544e-17	chloroplast RNA splicing1	1	224244775	224257054	-	3947	protein_coding	-	-
Zm00001d034616	130.58	177.711	143.46	383.801	350.646	351.015	150.584	361.82	-1.2641	3.16953e-18	4.08658e-17	-	1	297863276	297876107	+	6696	protein_coding	-	-
Zm00001d008785	27.9037	22.9778	23.2032	114.656	98.9544	116.888	24.6949	110.166	-2.15319	3.25935e-18	4.19887e-17	OVATE-transcription factor 32	8	19945414	19946016	+	603	protein_coding	-	-
Zm00001d033876	239.541	265.488	314.606	595.412	558.193	547.66	273.212	567.088	-1.05346	3.27169e-18	4.213e-17	GRF-transcription factor 1	1	277130907	277134992	+	3538	protein_coding	-	-
Zm00001d032024	401.547	522.35	548.071	224.872	154.784	173.126	490.656	184.26	1.41103	3.33158e-18	4.28833e-17	myb transcription factor38	1	209721047	209722443	+	1216	protein_coding	-	-
Zm00001d008681	240.911	181.996	140.879	485.118	494.899	499.346	187.929	493.121	-1.39121	3.35223e-18	4.31131e-17	-	8	16986395	16986763	-	369	protein_coding	-	-
Zm00001d046247	96.2385	53.4092	77.344	6.21262	9.28278	4.38195	75.6639	6.62578	3.49029	3.53562e-18	4.53959e-17	-	9	76310102	76314796	-	2178	protein_coding	-	-
Zm00001d006103	680.649	847.655	634.936	352.015	266.746	333.337	721.08	317.366	1.18289	3.79123e-18	4.86373e-17	-	2	198177578	198179576	+	1818	protein_coding	-	-
Zm00001d017566	233.737	277.796	297.534	559.847	571.206	523.351	269.689	551.468	-1.03152	3.96009e-18	5.07403e-17	-	5	199762000	199766413	+	2527	protein_coding	-	-
Zm00001d042113	133.121	136.833	97.8062	354.71	286.04	372.143	122.587	337.631	-1.46102	4.03826e-18	5.17202e-17	-	3	151429111	151434594	-	1896	protein_coding	-	-
Zm00001d008548	126543	85796.1	83504.7	44195.3	43462.5	43504.3	98614.6	43720.7	1.17348	4.28061e-18	5.4756e-17	wound induced protein1	8	12671727	12672398	-	582	protein_coding	-	-
Zm00001d030194	644.415	536.804	554.763	291.059	254.06	301.063	578.661	282.061	1.03562	4.28516e-18	5.47913e-17	-	1	112579258	112586085	-	1642	protein_coding	-	-
Zm00001d044752	140.709	135.273	164.695	344.008	320.196	385.617	146.892	349.94	-1.25176	4.29317e-18	5.4871e-17	-	9	1245653	1246790	+	1138	protein_coding	-	Glyco_transf_8
Zm00001d041480	166.337	173.73	165.293	384.576	348.786	355.538	168.453	362.967	-1.10768	4.34947e-18	5.55676e-17	-	3	122677055	122681572	-	2308	protein_coding	-	DEAD
Zm00001d001939	133.912	139.751	169.207	340.123	362.825	330.323	147.623	344.424	-1.22141	4.35255e-18	5.55839e-17	-	2	3192067	3195814	+	2789	protein_coding	-	-
Zm00001d005600	84.3034	109.979	57.5735	6.14852	4.48927	10.9602	83.952	7.19934	3.52187	4.41226e-18	5.62997e-17	-	2	180270065	180271486	-	1422	protein_coding	-	-
Zm00001d049351	101.586	147.017	137.219	330.09	312.041	339.581	128.607	327.238	-1.34618	4.57261e-18	5.82493e-17	-	4	27710140	27712814	+	1933	protein_coding	-	-
Zm00001d043185	48.9856	84.1519	81.6107	280.046	221.004	237.855	71.5827	246.302	-1.78055	4.65092e-18	5.92223e-17	-	3	190866499	190869969	+	1459	protein_coding	-	-
Zm00001d014611	117.532	71.7752	108.276	5.78533	10.0608	17.3715	99.1946	11.0725	3.15662	4.72853e-18	6.01609e-17	-	5	55313125	55314896	-	711	protein_coding	-	ABC_tran
Zm00001d005250	110.908	147.282	154.308	341.882	323.069	347.636	137.5	337.529	-1.29461	4.82653e-18	6.13824e-17	cellulose synthase9	2	165690684	165696645	+	4193	protein_coding	-	-
Zm00001d002535	359.292	338.699	348.894	158.126	165.286	167.999	348.962	163.804	1.09093	5.19099e-18	6.59359e-17	-	2	14920048	14920569	+	522	protein_coding	-	-
Zm00001d021459	354.475	478.427	411.322	171.937	182.971	139.649	414.741	164.852	1.33027	5.20727e-18	6.61153e-17	-	7	152719949	152720386	+	438	protein_coding	-	Auxin_inducible
Zm00001d020109	63.5294	49.133	30.814	1.60064	0	1.82251	47.8255	1.14105	5.2393	5.29154e-18	6.71301e-17	-	7	92670075	92671232	-	1158	protein_coding	-	-
Zm00001d043706	693.605	450.348	473.192	1323.74	1305.75	1150.92	539.049	1260.14	-1.22508	5.30303e-18	6.72481e-17	bHLH-transcription factor 57	3	207941097	207942500	-	1404	protein_coding	-	HLH
Zm00001d017887	92.8367	101.79	109.472	242.622	253.375	274.121	101.366	256.706	-1.33906	5.48294e-18	6.9501e-17	-	5	209631841	209639778	+	5975	protein_coding	-	-
Zm00001d029144	41.9699	75.0362	74.6242	231.821	279.572	206.099	63.8768	239.164	-1.90176	5.6507e-18	7.1598e-17	-	1	60427117	60431202	-	3623	protein_coding	-	-
Zm00001d022337	136.041	156.328	135.382	390.566	305.407	345.717	142.584	347.23	-1.28422	5.71115e-18	7.23045e-17	-	7	175701774	175703113	+	986	protein_coding	-	Pep_deformylase
Zm00001d052221	309.471	248.573	253.325	97.2418	71.6044	46.0112	270.456	71.6191	1.91431	5.83804e-18	7.38806e-17	-	4	183593619	183599554	+	2475	protein_coding	-	-
Zm00001d011819	336.66	389.831	400.516	169.52	145.725	177.137	375.669	164.127	1.19339	6.13347e-18	7.75237e-17	-	8	162062147	162065473	+	2227	protein_coding	-	-
Zm00001d024597	470.989	346.215	420.411	182.293	174.499	155.085	412.538	170.626	1.27222	6.64194e-18	8.38474e-17	-	10	79896971	79904061	+	1893	protein_coding	-	-
Zm00001d053070	90.6426	109.603	109.54	258.603	247.758	278.6	103.262	261.654	-1.34016	6.83724e-18	8.62068e-17	-	4	212271641	212301061	-	3946	protein_coding	-	DNA_pol_B
Zm00001d007288	225.311	263.918	255.179	642.367	591.43	466.308	248.136	566.702	-1.19149	6.97934e-18	8.79626e-17	-	2	226875748	226883012	-	5161	protein_coding	-	ACT
Zm00001d012504	187.878	230.6	210.251	502.527	445.234	420.883	209.576	456.215	-1.12233	7.01636e-18	8.8393e-17	-	8	175572544	175576928	+	1505	protein_coding	-	-
[truncated: 3,722 more rows]
