# Supplementary material for: Genome-wide identification of ZmMYC2 binding sites and target genes in maize
Source: BMC Genomics. 2024 Apr 23;25:397. doi: 10.1186/s12864-024-10297-z (PMC11036654; doi:10.1186/s12864-024-10297-z)
Supplement: Supplementary file 3 — Supplementary Material 3 [file 12864_2024_10297_MOESM3_ESM.xlsx]

## Sheet: BP
Category	GOID	Description	GeneRatio	BgRatio	pvalue	padj	geneID	geneName	Count	Up	Up_Gene_id	Down	Down_Gene_id
BP	GO:0042254	ribosome biogenesis	105/3084	390/17127	6.82843e-06	0.000922325	Zm00001d007012/Zm00001d022237/Zm00001d012161/Zm00001d044664/Zm00001d035201/Zm00001d027442/Zm00001d042525/Zm00001d012922/Zm00001d006100/Zm00001d032894/Zm00001d048346/Zm00001d006871/Zm00001d042772/Zm00001d031640/Zm00001d017047/Zm00001d002395/Zm00001d010016/Zm00001d006287/Zm00001d049399/Zm00001d025413/Zm00001d008594/Zm00001d004052/Zm00001d034721/Zm00001d009596/Zm00001d047296/Zm00001d020201/Zm00001d0…	-/RNA binding protein 1/-/-/60S acidic ribosomal protein P0/-/60S ribosomal protein L5-1 homolog a/RNA helicase3/-/-/acidic ribosomal protein P40/-/-/-/-/-/-/-/-/-/-/-/RNA helicase4/E. coli Ras-like protein1/-/-/-/-/-/-/-/-/-/-/-/-/-/-/-/-/-/-/-/-/-/-/-/-/-/-/rps8/-/ribosome export associated1/-/-/-/-/RPS21/-/-/-/-/-/-/-/-/-/-/-/-/-/-/-/-/-/-/domain of unknown function177/-/rps8/-/-/-/-/-/-/-/-/-…	105	2	Zm00001d006672/Zm00001d008223	103	Zm00001d007012/Zm00001d022237/Zm00001d012161/Zm00001d044664/Zm00001d035201/Zm00001d027442/Zm00001d042525/Zm00001d012922/Zm00001d006100/Zm00001d032894/Zm00001d048346/Zm00001d006871/Zm00001d042772/Zm00001d031640/Zm00001d017047/Zm00001d002395/Zm00001d010016/Zm00001d006287/Zm00001d049399/Zm00001d025413/Zm00001d008594/Zm00001d004052/Zm00001d034721/Zm00001d009596/Zm00001d047296/Zm00001d020201/Zm00001d0…
BP	GO:0009451	RNA modification	95/3084	409/17127	0.0041203	0.0950181	Zm00001d034865/Zm00001d012052/Zm00001d019280/Zm00001d002426/Zm00001d013113/Zm00001d025060/Zm00001d011780/Zm00001d017566/Zm00001d037036/Zm00001d012529/Zm00001d017887/Zm00001d017914/Zm00001d015210/Zm00001d017897/Zm00001d027714/Zm00001d048451/Zm00001d024463/Zm00001d020810/Zm00001d009690/Zm00001d049270/Zm00001d006904/Zm00001d039096/Zm00001d052377/Zm00001d038622/Zm00001d052794/Zm00001d014666/Zm00001d0…	-/-/-/-/-/-/-/-/-/-/-/-/-/-/-/-/-/-/-/-/-/-/-/-/-/-/-/pentatricopeptide repeat-containing protein103/-/-/-/-/-/-/-/-/-/-/-/-/-/-/-/-/-/-/-/-/-/-/-/-/-/-/-/-/small kernel1/-/-/-/-/-/-/-/-/-/-/-/-/-/-/-/-/-/-/-/-/-/-/-/-/-/-/-/-/-/-/NLP-transcription factor 14/-/-/-/pentatricopeptide repeat protein2263/-/-/-	95	4	Zm00001d019280/Zm00001d013113/Zm00001d052794/Zm00001d050156	91	Zm00001d034865/Zm00001d012052/Zm00001d002426/Zm00001d025060/Zm00001d011780/Zm00001d017566/Zm00001d037036/Zm00001d012529/Zm00001d017887/Zm00001d017914/Zm00001d015210/Zm00001d017897/Zm00001d027714/Zm00001d048451/Zm00001d024463/Zm00001d020810/Zm00001d009690/Zm00001d049270/Zm00001d006904/Zm00001d039096/Zm00001d052377/Zm00001d038622/Zm00001d014666/Zm00001d040583/Zm00001d007838/Zm00001d039477/Zm00001d0…
BP	GO:0009605	response to external stimulus	85/3084	344/17127	0.00102283	0.0311962	Zm00001d036539/Zm00001d049405/Zm00001d028816/Zm00001d025984/Zm00001d004524/Zm00001d053675/Zm00001d043239/Zm00001d007581/Zm00001d026458/Zm00001d045839/Zm00001d016009/Zm00001d053626/Zm00001d006474/Zm00001d013945/Zm00001d034175/Zm00001d024239/Zm00001d035440/Zm00001d002257/Zm00001d023223/Zm00001d019411/Zm00001d043152/Zm00001d005051/Zm00001d011347/Zm00001d033422/Zm00001d002287/Zm00001d028417/Zm00001d0…	-/autophagy8e/pathogenesis-related protein6/glutamic dehydrogenase2/-/lipoxygenase10/autophagy18f/-/cysteine protease3/-/-/-/autophagy8a/-/-/autophagy8d/low temperature-induced protein15/autophagy8c/-/-/-/-/autophagy7/GTP binding protein2/-/autophagy9/-/cytokinin response regulator1/-/-/stress-induced protein1/-/autophagy8b/opaque endosperm7/-/-/GRAS-transcription factor 37/cytochrome P-450 20/-/…	85	42	Zm00001d049405/Zm00001d025984/Zm00001d004524/Zm00001d043239/Zm00001d026458/Zm00001d045839/Zm00001d016009/Zm00001d053626/Zm00001d006474/Zm00001d013945/Zm00001d024239/Zm00001d035440/Zm00001d002257/Zm00001d019411/Zm00001d043152/Zm00001d005051/Zm00001d011347/Zm00001d028417/Zm00001d021897/Zm00001d021901/Zm00001d026335/Zm00001d026649/Zm00001d019413/Zm00001d044541/Zm00001d040173/Zm00001d026635/Zm00001d0…	43	Zm00001d036539/Zm00001d028816/Zm00001d053675/Zm00001d007581/Zm00001d034175/Zm00001d023223/Zm00001d033422/Zm00001d002287/Zm00001d038579/Zm00001d001865/Zm00001d038161/Zm00001d010672/Zm00001d001781/Zm00001d005029/Zm00001d007918/Zm00001d028814/Zm00001d042840/Zm00001d047269/Zm00001d003659/Zm00001d052380/Zm00001d020664/Zm00001d010971/Zm00001d018555/Zm00001d013402/Zm00001d037593/Zm00001d045946/Zm00001d0…
BP	GO:0006952	defense response	84/3084	350/17127	0.00265445	0.0687611	Zm00001d023811/Zm00001d039173/Zm00001d036539/Zm00001d042143/Zm00001d028816/Zm00001d044723/Zm00001d004524/Zm00001d050805/Zm00001d031157/Zm00001d007581/Zm00001d050803/Zm00001d026458/Zm00001d045839/Zm00001d016009/Zm00001d013945/Zm00001d020780/Zm00001d019411/Zm00001d033050/Zm00001d005726/Zm00001d014253/Zm00001d011347/Zm00001d033422/Zm00001d002287/Zm00001d028417/Zm00001d038579/Zm00001d002479/Zm00001d0…	-/hypersensitive induced reaction3/-/glucan endo-1,3-beta-glucosidase homolog1/pathogenesis-related protein6/-/-/-/-/-/-/cysteine protease3/-/-/-/glutathione transferase23/-/ZIM-transcription factor 18/ZIM-transcription factor 15/ZIM-transcription factor 10/autophagy7/GTP binding protein2/-/autophagy9/-/-/-/-/stress-induced protein1/-/ZIM-transcription factor 3/opaque endosperm7/-/-/-/-/-/-/ZIM-t…	84	42	Zm00001d023811/Zm00001d039173/Zm00001d044723/Zm00001d004524/Zm00001d050805/Zm00001d050803/Zm00001d026458/Zm00001d045839/Zm00001d016009/Zm00001d013945/Zm00001d020780/Zm00001d019411/Zm00001d005726/Zm00001d011347/Zm00001d028417/Zm00001d002479/Zm00001d021897/Zm00001d021901/Zm00001d026649/Zm00001d042811/Zm00001d019413/Zm00001d012321/Zm00001d049204/Zm00001d021843/Zm00001d022032/Zm00001d043121/Zm00001d0…	42	Zm00001d036539/Zm00001d042143/Zm00001d028816/Zm00001d031157/Zm00001d007581/Zm00001d033050/Zm00001d014253/Zm00001d033422/Zm00001d002287/Zm00001d038579/Zm00001d038161/Zm00001d010672/Zm00001d033049/Zm00001d001781/Zm00001d019895/Zm00001d020524/Zm00001d003903/Zm00001d028814/Zm00001d042840/Zm00001d003659/Zm00001d021160/Zm00001d036148/Zm00001d030304/Zm00001d044765/Zm00001d010971/Zm00001d040712/Zm00001d0…
BP	GO:0009636	response to toxic substance	83/3084	269/17127	1.79365e-07	8.4795e-05	Zm00001d037547/Zm00001d040705/Zm00001d037550/Zm00001d002897/Zm00001d027996/Zm00001d002901/Zm00001d002898/Zm00001d017696/Zm00001d028816/Zm00001d002704/Zm00001d039933/Zm00001d029457/Zm00001d024745/Zm00001d042104/Zm00001d043238/Zm00001d017240/Zm00001d009138/Zm00001d032481/Zm00001d013879/Zm00001d010218/Zm00001d024751/Zm00001d013212/Zm00001d035854/Zm00001d031494/Zm00001d023223/Zm00001d024752/Zm00001d0…	guaiacol peroxidase3/-/peroxidase 5/peroxidase14/-/-/-/-/pathogenesis-related protein6/-/-/nucleoredoxin1/-/glutathione transferase7/-/-/-/-/-/-/-/-/-/-/-/-/peroxidase35/-/-/-/-/peroxidase3/-/-/acetolactate synthase2/-/-/-/-/-/-/-/heat shock protein18f/-/-/respiratory burst oxidase1/histidine kinase3/-/18 kda heat shock protein18a/-/-/-/-/-/-/-/-/guaiacol peroxidase1/-/-/heat shock protein18c/-/-…	83	58	Zm00001d037547/Zm00001d040705/Zm00001d037550/Zm00001d002897/Zm00001d027996/Zm00001d002901/Zm00001d002898/Zm00001d017696/Zm00001d002704/Zm00001d039933/Zm00001d029457/Zm00001d024745/Zm00001d042104/Zm00001d043238/Zm00001d017240/Zm00001d009138/Zm00001d032481/Zm00001d013879/Zm00001d010218/Zm00001d024751/Zm00001d013212/Zm00001d035854/Zm00001d024752/Zm00001d024753/Zm00001d024750/Zm00001d037410/Zm00001d0…	25	Zm00001d028816/Zm00001d031494/Zm00001d023223/Zm00001d005812/Zm00001d016736/Zm00001d034129/Zm00001d016802/Zm00001d022457/Zm00001d014341/Zm00001d031908/Zm00001d016572/Zm00001d050666/Zm00001d011891/Zm00001d002426/Zm00001d053554/Zm00001d028814/Zm00001d036135/Zm00001d053118/Zm00001d037079/Zm00001d039941/Zm00001d007430/Zm00001d038599/Zm00001d015777/Zm00001d027512/Zm00001d036835
BP	GO:0006979	response to oxidative stress	79/3084	269/17127	3.03218e-06	0.000495487	Zm00001d037547/Zm00001d040705/Zm00001d037550/Zm00001d002897/Zm00001d002901/Zm00001d002898/Zm00001d017696/Zm00001d028816/Zm00001d002704/Zm00001d039933/Zm00001d024745/Zm00001d037480/Zm00001d043238/Zm00001d017240/Zm00001d009138/Zm00001d010218/Zm00001d042257/Zm00001d007581/Zm00001d024751/Zm00001d013212/Zm00001d035854/Zm00001d017199/Zm00001d031494/Zm00001d040245/Zm00001d023223/Zm00001d024752/Zm00001d0…	guaiacol peroxidase3/-/peroxidase 5/peroxidase14/-/-/-/pathogenesis-related protein6/-/-/-/-/-/-/-/-/-/-/-/-/-/-/-/-/-/-/peroxidase35/-/-/-/-/peroxidase3/-/-/-/-/-/-/-/-/-/-/-/heat shock protein18f/-/-/18 kda heat shock protein18a/-/-/-/-/-/-/-/-/guaiacol peroxidase1/-/-/heat shock protein18c/-/-/-/-/-/-/-/-/-/chaperonin10/-/-/-/-/-/-/-/-/-/-	79	51	Zm00001d037547/Zm00001d040705/Zm00001d037550/Zm00001d002897/Zm00001d002901/Zm00001d002898/Zm00001d017696/Zm00001d002704/Zm00001d039933/Zm00001d024745/Zm00001d037480/Zm00001d043238/Zm00001d017240/Zm00001d009138/Zm00001d010218/Zm00001d024751/Zm00001d013212/Zm00001d035854/Zm00001d017199/Zm00001d040245/Zm00001d024752/Zm00001d024753/Zm00001d024750/Zm00001d037410/Zm00001d047841/Zm00001d023387/Zm00001d0…	28	Zm00001d028816/Zm00001d042257/Zm00001d007581/Zm00001d031494/Zm00001d023223/Zm00001d005812/Zm00001d016736/Zm00001d034129/Zm00001d016802/Zm00001d022457/Zm00001d014341/Zm00001d031908/Zm00001d050666/Zm00001d014600/Zm00001d002426/Zm00001d053554/Zm00001d028814/Zm00001d036135/Zm00001d053118/Zm00001d037079/Zm00001d024819/Zm00001d046442/Zm00001d039941/Zm00001d038599/Zm00001d008209/Zm00001d015777/Zm00001d0…
BP	GO:0009755	hormone-mediated signaling pathway	71/3084	340/17127	0.0946257	0.696253	Zm00001d023811/Zm00001d033976/Zm00001d028816/Zm00001d039624/Zm00001d021835/Zm00001d047705/Zm00001d033050/Zm00001d005726/Zm00001d010445/Zm00001d028574/Zm00001d014253/Zm00001d039341/Zm00001d033422/Zm00001d023659/Zm00001d051156/Zm00001d002479/Zm00001d017270/Zm00001d028793/Zm00001d001865/Zm00001d018024/Zm00001d033049/Zm00001d037719/Zm00001d009626/Zm00001d033319/Zm00001d028325/Zm00001d000237/Zm00001d0…	-/Aux/IAA-transcription factor4/pathogenesis-related protein6/Aux/IAA-transcription factor 8/-/-/ZIM-transcription factor 18/ZIM-transcription factor 15/-/-/ZIM-transcription factor 10/ethylene insensitive 2/GTP binding protein2/ARF-transcription factor 28/phosphoenolpyruvate carboxylase kinase2/-/phosphoenolpyruvate carboxylase kinase3/-/cytokinin response regulator1/PIN-formed protein2/ZIM-tran…	71	35	Zm00001d023811/Zm00001d033976/Zm00001d039624/Zm00001d047705/Zm00001d005726/Zm00001d010445/Zm00001d028574/Zm00001d039341/Zm00001d051156/Zm00001d002479/Zm00001d028793/Zm00001d037719/Zm00001d033319/Zm00001d000237/Zm00001d014297/Zm00001d034372/Zm00001d006677/Zm00001d045026/Zm00001d023994/Zm00001d043179/Zm00001d013527/Zm00001d039469/Zm00001d018414/Zm00001d008749/Zm00001d027877/Zm00001d012931/Zm00001d0…	36	Zm00001d028816/Zm00001d021835/Zm00001d033050/Zm00001d014253/Zm00001d033422/Zm00001d023659/Zm00001d017270/Zm00001d001865/Zm00001d018024/Zm00001d033049/Zm00001d009626/Zm00001d028325/Zm00001d019895/Zm00001d003903/Zm00001d039006/Zm00001d028814/Zm00001d053819/Zm00001d039267/Zm00001d021927/Zm00001d045738/Zm00001d022166/Zm00001d008957/Zm00001d027899/Zm00001d044065/Zm00001d038784/Zm00001d001879/Zm00001d0…
BP	GO:0015979	photosynthesis	68/3084	197/17127	1.94817e-08	3.68399e-05	Zm00001d003429/Zm00001d016134/Zm00001d036535/Zm00001d008230/Zm00001d040803/Zm00001d034543/Zm00001d015385/Zm00001d018034/Zm00001d030859/Zm00001d053432/Zm00001d021703/Zm00001d005446/Zm00001d023223/Zm00001d007857/Zm00001d021763/Zm00001d043299/Zm00001d013937/Zm00001d018779/Zm00001d040686/Zm00001d011285/Zm00001d011067/Zm00001d028670/Zm00001d018030/Zm00001d008706/Zm00001d041824/Zm00001d034283/Zm00001d0…	glyceraldehyde-3-phosphate dehydrogenase1/iron-sulfur protein1/oxygen evolving complex, 33kDa subunit/-/-/-/-/geranylgeranyl hydrogenase1/-/iron-sulfur protein2/oxygen evolving complex2/-/-/photosystem II oxygen evolving polypeptide1/photosystem II subunit29/-/GRMZM2G073351/photosystem II oxygen evolving polypeptide2/-/light harvesting chlorophyll a/b binding protein1/-/-/-/-/-/-/-/-/oil yellow1/…	68	4	Zm00001d040803/Zm00001d011067/Zm00001d025435/Zm00001d044925	64	Zm00001d003429/Zm00001d016134/Zm00001d036535/Zm00001d008230/Zm00001d034543/Zm00001d015385/Zm00001d018034/Zm00001d030859/Zm00001d053432/Zm00001d021703/Zm00001d005446/Zm00001d023223/Zm00001d007857/Zm00001d021763/Zm00001d043299/Zm00001d013937/Zm00001d018779/Zm00001d040686/Zm00001d011285/Zm00001d028670/Zm00001d018030/Zm00001d008706/Zm00001d041824/Zm00001d034283/Zm00001d019454/Zm00001d006587/Zm00001d0…
BP	GO:0016072	rRNA metabolic process	67/3084	260/17127	0.00106414	0.0319412	Zm00001d007012/Zm00001d022237/Zm00001d044664/Zm00001d006100/Zm00001d032894/Zm00001d048346/Zm00001d006871/Zm00001d042772/Zm00001d031640/Zm00001d002395/Zm00001d004052/Zm00001d009596/Zm00001d025160/Zm00001d029325/Zm00001d050193/Zm00001d047707/Zm00001d049965/Zm00001d011780/Zm00001d042113/Zm00001d043526/Zm00001d036567/Zm00001d040768/Zm00001d017887/Zm00001d026195/Zm00001d017914/Zm00001d028807/Zm00001d0…	-/RNA binding protein 1/-/-/-/acidic ribosomal protein P40/-/-/-/-/-/E. coli Ras-like protein1/-/-/-/-/-/-/-/-/-/-/-/-/-/-/rps8/-/ribosome export associated1/-/-/-/RPS21/-/-/-/-/-/-/-/RNase PH homolog/-/-/-/-/-/rps8/-/-/-/-/-/-/-/-/-/-/-/-/-/-/-/-/-/-/-/-	67	1	Zm00001d006672	66	Zm00001d007012/Zm00001d022237/Zm00001d044664/Zm00001d006100/Zm00001d032894/Zm00001d048346/Zm00001d006871/Zm00001d042772/Zm00001d031640/Zm00001d002395/Zm00001d004052/Zm00001d009596/Zm00001d025160/Zm00001d029325/Zm00001d050193/Zm00001d047707/Zm00001d049965/Zm00001d011780/Zm00001d042113/Zm00001d043526/Zm00001d036567/Zm00001d040768/Zm00001d017887/Zm00001d026195/Zm00001d017914/Zm00001d028807/Zm00001d0…
BP	GO:0010035	response to inorganic substance	66/3084	254/17127	0.00091551	0.0298488	Zm00001d017095/Zm00001d017429/Zm00001d009084/Zm00001d011679/Zm00001d028816/Zm00001d039933/Zm00001d025984/Zm00001d007581/Zm00001d027488/Zm00001d017547/Zm00001d024587/Zm00001d012052/Zm00001d023223/Zm00001d017461/Zm00001d005812/Zm00001d016982/Zm00001d017288/Zm00001d027861/Zm00001d031908/Zm00001d035616/Zm00001d038579/Zm00001d047841/Zm00001d001865/Zm00001d010672/Zm00001d039566/Zm00001d026649/Zm00001d0…	-/yellow stripe1/-/-/pathogenesis-related protein6/-/glutamic dehydrogenase2/-/glyceraldehyde phosphate dehydrogenase B1/-/nitrate transporter/peptide transporter family1/-/-/-/-/-/plasma membrane intrinsic protein2/-/-/-/-/-/cytokinin response regulator1/-/heat shock protein18f/opaque endosperm7/-/histidine kinase3/-/18 kda heat shock protein18a/phosphoenolpyruvate carboxylase1/-/-/starch phosph…	66	33	Zm00001d017095/Zm00001d017429/Zm00001d009084/Zm00001d011679/Zm00001d039933/Zm00001d025984/Zm00001d017547/Zm00001d027861/Zm00001d035616/Zm00001d047841/Zm00001d039566/Zm00001d026649/Zm00001d014297/Zm00001d047548/Zm00001d029207/Zm00001d047542/Zm00001d014611/Zm00001d003554/Zm00001d015477/Zm00001d025508/Zm00001d008841/Zm00001d017813/Zm00001d054060/Zm00001d013527/Zm00001d008669/Zm00001d039936/Zm00001d0…	33	Zm00001d028816/Zm00001d007581/Zm00001d027488/Zm00001d024587/Zm00001d012052/Zm00001d023223/Zm00001d017461/Zm00001d005812/Zm00001d016982/Zm00001d017288/Zm00001d031908/Zm00001d038579/Zm00001d001865/Zm00001d010672/Zm00001d003287/Zm00001d043986/Zm00001d046170/Zm00001d015314/Zm00001d034074/Zm00001d028814/Zm00001d042007/Zm00001d036135/Zm00001d053118/Zm00001d047753/Zm00001d030584/Zm00001d039941/Zm00001d0…
BP	GO:0034470	ncRNA processing	84/3084	380/17127	0.0229378	0.344249	Zm00001d007012/Zm00001d022237/Zm00001d044664/Zm00001d006100/Zm00001d032894/Zm00001d048346/Zm00001d006871/Zm00001d042772/Zm00001d031640/Zm00001d002395/Zm00001d019280/Zm00001d004052/Zm00001d009596/Zm00001d025160/Zm00001d013113/Zm00001d029325/Zm00001d050193/Zm00001d047707/Zm00001d025060/Zm00001d049965/Zm00001d011780/Zm00001d042113/Zm00001d043526/Zm00001d036567/Zm00001d040768/Zm00001d017887/Zm00001d0…	-/RNA binding protein 1/-/-/-/acidic ribosomal protein P40/-/-/-/-/-/-/E. coli Ras-like protein1/-/-/-/-/-/-/-/-/-/-/-/-/-/-/-/-/-/rps8/-/-/ribosome export associated1/-/-/-/-/RPS21/-/-/-/-/-/-/-/-/-/RNase PH homolog/-/-/-/-/-/-/-/rps8/-/-/-/-/-/-/-/-/-/-/-/-/-/-/-/-/-/-/-/-/-/-/-/-/-/-/-	84	3	Zm00001d019280/Zm00001d013113/Zm00001d006672	81	Zm00001d007012/Zm00001d022237/Zm00001d044664/Zm00001d006100/Zm00001d032894/Zm00001d048346/Zm00001d006871/Zm00001d042772/Zm00001d031640/Zm00001d002395/Zm00001d004052/Zm00001d009596/Zm00001d025160/Zm00001d029325/Zm00001d050193/Zm00001d047707/Zm00001d025060/Zm00001d049965/Zm00001d011780/Zm00001d042113/Zm00001d043526/Zm00001d036567/Zm00001d040768/Zm00001d017887/Zm00001d034251/Zm00001d026195/Zm00001d0…
BP	GO:0006520	cellular amino acid metabolic process	103/3084	469/17127	0.0155089	0.255021	Zm00001d029853/Zm00001d052247/Zm00001d000294/Zm00001d033747/Zm00001d017279/Zm00001d024702/Zm00001d048060/Zm00001d011735/Zm00001d028260/Zm00001d050412/Zm00001d017276/Zm00001d048050/Zm00001d025984/Zm00001d041772/Zm00001d008628/Zm00001d002051/Zm00001d007462/Zm00001d003446/Zm00001d043382/Zm00001d031128/Zm00001d008587/Zm00001d021321/Zm00001d030859/Zm00001d051166/Zm00001d021596/Zm00001d016441/Zm00001d0…	-/-/-/glutamine synthetase2/phenylalanine ammonia lyase7/orange pericarp2/homocysteine S-methyltransferase 1/serine acetyltransferase1/glutamine synthetase6/-/-/glutamine synthetase3/glutamic dehydrogenase2/glutathione transferase18/-/-/-/-/glutamate-oxaloacetate transaminase1/-/-/-/-/-/adenosine 5'-phosphosulfate reductase-like1/-/tryptophan synthase alpha subunit1/-/GNAT-transcription factor 38…	103	51	Zm00001d029853/Zm00001d052247/Zm00001d000294/Zm00001d017279/Zm00001d024702/Zm00001d048060/Zm00001d011735/Zm00001d028260/Zm00001d050412/Zm00001d017276/Zm00001d048050/Zm00001d025984/Zm00001d041772/Zm00001d008628/Zm00001d007462/Zm00001d003446/Zm00001d043382/Zm00001d008587/Zm00001d021321/Zm00001d051166/Zm00001d021596/Zm00001d016441/Zm00001d018969/Zm00001d002128/Zm00001d006467/Zm00001d023625/Zm00001d0…	52	Zm00001d033747/Zm00001d002051/Zm00001d031128/Zm00001d030859/Zm00001d002104/Zm00001d048407/Zm00001d015509/Zm00001d013223/Zm00001d026472/Zm00001d016572/Zm00001d038904/Zm00001d031674/Zm00001d048856/Zm00001d051563/Zm00001d004960/Zm00001d002003/Zm00001d033775/Zm00001d007905/Zm00001d052622/Zm00001d008975/Zm00001d049956/Zm00001d052472/Zm00001d008238/Zm00001d017769/Zm00001d040599/Zm00001d050134/Zm00001d0…
BP	GO:0034660	ncRNA metabolic process	97/3084	488/17127	0.151339	0.914498	Zm00001d007012/Zm00001d022237/Zm00001d044664/Zm00001d002104/Zm00001d006100/Zm00001d032894/Zm00001d031674/Zm00001d048346/Zm00001d006871/Zm00001d042772/Zm00001d031640/Zm00001d002395/Zm00001d048856/Zm00001d019280/Zm00001d004052/Zm00001d009596/Zm00001d007905/Zm00001d052622/Zm00001d003744/Zm00001d025160/Zm00001d013113/Zm00001d008975/Zm00001d029325/Zm00001d050193/Zm00001d047707/Zm00001d025060/Zm00001d0…	-/RNA binding protein 1/-/-/-/-/-/acidic ribosomal protein P40/-/-/-/-/seryl-tRNA synthetase/-/-/E. coli Ras-like protein1/-/-/-/-/-/-/-/-/-/-/-/-/-/-/-/-/-/-/-/-/-/-/-/rps8/-/-/ribosome export associated1/-/-/-/-/RPS21/-/-/-/-/-/-/-/-/-/RNase PH homolog/-/-/-/-/-/-/-/-/-/rps8/-/-/-/-/-/-/-/-/-/-/-/-/-/-/-/-/-/-/-/-/-/-/-/-/-/-/-/-/-	97	4	Zm00001d019280/Zm00001d003744/Zm00001d013113/Zm00001d006672	93	Zm00001d007012/Zm00001d022237/Zm00001d044664/Zm00001d002104/Zm00001d006100/Zm00001d032894/Zm00001d031674/Zm00001d048346/Zm00001d006871/Zm00001d042772/Zm00001d031640/Zm00001d002395/Zm00001d048856/Zm00001d004052/Zm00001d009596/Zm00001d007905/Zm00001d052622/Zm00001d025160/Zm00001d008975/Zm00001d029325/Zm00001d050193/Zm00001d047707/Zm00001d025060/Zm00001d052689/Zm00001d049965/Zm00001d011780/Zm00001d0…
BP	GO:0071310	cellular response to organic substance	93/3084	498/17127	0.365023	1	Zm00001d023811/Zm00001d033976/Zm00001d028816/Zm00001d039624/Zm00001d021835/Zm00001d047705/Zm00001d030859/Zm00001d033050/Zm00001d005726/Zm00001d010445/Zm00001d028574/Zm00001d016501/Zm00001d014253/Zm00001d039341/Zm00001d033422/Zm00001d002856/Zm00001d031908/Zm00001d023659/Zm00001d051156/Zm00001d002479/Zm00001d017270/Zm00001d028793/Zm00001d001865/Zm00001d018024/Zm00001d033049/Zm00001d037719/Zm00001d0…	-/Aux/IAA-transcription factor4/pathogenesis-related protein6/Aux/IAA-transcription factor 8/-/-/-/ZIM-transcription factor 18/ZIM-transcription factor 15/-/-/-/ZIM-transcription factor 10/ethylene insensitive 2/GTP binding protein2/-/-/ARF-transcription factor 28/phosphoenolpyruvate carboxylase kinase2/-/phosphoenolpyruvate carboxylase kinase3/-/cytokinin response regulator1/PIN-formed protein2/…	93	42	Zm00001d023811/Zm00001d033976/Zm00001d039624/Zm00001d047705/Zm00001d005726/Zm00001d010445/Zm00001d028574/Zm00001d016501/Zm00001d039341/Zm00001d002856/Zm00001d051156/Zm00001d002479/Zm00001d028793/Zm00001d037719/Zm00001d033319/Zm00001d048770/Zm00001d047799/Zm00001d000237/Zm00001d014297/Zm00001d034372/Zm00001d006677/Zm00001d045026/Zm00001d027483/Zm00001d023994/Zm00001d043179/Zm00001d013527/Zm00001d0…	51	Zm00001d028816/Zm00001d021835/Zm00001d030859/Zm00001d033050/Zm00001d014253/Zm00001d033422/Zm00001d031908/Zm00001d023659/Zm00001d017270/Zm00001d001865/Zm00001d018024/Zm00001d033049/Zm00001d009626/Zm00001d028325/Zm00001d029763/Zm00001d043986/Zm00001d015314/Zm00001d019895/Zm00001d003903/Zm00001d010529/Zm00001d039006/Zm00001d028814/Zm00001d053819/Zm00001d038420/Zm00001d039267/Zm00001d021927/Zm00001d0…
BP	GO:0001101	response to acid chemical	87/3084	392/17127	0.0190365	0.305068	Zm00001d023811/Zm00001d017095/Zm00001d011679/Zm00001d028816/Zm00001d053675/Zm00001d007581/Zm00001d021835/Zm00001d017547/Zm00001d047705/Zm00001d030859/Zm00001d024587/Zm00001d012052/Zm00001d017251/Zm00001d017461/Zm00001d033050/Zm00001d005726/Zm00001d016982/Zm00001d010445/Zm00001d028574/Zm00001d015852/Zm00001d016501/Zm00001d014253/Zm00001d024499/Zm00001d033422/Zm00001d038922/Zm00001d017288/Zm00001d0…	-/-/-/pathogenesis-related protein6/lipoxygenase10/-/-/-/-/-/nitrate transporter/peptide transporter family1/-/-/-/ZIM-transcription factor 18/ZIM-transcription factor 15/-/-/-/lipoxygenase11/-/ZIM-transcription factor 10/-/GTP binding protein2/-/plasma membrane intrinsic protein2/-/phosphoenolpyruvate carboxylase kinase2/-/-/phosphoenolpyruvate carboxylase kinase3/-/cytokinin response regulator1…	87	36	Zm00001d023811/Zm00001d017095/Zm00001d011679/Zm00001d017547/Zm00001d047705/Zm00001d005726/Zm00001d010445/Zm00001d028574/Zm00001d015852/Zm00001d016501/Zm00001d024499/Zm00001d051156/Zm00001d005698/Zm00001d002479/Zm00001d028793/Zm00001d037719/Zm00001d014297/Zm00001d034372/Zm00001d029207/Zm00001d015477/Zm00001d043536/Zm00001d054060/Zm00001d013527/Zm00001d008669/Zm00001d039878/Zm00001d039469/Zm00001d0…	51	Zm00001d028816/Zm00001d053675/Zm00001d007581/Zm00001d021835/Zm00001d030859/Zm00001d024587/Zm00001d012052/Zm00001d017251/Zm00001d017461/Zm00001d033050/Zm00001d016982/Zm00001d014253/Zm00001d033422/Zm00001d038922/Zm00001d017288/Zm00001d031908/Zm00001d017270/Zm00001d001865/Zm00001d033049/Zm00001d009626/Zm00001d003287/Zm00001d028325/Zm00001d046170/Zm00001d019895/Zm00001d003903/Zm00001d034074/Zm00001d0…
BP	GO:0008610	lipid biosynthetic process	86/3084	496/17127	0.670965	1	Zm00001d006678/Zm00001d031449/Zm00001d021929/Zm00001d044833/Zm00001d028094/Zm00001d019139/Zm00001d028406/Zm00001d041082/Zm00001d053675/Zm00001d010274/Zm00001d027443/Zm00001d026369/Zm00001d052297/Zm00001d003533/Zm00001d051552/Zm00001d016550/Zm00001d029648/Zm00001d052475/Zm00001d017251/Zm00001d004125/Zm00001d020537/Zm00001d005396/Zm00001d015852/Zm00001d053889/Zm00001d030343/Zm00001d053228/Zm00001d0…	geranylgeranyl pyrophosphate synthase1/lipoxygenase13/geranylgeranyl pyrophosphate synthase2/-/-/sterol methyltransferase1/-/kaurene synthase4/lipoxygenase10/isopentenyl pyrophosphate isomerase2/hydroxylase8/-/-/tassel seed1/-/-/copalyl diphosphate synthase2/-/-/acetyl-CoA carboxylase2/opaque endosperm5/-/lipoxygenase11/cycloartenol synthase1/-/-/-/-/pale yellow9/-/-/-/-/-/brassinosteroid synthes…	86	28	Zm00001d006678/Zm00001d031449/Zm00001d021929/Zm00001d044833/Zm00001d028094/Zm00001d041082/Zm00001d010274/Zm00001d026369/Zm00001d052297/Zm00001d051552/Zm00001d029648/Zm00001d005396/Zm00001d015852/Zm00001d053889/Zm00001d030343/Zm00001d029333/Zm00001d038630/Zm00001d041220/Zm00001d019060/Zm00001d040163/Zm00001d037225/Zm00001d023227/Zm00001d047998/Zm00001d015477/Zm00001d020717/Zm00001d028299/Zm00001d0…	58	Zm00001d019139/Zm00001d028406/Zm00001d053675/Zm00001d027443/Zm00001d003533/Zm00001d016550/Zm00001d052475/Zm00001d017251/Zm00001d004125/Zm00001d020537/Zm00001d053228/Zm00001d011642/Zm00001d023655/Zm00001d047931/Zm00001d006866/Zm00001d002103/Zm00001d046865/Zm00001d028325/Zm00001d023309/Zm00001d043986/Zm00001d028180/Zm00001d022342/Zm00001d007918/Zm00001d049351/Zm00001d018377/Zm00001d017540/Zm00001d0…
BP	GO:0032268	regulation of cellular protein metabolic process	85/3084	476/17127	0.553535	1	Zm00001d023811/Zm00001d029630/Zm00001d039882/Zm00001d028816/Zm00001d026657/Zm00001d024996/Zm00001d003401/Zm00001d052147/Zm00001d041760/Zm00001d047705/Zm00001d040245/Zm00001d009480/Zm00001d034059/Zm00001d038173/Zm00001d010445/Zm00001d012561/Zm00001d031908/Zm00001d053894/Zm00001d027585/Zm00001d020486/Zm00001d011080/Zm00001d024960/Zm00001d038923/Zm00001d002479/Zm00001d045480/Zm00001d028793/Zm00001d0…	-/cystatin6/-/pathogenesis-related protein6/-/-/general regulatory factor1/-/-/-/-/receptor for activated C kinase2/ribosomal protein L13A homolog/cystatin5/-/cystatin2/-/-/cyclin-dependent kinase inhibitor3/-/subtilisin-chymotrypsin inhibitor homolog1/-/receptor for activated C kinase1/-/-/-/-/-/C3H-transcription factor 338/stress-induced protein1/-/autophagy13b/-/-/-/-/cystatin7/-/-/-/-/-/-/-/c…	85	42	Zm00001d023811/Zm00001d029630/Zm00001d039882/Zm00001d024996/Zm00001d003401/Zm00001d052147/Zm00001d047705/Zm00001d040245/Zm00001d010445/Zm00001d012561/Zm00001d027585/Zm00001d020486/Zm00001d011080/Zm00001d024960/Zm00001d002479/Zm00001d045480/Zm00001d028793/Zm00001d034673/Zm00001d032158/Zm00001d053682/Zm00001d021901/Zm00001d037719/Zm00001d017403/Zm00001d021583/Zm00001d013113/Zm00001d037969/Zm00001d0…	43	Zm00001d028816/Zm00001d026657/Zm00001d041760/Zm00001d009480/Zm00001d034059/Zm00001d038173/Zm00001d031908/Zm00001d053894/Zm00001d038923/Zm00001d047186/Zm00001d018128/Zm00001d043740/Zm00001d019895/Zm00001d020355/Zm00001d011654/Zm00001d032373/Zm00001d012160/Zm00001d028814/Zm00001d045926/Zm00001d018469/Zm00001d002688/Zm00001d024409/Zm00001d017215/Zm00001d047491/Zm00001d012068/Zm00001d032163/Zm00001d0…
BP	GO:0051246	regulation of protein metabolic process	85/3084	489/17127	0.66065	1	Zm00001d023811/Zm00001d029630/Zm00001d039882/Zm00001d028816/Zm00001d026657/Zm00001d024996/Zm00001d003401/Zm00001d052147/Zm00001d041760/Zm00001d047705/Zm00001d040245/Zm00001d009480/Zm00001d034059/Zm00001d038173/Zm00001d010445/Zm00001d012561/Zm00001d031908/Zm00001d053894/Zm00001d027585/Zm00001d020486/Zm00001d011080/Zm00001d024960/Zm00001d038923/Zm00001d002479/Zm00001d045480/Zm00001d028793/Zm00001d0…	-/cystatin6/-/pathogenesis-related protein6/-/-/general regulatory factor1/-/-/-/-/receptor for activated C kinase2/ribosomal protein L13A homolog/cystatin5/-/cystatin2/-/-/cyclin-dependent kinase inhibitor3/-/subtilisin-chymotrypsin inhibitor homolog1/-/receptor for activated C kinase1/-/-/-/-/-/C3H-transcription factor 338/stress-induced protein1/-/autophagy13b/-/-/-/-/cystatin7/-/-/-/-/-/-/-/c…	85	42	Zm00001d023811/Zm00001d029630/Zm00001d039882/Zm00001d024996/Zm00001d003401/Zm00001d052147/Zm00001d047705/Zm00001d040245/Zm00001d010445/Zm00001d012561/Zm00001d027585/Zm00001d020486/Zm00001d011080/Zm00001d024960/Zm00001d002479/Zm00001d045480/Zm00001d028793/Zm00001d034673/Zm00001d032158/Zm00001d053682/Zm00001d021901/Zm00001d037719/Zm00001d017403/Zm00001d021583/Zm00001d013113/Zm00001d037969/Zm00001d0…	43	Zm00001d028816/Zm00001d026657/Zm00001d041760/Zm00001d009480/Zm00001d034059/Zm00001d038173/Zm00001d031908/Zm00001d053894/Zm00001d038923/Zm00001d047186/Zm00001d018128/Zm00001d043740/Zm00001d019895/Zm00001d020355/Zm00001d011654/Zm00001d032373/Zm00001d012160/Zm00001d028814/Zm00001d045926/Zm00001d018469/Zm00001d002688/Zm00001d024409/Zm00001d017215/Zm00001d047491/Zm00001d012068/Zm00001d032163/Zm00001d0…
BP	GO:0051704	multi-organism process	84/3084	389/17127	0.0384884	0.443173	Zm00001d036539/Zm00001d002178/Zm00001d028816/Zm00001d004524/Zm00001d053675/Zm00001d007581/Zm00001d026458/Zm00001d045839/Zm00001d016009/Zm00001d013945/Zm00001d034175/Zm00001d023223/Zm00001d019411/Zm00001d011347/Zm00001d033422/Zm00001d002287/Zm00001d028417/Zm00001d045207/Zm00001d038579/Zm00001d038161/Zm00001d021897/Zm00001d021901/Zm00001d010672/Zm00001d026649/Zm00001d021727/Zm00001d037810/Zm00001d0…	-/-/pathogenesis-related protein6/-/lipoxygenase10/-/cysteine protease3/-/-/-/-/-/-/autophagy7/GTP binding protein2/-/autophagy9/receptor-like protein kinase1/-/-/-/stress-induced protein1/-/opaque endosperm7/-/-/-/-/-/-/cytochrome P-450 20/-/-/-/-/sedoheptulose bisphosphatase1/-/SnRK2 serine threonine protein kinase7/-/-/ribosome-inactivating protein2/-/-/-/-/-/-/-/-/-/-/-/terpene synthase11/-/-…	84	37	Zm00001d002178/Zm00001d004524/Zm00001d026458/Zm00001d045839/Zm00001d016009/Zm00001d013945/Zm00001d019411/Zm00001d011347/Zm00001d028417/Zm00001d045207/Zm00001d021897/Zm00001d021901/Zm00001d026649/Zm00001d021727/Zm00001d019413/Zm00001d037973/Zm00001d023394/Zm00001d022032/Zm00001d029794/Zm00001d022278/Zm00001d039469/Zm00001d052509/Zm00001d042042/Zm00001d021434/Zm00001d052513/Zm00001d035508/Zm00001d0…	47	Zm00001d036539/Zm00001d028816/Zm00001d053675/Zm00001d007581/Zm00001d034175/Zm00001d023223/Zm00001d033422/Zm00001d002287/Zm00001d038579/Zm00001d038161/Zm00001d010672/Zm00001d037810/Zm00001d001781/Zm00001d007789/Zm00001d010700/Zm00001d007918/Zm00001d028814/Zm00001d040768/Zm00001d042840/Zm00001d042013/Zm00001d003659/Zm00001d021828/Zm00001d020664/Zm00001d010971/Zm00001d038973/Zm00001d018555/Zm00001d0…
BP	GO:0044262	cellular carbohydrate metabolic process	84/3084	408/17127	0.0968323	0.707559	Zm00001d021732/Zm00001d005687/Zm00001d020396/Zm00001d010172/Zm00001d018716/Zm00001d044744/Zm00001d018342/Zm00001d042536/Zm00001d039865/Zm00001d002830/Zm00001d005546/Zm00001d042627/Zm00001d024934/Zm00001d024821/Zm00001d016806/Zm00001d050885/Zm00001d004545/Zm00001d039512/Zm00001d033910/Zm00001d014689/Zm00001d018701/Zm00001d027816/Zm00001d012036/Zm00001d029654/Zm00001d047842/Zm00001d013319/Zm00001d0…	-/trehalose-6-phosphate synthase5/trehalose-6-phosphate synthase13/-/-/-/trehalose-6-phosphate synthase11/fructokinase1/triose phosphate isomerase4/invertase1/ADP glucose pyrophosphorylase small subunit embryo 1/-/-/sucrose-phosphatase2/-/-/-/hexokinase1/ADP glucose pyrophosphorylase large subunit leaf1AGPL4/-/-/-/sucrose phosphate synthase1/trehalase1/-/-/-/cellulose synthase2/-/-/-/low phytic a…	84	35	Zm00001d021732/Zm00001d005687/Zm00001d020396/Zm00001d010172/Zm00001d018716/Zm00001d018342/Zm00001d042536/Zm00001d039865/Zm00001d002830/Zm00001d024821/Zm00001d016806/Zm00001d050885/Zm00001d039512/Zm00001d018701/Zm00001d027816/Zm00001d033551/Zm00001d039131/Zm00001d030194/Zm00001d038642/Zm00001d006375/Zm00001d021667/Zm00001d024071/Zm00001d052651/Zm00001d014613/Zm00001d004438/Zm00001d051814/Zm00001d0…	49	Zm00001d044744/Zm00001d005546/Zm00001d042627/Zm00001d024934/Zm00001d004545/Zm00001d033910/Zm00001d014689/Zm00001d012036/Zm00001d029654/Zm00001d047842/Zm00001d013319/Zm00001d047750/Zm00001d037636/Zm00001d033181/Zm00001d042847/Zm00001d028180/Zm00001d034074/Zm00001d005250/Zm00001d032385/Zm00001d028562/Zm00001d017830/Zm00001d033746/Zm00001d041972/Zm00001d042840/Zm00001d009309/Zm00001d032333/Zm00001d0…
BP	GO:0032787	monocarboxylic acid metabolic process	81/3084	426/17127	0.31066	1	Zm00001d031449/Zm00001d052247/Zm00001d017279/Zm00001d023779/Zm00001d017276/Zm00001d028406/Zm00001d039865/Zm00001d053675/Zm00001d042207/Zm00001d018810/Zm00001d038755/Zm00001d037693/Zm00001d048890/Zm00001d003533/Zm00001d016550/Zm00001d051166/Zm00001d004125/Zm00001d006825/Zm00001d006868/Zm00001d039512/Zm00001d043235/Zm00001d015852/Zm00001d002128/Zm00001d030343/Zm00001d053228/Zm00001d038579/Zm00001d0…	lipoxygenase13/-/phenylalanine ammonia lyase7/-/-/-/triose phosphate isomerase4/lipoxygenase10/-/glycolate oxidase1/-/-/-/tassel seed1/-/-/acetyl-CoA carboxylase2/-/-/hexokinase1/-/lipoxygenase11/-/-/-/-/-/-/-/-/-/-/-/-/-/-/-/-/-/-/deoxy xylulose reductoisomerase1/glyceraldehyde-3-phosphate dehydrogenase3/abscisic acid 8'-hydroxylase2/-/-/stearoyl-acyl-carrier-protein desaturase2/-/-/-/-/-/-/-/-/…	81	39	Zm00001d031449/Zm00001d052247/Zm00001d017279/Zm00001d023779/Zm00001d017276/Zm00001d039865/Zm00001d042207/Zm00001d038755/Zm00001d037693/Zm00001d048890/Zm00001d051166/Zm00001d006825/Zm00001d039512/Zm00001d043235/Zm00001d015852/Zm00001d002128/Zm00001d030343/Zm00001d022073/Zm00001d008491/Zm00001d052931/Zm00001d003744/Zm00001d041220/Zm00001d052233/Zm00001d040163/Zm00001d051554/Zm00001d002052/Zm00001d0…	42	Zm00001d028406/Zm00001d053675/Zm00001d018810/Zm00001d003533/Zm00001d016550/Zm00001d004125/Zm00001d006868/Zm00001d053228/Zm00001d038579/Zm00001d047931/Zm00001d010672/Zm00001d031212/Zm00001d008976/Zm00001d052702/Zm00001d006866/Zm00001d002103/Zm00001d043986/Zm00001d051001/Zm00001d049351/Zm00001d017941/Zm00001d012033/Zm00001d017830/Zm00001d036537/Zm00001d015976/Zm00001d024159/Zm00001d031784/Zm00001d0…
BP	GO:0032259	methylation	81/3084	484/17127	0.786377	1	Zm00001d009084/Zm00001d039355/Zm00001d048060/Zm00001d019139/Zm00001d051934/Zm00001d022469/Zm00001d049541/Zm00001d031128/Zm00001d030163/Zm00001d030859/Zm00001d012211/Zm00001d014284/Zm00001d026079/Zm00001d051870/Zm00001d011642/Zm00001d008976/Zm00001d023309/Zm00001d010646/Zm00001d017746/Zm00001d048087/Zm00001d005998/Zm00001d026291/Zm00001d036131/Zm00001d019697/Zm00001d011780/Zm00001d017566/Zm00001d0…	-/arabidopsis trithorax homolog4/homocysteine S-methyltransferase 1/sterol methyltransferase1/-/-/brown midrib3/-/-/-/-/-/-/si683005e02/-/-/-/set domain gene105/vitamin E synthesis4/-/-/DNA methyl transferase2/-/-/-/-/JUMONJI-transcription factor 15/-/-/-/-/-/-/-/-/-/-/-/-/fertilization independent endosperm2/-/-/-/-/-/-/-/-/-/-/-/-/-/herbicide safener binding protein1/SET domain protein123/-/-/-…	81	17	Zm00001d009084/Zm00001d039355/Zm00001d048060/Zm00001d022469/Zm00001d049541/Zm00001d026079/Zm00001d048087/Zm00001d005998/Zm00001d017700/Zm00001d004689/Zm00001d004109/Zm00001d045312/Zm00001d052683/Zm00001d052684/Zm00001d043654/Zm00001d033189/Zm00001d006149	64	Zm00001d019139/Zm00001d051934/Zm00001d031128/Zm00001d030163/Zm00001d030859/Zm00001d012211/Zm00001d014284/Zm00001d051870/Zm00001d011642/Zm00001d008976/Zm00001d023309/Zm00001d010646/Zm00001d017746/Zm00001d026291/Zm00001d036131/Zm00001d019697/Zm00001d011780/Zm00001d017566/Zm00001d031291/Zm00001d017887/Zm00001d034251/Zm00001d015210/Zm00001d017897/Zm00001d036164/Zm00001d024463/Zm00001d020810/Zm00001d0…
BP	GO:0098655	cation transmembrane transport	78/3084	494/17127	0.914961	1	Zm00001d031077/Zm00001d021935/Zm00001d017249/Zm00001d003861/Zm00001d034782/Zm00001d028144/Zm00001d018627/Zm00001d042244/Zm00001d042135/Zm00001d005819/Zm00001d021936/Zm00001d043834/Zm00001d021620/Zm00001d033800/Zm00001d014060/Zm00001d000233/Zm00001d047789/Zm00001d046953/Zm00001d029762/Zm00001d033067/Zm00001d009222/Zm00001d003114/Zm00001d039341/Zm00001d025831/Zm00001d040002/Zm00001d048732/Zm00001d0…	-/-/ammonium transporter2/-/-/-/monosaccharide transporter1/-/-/-/-/-/ATP synthase chloroplast subunit2/peptide transporter1/-/-/-/-/-/-/-/-/ethylene insensitive 2/ammonium transporter1/-/-/-/-/-/-/-/-/-/-/ATP synthase chloroplast subunit1/-/-/-/-/-/-/monosaccharide transporter4/-/-/-/-/-/-/-/-/-/-/-/-/-/-/-/-/-/uncoupling protein2/uaz282/-/-/COX1/-/-/-/-/-/-/-/magnesium transporter10/-/-/-/-/-/m…	78	41	Zm00001d031077/Zm00001d017249/Zm00001d003861/Zm00001d034782/Zm00001d018627/Zm00001d042244/Zm00001d042135/Zm00001d005819/Zm00001d033800/Zm00001d000233/Zm00001d046953/Zm00001d033067/Zm00001d009222/Zm00001d039341/Zm00001d025831/Zm00001d040002/Zm00001d048732/Zm00001d012259/Zm00001d028355/Zm00001d042684/Zm00001d006823/Zm00001d002708/Zm00001d016530/Zm00001d021793/Zm00001d030235/Zm00001d020623/Zm00001d0…	37	Zm00001d021935/Zm00001d028144/Zm00001d021936/Zm00001d043834/Zm00001d021620/Zm00001d014060/Zm00001d047789/Zm00001d029762/Zm00001d003114/Zm00001d037492/Zm00001d041163/Zm00001d027593/Zm00001d018069/Zm00001d051756/Zm00001d023258/Zm00001d032740/Zm00001d000183/Zm00001d039392/Zm00001d039379/Zm00001d003468/Zm00001d021943/Zm00001d038186/Zm00001d053873/Zm00001d017714/Zm00001d004561/Zm00001d032430/Zm00001d0…
BP	GO:0071495	cellular response to endogenous stimulus	76/3084	370/17127	0.113499	0.786179	Zm00001d023811/Zm00001d033976/Zm00001d028816/Zm00001d039624/Zm00001d021835/Zm00001d047705/Zm00001d030859/Zm00001d033050/Zm00001d005726/Zm00001d010445/Zm00001d028574/Zm00001d016501/Zm00001d014253/Zm00001d039341/Zm00001d033422/Zm00001d023659/Zm00001d051156/Zm00001d002479/Zm00001d017270/Zm00001d028793/Zm00001d001865/Zm00001d018024/Zm00001d033049/Zm00001d037719/Zm00001d009626/Zm00001d033319/Zm00001d0…	-/Aux/IAA-transcription factor4/pathogenesis-related protein6/Aux/IAA-transcription factor 8/-/-/-/ZIM-transcription factor 18/ZIM-transcription factor 15/-/-/-/ZIM-transcription factor 10/ethylene insensitive 2/GTP binding protein2/ARF-transcription factor 28/phosphoenolpyruvate carboxylase kinase2/-/phosphoenolpyruvate carboxylase kinase3/-/cytokinin response regulator1/PIN-formed protein2/ZIM-…	76	37	Zm00001d023811/Zm00001d033976/Zm00001d039624/Zm00001d047705/Zm00001d005726/Zm00001d010445/Zm00001d028574/Zm00001d016501/Zm00001d039341/Zm00001d051156/Zm00001d002479/Zm00001d028793/Zm00001d037719/Zm00001d033319/Zm00001d000237/Zm00001d014297/Zm00001d034372/Zm00001d006677/Zm00001d045026/Zm00001d023994/Zm00001d043179/Zm00001d013527/Zm00001d039469/Zm00001d018414/Zm00001d008749/Zm00001d027877/Zm00001d0…	39	Zm00001d028816/Zm00001d021835/Zm00001d030859/Zm00001d033050/Zm00001d014253/Zm00001d033422/Zm00001d023659/Zm00001d017270/Zm00001d001865/Zm00001d018024/Zm00001d033049/Zm00001d009626/Zm00001d028325/Zm00001d043986/Zm00001d019895/Zm00001d003903/Zm00001d039006/Zm00001d028814/Zm00001d053819/Zm00001d039267/Zm00001d021927/Zm00001d045738/Zm00001d022166/Zm00001d008957/Zm00001d027899/Zm00001d044065/Zm00001d0…
BP	GO:0005976	polysaccharide metabolic process	76/3084	390/17127	0.238876	1	Zm00001d037656/Zm00001d021732/Zm00001d018716/Zm00001d044744/Zm00001d034017/Zm00001d018965/Zm00001d005546/Zm00001d042627/Zm00001d034015/Zm00001d024934/Zm00001d016806/Zm00001d050885/Zm00001d012211/Zm00001d004545/Zm00001d026079/Zm00001d033910/Zm00001d018701/Zm00001d027816/Zm00001d047842/Zm00001d013319/Zm00001d047750/Zm00001d037636/Zm00001d029516/Zm00001d039131/Zm00001d034074/Zm00001d039265/Zm00001d0…	-/-/-/-/-/-/ADP glucose pyrophosphorylase small subunit embryo 1/-/exoglucanase1/-/-/-/-/-/-/ADP glucose pyrophosphorylase large subunit leaf1AGPL4/-/-/-/-/-/cellulose synthase2/-/ADP glucose pyrophosphorylase2/starch phosphorylase1/-/cellulose synthase9/ADP glucose pyrophosphorylase small subunit leaf1/-/-/phosphoglucomutase1/-/sedoheptulose bisphosphatase1/-/-/-/-/cellulose synthase3/-/-/-/-/-/…	76	32	Zm00001d037656/Zm00001d021732/Zm00001d018716/Zm00001d034017/Zm00001d018965/Zm00001d034015/Zm00001d016806/Zm00001d050885/Zm00001d026079/Zm00001d018701/Zm00001d027816/Zm00001d039131/Zm00001d021667/Zm00001d024071/Zm00001d052651/Zm00001d014613/Zm00001d004438/Zm00001d048152/Zm00001d051814/Zm00001d018080/Zm00001d044872/Zm00001d021731/Zm00001d047657/Zm00001d052793/Zm00001d046772/Zm00001d012595/Zm00001d0…	44	Zm00001d044744/Zm00001d005546/Zm00001d042627/Zm00001d024934/Zm00001d012211/Zm00001d004545/Zm00001d033910/Zm00001d047842/Zm00001d013319/Zm00001d047750/Zm00001d037636/Zm00001d029516/Zm00001d034074/Zm00001d039265/Zm00001d005250/Zm00001d032385/Zm00001d009060/Zm00001d004448/Zm00001d033746/Zm00001d041972/Zm00001d042840/Zm00001d009309/Zm00001d032333/Zm00001d038076/Zm00001d018562/Zm00001d039660/Zm00001d0…
BP	GO:0032870	cellular response to hormone stimulus	75/3084	362/17127	0.100341	0.721237	Zm00001d023811/Zm00001d033976/Zm00001d028816/Zm00001d039624/Zm00001d021835/Zm00001d047705/Zm00001d033050/Zm00001d005726/Zm00001d010445/Zm00001d028574/Zm00001d016501/Zm00001d014253/Zm00001d039341/Zm00001d033422/Zm00001d023659/Zm00001d051156/Zm00001d002479/Zm00001d017270/Zm00001d028793/Zm00001d001865/Zm00001d018024/Zm00001d033049/Zm00001d037719/Zm00001d009626/Zm00001d033319/Zm00001d028325/Zm00001d0…	-/Aux/IAA-transcription factor4/pathogenesis-related protein6/Aux/IAA-transcription factor 8/-/-/ZIM-transcription factor 18/ZIM-transcription factor 15/-/-/-/ZIM-transcription factor 10/ethylene insensitive 2/GTP binding protein2/ARF-transcription factor 28/phosphoenolpyruvate carboxylase kinase2/-/phosphoenolpyruvate carboxylase kinase3/-/cytokinin response regulator1/PIN-formed protein2/ZIM-tr…	75	37	Zm00001d023811/Zm00001d033976/Zm00001d039624/Zm00001d047705/Zm00001d005726/Zm00001d010445/Zm00001d028574/Zm00001d016501/Zm00001d039341/Zm00001d051156/Zm00001d002479/Zm00001d028793/Zm00001d037719/Zm00001d033319/Zm00001d000237/Zm00001d014297/Zm00001d034372/Zm00001d006677/Zm00001d045026/Zm00001d023994/Zm00001d043179/Zm00001d013527/Zm00001d039469/Zm00001d018414/Zm00001d008749/Zm00001d027877/Zm00001d0…	38	Zm00001d028816/Zm00001d021835/Zm00001d033050/Zm00001d014253/Zm00001d033422/Zm00001d023659/Zm00001d017270/Zm00001d001865/Zm00001d018024/Zm00001d033049/Zm00001d009626/Zm00001d028325/Zm00001d043986/Zm00001d019895/Zm00001d003903/Zm00001d039006/Zm00001d028814/Zm00001d053819/Zm00001d039267/Zm00001d021927/Zm00001d045738/Zm00001d022166/Zm00001d008957/Zm00001d027899/Zm00001d044065/Zm00001d038784/Zm00001d0…
BP	GO:0071554	cell wall organization or biogenesis	74/3084	377/17127	0.221584	1	Zm00001d016054/Zm00001d037656/Zm00001d021732/Zm00001d018716/Zm00001d017152/Zm00001d018965/Zm00001d042627/Zm00001d024934/Zm00001d016806/Zm00001d012211/Zm00001d004545/Zm00001d026079/Zm00001d002287/Zm00001d018701/Zm00001d027816/Zm00001d016022/Zm00001d047750/Zm00001d037636/Zm00001d028826/Zm00001d034663/Zm00001d029516/Zm00001d048907/Zm00001d005250/Zm00001d009060/Zm00001d023715/Zm00001d041972/Zm00001d0…	-/-/-/-/endochitinase precursor4/-/-/-/-/-/-/-/-/-/-/-/-/cellulose synthase2/roothair defective3/alpha-expansin4/-/-/cellulose synthase9/-/-/-/-/-/-/cellulose synthase3/-/-/-/-/-/-/-/-/-/-/-/-/-/-/-/asg12a/-/-/-/-/-/-/-/-/-/-/-/-/-/-/-/-/-/-/cellulose synthase 12/-/-/alpha expansin2/-/-/-/-/-/GRMZM2G145518	74	34	Zm00001d016054/Zm00001d037656/Zm00001d021732/Zm00001d018716/Zm00001d017152/Zm00001d018965/Zm00001d016806/Zm00001d026079/Zm00001d018701/Zm00001d027816/Zm00001d016022/Zm00001d028826/Zm00001d021667/Zm00001d029794/Zm00001d024071/Zm00001d052651/Zm00001d014613/Zm00001d048152/Zm00001d018080/Zm00001d044872/Zm00001d021731/Zm00001d047657/Zm00001d052793/Zm00001d008525/Zm00001d009936/Zm00001d043929/Zm00001d0…	40	Zm00001d042627/Zm00001d024934/Zm00001d012211/Zm00001d004545/Zm00001d002287/Zm00001d047750/Zm00001d037636/Zm00001d034663/Zm00001d029516/Zm00001d048907/Zm00001d005250/Zm00001d009060/Zm00001d023715/Zm00001d041972/Zm00001d009309/Zm00001d015256/Zm00001d038076/Zm00001d039660/Zm00001d042279/Zm00001d005478/Zm00001d012224/Zm00001d044828/Zm00001d052864/Zm00001d048648/Zm00001d002548/Zm00001d026014/Zm00001d0…
BP	GO:1901605	alpha-amino acid metabolic process	72/3084	296/17127	0.00360649	0.0863274	Zm00001d029853/Zm00001d000294/Zm00001d033747/Zm00001d017279/Zm00001d024702/Zm00001d048060/Zm00001d011735/Zm00001d028260/Zm00001d017276/Zm00001d048050/Zm00001d041772/Zm00001d008628/Zm00001d002051/Zm00001d003446/Zm00001d031128/Zm00001d008587/Zm00001d021321/Zm00001d030859/Zm00001d051166/Zm00001d021596/Zm00001d018969/Zm00001d048407/Zm00001d013223/Zm00001d026472/Zm00001d016572/Zm00001d006467/Zm00001d0…	-/-/glutamine synthetase2/phenylalanine ammonia lyase7/orange pericarp2/homocysteine S-methyltransferase 1/serine acetyltransferase1/glutamine synthetase6/-/glutamine synthetase3/glutathione transferase18/-/-/-/-/-/-/-/-/adenosine 5'-phosphosulfate reductase-like1/tryptophan synthase alpha subunit1/GNAT-transcription factor 38/-/-/acetolactate synthase2/adenosine 5'-phosphosulfate reductase-like2…	72	37	Zm00001d029853/Zm00001d000294/Zm00001d017279/Zm00001d024702/Zm00001d048060/Zm00001d011735/Zm00001d028260/Zm00001d017276/Zm00001d048050/Zm00001d041772/Zm00001d008628/Zm00001d003446/Zm00001d008587/Zm00001d021321/Zm00001d051166/Zm00001d021596/Zm00001d018969/Zm00001d006467/Zm00001d023625/Zm00001d008271/Zm00001d038841/Zm00001d042811/Zm00001d046676/Zm00001d052079/Zm00001d012321/Zm00001d023437/Zm00001d0…	35	Zm00001d033747/Zm00001d002051/Zm00001d031128/Zm00001d030859/Zm00001d048407/Zm00001d013223/Zm00001d026472/Zm00001d016572/Zm00001d051563/Zm00001d004960/Zm00001d002003/Zm00001d033775/Zm00001d049956/Zm00001d052472/Zm00001d008238/Zm00001d017769/Zm00001d040599/Zm00001d050134/Zm00001d007288/Zm00001d053981/Zm00001d042117/Zm00001d038358/Zm00001d013219/Zm00001d046898/Zm00001d042264/Zm00001d044250/Zm00001d0…
BP	GO:0098662	inorganic cation transmembrane transport	71/3084	461/17127	0.940128	1	Zm00001d031077/Zm00001d021935/Zm00001d003861/Zm00001d028144/Zm00001d018627/Zm00001d042244/Zm00001d005819/Zm00001d021936/Zm00001d043834/Zm00001d021620/Zm00001d033800/Zm00001d014060/Zm00001d000233/Zm00001d047789/Zm00001d046953/Zm00001d029762/Zm00001d033067/Zm00001d009222/Zm00001d003114/Zm00001d039341/Zm00001d040002/Zm00001d048732/Zm00001d037492/Zm00001d041163/Zm00001d012259/Zm00001d028355/Zm00001d0…	-/-/-/-/monosaccharide transporter1/-/-/-/-/ATP synthase chloroplast subunit2/peptide transporter1/-/-/-/-/-/-/-/-/ethylene insensitive 2/-/-/-/-/-/-/-/-/-/-/ATP synthase chloroplast subunit1/-/-/-/-/-/-/monosaccharide transporter4/-/-/-/-/-/-/-/-/-/-/-/-/-/-/-/-/uncoupling protein2/-/COX1/-/-/-/-/-/-/-/magnesium transporter10/-/-/-/-/-/membrane H(+)-ATPase1	71	37	Zm00001d031077/Zm00001d003861/Zm00001d018627/Zm00001d042244/Zm00001d005819/Zm00001d033800/Zm00001d000233/Zm00001d046953/Zm00001d033067/Zm00001d009222/Zm00001d039341/Zm00001d040002/Zm00001d048732/Zm00001d012259/Zm00001d028355/Zm00001d042684/Zm00001d006823/Zm00001d002708/Zm00001d016530/Zm00001d021793/Zm00001d030235/Zm00001d020623/Zm00001d033071/Zm00001d030234/ZeamMp161/ZeamMp051/Zm00001d014669/Zm00…	34	Zm00001d021935/Zm00001d028144/Zm00001d021936/Zm00001d043834/Zm00001d021620/Zm00001d014060/Zm00001d047789/Zm00001d029762/Zm00001d003114/Zm00001d037492/Zm00001d041163/Zm00001d027593/Zm00001d018069/Zm00001d051756/Zm00001d023258/Zm00001d032740/Zm00001d000183/Zm00001d039379/Zm00001d003468/Zm00001d021943/Zm00001d038186/Zm00001d053873/Zm00001d017714/Zm00001d004561/Zm00001d049375/Zm00001d039886/Zm00001d0…
BP	GO:0031324	negative regulation of cellular metabolic process	70/3084	390/17127	0.533181	1	Zm00001d023811/Zm00001d029630/Zm00001d028816/Zm00001d026657/Zm00001d024996/Zm00001d003401/Zm00001d047705/Zm00001d012052/Zm00001d040245/Zm00001d034059/Zm00001d038173/Zm00001d010445/Zm00001d012561/Zm00001d005396/Zm00001d002601/Zm00001d004881/Zm00001d031908/Zm00001d027585/Zm00001d020486/Zm00001d011080/Zm00001d024960/Zm00001d002479/Zm00001d028793/Zm00001d034673/Zm00001d032158/Zm00001d053682/Zm00001d0…	-/cystatin6/pathogenesis-related protein6/-/-/general regulatory factor1/-/-/-/ribosomal protein L13A homolog/cystatin5/-/cystatin2/-/-/OVATE-transcription factor 10/-/cyclin-dependent kinase inhibitor3/-/subtilisin-chymotrypsin inhibitor homolog1/-/-/-/-/-/C3H-transcription factor 338/stress-induced protein1/-/-/cystatin7/-/-/-/-/OVATE-transcription factor 32/-/PHD-transcription factor 25/JUMONJ…	70	40	Zm00001d023811/Zm00001d029630/Zm00001d024996/Zm00001d003401/Zm00001d047705/Zm00001d040245/Zm00001d010445/Zm00001d012561/Zm00001d005396/Zm00001d002601/Zm00001d004881/Zm00001d027585/Zm00001d020486/Zm00001d011080/Zm00001d024960/Zm00001d002479/Zm00001d028793/Zm00001d034673/Zm00001d032158/Zm00001d053682/Zm00001d021901/Zm00001d037719/Zm00001d037969/Zm00001d029628/Zm00001d053639/Zm00001d022069/Zm00001d0…	30	Zm00001d028816/Zm00001d026657/Zm00001d012052/Zm00001d034059/Zm00001d038173/Zm00001d031908/Zm00001d019895/Zm00001d012160/Zm00001d028814/Zm00001d008785/Zm00001d013278/Zm00001d047491/Zm00001d024698/Zm00001d036148/Zm00001d030398/Zm00001d040986/Zm00001d018218/Zm00001d012068/Zm00001d040988/Zm00001d003378/Zm00001d022046/Zm00001d029067/Zm00001d052174/Zm00001d050368/Zm00001d011199/Zm00001d043470/Zm00001d0…
BP	GO:1901137	carbohydrate derivative biosynthetic process	70/3084	475/17127	0.976095	1	Zm00001d039865/Zm00001d003157/Zm00001d043834/Zm00001d051056/Zm00001d021620/Zm00001d050885/Zm00001d047789/Zm00001d012086/Zm00001d025773/Zm00001d020537/Zm00001d039512/Zm00001d033573/Zm00001d016891/Zm00001d017271/Zm00001d051157/Zm00001d038579/Zm00001d029333/Zm00001d008491/Zm00001d002003/Zm00001d010672/Zm00001d033775/Zm00001d020583/Zm00001d042005/Zm00001d037810/Zm00001d048770/Zm00001d000237/Zm00001d0…	triose phosphate isomerase4/S-adenosyl methionine decarboxylase2/-/-/ATP synthase chloroplast subunit2/-/-/-/S-adenosylmethionine decarboxylase1/opaque endosperm5/hexokinase1/-/-/-/-/-/-/-/-/-/-/-/-/-/-/cis-zeatin O-glucosyltransferase1/-/ATP synthase chloroplast subunit1/-/-/glyceraldehyde-3-phosphate dehydrogenase3/-/-/-/-/-/-/-/-/-/-/-/-/-/-/-/-/hybrid proline-rich protein1/-/-/-/-/-/-/-/-/-/-…	70	22	Zm00001d039865/Zm00001d003157/Zm00001d051056/Zm00001d050885/Zm00001d025773/Zm00001d039512/Zm00001d029333/Zm00001d008491/Zm00001d048770/Zm00001d000237/Zm00001d052233/Zm00001d003017/Zm00001d037982/Zm00001d038642/ZeamMp051/Zm00001d013804/Zm00001d025659/Zm00001d010375/Zm00001d008525/Zm00001d044024/Zm00001d012335/Zm00001d045420	48	Zm00001d043834/Zm00001d021620/Zm00001d047789/Zm00001d012086/Zm00001d020537/Zm00001d033573/Zm00001d016891/Zm00001d017271/Zm00001d051157/Zm00001d038579/Zm00001d002003/Zm00001d010672/Zm00001d033775/Zm00001d020583/Zm00001d042005/Zm00001d037810/Zm00001d018069/Zm00001d043986/Zm00001d022342/Zm00001d051001/Zm00001d026607/Zm00001d048907/Zm00001d037813/Zm00001d012302/Zm00001d017830/Zm00001d036537/Zm00001d0…
BP	GO:0006820	anion transport	69/3084	318/17127	0.0513368	0.53703	Zm00001d017095/Zm00001d023593/Zm00001d011679/Zm00001d042135/Zm00001d032850/Zm00001d033718/Zm00001d044387/Zm00001d000021/Zm00001d048189/Zm00001d020702/Zm00001d049640/Zm00001d017282/Zm00001d044192/Zm00001d032383/Zm00001d024587/Zm00001d006679/Zm00001d035162/Zm00001d044181/Zm00001d016982/Zm00001d042801/Zm00001d001984/Zm00001d018598/Zm00001d002287/Zm00001d046667/Zm00001d048732/Zm00001d035007/Zm00001d0…	-/-/-/-/phosphate transporter protein2/-/-/glucose 6-phosphate/phosphate translocator1/-/-/-/-/-/-/nitrate transporter/peptide transporter family1/-/-/-/-/-/-/-/-/-/-/-/-/-/-/-/-/-/-/-/-/-/-/auxin transporter-like1/-/-/-/porin1/-/-/-/-/-/-/-/-/-/-/-/-/uaz282/-/-/rotten ear2/-/-/-/phosphate transporter3/rotten ear1/-/-/phosphate transporter1/-/-/phosphate transporter2	69	42	Zm00001d017095/Zm00001d011679/Zm00001d042135/Zm00001d032850/Zm00001d033718/Zm00001d000021/Zm00001d048189/Zm00001d020702/Zm00001d049640/Zm00001d017282/Zm00001d044192/Zm00001d006679/Zm00001d035162/Zm00001d042801/Zm00001d001984/Zm00001d018598/Zm00001d046667/Zm00001d048732/Zm00001d035007/Zm00001d025665/Zm00001d025474/Zm00001d006511/Zm00001d048187/Zm00001d015702/Zm00001d046586/Zm00001d014611/Zm00001d0…	27	Zm00001d023593/Zm00001d044387/Zm00001d032383/Zm00001d024587/Zm00001d044181/Zm00001d016982/Zm00001d002287/Zm00001d023596/Zm00001d027667/Zm00001d025869/Zm00001d003287/Zm00001d017539/Zm00001d042809/Zm00001d023592/Zm00001d004340/Zm00001d039392/Zm00001d050283/Zm00001d032435/Zm00001d037057/Zm00001d051415/Zm00001d032430/Zm00001d016280/Zm00001d041590/Zm00001d046235/Zm00001d018445/Zm00001d019206/Zm00001d0…
BP	GO:0051172	negative regulation of nitrogen compound metabolic process	69/3084	369/17127	0.384257	1	Zm00001d023811/Zm00001d029630/Zm00001d028816/Zm00001d026657/Zm00001d024996/Zm00001d003401/Zm00001d047705/Zm00001d012052/Zm00001d040245/Zm00001d034059/Zm00001d038173/Zm00001d010445/Zm00001d012561/Zm00001d005396/Zm00001d002601/Zm00001d004881/Zm00001d031908/Zm00001d027585/Zm00001d020486/Zm00001d011080/Zm00001d024960/Zm00001d002479/Zm00001d028793/Zm00001d034673/Zm00001d032158/Zm00001d053682/Zm00001d0…	-/cystatin6/pathogenesis-related protein6/-/-/general regulatory factor1/-/-/-/ribosomal protein L13A homolog/cystatin5/-/cystatin2/-/-/OVATE-transcription factor 10/-/cyclin-dependent kinase inhibitor3/-/subtilisin-chymotrypsin inhibitor homolog1/-/-/-/-/-/C3H-transcription factor 338/stress-induced protein1/-/-/cystatin7/-/-/-/-/OVATE-transcription factor 32/-/PHD-transcription factor 25/JUMONJ…	69	39	Zm00001d023811/Zm00001d029630/Zm00001d024996/Zm00001d003401/Zm00001d047705/Zm00001d040245/Zm00001d010445/Zm00001d012561/Zm00001d005396/Zm00001d002601/Zm00001d004881/Zm00001d027585/Zm00001d020486/Zm00001d011080/Zm00001d024960/Zm00001d002479/Zm00001d028793/Zm00001d034673/Zm00001d032158/Zm00001d053682/Zm00001d021901/Zm00001d037719/Zm00001d037969/Zm00001d029628/Zm00001d053639/Zm00001d022069/Zm00001d0…	30	Zm00001d028816/Zm00001d026657/Zm00001d012052/Zm00001d034059/Zm00001d038173/Zm00001d031908/Zm00001d019895/Zm00001d012160/Zm00001d028814/Zm00001d008785/Zm00001d013278/Zm00001d047491/Zm00001d024698/Zm00001d036148/Zm00001d030398/Zm00001d040986/Zm00001d018218/Zm00001d012068/Zm00001d040988/Zm00001d003378/Zm00001d022046/Zm00001d029067/Zm00001d052174/Zm00001d050368/Zm00001d011199/Zm00001d043470/Zm00001d0…
BP	GO:0016051	carbohydrate biosynthetic process	68/3084	310/17127	0.043237	0.469892	Zm00001d047893/Zm00001d021732/Zm00001d005687/Zm00001d020396/Zm00001d010172/Zm00001d018716/Zm00001d003429/Zm00001d018342/Zm00001d039865/Zm00001d005546/Zm00001d037480/Zm00001d042627/Zm00001d024934/Zm00001d024821/Zm00001d016806/Zm00001d050885/Zm00001d004545/Zm00001d033910/Zm00001d018701/Zm00001d038579/Zm00001d027816/Zm00001d012036/Zm00001d047842/Zm00001d010672/Zm00001d047750/Zm00001d037636/Zm00001d0…	phosphoenolpyruvate carboxykinase homolog2/-/trehalose-6-phosphate synthase5/trehalose-6-phosphate synthase13/-/-/glyceraldehyde-3-phosphate dehydrogenase1/trehalose-6-phosphate synthase11/triose phosphate isomerase4/ADP glucose pyrophosphorylase small subunit embryo 1/-/-/-/sucrose-phosphatase2/-/-/-/ADP glucose pyrophosphorylase large subunit leaf1AGPL4/-/-/-/sucrose phosphate synthase1/-/-/-/c…	68	28	Zm00001d047893/Zm00001d021732/Zm00001d005687/Zm00001d020396/Zm00001d010172/Zm00001d018716/Zm00001d018342/Zm00001d039865/Zm00001d037480/Zm00001d024821/Zm00001d016806/Zm00001d050885/Zm00001d018701/Zm00001d027816/Zm00001d031303/Zm00001d028471/Zm00001d039131/Zm00001d031300/Zm00001d038642/Zm00001d006375/Zm00001d044925/Zm00001d004438/Zm00001d044872/Zm00001d021731/Zm00001d047657/Zm00001d008318/Zm00001d0…	40	Zm00001d003429/Zm00001d005546/Zm00001d042627/Zm00001d024934/Zm00001d004545/Zm00001d033910/Zm00001d038579/Zm00001d012036/Zm00001d047842/Zm00001d010672/Zm00001d047750/Zm00001d037636/Zm00001d029516/Zm00001d028180/Zm00001d005250/Zm00001d032385/Zm00001d028562/Zm00001d033746/Zm00001d041972/Zm00001d042840/Zm00001d038076/Zm00001d018562/Zm00001d039660/Zm00001d042279/Zm00001d005478/Zm00001d012224/Zm00001d0…
BP	GO:0016999	antibiotic metabolic process	65/3084	241/17127	0.000341059	0.0157303	Zm00001d037547/Zm00001d040705/Zm00001d037550/Zm00001d002897/Zm00001d027996/Zm00001d002901/Zm00001d002898/Zm00001d017696/Zm00001d024745/Zm00001d042207/Zm00001d043238/Zm00001d009138/Zm00001d010218/Zm00001d024751/Zm00001d013212/Zm00001d031899/Zm00001d039089/Zm00001d031494/Zm00001d006825/Zm00001d024752/Zm00001d024753/Zm00001d016736/Zm00001d043235/Zm00001d041243/Zm00001d034129/Zm00001d044042/Zm00001d0…	guaiacol peroxidase3/-/peroxidase 5/peroxidase14/-/-/-/-/-/-/-/-/-/-/-/malate dehydrogenase6/malate dehydrogenase2/-/-/-/peroxidase35/-/-/-/-/malate dehydrogenase3/-/peroxidase3/-/-/-/-/-/-/-/-/-/-/-/-/-/-/phosphoenolpyruvate carboxylase1/-/guaiacol peroxidase1/-/-/-/-/-/-/-/-/-/-/-/-/-/-/-/alcohol dehydrogenase2/-/-/-/-	65	42	Zm00001d037547/Zm00001d040705/Zm00001d037550/Zm00001d002897/Zm00001d027996/Zm00001d002901/Zm00001d002898/Zm00001d017696/Zm00001d024745/Zm00001d042207/Zm00001d043238/Zm00001d009138/Zm00001d010218/Zm00001d024751/Zm00001d013212/Zm00001d006825/Zm00001d024752/Zm00001d024753/Zm00001d043235/Zm00001d041243/Zm00001d024750/Zm00001d037410/Zm00001d022073/Zm00001d052335/Zm00001d024734/Zm00001d010925/Zm00001d0…	23	Zm00001d031899/Zm00001d039089/Zm00001d031494/Zm00001d016736/Zm00001d034129/Zm00001d044042/Zm00001d016802/Zm00001d022457/Zm00001d014341/Zm00001d009640/Zm00001d050666/Zm00001d003083/Zm00001d038161/Zm00001d011891/Zm00001d002426/Zm00001d053554/Zm00001d046170/Zm00001d023552/Zm00001d029206/Zm00001d038599/Zm00001d040129/Zm00001d027512/Zm00001d036835
BP	GO:0006364	rRNA processing	65/3084	246/17127	0.000621703	0.0226085	Zm00001d007012/Zm00001d022237/Zm00001d044664/Zm00001d006100/Zm00001d032894/Zm00001d048346/Zm00001d006871/Zm00001d042772/Zm00001d031640/Zm00001d002395/Zm00001d004052/Zm00001d009596/Zm00001d025160/Zm00001d029325/Zm00001d050193/Zm00001d047707/Zm00001d049965/Zm00001d011780/Zm00001d042113/Zm00001d043526/Zm00001d036567/Zm00001d040768/Zm00001d017887/Zm00001d026195/Zm00001d017914/Zm00001d028807/Zm00001d0…	-/RNA binding protein 1/-/-/-/acidic ribosomal protein P40/-/-/-/-/-/E. coli Ras-like protein1/-/-/-/-/-/-/-/-/-/-/-/-/-/-/rps8/-/ribosome export associated1/-/-/-/RPS21/-/-/-/-/-/-/-/-/-/-/-/rps8/-/-/-/-/-/-/-/-/-/-/-/-/-/-/-/-/-/-/-/-	65	1	Zm00001d006672	64	Zm00001d007012/Zm00001d022237/Zm00001d044664/Zm00001d006100/Zm00001d032894/Zm00001d048346/Zm00001d006871/Zm00001d042772/Zm00001d031640/Zm00001d002395/Zm00001d004052/Zm00001d009596/Zm00001d025160/Zm00001d029325/Zm00001d050193/Zm00001d047707/Zm00001d049965/Zm00001d011780/Zm00001d042113/Zm00001d043526/Zm00001d036567/Zm00001d040768/Zm00001d017887/Zm00001d026195/Zm00001d017914/Zm00001d028807/Zm00001d0…
BP	GO:0090407	organophosphate biosynthetic process	65/3084	449/17127	0.981201	1	Zm00001d039865/Zm00001d010274/Zm00001d043834/Zm00001d011835/Zm00001d021620/Zm00001d047789/Zm00001d039512/Zm00001d017271/Zm00001d051157/Zm00001d038579/Zm00001d029333/Zm00001d011642/Zm00001d042052/Zm00001d008491/Zm00001d002003/Zm00001d010672/Zm00001d033775/Zm00001d042005/Zm00001d033551/Zm00001d052233/Zm00001d018069/Zm00001d043986/Zm00001d028180/Zm00001d022342/Zm00001d040163/Zm00001d051001/Zm00001d0…	triose phosphate isomerase4/isopentenyl pyrophosphate isomerase2/-/-/ATP synthase chloroplast subunit2/-/hexokinase1/-/-/-/-/-/-/-/-/-/-/-/-/-/ATP synthase chloroplast subunit1/-/low phytic acid1/-/deoxy xylulose reductoisomerase1/glyceraldehyde-3-phosphate dehydrogenase3/-/small kernel2/-/-/-/-/-/-/-/-/-/-/-/-/-/-/-/-/-/-/-/-/hybrid proline-rich protein1/-/-/-/-/-/-/-/-/-/-/-/-/-/-/ustilago mayd…	65	18	Zm00001d039865/Zm00001d010274/Zm00001d011835/Zm00001d039512/Zm00001d029333/Zm00001d042052/Zm00001d008491/Zm00001d033551/Zm00001d052233/Zm00001d040163/Zm00001d040308/Zm00001d003017/Zm00001d037982/ZeamMp051/Zm00001d025659/Zm00001d010375/Zm00001d044024/Zm00001d052745	47	Zm00001d043834/Zm00001d021620/Zm00001d047789/Zm00001d017271/Zm00001d051157/Zm00001d038579/Zm00001d011642/Zm00001d002003/Zm00001d010672/Zm00001d033775/Zm00001d042005/Zm00001d018069/Zm00001d043986/Zm00001d028180/Zm00001d022342/Zm00001d051001/Zm00001d040599/Zm00001d053981/Zm00001d018377/Zm00001d037813/Zm00001d017830/Zm00001d036537/Zm00001d006311/Zm00001d026514/Zm00001d044250/Zm00001d040268/Zm00001d0…
BP	GO:1901701	cellular response to oxygen-containing compound	64/3084	312/17127	0.138721	0.874405	Zm00001d023811/Zm00001d027996/Zm00001d011679/Zm00001d028816/Zm00001d021835/Zm00001d047705/Zm00001d030859/Zm00001d017461/Zm00001d033050/Zm00001d005726/Zm00001d005812/Zm00001d010445/Zm00001d028574/Zm00001d016501/Zm00001d014253/Zm00001d033422/Zm00001d031908/Zm00001d051156/Zm00001d002479/Zm00001d017270/Zm00001d028793/Zm00001d033049/Zm00001d037719/Zm00001d009626/Zm00001d011891/Zm00001d028325/Zm00001d0…	-/-/-/pathogenesis-related protein6/-/-/-/-/ZIM-transcription factor 18/ZIM-transcription factor 15/-/-/-/-/ZIM-transcription factor 10/GTP binding protein2/-/phosphoenolpyruvate carboxylase kinase2/-/phosphoenolpyruvate carboxylase kinase3/-/ZIM-transcription factor 3/-/protein phosphatase homolog9/-/brassinosteroid synthesis1/histidine kinase3/-/-/-/ZIM-transcription factor 33/BZR-transcription…	64	28	Zm00001d023811/Zm00001d027996/Zm00001d011679/Zm00001d047705/Zm00001d005726/Zm00001d010445/Zm00001d028574/Zm00001d016501/Zm00001d051156/Zm00001d002479/Zm00001d028793/Zm00001d037719/Zm00001d014297/Zm00001d034372/Zm00001d006677/Zm00001d054060/Zm00001d013527/Zm00001d039469/Zm00001d052101/Zm00001d012931/Zm00001d048672/Zm00001d030347/Zm00001d032473/Zm00001d054057/Zm00001d049059/Zm00001d028165/Zm00001d0…	36	Zm00001d028816/Zm00001d021835/Zm00001d030859/Zm00001d017461/Zm00001d033050/Zm00001d005812/Zm00001d014253/Zm00001d033422/Zm00001d031908/Zm00001d017270/Zm00001d033049/Zm00001d009626/Zm00001d011891/Zm00001d028325/Zm00001d043986/Zm00001d019895/Zm00001d003903/Zm00001d028814/Zm00001d036135/Zm00001d053118/Zm00001d021927/Zm00001d045738/Zm00001d022166/Zm00001d008957/Zm00001d027899/Zm00001d044065/Zm00001d0…
BP	GO:0016311	dephosphorylation	64/3084	461/17127	0.993137	1	Zm00001d023811/Zm00001d045404/Zm00001d005687/Zm00001d020396/Zm00001d010172/Zm00001d028816/Zm00001d018342/Zm00001d032253/Zm00001d004075/Zm00001d028752/Zm00001d024821/Zm00001d047705/Zm00001d039582/Zm00001d052137/Zm00001d025323/Zm00001d010445/Zm00001d028574/Zm00001d017670/Zm00001d044395/Zm00001d048203/Zm00001d002479/Zm00001d028793/Zm00001d037719/Zm00001d009626/Zm00001d006374/Zm00001d053639/Zm00001d0…	-/-/trehalose-6-phosphate synthase5/trehalose-6-phosphate synthase13/-/pathogenesis-related protein6/trehalose-6-phosphate synthase11/-/-/-/sucrose-phosphatase2/-/-/-/GRMZM2G443509/-/-/-/-/-/-/-/-/protein phosphatase homolog9/-/-/-/-/-/-/-/-/-/sedoheptulose bisphosphatase1/-/-/-/-/-/-/-/-/protein phosphatase homolog6/-/-/-/-/-/-/-/-/-/-/-/trehalose-6-phosphate phosphatase8/-/-/-/-/-/trehalose-6-p…	64	35	Zm00001d023811/Zm00001d045404/Zm00001d005687/Zm00001d020396/Zm00001d010172/Zm00001d018342/Zm00001d032253/Zm00001d004075/Zm00001d024821/Zm00001d047705/Zm00001d039582/Zm00001d025323/Zm00001d010445/Zm00001d028574/Zm00001d017670/Zm00001d044395/Zm00001d048203/Zm00001d002479/Zm00001d028793/Zm00001d037719/Zm00001d053639/Zm00001d003509/Zm00001d023404/Zm00001d041596/Zm00001d027810/Zm00001d038908/Zm00001d0…	29	Zm00001d028816/Zm00001d028752/Zm00001d052137/Zm00001d009626/Zm00001d006374/Zm00001d019895/Zm00001d042813/Zm00001d015504/Zm00001d028814/Zm00001d028562/Zm00001d042840/Zm00001d047412/Zm00001d017215/Zm00001d032333/Zm00001d029297/Zm00001d017643/Zm00001d019672/Zm00001d043527/Zm00001d006063/Zm00001d048434/Zm00001d044693/Zm00001d053145/Zm00001d040641/Zm00001d020272/Zm00001d006254/Zm00001d043621/Zm00001d0…
BP	GO:1990748	cellular detoxification	63/3084	217/17127	4.2673e-05	0.00435453	Zm00001d037547/Zm00001d040705/Zm00001d037550/Zm00001d002897/Zm00001d027996/Zm00001d002901/Zm00001d002898/Zm00001d017696/Zm00001d002704/Zm00001d029457/Zm00001d024745/Zm00001d043238/Zm00001d017240/Zm00001d009138/Zm00001d032481/Zm00001d013879/Zm00001d010218/Zm00001d024751/Zm00001d013212/Zm00001d035854/Zm00001d031494/Zm00001d024752/Zm00001d024753/Zm00001d005812/Zm00001d016736/Zm00001d034129/Zm00001d0…	guaiacol peroxidase3/-/peroxidase 5/peroxidase14/-/-/-/-/-/nucleoredoxin1/-/-/-/-/-/-/-/-/-/-/-/-/peroxidase35/-/-/-/-/peroxidase3/-/-/-/-/-/-/-/-/-/-/respiratory burst oxidase1/-/-/-/-/-/guaiacol peroxidase1/-/-/-/-/-/-/-/chaperonin10/-/-/-/-/-/-/-/alcohol dehydrogenase2/-/-	63	44	Zm00001d037547/Zm00001d040705/Zm00001d037550/Zm00001d002897/Zm00001d027996/Zm00001d002901/Zm00001d002898/Zm00001d017696/Zm00001d002704/Zm00001d029457/Zm00001d024745/Zm00001d043238/Zm00001d017240/Zm00001d009138/Zm00001d032481/Zm00001d013879/Zm00001d010218/Zm00001d024751/Zm00001d013212/Zm00001d035854/Zm00001d024752/Zm00001d024753/Zm00001d024750/Zm00001d037410/Zm00001d052335/Zm00001d024734/Zm00001d0…	19	Zm00001d031494/Zm00001d005812/Zm00001d016736/Zm00001d034129/Zm00001d016802/Zm00001d022457/Zm00001d014341/Zm00001d031908/Zm00001d050666/Zm00001d011891/Zm00001d002426/Zm00001d053554/Zm00001d036135/Zm00001d053118/Zm00001d037079/Zm00001d007430/Zm00001d038599/Zm00001d027512/Zm00001d036835
BP	GO:0097237	cellular response to toxic substance	63/3084	218/17127	4.96252e-05	0.00469206	Zm00001d037547/Zm00001d040705/Zm00001d037550/Zm00001d002897/Zm00001d027996/Zm00001d002901/Zm00001d002898/Zm00001d017696/Zm00001d002704/Zm00001d029457/Zm00001d024745/Zm00001d043238/Zm00001d017240/Zm00001d009138/Zm00001d032481/Zm00001d013879/Zm00001d010218/Zm00001d024751/Zm00001d013212/Zm00001d035854/Zm00001d031494/Zm00001d024752/Zm00001d024753/Zm00001d005812/Zm00001d016736/Zm00001d034129/Zm00001d0…	guaiacol peroxidase3/-/peroxidase 5/peroxidase14/-/-/-/-/-/nucleoredoxin1/-/-/-/-/-/-/-/-/-/-/-/-/peroxidase35/-/-/-/-/peroxidase3/-/-/-/-/-/-/-/-/-/-/respiratory burst oxidase1/-/-/-/-/-/guaiacol peroxidase1/-/-/-/-/-/-/-/chaperonin10/-/-/-/-/-/-/-/alcohol dehydrogenase2/-/-	63	44	Zm00001d037547/Zm00001d040705/Zm00001d037550/Zm00001d002897/Zm00001d027996/Zm00001d002901/Zm00001d002898/Zm00001d017696/Zm00001d002704/Zm00001d029457/Zm00001d024745/Zm00001d043238/Zm00001d017240/Zm00001d009138/Zm00001d032481/Zm00001d013879/Zm00001d010218/Zm00001d024751/Zm00001d013212/Zm00001d035854/Zm00001d024752/Zm00001d024753/Zm00001d024750/Zm00001d037410/Zm00001d052335/Zm00001d024734/Zm00001d0…	19	Zm00001d031494/Zm00001d005812/Zm00001d016736/Zm00001d034129/Zm00001d016802/Zm00001d022457/Zm00001d014341/Zm00001d031908/Zm00001d050666/Zm00001d011891/Zm00001d002426/Zm00001d053554/Zm00001d036135/Zm00001d053118/Zm00001d037079/Zm00001d007430/Zm00001d038599/Zm00001d027512/Zm00001d036835
BP	GO:0098754	detoxification	63/3084	221/17127	7.72015e-05	0.0063473	Zm00001d037547/Zm00001d040705/Zm00001d037550/Zm00001d002897/Zm00001d027996/Zm00001d002901/Zm00001d002898/Zm00001d017696/Zm00001d002704/Zm00001d029457/Zm00001d024745/Zm00001d043238/Zm00001d017240/Zm00001d009138/Zm00001d032481/Zm00001d013879/Zm00001d010218/Zm00001d024751/Zm00001d013212/Zm00001d035854/Zm00001d031494/Zm00001d024752/Zm00001d024753/Zm00001d005812/Zm00001d016736/Zm00001d034129/Zm00001d0…	guaiacol peroxidase3/-/peroxidase 5/peroxidase14/-/-/-/-/-/nucleoredoxin1/-/-/-/-/-/-/-/-/-/-/-/-/peroxidase35/-/-/-/-/peroxidase3/-/-/-/-/-/-/-/-/-/-/respiratory burst oxidase1/-/-/-/-/-/guaiacol peroxidase1/-/-/-/-/-/-/-/chaperonin10/-/-/-/-/-/-/-/alcohol dehydrogenase2/-/-	63	44	Zm00001d037547/Zm00001d040705/Zm00001d037550/Zm00001d002897/Zm00001d027996/Zm00001d002901/Zm00001d002898/Zm00001d017696/Zm00001d002704/Zm00001d029457/Zm00001d024745/Zm00001d043238/Zm00001d017240/Zm00001d009138/Zm00001d032481/Zm00001d013879/Zm00001d010218/Zm00001d024751/Zm00001d013212/Zm00001d035854/Zm00001d024752/Zm00001d024753/Zm00001d024750/Zm00001d037410/Zm00001d052335/Zm00001d024734/Zm00001d0…	19	Zm00001d031494/Zm00001d005812/Zm00001d016736/Zm00001d034129/Zm00001d016802/Zm00001d022457/Zm00001d014341/Zm00001d031908/Zm00001d050666/Zm00001d011891/Zm00001d002426/Zm00001d053554/Zm00001d036135/Zm00001d053118/Zm00001d037079/Zm00001d007430/Zm00001d038599/Zm00001d027512/Zm00001d036835
BP	GO:0019725	cellular homeostasis	63/3084	305/17127	0.128025	0.831944	Zm00001d017429/Zm00001d034035/Zm00001d029457/Zm00001d005819/Zm00001d017240/Zm00001d019034/Zm00001d022403/Zm00001d009705/Zm00001d021596/Zm00001d023223/Zm00001d044181/Zm00001d016736/Zm00001d028992/Zm00001d039512/Zm00001d005396/Zm00001d009568/Zm00001d040002/Zm00001d006467/Zm00001d032536/Zm00001d048732/Zm00001d021334/Zm00001d009779/Zm00001d050666/Zm00001d033925/Zm00001d009724/Zm00001d010871/Zm00001d0…	yellow stripe1/glutathione transporter1/nucleoredoxin1/-/-/thioredoxin h homolog2/-/-/adenosine 5'-phosphosulfate reductase-like1/-/-/-/-/hexokinase1/-/-/-/adenosine 5'-phosphosulfate reductase-like2/-/-/-/-/-/cystathionine beta synthase domain protein1/-/-/-/-/protein disulfide isomerase5/-/-/-/-/-/-/-/TRM1/-/-/-/-/-/-/-/-/-/-/-/-/-/-/-/rotten ear2/-/-/-/-/rotten ear1/-/-/-/-/membrane H(+)-ATPas…	63	33	Zm00001d017429/Zm00001d034035/Zm00001d029457/Zm00001d005819/Zm00001d017240/Zm00001d019034/Zm00001d022403/Zm00001d021596/Zm00001d028992/Zm00001d039512/Zm00001d005396/Zm00001d009568/Zm00001d040002/Zm00001d006467/Zm00001d032536/Zm00001d048732/Zm00001d018827/Zm00001d007800/Zm00001d039468/Zm00001d013061/Zm00001d020623/Zm00001d037757/Zm00001d037218/Zm00001d028287/Zm00001d022278/Zm00001d026368/Zm00001d0…	30	Zm00001d009705/Zm00001d023223/Zm00001d044181/Zm00001d016736/Zm00001d021334/Zm00001d009779/Zm00001d050666/Zm00001d033925/Zm00001d009724/Zm00001d010871/Zm00001d043932/Zm00001d045218/Zm00001d010261/Zm00001d035135/Zm00001d016893/Zm00001d049650/Zm00001d041804/Zm00001d039150/Zm00001d039379/Zm00001d004977/Zm00001d018058/Zm00001d037816/Zm00001d032337/Zm00001d001843/Zm00001d025446/Zm00001d015747/Zm00001d0…
BP	GO:0035556	intracellular signal transduction	63/3084	421/17127	0.958796	1	Zm00001d021948/Zm00001d043954/Zm00001d040803/Zm00001d023856/Zm00001d052147/Zm00001d021835/Zm00001d014658/Zm00001d028711/Zm00001d025660/Zm00001d031562/Zm00001d037738/Zm00001d033786/Zm00001d040297/Zm00001d039341/Zm00001d038380/Zm00001d051156/Zm00001d017270/Zm00001d007624/Zm00001d001865/Zm00001d048393/Zm00001d014297/Zm00001d034372/Zm00001d043740/Zm00001d017179/Zm00001d020355/Zm00001d011654/Zm00001d0…	-/-/-/-/-/-/-/MAP kinase3/Ras-related protein2/ras-related protein11G1/-/-/-/ethylene insensitive 2/-/phosphoenolpyruvate carboxylase kinase2/phosphoenolpyruvate carboxylase kinase3/-/cytokinin response regulator1/-/histidine kinase3/-/-/translation chloroplast psaB mRNA2 homolog/-/-/-/-/-/-/-/-/-/-/-/SnRK2 serine threonine protein kinase7/-/phytochromeA2/-/-/FHA-transcription factor 14/SnRK2 ser…	63	28	Zm00001d021948/Zm00001d043954/Zm00001d040803/Zm00001d023856/Zm00001d052147/Zm00001d014658/Zm00001d028711/Zm00001d025660/Zm00001d040297/Zm00001d039341/Zm00001d038380/Zm00001d051156/Zm00001d014297/Zm00001d034372/Zm00001d034802/Zm00001d021291/Zm00001d041430/Zm00001d052343/Zm00001d013527/Zm00001d006212/Zm00001d034803/Zm00001d048214/Zm00001d009587/Zm00001d014271/Zm00001d045071/Zm00001d014097/Zm00001d0…	35	Zm00001d021835/Zm00001d031562/Zm00001d037738/Zm00001d033786/Zm00001d017270/Zm00001d007624/Zm00001d001865/Zm00001d048393/Zm00001d043740/Zm00001d017179/Zm00001d020355/Zm00001d011654/Zm00001d033339/Zm00001d017859/Zm00001d002688/Zm00001d024463/Zm00001d010811/Zm00001d003659/Zm00001d013402/Zm00001d044193/Zm00001d022166/Zm00001d013976/Zm00001d026690/Zm00001d048222/Zm00001d011655/Zm00001d011666/Zm00001d0…
BP	GO:0042737	drug catabolic process	62/3084	205/17127	1.24106e-05	0.00146678	Zm00001d037547/Zm00001d040705/Zm00001d037550/Zm00001d002897/Zm00001d002901/Zm00001d002898/Zm00001d017696/Zm00001d017279/Zm00001d017152/Zm00001d017276/Zm00001d024745/Zm00001d041772/Zm00001d043238/Zm00001d009138/Zm00001d010218/Zm00001d024751/Zm00001d013212/Zm00001d051166/Zm00001d031494/Zm00001d024752/Zm00001d024753/Zm00001d016736/Zm00001d043152/Zm00001d034129/Zm00001d016802/Zm00001d022457/Zm00001d0…	guaiacol peroxidase3/-/peroxidase 5/peroxidase14/-/-/-/phenylalanine ammonia lyase7/endochitinase precursor4/-/-/glutathione transferase18/-/-/-/-/-/-/-/-/peroxidase35/-/-/-/-/peroxidase3/-/-/-/-/-/-/-/-/-/glycine decarboxylase1/-/-/-/-/guaiacol peroxidase1/-/-/-/-/-/-/-/-/-/-/-/-/-/-/-/-/-/-/-/-/GRMZM2G145518	62	45	Zm00001d037547/Zm00001d040705/Zm00001d037550/Zm00001d002897/Zm00001d002901/Zm00001d002898/Zm00001d017696/Zm00001d017279/Zm00001d017152/Zm00001d017276/Zm00001d024745/Zm00001d041772/Zm00001d043238/Zm00001d009138/Zm00001d010218/Zm00001d024751/Zm00001d013212/Zm00001d051166/Zm00001d024752/Zm00001d024753/Zm00001d043152/Zm00001d024750/Zm00001d037410/Zm00001d052335/Zm00001d024734/Zm00001d010925/Zm00001d0…	17	Zm00001d031494/Zm00001d016736/Zm00001d034129/Zm00001d016802/Zm00001d022457/Zm00001d014341/Zm00001d050666/Zm00001d002426/Zm00001d053554/Zm00001d004448/Zm00001d006311/Zm00001d048648/Zm00001d038599/Zm00001d014840/Zm00001d027512/Zm00001d008199/Zm00001d036835
BP	GO:0006457	protein folding	61/3084	284/17127	0.0747006	0.679091	Zm00001d039933/Zm00001d045544/Zm00001d052809/Zm00001d013709/Zm00001d020827/Zm00001d014090/Zm00001d005812/Zm00001d016070/Zm00001d052855/Zm00001d014811/Zm00001d052056/Zm00001d032789/Zm00001d041719/Zm00001d025614/Zm00001d047841/Zm00001d035937/Zm00001d028968/Zm00001d013111/Zm00001d014946/Zm00001d000399/Zm00001d039566/Zm00001d045218/Zm00001d003663/Zm00001d053553/Zm00001d047799/Zm00001d007192/Zm00001d0…	-/-/-/GRMZM2G023347/-/chaperonin 1/-/phosphate regulatory homolog1/-/-/-/chaperonin2/-/-/-/-/-/-/-/chloroplast protein synthesis2/heat shock protein18f/protein disulfide isomerase5/-/-/-/-/18 kda heat shock protein18a/-/-/-/-/-/-/-/-/-/-/heat shock protein18c/-/-/-/-/chaperonin10/-/-/-/-/-/-/-/-/-/-/-/-/pco066521/-/etched1/-/-/-	61	20	Zm00001d039933/Zm00001d014811/Zm00001d025614/Zm00001d047841/Zm00001d028968/Zm00001d039566/Zm00001d047799/Zm00001d047548/Zm00001d040215/Zm00001d047542/Zm00001d003554/Zm00001d025508/Zm00001d008841/Zm00001d017813/Zm00001d039936/Zm00001d007271/Zm00001d052101/Zm00001d008392/Zm00001d020265/Zm00001d013708	41	Zm00001d045544/Zm00001d052809/Zm00001d013709/Zm00001d020827/Zm00001d014090/Zm00001d005812/Zm00001d016070/Zm00001d052855/Zm00001d052056/Zm00001d032789/Zm00001d041719/Zm00001d035937/Zm00001d013111/Zm00001d014946/Zm00001d000399/Zm00001d045218/Zm00001d003663/Zm00001d053553/Zm00001d007192/Zm00001d049583/Zm00001d049305/Zm00001d010529/Zm00001d051742/Zm00001d029530/Zm00001d018694/Zm00001d047067/Zm00001d0…
BP	GO:0006753	nucleoside phosphate metabolic process	61/3084	413/17127	0.966408	1	Zm00001d039865/Zm00001d043834/Zm00001d011835/Zm00001d021620/Zm00001d031899/Zm00001d047789/Zm00001d029250/Zm00001d039512/Zm00001d017271/Zm00001d051157/Zm00001d038579/Zm00001d042052/Zm00001d022077/Zm00001d003083/Zm00001d008491/Zm00001d032060/Zm00001d029502/Zm00001d002003/Zm00001d010672/Zm00001d033775/Zm00001d042005/Zm00001d052233/Zm00001d018069/Zm00001d043986/Zm00001d051001/Zm00001d040599/Zm00001d0…	triose phosphate isomerase4/-/-/ATP synthase chloroplast subunit2/malate dehydrogenase6/-/-/hexokinase1/-/-/-/-/-/-/-/-/-/-/-/-/-/-/ATP synthase chloroplast subunit1/-/glyceraldehyde-3-phosphate dehydrogenase3/-/-/-/-/-/-/-/-/-/-/-/-/-/-/-/-/-/-/hybrid proline-rich protein1/-/-/-/-/-/-/-/-/COX1/-/-/-/-/-/-/-/ustilago maydis induced8	61	19	Zm00001d039865/Zm00001d011835/Zm00001d029250/Zm00001d039512/Zm00001d042052/Zm00001d022077/Zm00001d008491/Zm00001d032060/Zm00001d052233/Zm00001d040308/Zm00001d003017/Zm00001d037982/ZeamMp161/ZeamMp051/Zm00001d025659/ZeamMp136/Zm00001d010375/Zm00001d029316/Zm00001d044024	42	Zm00001d043834/Zm00001d021620/Zm00001d031899/Zm00001d047789/Zm00001d017271/Zm00001d051157/Zm00001d038579/Zm00001d003083/Zm00001d029502/Zm00001d002003/Zm00001d010672/Zm00001d033775/Zm00001d042005/Zm00001d018069/Zm00001d043986/Zm00001d051001/Zm00001d040599/Zm00001d037813/Zm00001d017830/Zm00001d036537/Zm00001d006311/Zm00001d024203/Zm00001d031784/Zm00001d039422/Zm00001d025859/Zm00001d028921/Zm00001d0…
BP	GO:0030001	metal ion transport	60/3084	303/17127	0.225999	1	Zm00001d052243/Zm00001d043868/Zm00001d003861/Zm00001d034035/Zm00001d048513/Zm00001d042244/Zm00001d004138/Zm00001d005819/Zm00001d017014/Zm00001d023929/Zm00001d018064/Zm00001d040248/Zm00001d046953/Zm00001d023223/Zm00001d033067/Zm00001d031132/Zm00001d003114/Zm00001d039341/Zm00001d040002/Zm00001d023617/Zm00001d048732/Zm00001d026554/Zm00001d020510/Zm00001d044285/Zm00001d002708/Zm00001d014297/Zm00001d0…	-/-/-/glutathione transporter1/-/-/-/-/-/oxo-glutarate/malate transporter1/-/-/-/-/-/-/-/ethylene insensitive 2/-/-/-/-/-/calcineurin B-like10/-/histidine kinase3/-/-/-/-/-/-/-/-/-/-/-/-/-/-/-/-/-/-/-/-/-/-/-/-/-/-/-/-/magnesium transporter10/-/-/-/-/mouse DNA EBV homolog1	60	36	Zm00001d052243/Zm00001d043868/Zm00001d003861/Zm00001d034035/Zm00001d048513/Zm00001d042244/Zm00001d005819/Zm00001d017014/Zm00001d018064/Zm00001d040248/Zm00001d046953/Zm00001d033067/Zm00001d031132/Zm00001d039341/Zm00001d040002/Zm00001d023617/Zm00001d048732/Zm00001d044285/Zm00001d002708/Zm00001d014297/Zm00001d049624/Zm00001d016530/Zm00001d020623/Zm00001d020921/Zm00001d042270/Zm00001d048411/Zm00001d0…	24	Zm00001d004138/Zm00001d023929/Zm00001d023223/Zm00001d003114/Zm00001d026554/Zm00001d020510/Zm00001d015314/Zm00001d051756/Zm00001d023258/Zm00001d042007/Zm00001d039379/Zm00001d029716/Zm00001d053873/Zm00001d005733/Zm00001d029126/Zm00001d014366/Zm00001d049375/Zm00001d032517/Zm00001d033066/Zm00001d050937/Zm00001d027582/Zm00001d004931/Zm00001d019227/Zm00001d040252
BP	GO:1901361	organic cyclic compound catabolic process	60/3084	349/17127	0.676949	1	Zm00001d052243/Zm00001d029853/Zm00001d017279/Zm00001d026657/Zm00001d017276/Zm00001d039865/Zm00001d041772/Zm00001d018064/Zm00001d051166/Zm00001d031958/Zm00001d043152/Zm00001d039512/Zm00001d023617/Zm00001d020486/Zm00001d019279/Zm00001d032894/Zm00001d002035/Zm00001d038579/Zm00001d043674/Zm00001d005459/Zm00001d046492/Zm00001d019280/Zm00001d038841/Zm00001d008491/Zm00001d032158/Zm00001d053682/Zm00001d0…	-/-/phenylalanine ammonia lyase7/-/-/triose phosphate isomerase4/glutathione transferase18/-/-/-/-/hexokinase1/-/-/cytidine deaminase1/-/-/-/-/cytidine deaminase2/elongated mesocotyl2/-/putative aldehyde dehydrogenase MIS1/-/-/C3H-transcription factor 338/-/-/histidine kinase3/-/-/-/-/glyceraldehyde-3-phosphate dehydrogenase3/-/-/-/-/-/-/chloroplast RNA processing4/-/RNase PH homolog/-/-/-/-/flap…	60	34	Zm00001d052243/Zm00001d029853/Zm00001d017279/Zm00001d017276/Zm00001d039865/Zm00001d041772/Zm00001d018064/Zm00001d051166/Zm00001d031958/Zm00001d043152/Zm00001d039512/Zm00001d023617/Zm00001d020486/Zm00001d019279/Zm00001d002035/Zm00001d043674/Zm00001d005459/Zm00001d046492/Zm00001d019280/Zm00001d038841/Zm00001d008491/Zm00001d032158/Zm00001d053682/Zm00001d042811/Zm00001d014297/Zm00001d012321/Zm00001d0…	26	Zm00001d026657/Zm00001d032894/Zm00001d038579/Zm00001d010672/Zm00001d043986/Zm00001d003427/Zm00001d051001/Zm00001d015314/Zm00001d017830/Zm00001d036537/Zm00001d006311/Zm00001d017216/Zm00001d018891/Zm00001d030398/Zm00001d009522/Zm00001d022236/Zm00001d025859/Zm00001d001973/Zm00001d038855/Zm00001d053722/Zm00001d026010/Zm00001d034578/Zm00001d013489/Zm00001d051629/Zm00001d033405/Zm00001d036698
BP	GO:0009117	nucleotide metabolic process	60/3084	408/17127	0.968251	1	Zm00001d039865/Zm00001d043834/Zm00001d011835/Zm00001d021620/Zm00001d031899/Zm00001d047789/Zm00001d029250/Zm00001d039512/Zm00001d017271/Zm00001d051157/Zm00001d038579/Zm00001d042052/Zm00001d022077/Zm00001d003083/Zm00001d008491/Zm00001d032060/Zm00001d029502/Zm00001d002003/Zm00001d010672/Zm00001d033775/Zm00001d042005/Zm00001d052233/Zm00001d018069/Zm00001d043986/Zm00001d051001/Zm00001d040599/Zm00001d0…	triose phosphate isomerase4/-/-/ATP synthase chloroplast subunit2/malate dehydrogenase6/-/-/hexokinase1/-/-/-/-/-/-/-/-/-/-/-/-/-/-/ATP synthase chloroplast subunit1/-/glyceraldehyde-3-phosphate dehydrogenase3/-/-/-/-/-/-/-/-/-/-/-/-/-/-/-/-/-/-/hybrid proline-rich protein1/-/-/-/-/-/-/-/COX1/-/-/-/-/-/-/-/ustilago maydis induced8	60	19	Zm00001d039865/Zm00001d011835/Zm00001d029250/Zm00001d039512/Zm00001d042052/Zm00001d022077/Zm00001d008491/Zm00001d032060/Zm00001d052233/Zm00001d040308/Zm00001d003017/Zm00001d037982/ZeamMp161/ZeamMp051/Zm00001d025659/ZeamMp136/Zm00001d010375/Zm00001d029316/Zm00001d044024	41	Zm00001d043834/Zm00001d021620/Zm00001d031899/Zm00001d047789/Zm00001d017271/Zm00001d051157/Zm00001d038579/Zm00001d003083/Zm00001d029502/Zm00001d002003/Zm00001d010672/Zm00001d033775/Zm00001d042005/Zm00001d018069/Zm00001d043986/Zm00001d051001/Zm00001d040599/Zm00001d037813/Zm00001d017830/Zm00001d036537/Zm00001d006311/Zm00001d024203/Zm00001d031784/Zm00001d039422/Zm00001d025859/Zm00001d028921/Zm00001d0…
BP	GO:0098869	cellular oxidant detoxification	59/3084	206/17127	0.000111238	0.00779145	Zm00001d037547/Zm00001d040705/Zm00001d037550/Zm00001d002897/Zm00001d002901/Zm00001d002898/Zm00001d017696/Zm00001d002704/Zm00001d029457/Zm00001d024745/Zm00001d043238/Zm00001d017240/Zm00001d009138/Zm00001d032481/Zm00001d013879/Zm00001d010218/Zm00001d024751/Zm00001d013212/Zm00001d035854/Zm00001d031494/Zm00001d024752/Zm00001d024753/Zm00001d005812/Zm00001d016736/Zm00001d034129/Zm00001d016802/Zm00001d0…	guaiacol peroxidase3/-/peroxidase 5/peroxidase14/-/-/-/-/nucleoredoxin1/-/-/-/-/-/-/-/-/-/-/-/-/peroxidase35/-/-/-/-/peroxidase3/-/-/-/-/-/-/-/-/-/respiratory burst oxidase1/-/-/-/-/-/guaiacol peroxidase1/-/-/-/-/-/-/-/chaperonin10/-/-/-/-/-/-/-/-	59	41	Zm00001d037547/Zm00001d040705/Zm00001d037550/Zm00001d002897/Zm00001d002901/Zm00001d002898/Zm00001d017696/Zm00001d002704/Zm00001d029457/Zm00001d024745/Zm00001d043238/Zm00001d017240/Zm00001d009138/Zm00001d032481/Zm00001d013879/Zm00001d010218/Zm00001d024751/Zm00001d013212/Zm00001d035854/Zm00001d024752/Zm00001d024753/Zm00001d024750/Zm00001d037410/Zm00001d052335/Zm00001d024734/Zm00001d010925/Zm00001d0…	18	Zm00001d031494/Zm00001d005812/Zm00001d016736/Zm00001d034129/Zm00001d016802/Zm00001d022457/Zm00001d014341/Zm00001d031908/Zm00001d050666/Zm00001d002426/Zm00001d053554/Zm00001d036135/Zm00001d053118/Zm00001d037079/Zm00001d007430/Zm00001d038599/Zm00001d027512/Zm00001d036835
BP	GO:0051336	regulation of hydrolase activity	59/3084	260/17127	0.0313436	0.412657	Zm00001d023811/Zm00001d029630/Zm00001d028816/Zm00001d024996/Zm00001d047705/Zm00001d040245/Zm00001d019048/Zm00001d038173/Zm00001d010445/Zm00001d012561/Zm00001d032044/Zm00001d011080/Zm00001d051676/Zm00001d024960/Zm00001d002479/Zm00001d028793/Zm00001d034673/Zm00001d000241/Zm00001d021901/Zm00001d037719/Zm00001d016705/Zm00001d038820/Zm00001d037969/Zm00001d029628/Zm00001d053639/Zm00001d019895/Zm00001d0…	-/cystatin6/pathogenesis-related protein6/-/-/-/-/cystatin5/-/cystatin2/-/subtilisin-chymotrypsin inhibitor homolog1/-/-/-/-/-/-/stress-induced protein1/-/-/-/-/cystatin7/-/-/-/-/-/-/-/-/-/-/-/wound induced protein1/-/-/-/-/-/-/-/cystatin10/-/corn-activated Hageman factor inhibitor1/-/-/-/-/-/-/-/-/-/-/-/-/-	59	33	Zm00001d023811/Zm00001d029630/Zm00001d024996/Zm00001d047705/Zm00001d040245/Zm00001d019048/Zm00001d010445/Zm00001d012561/Zm00001d032044/Zm00001d011080/Zm00001d051676/Zm00001d024960/Zm00001d002479/Zm00001d028793/Zm00001d034673/Zm00001d021901/Zm00001d037719/Zm00001d016705/Zm00001d038820/Zm00001d037969/Zm00001d029628/Zm00001d053639/Zm00001d011079/Zm00001d035386/Zm00001d043386/Zm00001d016016/Zm00001d0…	26	Zm00001d028816/Zm00001d038173/Zm00001d000241/Zm00001d019895/Zm00001d004639/Zm00001d028814/Zm00001d007081/Zm00001d017215/Zm00001d038404/Zm00001d010564/Zm00001d004640/Zm00001d044086/Zm00001d015228/Zm00001d015227/Zm00001d012068/Zm00001d011877/Zm00001d042962/Zm00001d050119/Zm00001d049872/Zm00001d038405/Zm00001d049148/Zm00001d033318/Zm00001d025482/Zm00001d006254/Zm00001d014616/Zm00001d040027
BP	GO:0015672	monovalent inorganic cation transport	59/3084	345/17127	0.692158	1	Zm00001d031077/Zm00001d021935/Zm00001d003861/Zm00001d028144/Zm00001d018627/Zm00001d042244/Zm00001d023929/Zm00001d021936/Zm00001d043834/Zm00001d021620/Zm00001d033800/Zm00001d014060/Zm00001d000233/Zm00001d047789/Zm00001d029762/Zm00001d033067/Zm00001d009222/Zm00001d048732/Zm00001d037492/Zm00001d041163/Zm00001d012259/Zm00001d028355/Zm00001d042684/Zm00001d044285/Zm00001d027593/Zm00001d006823/Zm00001d0…	-/-/-/-/monosaccharide transporter1/-/oxo-glutarate/malate transporter1/-/-/ATP synthase chloroplast subunit2/peptide transporter1/-/-/-/-/-/-/-/-/-/-/-/-/calcineurin B-like10/-/-/ATP synthase chloroplast subunit1/-/-/-/-/-/monosaccharide transporter4/-/-/-/-/-/-/-/-/-/-/-/-/-/-/uncoupling protein2/-/COX1/-/-/-/-/-/-/-/-/membrane H(+)-ATPase1	59	29	Zm00001d031077/Zm00001d003861/Zm00001d018627/Zm00001d042244/Zm00001d033800/Zm00001d000233/Zm00001d033067/Zm00001d009222/Zm00001d048732/Zm00001d012259/Zm00001d028355/Zm00001d042684/Zm00001d044285/Zm00001d006823/Zm00001d021793/Zm00001d030235/Zm00001d020921/Zm00001d033071/Zm00001d030234/ZeamMp161/ZeamMp051/Zm00001d003603/Zm00001d016922/Zm00001d046383/Zm00001d023377/Zm00001d038335/ZeamMp136/Zm00001d0…	30	Zm00001d021935/Zm00001d028144/Zm00001d023929/Zm00001d021936/Zm00001d043834/Zm00001d021620/Zm00001d014060/Zm00001d047789/Zm00001d029762/Zm00001d037492/Zm00001d041163/Zm00001d027593/Zm00001d018069/Zm00001d015314/Zm00001d051756/Zm00001d032740/Zm00001d000183/Zm00001d003468/Zm00001d021943/Zm00001d038186/Zm00001d053873/Zm00001d017714/Zm00001d004561/Zm00001d039886/Zm00001d016919/Zm00001d033066/Zm00001d0…
BP	GO:0022402	cell cycle process	59/3084	413/17127	0.98235	1	Zm00001d021732/Zm00001d028949/Zm00001d020532/Zm00001d045611/Zm00001d027585/Zm00001d045480/Zm00001d037636/Zm00001d021583/Zm00001d018128/Zm00001d005250/Zm00001d041430/Zm00001d028073/Zm00001d041972/Zm00001d020664/Zm00001d011360/Zm00001d039660/Zm00001d010406/Zm00001d037593/Zm00001d044193/Zm00001d037582/Zm00001d005478/Zm00001d042708/Zm00001d014418/Zm00001d013976/Zm00001d042706/Zm00001d048143/Zm00001d0…	-/calcineurin B-like-interacting protein kinase3/-/-/cyclin-dependent kinase inhibitor3/-/cellulose synthase2/-/-/cellulose synthase9/-/-/-/-/-/cellulose synthase3/minichromosome maintenance6/-/-/TUBG2/-/-/-/FHA-transcription factor 14/-/-/-/-/origin recognition complex1/-/-/-/cyclin-dependent kinase inhibitor6/-/-/-/-/-/-/recombination protein51 gene c/-/-/-/-/-/-/-/-/minichromosome maintenance4…	59	19	Zm00001d021732/Zm00001d020532/Zm00001d045611/Zm00001d027585/Zm00001d045480/Zm00001d021583/Zm00001d041430/Zm00001d028073/Zm00001d021731/Zm00001d014271/Zm00001d045655/Zm00001d028092/Zm00001d042902/Zm00001d033907/Zm00001d033080/Zm00001d036637/Zm00001d045554/Zm00001d032565/Zm00001d002115	40	Zm00001d028949/Zm00001d037636/Zm00001d018128/Zm00001d005250/Zm00001d041972/Zm00001d020664/Zm00001d011360/Zm00001d039660/Zm00001d010406/Zm00001d037593/Zm00001d044193/Zm00001d037582/Zm00001d005478/Zm00001d042708/Zm00001d014418/Zm00001d013976/Zm00001d042706/Zm00001d048143/Zm00001d034278/Zm00001d052072/Zm00001d045080/Zm00001d050612/Zm00001d024531/Zm00001d026193/Zm00001d052174/Zm00001d048127/Zm00001d0…
BP	GO:0033993	response to lipid	58/3084	259/17127	0.0410804	0.453587	Zm00001d023811/Zm00001d028816/Zm00001d053675/Zm00001d021835/Zm00001d017547/Zm00001d047705/Zm00001d017251/Zm00001d010445/Zm00001d028574/Zm00001d015852/Zm00001d016501/Zm00001d024499/Zm00001d033422/Zm00001d038922/Zm00001d051156/Zm00001d005698/Zm00001d002479/Zm00001d017270/Zm00001d028793/Zm00001d037719/Zm00001d009626/Zm00001d028325/Zm00001d014297/Zm00001d034372/Zm00001d019895/Zm00001d006677/Zm00001d0…	-/pathogenesis-related protein6/lipoxygenase10/-/-/-/-/-/-/lipoxygenase11/-/-/GTP binding protein2/-/phosphoenolpyruvate carboxylase kinase2/-/-/phosphoenolpyruvate carboxylase kinase3/-/-/protein phosphatase homolog9/brassinosteroid synthesis1/histidine kinase3/-/-/BZR-transcription factor 7/-/-/-/brassinosteroid insensitive EMS-suppressor homolog1/-/-/-/-/-/MYB-related-transcription factor 107/…	58	26	Zm00001d023811/Zm00001d017547/Zm00001d047705/Zm00001d010445/Zm00001d028574/Zm00001d015852/Zm00001d016501/Zm00001d024499/Zm00001d051156/Zm00001d005698/Zm00001d002479/Zm00001d028793/Zm00001d037719/Zm00001d014297/Zm00001d034372/Zm00001d006677/Zm00001d015477/Zm00001d043536/Zm00001d013527/Zm00001d039878/Zm00001d012931/Zm00001d037894/Zm00001d032473/Zm00001d023282/Zm00001d043190/Zm00001d005760	32	Zm00001d028816/Zm00001d053675/Zm00001d021835/Zm00001d017251/Zm00001d033422/Zm00001d038922/Zm00001d017270/Zm00001d009626/Zm00001d028325/Zm00001d019895/Zm00001d028814/Zm00001d043439/Zm00001d021927/Zm00001d047753/Zm00001d045738/Zm00001d022166/Zm00001d008229/Zm00001d034828/Zm00001d019672/Zm00001d030584/Zm00001d044065/Zm00001d006063/Zm00001d011666/Zm00001d006885/Zm00001d008209/Zm00001d020256/Zm00001d0…
BP	GO:0046777	protein autophosphorylation	57/3084	277/17127	0.14849	0.911673	Zm00001d031049/Zm00001d041773/Zm00001d035753/Zm00001d021835/Zm00001d010945/Zm00001d026306/Zm00001d014557/Zm00001d002287/Zm00001d024291/Zm00001d051156/Zm00001d017270/Zm00001d047842/Zm00001d016285/Zm00001d047833/Zm00001d019983/Zm00001d037297/Zm00001d034372/Zm00001d046838/Zm00001d048832/Zm00001d015298/Zm00001d036318/Zm00001d044508/Zm00001d041236/Zm00001d020172/Zm00001d036972/Zm00001d011641/Zm00001d0…	-/-/-/-/-/-/-/-/-/phosphoenolpyruvate carboxylase kinase2/phosphoenolpyruvate carboxylase kinase3/-/-/autophagy1c/bri1-like receptor kinase1/-/-/-/-/-/-/-/-/-/-/-/-/-/-/-/-/-/-/-/crinkly4/-/-/-/-/-/-/-/-/-/-/-/-/-/-/-/-/-/-/-/-/-/calcium/calmodulin dependent protein kinase1	57	26	Zm00001d031049/Zm00001d041773/Zm00001d010945/Zm00001d026306/Zm00001d014557/Zm00001d024291/Zm00001d051156/Zm00001d047833/Zm00001d019983/Zm00001d037297/Zm00001d034372/Zm00001d046838/Zm00001d015298/Zm00001d036318/Zm00001d044508/Zm00001d016331/Zm00001d013527/Zm00001d010221/Zm00001d035133/Zm00001d045071/Zm00001d032473/Zm00001d017913/Zm00001d042051/Zm00001d045070/Zm00001d025246/Zm00001d017212	31	Zm00001d035753/Zm00001d021835/Zm00001d002287/Zm00001d017270/Zm00001d047842/Zm00001d016285/Zm00001d048832/Zm00001d041236/Zm00001d020172/Zm00001d036972/Zm00001d011641/Zm00001d005776/Zm00001d022166/Zm00001d021836/Zm00001d011643/Zm00001d046236/Zm00001d023425/Zm00001d011666/Zm00001d053865/Zm00001d006885/Zm00001d054012/Zm00001d028317/Zm00001d009029/Zm00001d008632/Zm00001d026063/Zm00001d013782/Zm00001d0…
BP	GO:0048731	system development	57/3084	407/17127	0.987746	1	Zm00001d017429/Zm00001d040519/Zm00001d028094/Zm00001d038863/Zm00001d015837/Zm00001d031494/Zm00001d035440/Zm00001d023223/Zm00001d041036/Zm00001d016501/Zm00001d011347/Zm00001d033422/Zm00001d048856/Zm00001d026649/Zm00001d007905/Zm00001d039156/Zm00001d015468/Zm00001d028325/Zm00001d014297/Zm00001d043986/Zm00001d005029/Zm00001d046170/Zm00001d002980/Zm00001d028432/Zm00001d036131/Zm00001d018364/Zm00001d0…	yellow stripe1/-/-/-/-/-/low temperature-induced protein15/-/-/-/autophagy7/GTP binding protein2/seryl-tRNA synthetase/opaque endosperm7/-/-/-/brassinosteroid synthesis1/histidine kinase3/-/GRAS-transcription factor 37/phosphoenolpyruvate carboxylase1/-/CCAAT-HAP5-transcription factor 511/-/-/-/-/-/-/-/-/scarecrow1/-/-/-/bHLH-transcription factor 117/-/pentatricopeptide repeat-containing protein1…	57	26	Zm00001d017429/Zm00001d040519/Zm00001d028094/Zm00001d038863/Zm00001d035440/Zm00001d016501/Zm00001d011347/Zm00001d026649/Zm00001d039156/Zm00001d015468/Zm00001d014297/Zm00001d018364/Zm00001d017825/Zm00001d036228/Zm00001d048693/Zm00001d022184/Zm00001d051620/Zm00001d024783/Zm00001d038469/Zm00001d028216/Zm00001d017391/Zm00001d000176/Zm00001d017427/Zm00001d028165/Zm00001d050671/Zm00001d036425	31	Zm00001d015837/Zm00001d031494/Zm00001d023223/Zm00001d041036/Zm00001d033422/Zm00001d048856/Zm00001d007905/Zm00001d028325/Zm00001d043986/Zm00001d005029/Zm00001d046170/Zm00001d002980/Zm00001d028432/Zm00001d036131/Zm00001d017566/Zm00001d009773/Zm00001d052380/Zm00001d013597/Zm00001d005965/Zm00001d027715/Zm00001d007838/Zm00001d044065/Zm00001d006063/Zm00001d016037/Zm00001d031415/Zm00001d023425/Zm00001d0…
BP	GO:0010628	positive regulation of gene expression	57/3084	448/17127	0.999129	1	Zm00001d022041/Zm00001d039882/Zm00001d038863/Zm00001d041760/Zm00001d042482/Zm00001d035440/Zm00001d030762/Zm00001d017920/Zm00001d002601/Zm00001d049698/Zm00001d022599/Zm00001d006022/Zm00001d038612/Zm00001d027991/Zm00001d012810/Zm00001d047186/Zm00001d052807/Zm00001d045926/Zm00001d039758/Zm00001d043439/Zm00001d016873/Zm00001d047491/Zm00001d043536/Zm00001d013597/Zm00001d018937/Zm00001d005965/Zm00001d0…	-/-/-/-/bHLH-transcription factor 132/low temperature-induced protein15/-/-/-/-/plastid transcriptionally active chromosome 2 homolog/bHLH-transcription factor 6/-/Homeobox-transcription factor 5/sigma-like factor6/-/bZIP-transcription factor 16/-/-/-/bHLH-transcription factor 152/JUMONJI-transcription factor 3/-/-/-/-/-/-/-/Homeobox-transcription factor 41/-/-/-/Homeobox-transcription factor 66/…	57	17	Zm00001d039882/Zm00001d038863/Zm00001d042482/Zm00001d035440/Zm00001d017920/Zm00001d002601/Zm00001d049698/Zm00001d052807/Zm00001d043536/Zm00001d017422/Zm00001d039469/Zm00001d002799/Zm00001d015153/Zm00001d046204/Zm00001d006195/Zm00001d030532/Zm00001d036425	40	Zm00001d022041/Zm00001d041760/Zm00001d030762/Zm00001d022599/Zm00001d006022/Zm00001d038612/Zm00001d027991/Zm00001d012810/Zm00001d047186/Zm00001d045926/Zm00001d039758/Zm00001d043439/Zm00001d016873/Zm00001d047491/Zm00001d013597/Zm00001d018937/Zm00001d005965/Zm00001d008874/Zm00001d030398/Zm00001d024819/Zm00001d032163/Zm00001d009971/Zm00001d020804/Zm00001d002200/Zm00001d047482/Zm00001d001973/Zm00001d0…
BP	GO:0009891	positive regulation of biosynthetic process	57/3084	475/17127	0.999885	1	Zm00001d022041/Zm00001d039882/Zm00001d038863/Zm00001d041760/Zm00001d042482/Zm00001d035440/Zm00001d030762/Zm00001d017920/Zm00001d002601/Zm00001d049698/Zm00001d022599/Zm00001d006022/Zm00001d038161/Zm00001d038612/Zm00001d027991/Zm00001d012810/Zm00001d047186/Zm00001d015314/Zm00001d052807/Zm00001d045926/Zm00001d039758/Zm00001d043439/Zm00001d016873/Zm00001d043536/Zm00001d013597/Zm00001d018937/Zm00001d0…	-/-/-/-/bHLH-transcription factor 132/low temperature-induced protein15/-/-/-/-/plastid transcriptionally active chromosome 2 homolog/bHLH-transcription factor 6/-/-/Homeobox-transcription factor 5/sigma-like factor6/-/-/bZIP-transcription factor 16/-/-/-/bHLH-transcription factor 152/-/-/-/-/-/Homeobox-transcription factor 41/-/-/-/Homeobox-transcription factor 66/Homeobox-transcription factor 1…	57	17	Zm00001d039882/Zm00001d038863/Zm00001d042482/Zm00001d035440/Zm00001d017920/Zm00001d002601/Zm00001d049698/Zm00001d052807/Zm00001d043536/Zm00001d017422/Zm00001d039469/Zm00001d002799/Zm00001d015153/Zm00001d046204/Zm00001d006195/Zm00001d030532/Zm00001d036425	40	Zm00001d022041/Zm00001d041760/Zm00001d030762/Zm00001d022599/Zm00001d006022/Zm00001d038161/Zm00001d038612/Zm00001d027991/Zm00001d012810/Zm00001d047186/Zm00001d015314/Zm00001d045926/Zm00001d039758/Zm00001d043439/Zm00001d016873/Zm00001d013597/Zm00001d018937/Zm00001d008874/Zm00001d024819/Zm00001d032163/Zm00001d009971/Zm00001d020804/Zm00001d002200/Zm00001d047482/Zm00001d031736/Zm00001d028221/Zm00001d0…
BP	GO:0009266	response to temperature stimulus	56/3084	205/17127	0.000604693	0.0226085	Zm00001d039933/Zm00001d025984/Zm00001d053675/Zm00001d037480/Zm00001d027488/Zm00001d017547/Zm00001d024678/Zm00001d053626/Zm00001d012052/Zm00001d017251/Zm00001d023223/Zm00001d052855/Zm00001d038579/Zm00001d047841/Zm00001d013111/Zm00001d010672/Zm00001d039566/Zm00001d047799/Zm00001d014297/Zm00001d029628/Zm00001d047548/Zm00001d049583/Zm00001d051001/Zm00001d007807/Zm00001d029207/Zm00001d034074/Zm00001d0…	-/glutamic dehydrogenase2/lipoxygenase10/-/glyceraldehyde phosphate dehydrogenase B1/-/-/-/-/-/-/-/-/-/-/-/heat shock protein18f/-/histidine kinase3/cystatin7/18 kda heat shock protein18a/-/glyceraldehyde-3-phosphate dehydrogenase3/-/-/starch phosphorylase1/-/-/-/-/-/-/-/-/-/heat shock protein18c/-/-/-/-/-/-/-/-/-/-/-/HSF-transcription factor 8/-/-/-/dehydrin1/-/HSF-transcription factor 4/HSF-tra…	56	27	Zm00001d039933/Zm00001d025984/Zm00001d037480/Zm00001d017547/Zm00001d024678/Zm00001d053626/Zm00001d047841/Zm00001d039566/Zm00001d047799/Zm00001d014297/Zm00001d029628/Zm00001d047548/Zm00001d029207/Zm00001d047542/Zm00001d044541/Zm00001d003554/Zm00001d025508/Zm00001d008841/Zm00001d043536/Zm00001d017813/Zm00001d039936/Zm00001d007271/Zm00001d039469/Zm00001d048672/Zm00001d037894/Zm00001d046204/Zm00001d0…	29	Zm00001d053675/Zm00001d027488/Zm00001d012052/Zm00001d017251/Zm00001d023223/Zm00001d052855/Zm00001d038579/Zm00001d013111/Zm00001d010672/Zm00001d049583/Zm00001d051001/Zm00001d007807/Zm00001d034074/Zm00001d010529/Zm00001d028814/Zm00001d042117/Zm00001d028562/Zm00001d024463/Zm00001d014966/Zm00001d024819/Zm00001d025848/Zm00001d034828/Zm00001d039477/Zm00001d039941/Zm00001d031736/Zm00001d020058/Zm00001d0…
BP	GO:0019439	aromatic compound catabolic process	56/3084	339/17127	0.784017	1	Zm00001d052243/Zm00001d017279/Zm00001d026657/Zm00001d017276/Zm00001d039865/Zm00001d041772/Zm00001d018064/Zm00001d051166/Zm00001d031958/Zm00001d039512/Zm00001d023617/Zm00001d020486/Zm00001d019279/Zm00001d032894/Zm00001d002035/Zm00001d038579/Zm00001d043674/Zm00001d005459/Zm00001d046492/Zm00001d019280/Zm00001d008491/Zm00001d032158/Zm00001d053682/Zm00001d010672/Zm00001d042811/Zm00001d014297/Zm00001d0…	-/phenylalanine ammonia lyase7/-/-/triose phosphate isomerase4/glutathione transferase18/-/-/-/hexokinase1/-/-/cytidine deaminase1/-/-/-/-/cytidine deaminase2/elongated mesocotyl2/-/-/-/C3H-transcription factor 338/-/-/histidine kinase3/-/-/-/-/glyceraldehyde-3-phosphate dehydrogenase3/-/-/-/-/-/chloroplast RNA processing4/-/RNase PH homolog/-/-/-/-/flap endonuclease1/-/-/-/-/-/-/-/-/-/-/-/luteus…	56	31	Zm00001d052243/Zm00001d017279/Zm00001d017276/Zm00001d039865/Zm00001d041772/Zm00001d018064/Zm00001d051166/Zm00001d031958/Zm00001d039512/Zm00001d023617/Zm00001d020486/Zm00001d019279/Zm00001d002035/Zm00001d043674/Zm00001d005459/Zm00001d046492/Zm00001d019280/Zm00001d008491/Zm00001d032158/Zm00001d053682/Zm00001d042811/Zm00001d014297/Zm00001d012321/Zm00001d052233/Zm00001d026635/Zm00001d012477/Zm00001d0…	25	Zm00001d026657/Zm00001d032894/Zm00001d038579/Zm00001d010672/Zm00001d043986/Zm00001d003427/Zm00001d051001/Zm00001d015314/Zm00001d017830/Zm00001d036537/Zm00001d017216/Zm00001d018891/Zm00001d030398/Zm00001d009522/Zm00001d022236/Zm00001d025859/Zm00001d001973/Zm00001d038855/Zm00001d053722/Zm00001d026010/Zm00001d034578/Zm00001d013489/Zm00001d051629/Zm00001d033405/Zm00001d036698
BP	GO:0031328	positive regulation of cellular biosynthetic process	56/3084	472/17127	0.999914	1	Zm00001d022041/Zm00001d039882/Zm00001d038863/Zm00001d041760/Zm00001d042482/Zm00001d035440/Zm00001d030762/Zm00001d017920/Zm00001d002601/Zm00001d049698/Zm00001d022599/Zm00001d006022/Zm00001d038161/Zm00001d038612/Zm00001d027991/Zm00001d012810/Zm00001d047186/Zm00001d052807/Zm00001d045926/Zm00001d039758/Zm00001d043439/Zm00001d016873/Zm00001d043536/Zm00001d013597/Zm00001d018937/Zm00001d008874/Zm00001d0…	-/-/-/-/bHLH-transcription factor 132/low temperature-induced protein15/-/-/-/-/plastid transcriptionally active chromosome 2 homolog/bHLH-transcription factor 6/-/-/Homeobox-transcription factor 5/sigma-like factor6/-/bZIP-transcription factor 16/-/-/-/bHLH-transcription factor 152/-/-/-/-/-/Homeobox-transcription factor 41/-/-/-/Homeobox-transcription factor 66/Homeobox-transcription factor 120…	56	17	Zm00001d039882/Zm00001d038863/Zm00001d042482/Zm00001d035440/Zm00001d017920/Zm00001d002601/Zm00001d049698/Zm00001d052807/Zm00001d043536/Zm00001d017422/Zm00001d039469/Zm00001d002799/Zm00001d015153/Zm00001d046204/Zm00001d006195/Zm00001d030532/Zm00001d036425	39	Zm00001d022041/Zm00001d041760/Zm00001d030762/Zm00001d022599/Zm00001d006022/Zm00001d038161/Zm00001d038612/Zm00001d027991/Zm00001d012810/Zm00001d047186/Zm00001d045926/Zm00001d039758/Zm00001d043439/Zm00001d016873/Zm00001d013597/Zm00001d018937/Zm00001d008874/Zm00001d024819/Zm00001d032163/Zm00001d009971/Zm00001d020804/Zm00001d002200/Zm00001d047482/Zm00001d031736/Zm00001d028221/Zm00001d050368/Zm00001d0…
BP	GO:0072593	reactive oxygen species metabolic process	55/3084	155/17127	1.51947e-07	8.4795e-05	Zm00001d037547/Zm00001d040705/Zm00001d037550/Zm00001d002897/Zm00001d002901/Zm00001d002898/Zm00001d017696/Zm00001d024745/Zm00001d043238/Zm00001d009138/Zm00001d010218/Zm00001d024751/Zm00001d013212/Zm00001d031494/Zm00001d024752/Zm00001d024753/Zm00001d005812/Zm00001d016736/Zm00001d034129/Zm00001d033422/Zm00001d016802/Zm00001d022457/Zm00001d014341/Zm00001d031908/Zm00001d024750/Zm00001d037410/Zm00001d0…	guaiacol peroxidase3/-/peroxidase 5/peroxidase14/-/-/-/-/-/-/-/-/-/-/-/peroxidase35/-/-/-/GTP binding protein2/-/peroxidase3/-/-/-/-/-/-/-/-/putative aldehyde dehydrogenase MIS1/-/-/-/-/-/-/guaiacol peroxidase1/-/-/-/-/-/-/-/chaperonin10/-/GRAS-transcription factor 46/-/-/-/-/-/-/-	55	35	Zm00001d037547/Zm00001d040705/Zm00001d037550/Zm00001d002897/Zm00001d002901/Zm00001d002898/Zm00001d017696/Zm00001d024745/Zm00001d043238/Zm00001d009138/Zm00001d010218/Zm00001d024751/Zm00001d013212/Zm00001d024752/Zm00001d024753/Zm00001d024750/Zm00001d037410/Zm00001d052335/Zm00001d024734/Zm00001d010925/Zm00001d038841/Zm00001d002899/Zm00001d040702/Zm00001d018619/Zm00001d018206/Zm00001d009140/Zm00001d0…	20	Zm00001d031494/Zm00001d005812/Zm00001d016736/Zm00001d034129/Zm00001d033422/Zm00001d016802/Zm00001d022457/Zm00001d014341/Zm00001d031908/Zm00001d050666/Zm00001d038161/Zm00001d002426/Zm00001d053554/Zm00001d036135/Zm00001d053118/Zm00001d029206/Zm00001d044065/Zm00001d038599/Zm00001d027512/Zm00001d036835
BP	GO:0044264	cellular polysaccharide metabolic process	55/3084	254/17127	0.0770169	0.679091	Zm00001d021732/Zm00001d018716/Zm00001d044744/Zm00001d005546/Zm00001d042627/Zm00001d024934/Zm00001d016806/Zm00001d050885/Zm00001d004545/Zm00001d033910/Zm00001d018701/Zm00001d027816/Zm00001d047842/Zm00001d013319/Zm00001d047750/Zm00001d037636/Zm00001d039131/Zm00001d034074/Zm00001d005250/Zm00001d032385/Zm00001d033746/Zm00001d041972/Zm00001d042840/Zm00001d009309/Zm00001d032333/Zm00001d038076/Zm00001d0…	-/-/-/ADP glucose pyrophosphorylase small subunit embryo 1/-/-/-/-/-/ADP glucose pyrophosphorylase large subunit leaf1AGPL4/-/-/-/-/-/cellulose synthase2/ADP glucose pyrophosphorylase2/starch phosphorylase1/cellulose synthase9/ADP glucose pyrophosphorylase small subunit leaf1/phosphoglucomutase1/-/sedoheptulose bisphosphatase1/-/-/-/-/cellulose synthase3/-/-/-/-/-/-/-/pullulanase-type starch debr…	55	21	Zm00001d021732/Zm00001d018716/Zm00001d016806/Zm00001d050885/Zm00001d018701/Zm00001d027816/Zm00001d039131/Zm00001d021667/Zm00001d024071/Zm00001d052651/Zm00001d014613/Zm00001d004438/Zm00001d051814/Zm00001d044872/Zm00001d021731/Zm00001d047657/Zm00001d007231/Zm00001d002412/Zm00001d025547/Zm00001d051526/Zm00001d014617	34	Zm00001d044744/Zm00001d005546/Zm00001d042627/Zm00001d024934/Zm00001d004545/Zm00001d033910/Zm00001d047842/Zm00001d013319/Zm00001d047750/Zm00001d037636/Zm00001d034074/Zm00001d005250/Zm00001d032385/Zm00001d033746/Zm00001d041972/Zm00001d042840/Zm00001d009309/Zm00001d032333/Zm00001d038076/Zm00001d018562/Zm00001d039660/Zm00001d042279/Zm00001d005478/Zm00001d012224/Zm00001d044129/Zm00001d050032/Zm00001d0…
BP	GO:0009314	response to radiation	55/3084	272/17127	0.188808	1	Zm00001d028816/Zm00001d003429/Zm00001d001960/Zm00001d015385/Zm00001d038863/Zm00001d027488/Zm00001d030762/Zm00001d012378/Zm00001d005051/Zm00001d021763/Zm00001d031908/Zm00001d011285/Zm00001d006587/Zm00001d039658/Zm00001d039156/Zm00001d046616/Zm00001d006663/Zm00001d012810/Zm00001d007807/Zm00001d028432/Zm00001d046786/Zm00001d013082/Zm00001d048998/Zm00001d008734/Zm00001d028814/Zm00001d021278/Zm00001d0…	pathogenesis-related protein6/glyceraldehyde-3-phosphate dehydrogenase1/flavanone 3-hydroxylase1/-/-/glyceraldehyde phosphate dehydrogenase B1/-/-/-/photosystem II subunit29/-/light harvesting chlorophyll a/b binding protein1/-/bZIP-transcription factor 6/-/-/light harvesting complex A1/sigma-like factor6/-/CCAAT-HAP5-transcription factor 511/-/-/-/bZIP-transcription factor 122/-/double B-box zin…	55	15	Zm00001d001960/Zm00001d038863/Zm00001d012378/Zm00001d005051/Zm00001d039658/Zm00001d039156/Zm00001d046616/Zm00001d013082/Zm00001d008734/Zm00001d021278/Zm00001d034425/Zm00001d033799/Zm00001d032503/Zm00001d015743/Zm00001d018184	40	Zm00001d028816/Zm00001d003429/Zm00001d015385/Zm00001d027488/Zm00001d030762/Zm00001d021763/Zm00001d031908/Zm00001d011285/Zm00001d006587/Zm00001d006663/Zm00001d012810/Zm00001d007807/Zm00001d028432/Zm00001d046786/Zm00001d048998/Zm00001d028814/Zm00001d022491/Zm00001d012473/Zm00001d050403/Zm00001d021906/Zm00001d033469/Zm00001d044399/Zm00001d021435/Zm00001d013402/Zm00001d024819/Zm00001d025848/Zm00001d0…
BP	GO:0006790	sulfur compound metabolic process	55/3084	280/17127	0.258004	1	Zm00001d000294/Zm00001d029699/Zm00001d048060/Zm00001d011735/Zm00001d012322/Zm00001d041772/Zm00001d042104/Zm00001d008628/Zm00001d003157/Zm00001d042095/Zm00001d003446/Zm00001d051056/Zm00001d031128/Zm00001d018220/Zm00001d034096/Zm00001d043344/Zm00001d021596/Zm00001d020780/Zm00001d027542/Zm00001d025773/Zm00001d013223/Zm00001d006467/Zm00001d034107/Zm00001d029703/Zm00001d043795/Zm00001d052702/Zm00001d0…	-/glutathione transferase42/homocysteine S-methyltransferase 1/serine acetyltransferase1/-/glutathione transferase18/glutathione transferase7/-/S-adenosyl methionine decarboxylase2/glutathione transferase29/-/-/-/glutathione transferase24/-/glutathione transferase8/adenosine 5'-phosphosulfate reductase-like1/glutathione transferase23/glutathione transferase10/S-adenosylmethionine decarboxylase1/-…	55	35	Zm00001d000294/Zm00001d029699/Zm00001d048060/Zm00001d011735/Zm00001d012322/Zm00001d041772/Zm00001d042104/Zm00001d008628/Zm00001d003157/Zm00001d042095/Zm00001d003446/Zm00001d051056/Zm00001d018220/Zm00001d034096/Zm00001d043344/Zm00001d021596/Zm00001d020780/Zm00001d025773/Zm00001d006467/Zm00001d029703/Zm00001d043795/Zm00001d034095/Zm00001d029702/Zm00001d038642/Zm00001d028154/Zm00001d027557/novel.155…	20	Zm00001d031128/Zm00001d027542/Zm00001d013223/Zm00001d034107/Zm00001d052702/Zm00001d011183/Zm00001d018377/Zm00001d013219/Zm00001d018937/Zm00001d024159/Zm00001d050323/Zm00001d054008/Zm00001d031019/Zm00001d054037/Zm00001d045340/Zm00001d013231/Zm00001d043328/Zm00001d027383/Zm00001d045341/Zm00001d029707
BP	GO:0009791	post-embryonic development	55/3084	364/17127	0.938641	1	Zm00001d017429/Zm00001d038863/Zm00001d015837/Zm00001d012052/Zm00001d031494/Zm00001d035440/Zm00001d023223/Zm00001d028574/Zm00001d016501/Zm00001d033422/Zm00001d048856/Zm00001d026649/Zm00001d009626/Zm00001d039658/Zm00001d007905/Zm00001d039156/Zm00001d015468/Zm00001d046616/Zm00001d012810/Zm00001d014297/Zm00001d029628/Zm00001d043986/Zm00001d028432/Zm00001d036131/Zm00001d018364/Zm00001d017825/Zm00001d0…	yellow stripe1/-/-/-/-/low temperature-induced protein15/-/-/-/GTP binding protein2/seryl-tRNA synthetase/opaque endosperm7/protein phosphatase homolog9/bZIP-transcription factor 6/-/-/-/-/sigma-like factor6/histidine kinase3/cystatin7/-/CCAAT-HAP5-transcription factor 511/-/-/-/-/-/bZIP-transcription factor 122/double B-box zinc finger protein10/-/-/-/-/-/-/bZIP-transcription factor 61/bHLH-tran…	55	27	Zm00001d017429/Zm00001d038863/Zm00001d035440/Zm00001d028574/Zm00001d016501/Zm00001d026649/Zm00001d039658/Zm00001d039156/Zm00001d015468/Zm00001d046616/Zm00001d014297/Zm00001d029628/Zm00001d018364/Zm00001d017825/Zm00001d036228/Zm00001d008734/Zm00001d021278/Zm00001d022184/Zm00001d051620/Zm00001d015743/Zm00001d024783/Zm00001d038469/Zm00001d028216/Zm00001d000176/Zm00001d017427/Zm00001d050671/Zm00001d0…	28	Zm00001d015837/Zm00001d012052/Zm00001d031494/Zm00001d023223/Zm00001d033422/Zm00001d048856/Zm00001d009626/Zm00001d007905/Zm00001d012810/Zm00001d043986/Zm00001d028432/Zm00001d036131/Zm00001d017566/Zm00001d009773/Zm00001d047753/Zm00001d013597/Zm00001d022236/Zm00001d019672/Zm00001d007838/Zm00001d044065/Zm00001d016037/Zm00001d023425/Zm00001d033849/Zm00001d003210/Zm00001d046658/Zm00001d025957/Zm00001d0…
BP	GO:0009607	response to biotic stimulus	54/3084	234/17127	0.028489	0.384805	Zm00001d036539/Zm00001d028816/Zm00001d004524/Zm00001d053675/Zm00001d050805/Zm00001d007581/Zm00001d026458/Zm00001d045839/Zm00001d016009/Zm00001d013945/Zm00001d023223/Zm00001d019411/Zm00001d011347/Zm00001d033422/Zm00001d002287/Zm00001d028417/Zm00001d038579/Zm00001d038161/Zm00001d021897/Zm00001d021901/Zm00001d010672/Zm00001d026649/Zm00001d001781/Zm00001d019413/Zm00001d007918/Zm00001d028814/Zm00001d0…	-/pathogenesis-related protein6/-/lipoxygenase10/-/-/cysteine protease3/-/-/-/-/-/autophagy7/GTP binding protein2/-/autophagy9/-/-/-/stress-induced protein1/-/opaque endosperm7/-/-/cytochrome P-450 20/-/sedoheptulose bisphosphatase1/SnRK2 serine threonine protein kinase7/-/-/-/-/-/-/-/-/-/terpene synthase11/-/barley mlo defense gene homolog1/mediator of paramutation1/csu337/-/-/cytochrome P-450 1…	54	22	Zm00001d004524/Zm00001d050805/Zm00001d026458/Zm00001d045839/Zm00001d016009/Zm00001d013945/Zm00001d019411/Zm00001d011347/Zm00001d028417/Zm00001d021897/Zm00001d021901/Zm00001d026649/Zm00001d019413/Zm00001d029794/Zm00001d022278/Zm00001d039469/Zm00001d027486/Zm00001d048947/Zm00001d009936/Zm00001d028165/Zm00001d027965/Zm00001d036366	32	Zm00001d036539/Zm00001d028816/Zm00001d053675/Zm00001d007581/Zm00001d023223/Zm00001d033422/Zm00001d002287/Zm00001d038579/Zm00001d038161/Zm00001d010672/Zm00001d001781/Zm00001d007918/Zm00001d028814/Zm00001d042840/Zm00001d003659/Zm00001d020664/Zm00001d010971/Zm00001d018555/Zm00001d037593/Zm00001d040712/Zm00001d008957/Zm00001d024210/Zm00001d019334/Zm00001d003378/Zm00001d005146/Zm00001d037448/Zm00001d0…
BP	GO:0010557	positive regulation of macromolecule biosynthetic process	54/3084	468/17127	0.999961	1	Zm00001d022041/Zm00001d039882/Zm00001d038863/Zm00001d041760/Zm00001d042482/Zm00001d035440/Zm00001d030762/Zm00001d017920/Zm00001d002601/Zm00001d049698/Zm00001d022599/Zm00001d006022/Zm00001d038612/Zm00001d027991/Zm00001d012810/Zm00001d047186/Zm00001d052807/Zm00001d045926/Zm00001d039758/Zm00001d043439/Zm00001d016873/Zm00001d043536/Zm00001d013597/Zm00001d018937/Zm00001d008874/Zm00001d024819/Zm00001d0…	-/-/-/-/bHLH-transcription factor 132/low temperature-induced protein15/-/-/-/-/plastid transcriptionally active chromosome 2 homolog/bHLH-transcription factor 6/-/Homeobox-transcription factor 5/sigma-like factor6/-/bZIP-transcription factor 16/-/-/-/bHLH-transcription factor 152/-/-/-/-/-/Homeobox-transcription factor 41/-/-/-/Homeobox-transcription factor 66/Homeobox-transcription factor 120/-…	54	17	Zm00001d039882/Zm00001d038863/Zm00001d042482/Zm00001d035440/Zm00001d017920/Zm00001d002601/Zm00001d049698/Zm00001d052807/Zm00001d043536/Zm00001d017422/Zm00001d039469/Zm00001d002799/Zm00001d015153/Zm00001d046204/Zm00001d006195/Zm00001d030532/Zm00001d036425	37	Zm00001d022041/Zm00001d041760/Zm00001d030762/Zm00001d022599/Zm00001d006022/Zm00001d038612/Zm00001d027991/Zm00001d012810/Zm00001d047186/Zm00001d045926/Zm00001d039758/Zm00001d043439/Zm00001d016873/Zm00001d013597/Zm00001d018937/Zm00001d008874/Zm00001d024819/Zm00001d032163/Zm00001d009971/Zm00001d020804/Zm00001d002200/Zm00001d047482/Zm00001d031736/Zm00001d028221/Zm00001d050368/Zm00001d018988/Zm00001d0…
BP	GO:1901615	organic hydroxy compound metabolic process	53/3084	231/17127	0.0328638	0.412657	Zm00001d052247/Zm00001d013185/Zm00001d019139/Zm00001d039865/Zm00001d042207/Zm00001d018810/Zm00001d049541/Zm00001d001896/Zm00001d052475/Zm00001d039384/Zm00001d006825/Zm00001d006868/Zm00001d043235/Zm00001d002128/Zm00001d034186/Zm00001d022073/Zm00001d023625/Zm00001d033551/Zm00001d028325/Zm00001d023309/Zm00001d028282/Zm00001d028180/Zm00001d046422/Zm00001d030194/Zm00001d053981/Zm00001d051554/Zm00001d0…	-/-/sterol methyltransferase1/triose phosphate isomerase4/-/glycolate oxidase1/brown midrib3/-/-/-/-/-/-/-/allene oxide synthesis3/-/-/-/brassinosteroid synthesis1/-/allene oxide synthesis2/low phytic acid1/brassinosteroid catabolism2/-/small kernel2/abscisic acid 8'-hydroxylase2/-/-/-/-/-/-/-/-/-/-/abscisic acid 8'-hydroxylase4/-/-/-/-/-/-/-/-/-/-/-/-/-/flavonol synthase1/-/-	53	22	Zm00001d052247/Zm00001d039865/Zm00001d042207/Zm00001d049541/Zm00001d039384/Zm00001d006825/Zm00001d043235/Zm00001d002128/Zm00001d022073/Zm00001d023625/Zm00001d033551/Zm00001d028282/Zm00001d046422/Zm00001d030194/Zm00001d051554/Zm00001d047998/Zm00001d020717/Zm00001d011917/Zm00001d028299/Zm00001d033907/Zm00001d018184/Zm00001d015721	31	Zm00001d013185/Zm00001d019139/Zm00001d018810/Zm00001d001896/Zm00001d052475/Zm00001d006868/Zm00001d034186/Zm00001d028325/Zm00001d023309/Zm00001d028180/Zm00001d053981/Zm00001d018377/Zm00001d039965/Zm00001d015976/Zm00001d026514/Zm00001d054008/Zm00001d031784/Zm00001d054037/Zm00001d037522/Zm00001d007907/Zm00001d019672/Zm00001d051626/Zm00001d006063/Zm00001d019629/Zm00001d003512/Zm00001d039453/Zm00001d0…
BP	GO:0009416	response to light stimulus	53/3084	254/17127	0.133639	0.845186	Zm00001d028816/Zm00001d003429/Zm00001d001960/Zm00001d015385/Zm00001d038863/Zm00001d027488/Zm00001d030762/Zm00001d012378/Zm00001d005051/Zm00001d021763/Zm00001d031908/Zm00001d011285/Zm00001d006587/Zm00001d039658/Zm00001d039156/Zm00001d046616/Zm00001d006663/Zm00001d012810/Zm00001d028432/Zm00001d046786/Zm00001d013082/Zm00001d048998/Zm00001d008734/Zm00001d028814/Zm00001d021278/Zm00001d022491/Zm00001d0…	pathogenesis-related protein6/glyceraldehyde-3-phosphate dehydrogenase1/flavanone 3-hydroxylase1/-/-/glyceraldehyde phosphate dehydrogenase B1/-/-/-/photosystem II subunit29/-/light harvesting chlorophyll a/b binding protein1/-/bZIP-transcription factor 6/-/-/light harvesting complex A1/sigma-like factor6/CCAAT-HAP5-transcription factor 511/-/-/-/bZIP-transcription factor 122/-/double B-box zinc …	53	15	Zm00001d001960/Zm00001d038863/Zm00001d012378/Zm00001d005051/Zm00001d039658/Zm00001d039156/Zm00001d046616/Zm00001d013082/Zm00001d008734/Zm00001d021278/Zm00001d034425/Zm00001d033799/Zm00001d032503/Zm00001d015743/Zm00001d018184	38	Zm00001d028816/Zm00001d003429/Zm00001d015385/Zm00001d027488/Zm00001d030762/Zm00001d021763/Zm00001d031908/Zm00001d011285/Zm00001d006587/Zm00001d006663/Zm00001d012810/Zm00001d028432/Zm00001d046786/Zm00001d048998/Zm00001d028814/Zm00001d022491/Zm00001d012473/Zm00001d050403/Zm00001d021906/Zm00001d033469/Zm00001d044399/Zm00001d021435/Zm00001d013402/Zm00001d024819/Zm00001d025848/Zm00001d021784/Zm00001d0…
BP	GO:0022900	electron transport chain	53/3084	284/17127	0.410122	1	Zm00001d016134/Zm00001d033098/Zm00001d031257/Zm00001d017240/Zm00001d040803/Zm00001d033711/Zm00001d022403/Zm00001d030859/Zm00001d053432/Zm00001d021703/Zm00001d029250/Zm00001d014463/Zm00001d009568/Zm00001d011067/Zm00001d018030/Zm00001d009779/Zm00001d052950/Zm00001d019454/Zm00001d018827/Zm00001d043932/Zm00001d022607/Zm00001d018464/Zm00001d038751/Zm00001d006540/Zm00001d039468/Zm00001d028562/Zm00001d0…	iron-sulfur protein1/-/-/-/-/-/-/-/iron-sulfur protein2/oxygen evolving complex2/-/-/-/-/-/-/-/-/-/-/-/-/-/-/-/-/ferredoxin-thioredoxin1/-/-/-/-/-/-/-/-/-/-/-/ferredoxin5/-/-/-/COX1/-/-/-/-/-/-/-/-/-/-	53	24	Zm00001d031257/Zm00001d017240/Zm00001d040803/Zm00001d022403/Zm00001d029250/Zm00001d009568/Zm00001d011067/Zm00001d018827/Zm00001d022607/Zm00001d039468/Zm00001d044898/Zm00001d037757/Zm00001d037218/ZeamMp161/Zm00001d012293/Zm00001d007885/Zm00001d028486/ZeamMp136/Zm00001d008843/Zm00001d040837/Zm00001d043357/Zm00001d039071/Zm00001d040382/Zm00001d029316	29	Zm00001d016134/Zm00001d033098/Zm00001d033711/Zm00001d030859/Zm00001d053432/Zm00001d021703/Zm00001d014463/Zm00001d018030/Zm00001d009779/Zm00001d052950/Zm00001d019454/Zm00001d043932/Zm00001d018464/Zm00001d038751/Zm00001d006540/Zm00001d028562/Zm00001d045366/Zm00001d045575/Zm00001d038946/Zm00001d033469/Zm00001d018058/Zm00001d021515/Zm00001d005114/Zm00001d035002/Zm00001d042600/Zm00001d027999/Zm00001d0…
BP	GO:0044270	cellular nitrogen compound catabolic process	53/3084	324/17127	0.801971	1	Zm00001d026657/Zm00001d039865/Zm00001d044095/Zm00001d031958/Zm00001d020764/Zm00001d043152/Zm00001d039512/Zm00001d020486/Zm00001d019279/Zm00001d032894/Zm00001d002035/Zm00001d038579/Zm00001d043674/Zm00001d005459/Zm00001d046492/Zm00001d019280/Zm00001d008491/Zm00001d032158/Zm00001d053682/Zm00001d044099/Zm00001d010672/Zm00001d005920/Zm00001d042811/Zm00001d014297/Zm00001d012321/Zm00001d052233/Zm00001d0…	-/triose phosphate isomerase4/-/-/carbonic anhydrase5/-/hexokinase1/-/cytidine deaminase1/-/-/-/-/cytidine deaminase2/elongated mesocotyl2/-/-/-/C3H-transcription factor 338/carbonic anhydrase1/-/carbonic anhydrase4/-/histidine kinase3/-/-/-/-/glyceraldehyde-3-phosphate dehydrogenase3/-/-/-/-/-/-/chloroplast RNA processing4/-/RNase PH homolog/-/-/-/flap endonuclease1/-/-/-/-/-/-/-/-/-/-/luteus15	53	26	Zm00001d039865/Zm00001d044095/Zm00001d031958/Zm00001d020764/Zm00001d043152/Zm00001d039512/Zm00001d020486/Zm00001d019279/Zm00001d002035/Zm00001d043674/Zm00001d005459/Zm00001d046492/Zm00001d019280/Zm00001d008491/Zm00001d032158/Zm00001d053682/Zm00001d005920/Zm00001d042811/Zm00001d014297/Zm00001d012321/Zm00001d052233/Zm00001d026635/Zm00001d015372/Zm00001d025659/Zm00001d010375/Zm00001d041637	27	Zm00001d026657/Zm00001d032894/Zm00001d038579/Zm00001d044099/Zm00001d010672/Zm00001d043986/Zm00001d003427/Zm00001d051001/Zm00001d015314/Zm00001d017830/Zm00001d036537/Zm00001d006311/Zm00001d017216/Zm00001d018891/Zm00001d030398/Zm00001d009522/Zm00001d022236/Zm00001d025859/Zm00001d001973/Zm00001d038855/Zm00001d053722/Zm00001d026010/Zm00001d034578/Zm00001d013489/Zm00001d051629/Zm00001d033405/Zm00001d0…
BP	GO:0098656	anion transmembrane transport	52/3084	204/17127	0.00458144	0.104166	Zm00001d023593/Zm00001d042135/Zm00001d044387/Zm00001d000021/Zm00001d048189/Zm00001d020702/Zm00001d049640/Zm00001d017282/Zm00001d044192/Zm00001d032383/Zm00001d006679/Zm00001d035162/Zm00001d042801/Zm00001d001984/Zm00001d018598/Zm00001d002287/Zm00001d046667/Zm00001d048732/Zm00001d035007/Zm00001d023596/Zm00001d025665/Zm00001d025474/Zm00001d006511/Zm00001d025869/Zm00001d048187/Zm00001d015702/Zm00001d0…	-/-/-/glucose 6-phosphate/phosphate translocator1/-/-/-/-/-/-/-/-/-/-/-/-/-/-/-/-/-/-/-/-/-/-/-/auxin transporter-like1/-/-/-/porin1/-/-/-/-/-/-/-/-/uaz282/-/-/rotten ear2/-/-/phosphate transporter3/rotten ear1/-/phosphate transporter1/-/phosphate transporter2	52	34	Zm00001d042135/Zm00001d000021/Zm00001d048189/Zm00001d020702/Zm00001d049640/Zm00001d017282/Zm00001d044192/Zm00001d006679/Zm00001d035162/Zm00001d042801/Zm00001d001984/Zm00001d018598/Zm00001d046667/Zm00001d048732/Zm00001d035007/Zm00001d025665/Zm00001d025474/Zm00001d006511/Zm00001d048187/Zm00001d015702/Zm00001d046586/Zm00001d014611/Zm00001d035166/Zm00001d011242/Zm00001d015700/Zm00001d017880/Zm00001d0…	18	Zm00001d023593/Zm00001d044387/Zm00001d032383/Zm00001d002287/Zm00001d023596/Zm00001d025869/Zm00001d042809/Zm00001d023592/Zm00001d004340/Zm00001d039392/Zm00001d050283/Zm00001d037057/Zm00001d032430/Zm00001d016280/Zm00001d041590/Zm00001d046235/Zm00001d018445/Zm00001d019206
BP	GO:0045935	positive regulation of nucleobase-containing compound metabolic process	52/3084	481/17127	0.999996	1	Zm00001d022041/Zm00001d038863/Zm00001d042482/Zm00001d035440/Zm00001d030762/Zm00001d024511/Zm00001d017920/Zm00001d002601/Zm00001d049698/Zm00001d038579/Zm00001d022599/Zm00001d006022/Zm00001d053682/Zm00001d010672/Zm00001d038612/Zm00001d027991/Zm00001d012810/Zm00001d049500/Zm00001d052807/Zm00001d039758/Zm00001d043439/Zm00001d016873/Zm00001d043536/Zm00001d013597/Zm00001d018937/Zm00001d008874/Zm00001d0…	-/-/bHLH-transcription factor 132/low temperature-induced protein15/-/-/-/-/-/-/plastid transcriptionally active chromosome 2 homolog/bHLH-transcription factor 6/C3H-transcription factor 338/-/-/Homeobox-transcription factor 5/sigma-like factor6/-/bZIP-transcription factor 16/-/-/bHLH-transcription factor 152/-/-/-/-/-/Homeobox-transcription factor 41/-/-/Homeobox-transcription factor 66/Homeobox…	52	17	Zm00001d038863/Zm00001d042482/Zm00001d035440/Zm00001d017920/Zm00001d002601/Zm00001d049698/Zm00001d053682/Zm00001d052807/Zm00001d043536/Zm00001d017422/Zm00001d039469/Zm00001d002799/Zm00001d015153/Zm00001d046204/Zm00001d006195/Zm00001d030532/Zm00001d036425	35	Zm00001d022041/Zm00001d030762/Zm00001d024511/Zm00001d038579/Zm00001d022599/Zm00001d006022/Zm00001d010672/Zm00001d038612/Zm00001d027991/Zm00001d012810/Zm00001d049500/Zm00001d039758/Zm00001d043439/Zm00001d016873/Zm00001d013597/Zm00001d018937/Zm00001d008874/Zm00001d024819/Zm00001d009971/Zm00001d020804/Zm00001d002200/Zm00001d047482/Zm00001d031736/Zm00001d022111/Zm00001d050368/Zm00001d018988/Zm00001d0…
BP	GO:0043207	response to external biotic stimulus	51/3084	221/17127	0.0324851	0.412657	Zm00001d036539/Zm00001d028816/Zm00001d004524/Zm00001d053675/Zm00001d007581/Zm00001d026458/Zm00001d045839/Zm00001d016009/Zm00001d013945/Zm00001d023223/Zm00001d019411/Zm00001d011347/Zm00001d033422/Zm00001d002287/Zm00001d028417/Zm00001d038579/Zm00001d038161/Zm00001d021897/Zm00001d021901/Zm00001d010672/Zm00001d026649/Zm00001d001781/Zm00001d019413/Zm00001d007918/Zm00001d028814/Zm00001d042840/Zm00001d0…	-/pathogenesis-related protein6/-/lipoxygenase10/-/cysteine protease3/-/-/-/-/-/autophagy7/GTP binding protein2/-/autophagy9/-/-/-/stress-induced protein1/-/opaque endosperm7/-/-/cytochrome P-450 20/-/sedoheptulose bisphosphatase1/SnRK2 serine threonine protein kinase7/-/-/-/-/-/-/-/-/-/terpene synthase11/-/mediator of paramutation1/csu337/-/-/cytochrome P-450 19/pathogenesis-related protein3/-/-…	51	20	Zm00001d004524/Zm00001d026458/Zm00001d045839/Zm00001d016009/Zm00001d013945/Zm00001d019411/Zm00001d011347/Zm00001d028417/Zm00001d021897/Zm00001d021901/Zm00001d026649/Zm00001d019413/Zm00001d029794/Zm00001d022278/Zm00001d039469/Zm00001d048947/Zm00001d009936/Zm00001d028165/Zm00001d027965/Zm00001d036366	31	Zm00001d036539/Zm00001d028816/Zm00001d053675/Zm00001d007581/Zm00001d023223/Zm00001d033422/Zm00001d002287/Zm00001d038579/Zm00001d038161/Zm00001d010672/Zm00001d001781/Zm00001d007918/Zm00001d028814/Zm00001d042840/Zm00001d003659/Zm00001d020664/Zm00001d010971/Zm00001d018555/Zm00001d037593/Zm00001d040712/Zm00001d008957/Zm00001d024210/Zm00001d019334/Zm00001d003378/Zm00001d005146/Zm00001d037448/Zm00001d0…
BP	GO:0051707	response to other organism	51/3084	221/17127	0.0324851	0.412657	Zm00001d036539/Zm00001d028816/Zm00001d004524/Zm00001d053675/Zm00001d007581/Zm00001d026458/Zm00001d045839/Zm00001d016009/Zm00001d013945/Zm00001d023223/Zm00001d019411/Zm00001d011347/Zm00001d033422/Zm00001d002287/Zm00001d028417/Zm00001d038579/Zm00001d038161/Zm00001d021897/Zm00001d021901/Zm00001d010672/Zm00001d026649/Zm00001d001781/Zm00001d019413/Zm00001d007918/Zm00001d028814/Zm00001d042840/Zm00001d0…	-/pathogenesis-related protein6/-/lipoxygenase10/-/cysteine protease3/-/-/-/-/-/autophagy7/GTP binding protein2/-/autophagy9/-/-/-/stress-induced protein1/-/opaque endosperm7/-/-/cytochrome P-450 20/-/sedoheptulose bisphosphatase1/SnRK2 serine threonine protein kinase7/-/-/-/-/-/-/-/-/-/terpene synthase11/-/mediator of paramutation1/csu337/-/-/cytochrome P-450 19/pathogenesis-related protein3/-/-…	51	20	Zm00001d004524/Zm00001d026458/Zm00001d045839/Zm00001d016009/Zm00001d013945/Zm00001d019411/Zm00001d011347/Zm00001d028417/Zm00001d021897/Zm00001d021901/Zm00001d026649/Zm00001d019413/Zm00001d029794/Zm00001d022278/Zm00001d039469/Zm00001d048947/Zm00001d009936/Zm00001d028165/Zm00001d027965/Zm00001d036366	31	Zm00001d036539/Zm00001d028816/Zm00001d053675/Zm00001d007581/Zm00001d023223/Zm00001d033422/Zm00001d002287/Zm00001d038579/Zm00001d038161/Zm00001d010672/Zm00001d001781/Zm00001d007918/Zm00001d028814/Zm00001d042840/Zm00001d003659/Zm00001d020664/Zm00001d010971/Zm00001d018555/Zm00001d037593/Zm00001d040712/Zm00001d008957/Zm00001d024210/Zm00001d019334/Zm00001d003378/Zm00001d005146/Zm00001d037448/Zm00001d0…
BP	GO:0008652	cellular amino acid biosynthetic process	51/3084	226/17127	0.0466549	0.504139	Zm00001d052247/Zm00001d033747/Zm00001d024702/Zm00001d048060/Zm00001d011735/Zm00001d028260/Zm00001d050412/Zm00001d048050/Zm00001d008628/Zm00001d002051/Zm00001d003446/Zm00001d031128/Zm00001d030859/Zm00001d021596/Zm00001d018969/Zm00001d015509/Zm00001d013223/Zm00001d002128/Zm00001d026472/Zm00001d016572/Zm00001d006467/Zm00001d051563/Zm00001d028303/Zm00001d004960/Zm00001d046676/Zm00001d052079/Zm00001d0…	-/glutamine synthetase2/orange pericarp2/homocysteine S-methyltransferase 1/serine acetyltransferase1/glutamine synthetase6/-/glutamine synthetase3/-/-/-/-/-/adenosine 5'-phosphosulfate reductase-like1/tryptophan synthase alpha subunit1/chorismate mutase2/-/-/-/acetolactate synthase2/adenosine 5'-phosphosulfate reductase-like2/-/-/-/-/lysine-ketoglutarate reductase/saccharopine dehydrogenase1/-/-…	51	22	Zm00001d052247/Zm00001d024702/Zm00001d048060/Zm00001d011735/Zm00001d028260/Zm00001d050412/Zm00001d048050/Zm00001d008628/Zm00001d003446/Zm00001d021596/Zm00001d018969/Zm00001d002128/Zm00001d006467/Zm00001d028303/Zm00001d046676/Zm00001d052079/Zm00001d029391/Zm00001d028154/Zm00001d020008/Zm00001d028750/Zm00001d044608/Zm00001d047736	29	Zm00001d033747/Zm00001d002051/Zm00001d031128/Zm00001d030859/Zm00001d015509/Zm00001d013223/Zm00001d026472/Zm00001d016572/Zm00001d051563/Zm00001d004960/Zm00001d049956/Zm00001d052472/Zm00001d008238/Zm00001d017769/Zm00001d050134/Zm00001d031929/Zm00001d007288/Zm00001d042117/Zm00001d038358/Zm00001d046898/Zm00001d042264/Zm00001d044250/Zm00001d031019/Zm00001d027363/Zm00001d045340/Zm00001d039487/Zm00001d0…
BP	GO:0090305	nucleic acid phosphodiester bond hydrolysis	51/3084	279/17127	0.477165	1	Zm00001d028816/Zm00001d026657/Zm00001d041365/Zm00001d005812/Zm00001d020486/Zm00001d032894/Zm00001d014191/Zm00001d002035/Zm00001d048346/Zm00001d006871/Zm00001d032158/Zm00001d021901/Zm00001d014324/Zm00001d028814/Zm00001d025716/Zm00001d020853/Zm00001d053070/Zm00001d017914/Zm00001d022491/Zm00001d048253/Zm00001d029124/Zm00001d017216/Zm00001d017751/Zm00001d018891/Zm00001d009522/Zm00001d024819/Zm00001d0…	pathogenesis-related protein6/-/-/-/-/-/UTP-glucose-P-uridyltransferase homolog/-/acidic ribosomal protein P40/-/-/stress-induced protein1/-/-/-/-/-/-/-/-/RPS21/-/organelle transcript processing51/chloroplast RNA processing4/RNase PH homolog/-/-/-/-/-/-/-/-/-/-/flap endonuclease1/-/-/-/-/-/-/-/-/-/-/-/-/-/-/-	51	12	Zm00001d020486/Zm00001d014191/Zm00001d002035/Zm00001d032158/Zm00001d021901/Zm00001d014324/Zm00001d025716/Zm00001d011513/Zm00001d012611/Zm00001d014492/Zm00001d035766/Zm00001d025899	39	Zm00001d028816/Zm00001d026657/Zm00001d041365/Zm00001d005812/Zm00001d032894/Zm00001d048346/Zm00001d006871/Zm00001d028814/Zm00001d020853/Zm00001d053070/Zm00001d017914/Zm00001d022491/Zm00001d048253/Zm00001d029124/Zm00001d017216/Zm00001d017751/Zm00001d018891/Zm00001d009522/Zm00001d024819/Zm00001d022236/Zm00001d014988/Zm00001d051430/Zm00001d003251/Zm00001d032689/Zm00001d001973/Zm00001d050612/Zm00001d0…
BP	GO:0046700	heterocycle catabolic process	51/3084	316/17127	0.827549	1	Zm00001d029853/Zm00001d026657/Zm00001d039865/Zm00001d031958/Zm00001d043152/Zm00001d039512/Zm00001d020486/Zm00001d019279/Zm00001d032894/Zm00001d002035/Zm00001d038579/Zm00001d043674/Zm00001d005459/Zm00001d046492/Zm00001d019280/Zm00001d038841/Zm00001d008491/Zm00001d032158/Zm00001d053682/Zm00001d010672/Zm00001d042811/Zm00001d014297/Zm00001d012321/Zm00001d052233/Zm00001d043986/Zm00001d003427/Zm00001d0…	-/-/triose phosphate isomerase4/-/-/hexokinase1/-/cytidine deaminase1/-/-/-/-/cytidine deaminase2/elongated mesocotyl2/-/putative aldehyde dehydrogenase MIS1/-/-/C3H-transcription factor 338/-/-/histidine kinase3/-/-/-/-/glyceraldehyde-3-phosphate dehydrogenase3/-/-/-/-/-/-/chloroplast RNA processing4/-/RNase PH homolog/-/-/-/flap endonuclease1/-/-/-/-/-/-/-/-/-/-/luteus15	51	25	Zm00001d029853/Zm00001d039865/Zm00001d031958/Zm00001d043152/Zm00001d039512/Zm00001d020486/Zm00001d019279/Zm00001d002035/Zm00001d043674/Zm00001d005459/Zm00001d046492/Zm00001d019280/Zm00001d038841/Zm00001d008491/Zm00001d032158/Zm00001d053682/Zm00001d042811/Zm00001d014297/Zm00001d012321/Zm00001d052233/Zm00001d026635/Zm00001d015372/Zm00001d025659/Zm00001d010375/Zm00001d041637	26	Zm00001d026657/Zm00001d032894/Zm00001d038579/Zm00001d010672/Zm00001d043986/Zm00001d003427/Zm00001d051001/Zm00001d015314/Zm00001d017830/Zm00001d036537/Zm00001d006311/Zm00001d017216/Zm00001d018891/Zm00001d030398/Zm00001d009522/Zm00001d022236/Zm00001d025859/Zm00001d001973/Zm00001d038855/Zm00001d053722/Zm00001d026010/Zm00001d034578/Zm00001d013489/Zm00001d051629/Zm00001d033405/Zm00001d036698
BP	GO:0072521	purine-containing compound metabolic process	51/3084	316/17127	0.827549	1	Zm00001d048060/Zm00001d039865/Zm00001d003157/Zm00001d043834/Zm00001d051056/Zm00001d021620/Zm00001d031958/Zm00001d047789/Zm00001d029250/Zm00001d025773/Zm00001d039512/Zm00001d019279/Zm00001d017271/Zm00001d051157/Zm00001d038579/Zm00001d005459/Zm00001d019280/Zm00001d008491/Zm00001d032060/Zm00001d002003/Zm00001d010672/Zm00001d033775/Zm00001d052233/Zm00001d018069/Zm00001d043986/Zm00001d051001/Zm00001d0…	homocysteine S-methyltransferase 1/triose phosphate isomerase4/S-adenosyl methionine decarboxylase2/-/-/ATP synthase chloroplast subunit2/-/-/-/S-adenosylmethionine decarboxylase1/hexokinase1/cytidine deaminase1/-/-/-/cytidine deaminase2/-/-/-/-/-/-/-/ATP synthase chloroplast subunit1/-/glyceraldehyde-3-phosphate dehydrogenase3/-/-/-/-/-/-/-/-/-/-/-/-/-/-/-/adenine phosphoribosyltransferase1/-/-/…	51	24	Zm00001d048060/Zm00001d039865/Zm00001d003157/Zm00001d051056/Zm00001d031958/Zm00001d029250/Zm00001d025773/Zm00001d039512/Zm00001d019279/Zm00001d005459/Zm00001d019280/Zm00001d008491/Zm00001d032060/Zm00001d052233/Zm00001d003017/Zm00001d026635/Zm00001d037982/ZeamMp161/ZeamMp051/Zm00001d025659/ZeamMp136/Zm00001d010375/Zm00001d041637/Zm00001d029316	27	Zm00001d043834/Zm00001d021620/Zm00001d047789/Zm00001d017271/Zm00001d051157/Zm00001d038579/Zm00001d002003/Zm00001d010672/Zm00001d033775/Zm00001d018069/Zm00001d043986/Zm00001d051001/Zm00001d037813/Zm00001d017897/Zm00001d017830/Zm00001d036537/Zm00001d013219/Zm00001d031019/Zm00001d039422/Zm00001d028921/Zm00001d051626/Zm00001d005114/Zm00001d003108/Zm00001d042600/Zm00001d051629/Zm00001d033405/Zm00001d0…
BP	GO:0006974	cellular response to DNA damage stimulus	50/3084	457/17127	0.999991	1	Zm00001d005812/Zm00001d024511/Zm00001d018241/Zm00001d022468/Zm00001d007807/Zm00001d049500/Zm00001d053070/Zm00001d022491/Zm00001d046935/Zm00001d036148/Zm00001d018937/Zm00001d010406/Zm00001d024819/Zm00001d026555/Zm00001d013976/Zm00001d030584/Zm00001d042706/Zm00001d022578/Zm00001d014813/Zm00001d012611/Zm00001d011846/Zm00001d050287/Zm00001d050612/Zm00001d038855/Zm00001d022046/Zm00001d007417/Zm00001d0…	-/-/-/-/-/-/-/-/-/whirly1/-/minichromosome maintenance6/-/-/FHA-transcription factor 14/-/-/-/-/-/-/-/-/flap endonuclease1/-/-/-/-/-/-/-/-/-/recombination protein51 gene c/-/-/-/-/-/proliferating cell nuclear antigen2/-/-/-/-/-/minichromosome maintenance4/-/-/-/-	50	7	Zm00001d018241/Zm00001d022468/Zm00001d046935/Zm00001d012611/Zm00001d050287/Zm00001d048672/Zm00001d033907	43	Zm00001d005812/Zm00001d024511/Zm00001d007807/Zm00001d049500/Zm00001d053070/Zm00001d022491/Zm00001d036148/Zm00001d018937/Zm00001d010406/Zm00001d024819/Zm00001d026555/Zm00001d013976/Zm00001d030584/Zm00001d042706/Zm00001d022578/Zm00001d014813/Zm00001d011846/Zm00001d050612/Zm00001d038855/Zm00001d022046/Zm00001d007417/Zm00001d022111/Zm00001d052021/Zm00001d029096/Zm00001d008342/Zm00001d028237/Zm00001d0…
BP	GO:0009733	response to auxin	49/3084	200/17127	0.0125394	0.213916	Zm00001d033976/Zm00001d028816/Zm00001d013869/Zm00001d039624/Zm00001d018200/Zm00001d042292/Zm00001d023659/Zm00001d018024/Zm00001d033319/Zm00001d013619/Zm00001d046993/Zm00001d017397/Zm00001d021459/Zm00001d039006/Zm00001d028814/Zm00001d032475/Zm00001d033463/Zm00001d053819/Zm00001d045026/Zm00001d039267/Zm00001d002304/Zm00001d043179/Zm00001d016582/Zm00001d018414/Zm00001d013617/Zm00001d008749/Zm00001d0…	Aux/IAA-transcription factor4/pathogenesis-related protein6/-/Aux/IAA-transcription factor 8/-/-/ARF-transcription factor 28/PIN-formed protein2/Aux/IAA-transcription factor 3/-/-/-/-/ARF-transcription factor 24/-/-/-/ARF-transcription factor 16/ARF-transcription factor 27/ARF-transcription factor 7/-/PIN-formed protein9/-/Aux/IAA-transcription factor 24/-/barren inflorescence1/-/Aux/IAA-transcri…	49	29	Zm00001d033976/Zm00001d013869/Zm00001d039624/Zm00001d018200/Zm00001d042292/Zm00001d033319/Zm00001d017397/Zm00001d021459/Zm00001d032475/Zm00001d045026/Zm00001d002304/Zm00001d043179/Zm00001d016582/Zm00001d018414/Zm00001d013617/Zm00001d008749/Zm00001d002374/Zm00001d027877/Zm00001d044083/Zm00001d044812/Zm00001d040541/Zm00001d023282/novel.254/Zm00001d013154/Zm00001d010360/Zm00001d018184/Zm00001d044325…	20	Zm00001d028816/Zm00001d023659/Zm00001d018024/Zm00001d013619/Zm00001d046993/Zm00001d039006/Zm00001d028814/Zm00001d033463/Zm00001d053819/Zm00001d039267/Zm00001d038784/Zm00001d052618/Zm00001d001879/Zm00001d031064/Zm00001d043431/Zm00001d051172/Zm00001d022227/Zm00001d025947/Zm00001d033462/Zm00001d012731
BP	GO:0070925	organelle assembly	49/3084	204/17127	0.0179935	0.290818	Zm00001d012161/Zm00001d042215/Zm00001d035201/Zm00001d020532/Zm00001d027442/Zm00001d042525/Zm00001d011347/Zm00001d028417/Zm00001d048346/Zm00001d006871/Zm00001d017047/Zm00001d010016/Zm00001d025413/Zm00001d009596/Zm00001d047833/Zm00001d047296/Zm00001d051543/Zm00001d017403/Zm00001d000178/Zm00001d037929/Zm00001d050923/Zm00001d036567/Zm00001d050921/Zm00001d028807/Zm00001d013282/Zm00001d053636/Zm00001d0…	-/autophagy18b/60S acidic ribosomal protein P0/-/-/60S ribosomal protein L5-1 homolog a/autophagy7/autophagy9/acidic ribosomal protein P40/-/-/-/-/E. coli Ras-like protein1/autophagy1c/-/-/autophagy13b/autophagy3/-/-/-/-/-/-/rps8/-/ribosome export associated1/-/-/-/-/-/-/-/-/rps8/-/-/-/-/-/-/-/-/-/umc44a/-/-	49	15	Zm00001d042215/Zm00001d020532/Zm00001d011347/Zm00001d028417/Zm00001d047833/Zm00001d017403/Zm00001d000178/Zm00001d028073/Zm00001d010221/Zm00001d008223/Zm00001d014271/Zm00001d033080/Zm00001d025246/Zm00001d032565/Zm00001d002115	34	Zm00001d012161/Zm00001d035201/Zm00001d027442/Zm00001d042525/Zm00001d048346/Zm00001d006871/Zm00001d017047/Zm00001d010016/Zm00001d025413/Zm00001d009596/Zm00001d047296/Zm00001d051543/Zm00001d037929/Zm00001d050923/Zm00001d036567/Zm00001d050921/Zm00001d028807/Zm00001d013282/Zm00001d053636/Zm00001d048253/Zm00001d038475/Zm00001d018979/Zm00001d042023/Zm00001d049619/Zm00001d020664/Zm00001d011360/Zm00001d0…
BP	GO:0034637	cellular carbohydrate biosynthetic process	49/3084	230/17127	0.111935	0.778192	Zm00001d021732/Zm00001d005687/Zm00001d020396/Zm00001d010172/Zm00001d018716/Zm00001d018342/Zm00001d005546/Zm00001d042627/Zm00001d024934/Zm00001d024821/Zm00001d016806/Zm00001d050885/Zm00001d004545/Zm00001d033910/Zm00001d018701/Zm00001d027816/Zm00001d012036/Zm00001d047842/Zm00001d047750/Zm00001d037636/Zm00001d028180/Zm00001d039131/Zm00001d005250/Zm00001d032385/Zm00001d028562/Zm00001d033746/Zm00001d0…	-/trehalose-6-phosphate synthase5/trehalose-6-phosphate synthase13/-/-/trehalose-6-phosphate synthase11/ADP glucose pyrophosphorylase small subunit embryo 1/-/-/sucrose-phosphatase2/-/-/-/ADP glucose pyrophosphorylase large subunit leaf1AGPL4/-/-/sucrose phosphate synthase1/-/-/cellulose synthase2/low phytic acid1/ADP glucose pyrophosphorylase2/cellulose synthase9/ADP glucose pyrophosphorylase sm…	49	19	Zm00001d021732/Zm00001d005687/Zm00001d020396/Zm00001d010172/Zm00001d018716/Zm00001d018342/Zm00001d024821/Zm00001d016806/Zm00001d050885/Zm00001d018701/Zm00001d027816/Zm00001d039131/Zm00001d006375/Zm00001d004438/Zm00001d044872/Zm00001d021731/Zm00001d047657/Zm00001d007231/Zm00001d025547	30	Zm00001d005546/Zm00001d042627/Zm00001d024934/Zm00001d004545/Zm00001d033910/Zm00001d012036/Zm00001d047842/Zm00001d047750/Zm00001d037636/Zm00001d028180/Zm00001d005250/Zm00001d032385/Zm00001d028562/Zm00001d033746/Zm00001d041972/Zm00001d042840/Zm00001d038076/Zm00001d018562/Zm00001d039660/Zm00001d042279/Zm00001d005478/Zm00001d012224/Zm00001d044129/Zm00001d050032/Zm00001d024531/Zm00001d014865/Zm00001d0…
BP	GO:0006732	coenzyme metabolic process	49/3084	334/17127	0.955825	1	Zm00001d048060/Zm00001d039865/Zm00001d011835/Zm00001d031899/Zm00001d030859/Zm00001d013522/Zm00001d039512/Zm00001d038579/Zm00001d042052/Zm00001d022077/Zm00001d003083/Zm00001d008491/Zm00001d029502/Zm00001d010672/Zm00001d008976/Zm00001d052702/Zm00001d052233/Zm00001d043986/Zm00001d053900/Zm00001d051001/Zm00001d040599/Zm00001d053981/Zm00001d040308/Zm00001d018377/Zm00001d005614/Zm00001d017830/Zm00001d0…	homocysteine S-methyltransferase 1/triose phosphate isomerase4/-/malate dehydrogenase6/-/-/hexokinase1/-/-/-/-/-/-/-/-/-/-/-/-/glyceraldehyde-3-phosphate dehydrogenase3/-/small kernel2/-/-/-/-/-/-/-/-/-/-/-/-/-/-/-/LIP1P-2/-/-/-/-/-/-/-/-/male sterile protein homolog1/-/-	49	15	Zm00001d048060/Zm00001d039865/Zm00001d011835/Zm00001d013522/Zm00001d039512/Zm00001d042052/Zm00001d022077/Zm00001d008491/Zm00001d052233/Zm00001d040308/Zm00001d024771/Zm00001d025659/Zm00001d048337/Zm00001d010375/Zm00001d049950	34	Zm00001d031899/Zm00001d030859/Zm00001d038579/Zm00001d003083/Zm00001d029502/Zm00001d010672/Zm00001d008976/Zm00001d052702/Zm00001d043986/Zm00001d053900/Zm00001d051001/Zm00001d040599/Zm00001d053981/Zm00001d018377/Zm00001d005614/Zm00001d017830/Zm00001d036537/Zm00001d006311/Zm00001d013219/Zm00001d024159/Zm00001d054008/Zm00001d031019/Zm00001d054037/Zm00001d045322/Zm00001d003715/Zm00001d051626/Zm00001d0…
BP	GO:0017001	antibiotic catabolic process	48/3084	134/17127	6.67794e-07	0.000210467	Zm00001d037547/Zm00001d040705/Zm00001d037550/Zm00001d002897/Zm00001d027996/Zm00001d002901/Zm00001d002898/Zm00001d017696/Zm00001d024745/Zm00001d043238/Zm00001d009138/Zm00001d010218/Zm00001d024751/Zm00001d013212/Zm00001d031494/Zm00001d024752/Zm00001d024753/Zm00001d016736/Zm00001d034129/Zm00001d016802/Zm00001d022457/Zm00001d014341/Zm00001d024750/Zm00001d037410/Zm00001d052335/Zm00001d050666/Zm00001d0…	guaiacol peroxidase3/-/peroxidase 5/peroxidase14/-/-/-/-/-/-/-/-/-/-/-/-/peroxidase35/-/-/-/peroxidase3/-/-/-/-/-/-/-/-/-/-/-/guaiacol peroxidase1/-/-/-/-/-/-/-/-/-/-/-/alcohol dehydrogenase2/-/-/-	48	35	Zm00001d037547/Zm00001d040705/Zm00001d037550/Zm00001d002897/Zm00001d027996/Zm00001d002901/Zm00001d002898/Zm00001d017696/Zm00001d024745/Zm00001d043238/Zm00001d009138/Zm00001d010218/Zm00001d024751/Zm00001d013212/Zm00001d024752/Zm00001d024753/Zm00001d024750/Zm00001d037410/Zm00001d052335/Zm00001d024734/Zm00001d010925/Zm00001d002899/Zm00001d040702/Zm00001d018619/Zm00001d009140/Zm00001d028347/Zm00001d0…	13	Zm00001d031494/Zm00001d016736/Zm00001d034129/Zm00001d016802/Zm00001d022457/Zm00001d014341/Zm00001d050666/Zm00001d011891/Zm00001d002426/Zm00001d053554/Zm00001d038599/Zm00001d027512/Zm00001d036835
BP	GO:0051187	cofactor catabolic process	48/3084	146/17127	1.03804e-05	0.00130862	Zm00001d037547/Zm00001d040705/Zm00001d037550/Zm00001d002897/Zm00001d002901/Zm00001d002898/Zm00001d017696/Zm00001d024745/Zm00001d008628/Zm00001d043238/Zm00001d009138/Zm00001d003446/Zm00001d010218/Zm00001d024751/Zm00001d013212/Zm00001d031494/Zm00001d024752/Zm00001d024753/Zm00001d016736/Zm00001d034129/Zm00001d016802/Zm00001d022457/Zm00001d014341/Zm00001d024750/Zm00001d037410/Zm00001d046492/Zm00001d0…	guaiacol peroxidase3/-/peroxidase 5/peroxidase14/-/-/-/-/-/-/-/-/-/-/-/-/-/peroxidase35/-/-/-/peroxidase3/-/-/-/elongated mesocotyl2/-/-/-/-/-/histidine kinase3/-/-/guaiacol peroxidase1/-/-/-/-/-/-/-/-/-/-/-/-/-	48	36	Zm00001d037547/Zm00001d040705/Zm00001d037550/Zm00001d002897/Zm00001d002901/Zm00001d002898/Zm00001d017696/Zm00001d024745/Zm00001d008628/Zm00001d043238/Zm00001d009138/Zm00001d003446/Zm00001d010218/Zm00001d024751/Zm00001d013212/Zm00001d024752/Zm00001d024753/Zm00001d024750/Zm00001d037410/Zm00001d046492/Zm00001d052335/Zm00001d024734/Zm00001d010925/Zm00001d014297/Zm00001d002899/Zm00001d040702/Zm00001d0…	12	Zm00001d031494/Zm00001d016736/Zm00001d034129/Zm00001d016802/Zm00001d022457/Zm00001d014341/Zm00001d050666/Zm00001d002426/Zm00001d053554/Zm00001d038599/Zm00001d027512/Zm00001d036835
BP	GO:0042493	response to drug	48/3084	188/17127	0.00605935	0.125915	Zm00001d028816/Zm00001d039933/Zm00001d042135/Zm00001d053675/Zm00001d044095/Zm00001d007581/Zm00001d021629/Zm00001d049910/Zm00001d020764/Zm00001d023223/Zm00001d031908/Zm00001d047841/Zm00001d005698/Zm00001d006493/Zm00001d053234/Zm00001d044099/Zm00001d039566/Zm00001d005920/Zm00001d047548/Zm00001d047542/Zm00001d028814/Zm00001d042007/Zm00001d003554/Zm00001d045948/Zm00001d025508/Zm00001d005099/Zm00001d0…	pathogenesis-related protein6/-/-/lipoxygenase10/-/-/-/-/carbonic anhydrase5/-/-/-/-/-/-/carbonic anhydrase1/heat shock protein18f/carbonic anhydrase4/18 kda heat shock protein18a/-/-/-/-/-/-/-/-/heat shock protein18c/-/-/-/-/MYB-related-transcription factor 107/-/-/-/GRMZM2G055238/-/GRAS-transcription factor 46/-/uaz282/rotten ear2/-/-/-/WRKY-transcription factor 104/rotten ear1/-	48	20	Zm00001d039933/Zm00001d042135/Zm00001d044095/Zm00001d020764/Zm00001d047841/Zm00001d005698/Zm00001d039566/Zm00001d005920/Zm00001d047548/Zm00001d047542/Zm00001d003554/Zm00001d025508/Zm00001d008841/Zm00001d017813/Zm00001d039936/Zm00001d007271/Zm00001d039469/Zm00001d002674/Zm00001d030656/Zm00001d028165	28	Zm00001d028816/Zm00001d053675/Zm00001d007581/Zm00001d021629/Zm00001d049910/Zm00001d023223/Zm00001d031908/Zm00001d006493/Zm00001d053234/Zm00001d044099/Zm00001d028814/Zm00001d042007/Zm00001d045948/Zm00001d005099/Zm00001d039392/Zm00001d017937/Zm00001d021446/Zm00001d008229/Zm00001d023720/Zm00001d035214/Zm00001d039941/Zm00001d044065/Zm00001d026076/Zm00001d032430/Zm00001d041590/Zm00001d015777/Zm00001d0…
BP	GO:0044282	small molecule catabolic process	48/3084	226/17127	0.119071	0.797712	Zm00001d029853/Zm00001d027996/Zm00001d017279/Zm00001d023779/Zm00001d017276/Zm00001d039865/Zm00001d041772/Zm00001d038755/Zm00001d048890/Zm00001d030859/Zm00001d051166/Zm00001d031958/Zm00001d038511/Zm00001d019279/Zm00001d043674/Zm00001d005459/Zm00001d019280/Zm00001d008271/Zm00001d038841/Zm00001d031212/Zm00001d026649/Zm00001d042811/Zm00001d011891/Zm00001d052931/Zm00001d003744/Zm00001d012321/Zm00001d0…	-/-/phenylalanine ammonia lyase7/-/-/triose phosphate isomerase4/glutathione transferase18/-/-/-/-/-/gibberellin 16,17-oxidase1/cytidine deaminase1/-/cytidine deaminase2/-/-/putative aldehyde dehydrogenase MIS1/-/opaque endosperm7/-/-/-/-/-/-/glycine decarboxylase1/phosphoglucomutase1/-/-/-/-/-/-/-/-/-/-/-/-/-/-/gibberellin 2-oxidase9/-/alcohol dehydrogenase2/-/-	48	33	Zm00001d029853/Zm00001d027996/Zm00001d017279/Zm00001d023779/Zm00001d017276/Zm00001d039865/Zm00001d041772/Zm00001d038755/Zm00001d048890/Zm00001d051166/Zm00001d031958/Zm00001d038511/Zm00001d019279/Zm00001d043674/Zm00001d005459/Zm00001d019280/Zm00001d008271/Zm00001d038841/Zm00001d026649/Zm00001d042811/Zm00001d052931/Zm00001d003744/Zm00001d012321/Zm00001d023437/Zm00001d003522/Zm00001d002052/Zm00001d0…	15	Zm00001d030859/Zm00001d031212/Zm00001d011891/Zm00001d003434/Zm00001d033746/Zm00001d006311/Zm00001d015976/Zm00001d035212/Zm00001d007907/Zm00001d019672/Zm00001d006063/Zm00001d025586/Zm00001d053722/Zm00001d008909/Zm00001d037939
BP	GO:0048878	chemical homeostasis	48/3084	249/17127	0.324122	1	Zm00001d052243/Zm00001d031077/Zm00001d017429/Zm00001d003311/Zm00001d034035/Zm00001d005819/Zm00001d018064/Zm00001d040248/Zm00001d048890/Zm00001d009705/Zm00001d000233/Zm00001d052475/Zm00001d023223/Zm00001d044181/Zm00001d039512/Zm00001d005396/Zm00001d040002/Zm00001d023617/Zm00001d032536/Zm00001d048732/Zm00001d018024/Zm00001d052931/Zm00001d003744/Zm00001d028325/Zm00001d044285/Zm00001d046422/Zm00001d0…	-/-/yellow stripe1/-/glutathione transporter1/-/-/-/-/-/-/-/-/-/hexokinase1/-/-/-/-/-/PIN-formed protein2/-/-/brassinosteroid synthesis1/calcineurin B-like10/brassinosteroid catabolism2/-/-/PIN-formed protein9/-/-/-/abscisic acid 8'-hydroxylase4/-/-/-/-/-/PIN-formed protein10/rotten ear2/-/-/-/PIN-formed protein1/rotten ear1/-/-/membrane H(+)-ATPase1	48	33	Zm00001d052243/Zm00001d031077/Zm00001d017429/Zm00001d003311/Zm00001d034035/Zm00001d005819/Zm00001d018064/Zm00001d040248/Zm00001d048890/Zm00001d000233/Zm00001d039512/Zm00001d005396/Zm00001d040002/Zm00001d023617/Zm00001d032536/Zm00001d048732/Zm00001d052931/Zm00001d003744/Zm00001d044285/Zm00001d046422/Zm00001d020623/Zm00001d043179/Zm00001d012477/Zm00001d028287/Zm00001d020717/Zm00001d045606/Zm00001d0…	15	Zm00001d009705/Zm00001d052475/Zm00001d023223/Zm00001d044181/Zm00001d018024/Zm00001d028325/Zm00001d039150/Zm00001d039379/Zm00001d037816/Zm00001d006063/Zm00001d039453/Zm00001d041590/Zm00001d014366/Zm00001d004957/Zm00001d007775
BP	GO:0072330	monocarboxylic acid biosynthetic process	48/3084	274/17127	0.608798	1	Zm00001d031449/Zm00001d017279/Zm00001d017276/Zm00001d028406/Zm00001d039865/Zm00001d053675/Zm00001d003533/Zm00001d016550/Zm00001d051166/Zm00001d004125/Zm00001d039512/Zm00001d015852/Zm00001d030343/Zm00001d053228/Zm00001d038579/Zm00001d008491/Zm00001d047931/Zm00001d010672/Zm00001d008976/Zm00001d052702/Zm00001d006866/Zm00001d002103/Zm00001d041220/Zm00001d052233/Zm00001d043986/Zm00001d051001/Zm00001d0…	lipoxygenase13/phenylalanine ammonia lyase7/-/-/triose phosphate isomerase4/lipoxygenase10/tassel seed1/-/-/acetyl-CoA carboxylase2/hexokinase1/lipoxygenase11/-/-/-/-/-/-/-/-/-/-/-/-/-/glyceraldehyde-3-phosphate dehydrogenase3/-/-/-/-/-/-/LIP1P-2/1-aminocyclopropane-1-carboxylate synthase1/lipoxygenase7/-/-/-/-/asparagine synthetase3/-/-/-/-/-/asparagine synthetase2/-/asparagine synthetase4	48	17	Zm00001d031449/Zm00001d017279/Zm00001d017276/Zm00001d039865/Zm00001d051166/Zm00001d039512/Zm00001d015852/Zm00001d030343/Zm00001d008491/Zm00001d041220/Zm00001d052233/Zm00001d025659/Zm00001d027766/Zm00001d028750/Zm00001d010375/Zm00001d044608/Zm00001d047736	31	Zm00001d028406/Zm00001d053675/Zm00001d003533/Zm00001d016550/Zm00001d004125/Zm00001d053228/Zm00001d038579/Zm00001d047931/Zm00001d010672/Zm00001d008976/Zm00001d052702/Zm00001d006866/Zm00001d002103/Zm00001d043986/Zm00001d051001/Zm00001d049351/Zm00001d017941/Zm00001d017830/Zm00001d036537/Zm00001d024159/Zm00001d031784/Zm00001d043328/Zm00001d039487/Zm00001d025524/Zm00001d003512/Zm00001d042540/Zm00001d0…
BP	GO:0032269	negative regulation of cellular protein metabolic process	47/3084	175/17127	0.00230535	0.0622773	Zm00001d023811/Zm00001d029630/Zm00001d028816/Zm00001d026657/Zm00001d024996/Zm00001d003401/Zm00001d047705/Zm00001d040245/Zm00001d034059/Zm00001d038173/Zm00001d010445/Zm00001d012561/Zm00001d031908/Zm00001d027585/Zm00001d020486/Zm00001d011080/Zm00001d024960/Zm00001d002479/Zm00001d028793/Zm00001d034673/Zm00001d032158/Zm00001d053682/Zm00001d021901/Zm00001d037719/Zm00001d037969/Zm00001d029628/Zm00001d0…	-/cystatin6/pathogenesis-related protein6/-/-/general regulatory factor1/-/-/ribosomal protein L13A homolog/cystatin5/-/cystatin2/-/cyclin-dependent kinase inhibitor3/-/subtilisin-chymotrypsin inhibitor homolog1/-/-/-/-/-/C3H-transcription factor 338/stress-induced protein1/-/-/cystatin7/-/-/-/-/JUMONJI-transcription factor 3/ribosome-inactivating protein2/-/-/wound induced protein1/-/cystatin10/…	47	33	Zm00001d023811/Zm00001d029630/Zm00001d024996/Zm00001d003401/Zm00001d047705/Zm00001d040245/Zm00001d010445/Zm00001d012561/Zm00001d027585/Zm00001d020486/Zm00001d011080/Zm00001d024960/Zm00001d002479/Zm00001d028793/Zm00001d034673/Zm00001d032158/Zm00001d053682/Zm00001d021901/Zm00001d037719/Zm00001d037969/Zm00001d029628/Zm00001d053639/Zm00001d022032/Zm00001d011079/Zm00001d035386/Zm00001d008548/Zm00001d0…	14	Zm00001d028816/Zm00001d026657/Zm00001d034059/Zm00001d038173/Zm00001d031908/Zm00001d019895/Zm00001d012160/Zm00001d028814/Zm00001d047491/Zm00001d012068/Zm00001d052174/Zm00001d049148/Zm00001d025482/Zm00001d040027
BP	GO:0051248	negative regulation of protein metabolic process	47/3084	175/17127	0.00230535	0.0622773	Zm00001d023811/Zm00001d029630/Zm00001d028816/Zm00001d026657/Zm00001d024996/Zm00001d003401/Zm00001d047705/Zm00001d040245/Zm00001d034059/Zm00001d038173/Zm00001d010445/Zm00001d012561/Zm00001d031908/Zm00001d027585/Zm00001d020486/Zm00001d011080/Zm00001d024960/Zm00001d002479/Zm00001d028793/Zm00001d034673/Zm00001d032158/Zm00001d053682/Zm00001d021901/Zm00001d037719/Zm00001d037969/Zm00001d029628/Zm00001d0…	-/cystatin6/pathogenesis-related protein6/-/-/general regulatory factor1/-/-/ribosomal protein L13A homolog/cystatin5/-/cystatin2/-/cyclin-dependent kinase inhibitor3/-/subtilisin-chymotrypsin inhibitor homolog1/-/-/-/-/-/C3H-transcription factor 338/stress-induced protein1/-/-/cystatin7/-/-/-/-/JUMONJI-transcription factor 3/ribosome-inactivating protein2/-/-/wound induced protein1/-/cystatin10/…	47	33	Zm00001d023811/Zm00001d029630/Zm00001d024996/Zm00001d003401/Zm00001d047705/Zm00001d040245/Zm00001d010445/Zm00001d012561/Zm00001d027585/Zm00001d020486/Zm00001d011080/Zm00001d024960/Zm00001d002479/Zm00001d028793/Zm00001d034673/Zm00001d032158/Zm00001d053682/Zm00001d021901/Zm00001d037719/Zm00001d037969/Zm00001d029628/Zm00001d053639/Zm00001d022032/Zm00001d011079/Zm00001d035386/Zm00001d008548/Zm00001d0…	14	Zm00001d028816/Zm00001d026657/Zm00001d034059/Zm00001d038173/Zm00001d031908/Zm00001d019895/Zm00001d012160/Zm00001d028814/Zm00001d047491/Zm00001d012068/Zm00001d052174/Zm00001d049148/Zm00001d025482/Zm00001d040027
BP	GO:0071229	cellular response to acid chemical	47/3084	225/17127	0.148187	0.911673	Zm00001d023811/Zm00001d011679/Zm00001d028816/Zm00001d021835/Zm00001d047705/Zm00001d030859/Zm00001d017461/Zm00001d033050/Zm00001d005726/Zm00001d010445/Zm00001d028574/Zm00001d016501/Zm00001d014253/Zm00001d033422/Zm00001d031908/Zm00001d051156/Zm00001d002479/Zm00001d017270/Zm00001d028793/Zm00001d033049/Zm00001d037719/Zm00001d009626/Zm00001d028325/Zm00001d014297/Zm00001d034372/Zm00001d019895/Zm00001d0…	-/-/pathogenesis-related protein6/-/-/-/-/ZIM-transcription factor 18/ZIM-transcription factor 15/-/-/-/ZIM-transcription factor 10/GTP binding protein2/-/phosphoenolpyruvate carboxylase kinase2/-/phosphoenolpyruvate carboxylase kinase3/-/ZIM-transcription factor 3/-/protein phosphatase homolog9/brassinosteroid synthesis1/histidine kinase3/-/-/ZIM-transcription factor 33/-/-/-/-/-/-/-/ZIM-transcr…	47	22	Zm00001d023811/Zm00001d011679/Zm00001d047705/Zm00001d005726/Zm00001d010445/Zm00001d028574/Zm00001d016501/Zm00001d051156/Zm00001d002479/Zm00001d028793/Zm00001d037719/Zm00001d014297/Zm00001d034372/Zm00001d054060/Zm00001d013527/Zm00001d039469/Zm00001d048672/Zm00001d032473/Zm00001d054057/Zm00001d028165/Zm00001d035382/Zm00001d043190	25	Zm00001d028816/Zm00001d021835/Zm00001d030859/Zm00001d017461/Zm00001d033050/Zm00001d014253/Zm00001d033422/Zm00001d031908/Zm00001d017270/Zm00001d033049/Zm00001d009626/Zm00001d028325/Zm00001d019895/Zm00001d003903/Zm00001d028814/Zm00001d045738/Zm00001d022166/Zm00001d008957/Zm00001d027899/Zm00001d044065/Zm00001d031530/Zm00001d026130/Zm00001d011666/Zm00001d006885/Zm00001d052944
BP	GO:1902600	proton transmembrane transport	47/3084	284/17127	0.762583	1	Zm00001d031077/Zm00001d021935/Zm00001d028144/Zm00001d018627/Zm00001d021936/Zm00001d043834/Zm00001d021620/Zm00001d033800/Zm00001d014060/Zm00001d000233/Zm00001d047789/Zm00001d029762/Zm00001d009222/Zm00001d048732/Zm00001d037492/Zm00001d041163/Zm00001d012259/Zm00001d028355/Zm00001d042684/Zm00001d027593/Zm00001d006823/Zm00001d018069/Zm00001d021793/Zm00001d030235/Zm00001d032740/Zm00001d000183/Zm00001d0…	-/-/-/monosaccharide transporter1/-/-/ATP synthase chloroplast subunit2/peptide transporter1/-/-/-/-/-/-/-/-/-/-/-/-/-/ATP synthase chloroplast subunit1/-/-/-/monosaccharide transporter4/-/-/-/-/-/-/-/-/-/-/-/uncoupling protein2/-/COX1/-/-/-/-/-/-/membrane H(+)-ATPase1	47	22	Zm00001d031077/Zm00001d018627/Zm00001d033800/Zm00001d000233/Zm00001d009222/Zm00001d048732/Zm00001d012259/Zm00001d028355/Zm00001d042684/Zm00001d006823/Zm00001d021793/Zm00001d030235/Zm00001d030234/ZeamMp161/ZeamMp051/Zm00001d003603/Zm00001d016922/Zm00001d046383/Zm00001d038335/ZeamMp136/Zm00001d051548/Zm00001d001976	25	Zm00001d021935/Zm00001d028144/Zm00001d021936/Zm00001d043834/Zm00001d021620/Zm00001d014060/Zm00001d047789/Zm00001d029762/Zm00001d037492/Zm00001d041163/Zm00001d027593/Zm00001d018069/Zm00001d032740/Zm00001d000183/Zm00001d003468/Zm00001d021943/Zm00001d038186/Zm00001d053873/Zm00001d017714/Zm00001d004561/Zm00001d039886/Zm00001d016919/Zm00001d003471/Zm00001d009600/Zm00001d007775
BP	GO:0000278	mitotic cell cycle	47/3084	299/17127	0.868415	1	Zm00001d021732/Zm00001d028949/Zm00001d046996/Zm00001d045480/Zm00001d037636/Zm00001d021583/Zm00001d018128/Zm00001d005250/Zm00001d041972/Zm00001d027295/Zm00001d015348/Zm00001d017215/Zm00001d020664/Zm00001d011360/Zm00001d008216/Zm00001d039660/Zm00001d010406/Zm00001d037593/Zm00001d044193/Zm00001d037582/Zm00001d005478/Zm00001d042708/Zm00001d021505/Zm00001d013976/Zm00001d042706/Zm00001d048143/Zm00001d0…	-/calcineurin B-like-interacting protein kinase3/-/-/cellulose synthase2/-/-/cellulose synthase9/-/beta tubulin1/-/-/-/-/-/cellulose synthase3/minichromosome maintenance6/-/-/TUBG2/-/-/-/FHA-transcription factor 14/-/-/-/origin recognition complex1/-/-/-/-/-/-/-/-/-/-/-/-/minichromosome maintenance4/cellulose synthase 12/-/asceapen1/kinesin-related protein2/umc44a/-	47	11	Zm00001d021732/Zm00001d045480/Zm00001d021583/Zm00001d027295/Zm00001d021731/Zm00001d014271/Zm00001d045655/Zm00001d028092/Zm00001d042902/Zm00001d033907/Zm00001d045554	36	Zm00001d028949/Zm00001d046996/Zm00001d037636/Zm00001d018128/Zm00001d005250/Zm00001d041972/Zm00001d015348/Zm00001d017215/Zm00001d020664/Zm00001d011360/Zm00001d008216/Zm00001d039660/Zm00001d010406/Zm00001d037593/Zm00001d044193/Zm00001d037582/Zm00001d005478/Zm00001d042708/Zm00001d021505/Zm00001d013976/Zm00001d042706/Zm00001d048143/Zm00001d052072/Zm00001d045080/Zm00001d024531/Zm00001d048127/Zm00001d0…
BP	GO:0006325	chromatin organization	46/3084	402/17127	0.9999	1	Zm00001d039355/Zm00001d042443/Zm00001d025707/Zm00001d022469/Zm00001d021707/Zm00001d007084/Zm00001d002601/Zm00001d011236/Zm00001d010646/Zm00001d026291/Zm00001d036131/Zm00001d019697/Zm00001d048491/Zm00001d045352/Zm00001d017700/Zm00001d031291/Zm00001d050874/Zm00001d021706/Zm00001d016935/Zm00001d033979/Zm00001d038832/Zm00001d020188/Zm00001d004260/Zm00001d047491/Zm00001d015229/Zm00001d024698/Zm00001d0…	arabidopsis trithorax homolog4/-/-/-/-/-/-/-/set domain gene105/DNA methyl transferase2/-/-/-/-/JUMONJI-transcription factor 15/-/-/-/nucleosome/chromatin assembly factor A104/-/-/-/-/JUMONJI-transcription factor 3/-/fertilization independent endosperm2/-/-/JUMONJI-transcription factor 5/H4C7/-/GNAT-transcription factor 26/-/-/RNA-dependent RNA polymerase6/-/H4C7/mediator of paramutation1/-/-/-/-…	46	18	Zm00001d039355/Zm00001d042443/Zm00001d025707/Zm00001d022469/Zm00001d021707/Zm00001d007084/Zm00001d002601/Zm00001d011236/Zm00001d048491/Zm00001d017700/Zm00001d021706/Zm00001d033979/Zm00001d020367/Zm00001d008669/Zm00001d004109/Zm00001d033362/Zm00001d033189/Zm00001d008431	28	Zm00001d010646/Zm00001d026291/Zm00001d036131/Zm00001d019697/Zm00001d045352/Zm00001d031291/Zm00001d050874/Zm00001d016935/Zm00001d038832/Zm00001d020188/Zm00001d004260/Zm00001d047491/Zm00001d015229/Zm00001d024698/Zm00001d013597/Zm00001d021931/Zm00001d040986/Zm00001d018218/Zm00001d015228/Zm00001d026614/Zm00001d040988/Zm00001d045583/Zm00001d042954/Zm00001d003378/Zm00001d050368/Zm00001d033849/Zm00001d0…
BP	GO:0051254	positive regulation of RNA metabolic process	46/3084	454/17127	0.999999	1	Zm00001d022041/Zm00001d038863/Zm00001d042482/Zm00001d035440/Zm00001d030762/Zm00001d017920/Zm00001d002601/Zm00001d049698/Zm00001d022599/Zm00001d006022/Zm00001d053682/Zm00001d038612/Zm00001d027991/Zm00001d012810/Zm00001d052807/Zm00001d039758/Zm00001d043439/Zm00001d016873/Zm00001d043536/Zm00001d013597/Zm00001d018937/Zm00001d008874/Zm00001d024819/Zm00001d017422/Zm00001d039469/Zm00001d009971/Zm00001d0…	-/-/bHLH-transcription factor 132/low temperature-induced protein15/-/-/-/-/plastid transcriptionally active chromosome 2 homolog/bHLH-transcription factor 6/C3H-transcription factor 338/-/Homeobox-transcription factor 5/sigma-like factor6/bZIP-transcription factor 16/-/-/bHLH-transcription factor 152/-/-/-/-/-/Homeobox-transcription factor 41/-/-/Homeobox-transcription factor 66/Homeobox-transcr…	46	17	Zm00001d038863/Zm00001d042482/Zm00001d035440/Zm00001d017920/Zm00001d002601/Zm00001d049698/Zm00001d053682/Zm00001d052807/Zm00001d043536/Zm00001d017422/Zm00001d039469/Zm00001d002799/Zm00001d015153/Zm00001d046204/Zm00001d006195/Zm00001d030532/Zm00001d036425	29	Zm00001d022041/Zm00001d030762/Zm00001d022599/Zm00001d006022/Zm00001d038612/Zm00001d027991/Zm00001d012810/Zm00001d039758/Zm00001d043439/Zm00001d016873/Zm00001d013597/Zm00001d018937/Zm00001d008874/Zm00001d024819/Zm00001d009971/Zm00001d020804/Zm00001d002200/Zm00001d047482/Zm00001d031736/Zm00001d050368/Zm00001d018988/Zm00001d020025/Zm00001d003210/Zm00001d005951/Zm00001d018941/Zm00001d005750/Zm00001d0…
BP	GO:0042743	hydrogen peroxide metabolic process	45/3084	117/17127	1.41474e-07	8.4795e-05	Zm00001d037547/Zm00001d040705/Zm00001d037550/Zm00001d002897/Zm00001d002901/Zm00001d002898/Zm00001d017696/Zm00001d024745/Zm00001d043238/Zm00001d009138/Zm00001d010218/Zm00001d024751/Zm00001d013212/Zm00001d031494/Zm00001d024752/Zm00001d024753/Zm00001d016736/Zm00001d034129/Zm00001d016802/Zm00001d022457/Zm00001d014341/Zm00001d024750/Zm00001d037410/Zm00001d052335/Zm00001d050666/Zm00001d024734/Zm00001d0…	guaiacol peroxidase3/-/peroxidase 5/peroxidase14/-/-/-/-/-/-/-/-/-/-/-/peroxidase35/-/-/-/peroxidase3/-/-/-/-/-/-/-/-/-/-/-/guaiacol peroxidase1/-/-/-/-/-/-/-/-/-/-/-/-/-	45	31	Zm00001d037547/Zm00001d040705/Zm00001d037550/Zm00001d002897/Zm00001d002901/Zm00001d002898/Zm00001d017696/Zm00001d024745/Zm00001d043238/Zm00001d009138/Zm00001d010218/Zm00001d024751/Zm00001d013212/Zm00001d024752/Zm00001d024753/Zm00001d024750/Zm00001d037410/Zm00001d052335/Zm00001d024734/Zm00001d010925/Zm00001d002899/Zm00001d040702/Zm00001d018619/Zm00001d009140/Zm00001d028347/Zm00001d022278/Zm00001d0…	14	Zm00001d031494/Zm00001d016736/Zm00001d034129/Zm00001d016802/Zm00001d022457/Zm00001d014341/Zm00001d050666/Zm00001d038161/Zm00001d002426/Zm00001d053554/Zm00001d029206/Zm00001d038599/Zm00001d027512/Zm00001d036835
BP	GO:0009737	response to abscisic acid	45/3084	193/17127	0.0362483	0.431104	Zm00001d023811/Zm00001d028816/Zm00001d053675/Zm00001d021835/Zm00001d017547/Zm00001d047705/Zm00001d017251/Zm00001d010445/Zm00001d028574/Zm00001d015852/Zm00001d016501/Zm00001d024499/Zm00001d033422/Zm00001d038922/Zm00001d051156/Zm00001d005698/Zm00001d002479/Zm00001d017270/Zm00001d028793/Zm00001d037719/Zm00001d009626/Zm00001d014297/Zm00001d034372/Zm00001d019895/Zm00001d028814/Zm00001d015477/Zm00001d0…	-/pathogenesis-related protein6/lipoxygenase10/-/-/-/-/-/-/lipoxygenase11/-/-/GTP binding protein2/-/phosphoenolpyruvate carboxylase kinase2/-/-/phosphoenolpyruvate carboxylase kinase3/-/-/protein phosphatase homolog9/histidine kinase3/-/-/-/-/-/-/-/-/-/-/-/-/-/GRAS-transcription factor 46/-/-/-/-/dehydrin1/-/-/-/calcium/calmodulin dependent protein kinase1	45	21	Zm00001d023811/Zm00001d017547/Zm00001d047705/Zm00001d010445/Zm00001d028574/Zm00001d015852/Zm00001d016501/Zm00001d024499/Zm00001d051156/Zm00001d005698/Zm00001d002479/Zm00001d028793/Zm00001d037719/Zm00001d014297/Zm00001d034372/Zm00001d015477/Zm00001d043536/Zm00001d013527/Zm00001d039878/Zm00001d037894/Zm00001d032473	24	Zm00001d028816/Zm00001d053675/Zm00001d021835/Zm00001d017251/Zm00001d033422/Zm00001d038922/Zm00001d017270/Zm00001d009626/Zm00001d019895/Zm00001d028814/Zm00001d043439/Zm00001d047753/Zm00001d022166/Zm00001d034828/Zm00001d019672/Zm00001d030584/Zm00001d044065/Zm00001d006063/Zm00001d011666/Zm00001d006885/Zm00001d008209/Zm00001d040641/Zm00001d002431/Zm00001d052944
BP	GO:0097305	response to alcohol	45/3084	194/17127	0.0392139	0.444032	Zm00001d023811/Zm00001d028816/Zm00001d053675/Zm00001d021835/Zm00001d017547/Zm00001d047705/Zm00001d017251/Zm00001d010445/Zm00001d028574/Zm00001d015852/Zm00001d016501/Zm00001d024499/Zm00001d033422/Zm00001d038922/Zm00001d051156/Zm00001d005698/Zm00001d002479/Zm00001d017270/Zm00001d028793/Zm00001d037719/Zm00001d009626/Zm00001d014297/Zm00001d034372/Zm00001d019895/Zm00001d028814/Zm00001d015477/Zm00001d0…	-/pathogenesis-related protein6/lipoxygenase10/-/-/-/-/-/-/lipoxygenase11/-/-/GTP binding protein2/-/phosphoenolpyruvate carboxylase kinase2/-/-/phosphoenolpyruvate carboxylase kinase3/-/-/protein phosphatase homolog9/histidine kinase3/-/-/-/-/-/-/-/-/-/-/-/-/-/GRAS-transcription factor 46/-/-/-/-/dehydrin1/-/-/-/calcium/calmodulin dependent protein kinase1	45	21	Zm00001d023811/Zm00001d017547/Zm00001d047705/Zm00001d010445/Zm00001d028574/Zm00001d015852/Zm00001d016501/Zm00001d024499/Zm00001d051156/Zm00001d005698/Zm00001d002479/Zm00001d028793/Zm00001d037719/Zm00001d014297/Zm00001d034372/Zm00001d015477/Zm00001d043536/Zm00001d013527/Zm00001d039878/Zm00001d037894/Zm00001d032473	24	Zm00001d028816/Zm00001d053675/Zm00001d021835/Zm00001d017251/Zm00001d033422/Zm00001d038922/Zm00001d017270/Zm00001d009626/Zm00001d019895/Zm00001d028814/Zm00001d043439/Zm00001d047753/Zm00001d022166/Zm00001d034828/Zm00001d019672/Zm00001d030584/Zm00001d044065/Zm00001d006063/Zm00001d011666/Zm00001d006885/Zm00001d008209/Zm00001d040641/Zm00001d002431/Zm00001d052944
BP	GO:0044042	glucan metabolic process	45/3084	204/17127	0.0797864	0.679091	Zm00001d021732/Zm00001d018716/Zm00001d044744/Zm00001d034017/Zm00001d005546/Zm00001d034015/Zm00001d033910/Zm00001d018701/Zm00001d027816/Zm00001d047842/Zm00001d013319/Zm00001d037636/Zm00001d039131/Zm00001d034074/Zm00001d005250/Zm00001d032385/Zm00001d033746/Zm00001d041972/Zm00001d042840/Zm00001d009309/Zm00001d032333/Zm00001d018562/Zm00001d039660/Zm00001d021667/Zm00001d005478/Zm00001d024071/Zm00001d0…	-/-/-/-/ADP glucose pyrophosphorylase small subunit embryo 1/exoglucanase1/ADP glucose pyrophosphorylase large subunit leaf1AGPL4/-/-/-/-/cellulose synthase2/ADP glucose pyrophosphorylase2/starch phosphorylase1/cellulose synthase9/ADP glucose pyrophosphorylase small subunit leaf1/phosphoglucomutase1/-/sedoheptulose bisphosphatase1/-/-/-/cellulose synthase3/-/-/-/-/-/pullulanase-type starch debran…	45	20	Zm00001d021732/Zm00001d018716/Zm00001d034017/Zm00001d034015/Zm00001d018701/Zm00001d027816/Zm00001d039131/Zm00001d021667/Zm00001d024071/Zm00001d052651/Zm00001d014613/Zm00001d004438/Zm00001d051814/Zm00001d044872/Zm00001d021731/Zm00001d047657/Zm00001d002412/Zm00001d025547/Zm00001d051526/Zm00001d014617	25	Zm00001d044744/Zm00001d005546/Zm00001d033910/Zm00001d047842/Zm00001d013319/Zm00001d037636/Zm00001d034074/Zm00001d005250/Zm00001d032385/Zm00001d033746/Zm00001d041972/Zm00001d042840/Zm00001d009309/Zm00001d032333/Zm00001d018562/Zm00001d039660/Zm00001d005478/Zm00001d044129/Zm00001d050032/Zm00001d024531/Zm00001d044693/Zm00001d014865/Zm00001d029011/Zm00001d020531/Zm00001d044775
BP	GO:0016052	carbohydrate catabolic process	45/3084	257/17127	0.608336	1	Zm00001d037656/Zm00001d044744/Zm00001d039865/Zm00001d034017/Zm00001d018965/Zm00001d034015/Zm00001d039512/Zm00001d038579/Zm00001d029654/Zm00001d013319/Zm00001d008491/Zm00001d010672/Zm00001d052233/Zm00001d043986/Zm00001d051001/Zm00001d003434/Zm00001d034074/Zm00001d039265/Zm00001d009060/Zm00001d004448/Zm00001d017830/Zm00001d036537/Zm00001d033746/Zm00001d032333/Zm00001d035212/Zm00001d053017/Zm00001d0…	-/-/triose phosphate isomerase4/-/-/exoglucanase1/hexokinase1/-/trehalase1/-/-/-/-/-/glyceraldehyde-3-phosphate dehydrogenase3/-/starch phosphorylase1/-/-/-/-/-/phosphoglucomutase1/-/-/-/pullulanase-type starch debranching enzyme1/-/-/-/asg12a/-/-/-/-/-/-/-/-/-/-/-/-/-/-	45	20	Zm00001d037656/Zm00001d039865/Zm00001d034017/Zm00001d018965/Zm00001d034015/Zm00001d039512/Zm00001d008491/Zm00001d052233/Zm00001d004438/Zm00001d020093/Zm00001d048152/Zm00001d051814/Zm00001d051666/Zm00001d018080/Zm00001d025659/Zm00001d052793/Zm00001d010375/Zm00001d046772/Zm00001d012595/Zm00001d038794	25	Zm00001d044744/Zm00001d038579/Zm00001d029654/Zm00001d013319/Zm00001d010672/Zm00001d043986/Zm00001d051001/Zm00001d003434/Zm00001d034074/Zm00001d039265/Zm00001d009060/Zm00001d004448/Zm00001d017830/Zm00001d036537/Zm00001d033746/Zm00001d032333/Zm00001d035212/Zm00001d053017/Zm00001d048648/Zm00001d045873/Zm00001d025586/Zm00001d044693/Zm00001d029011/Zm00001d051629/Zm00001d033405
BP	GO:0045229	external encapsulating structure organization	45/3084	262/17127	0.662753	1	Zm00001d016054/Zm00001d021732/Zm00001d042627/Zm00001d024934/Zm00001d012211/Zm00001d004545/Zm00001d026079/Zm00001d002287/Zm00001d027816/Zm00001d016022/Zm00001d047750/Zm00001d037636/Zm00001d028826/Zm00001d034663/Zm00001d029516/Zm00001d005250/Zm00001d041972/Zm00001d009309/Zm00001d015256/Zm00001d038076/Zm00001d039660/Zm00001d021667/Zm00001d005478/Zm00001d024071/Zm00001d052651/Zm00001d014613/Zm00001d0…	-/-/-/-/-/-/-/-/-/-/-/cellulose synthase2/roothair defective3/alpha-expansin4/-/cellulose synthase9/-/-/-/-/cellulose synthase3/-/-/-/-/-/-/-/-/-/-/-/-/-/-/-/-/-/cellulose synthase 12/-/-/alpha expansin2/-/-/-	45	17	Zm00001d016054/Zm00001d021732/Zm00001d026079/Zm00001d027816/Zm00001d016022/Zm00001d028826/Zm00001d021667/Zm00001d024071/Zm00001d052651/Zm00001d014613/Zm00001d021731/Zm00001d048337/Zm00001d002531/Zm00001d038794/Zm00001d007231/Zm00001d002412/Zm00001d014617	28	Zm00001d042627/Zm00001d024934/Zm00001d012211/Zm00001d004545/Zm00001d002287/Zm00001d047750/Zm00001d037636/Zm00001d034663/Zm00001d029516/Zm00001d005250/Zm00001d041972/Zm00001d009309/Zm00001d015256/Zm00001d038076/Zm00001d039660/Zm00001d005478/Zm00001d044828/Zm00001d048648/Zm00001d002548/Zm00001d026014/Zm00001d036545/Zm00001d024531/Zm00001d009810/Zm00001d013524/Zm00001d009667/Zm00001d020531/Zm00001d0…
BP	GO:1901293	nucleoside phosphate biosynthetic process	45/3084	271/17127	0.750497	1	Zm00001d039865/Zm00001d043834/Zm00001d011835/Zm00001d021620/Zm00001d047789/Zm00001d039512/Zm00001d017271/Zm00001d051157/Zm00001d038579/Zm00001d042052/Zm00001d008491/Zm00001d002003/Zm00001d010672/Zm00001d033775/Zm00001d042005/Zm00001d052233/Zm00001d018069/Zm00001d043986/Zm00001d051001/Zm00001d040599/Zm00001d040308/Zm00001d037813/Zm00001d003017/Zm00001d037982/Zm00001d017830/Zm00001d036537/Zm00001d0…	triose phosphate isomerase4/-/-/ATP synthase chloroplast subunit2/-/hexokinase1/-/-/-/-/-/-/-/-/-/-/ATP synthase chloroplast subunit1/-/glyceraldehyde-3-phosphate dehydrogenase3/-/-/-/-/-/-/-/-/-/-/-/-/-/hybrid proline-rich protein1/-/-/-/-/-/-/-/-/-/-/-/ustilago maydis induced8	45	13	Zm00001d039865/Zm00001d011835/Zm00001d039512/Zm00001d042052/Zm00001d008491/Zm00001d052233/Zm00001d040308/Zm00001d003017/Zm00001d037982/ZeamMp051/Zm00001d025659/Zm00001d010375/Zm00001d044024	32	Zm00001d043834/Zm00001d021620/Zm00001d047789/Zm00001d017271/Zm00001d051157/Zm00001d038579/Zm00001d002003/Zm00001d010672/Zm00001d033775/Zm00001d042005/Zm00001d018069/Zm00001d043986/Zm00001d051001/Zm00001d040599/Zm00001d037813/Zm00001d017830/Zm00001d036537/Zm00001d006311/Zm00001d024203/Zm00001d039422/Zm00001d028921/Zm00001d043445/Zm00001d045192/Zm00001d006928/Zm00001d050612/Zm00001d026610/Zm00001d0…
BP	GO:0007010	cytoskeleton organization	45/3084	277/17127	0.8005	1	Zm00001d020532/Zm00001d010039/Zm00001d040960/Zm00001d046996/Zm00001d045480/Zm00001d017106/Zm00001d037252/Zm00001d021583/Zm00001d010797/Zm00001d013276/Zm00001d034616/Zm00001d041430/Zm00001d035629/Zm00001d028073/Zm00001d029260/Zm00001d027295/Zm00001d015348/Zm00001d020664/Zm00001d008216/Zm00001d027498/Zm00001d037413/Zm00001d037291/Zm00001d037593/Zm00001d037582/Zm00001d021505/Zm00001d033414/Zm00001d0…	-/-/-/-/-/-/LIM-transcription factor 12/-/profilin homolog2/-/-/-/-/-/-/beta tubulin1/-/-/-/-/-/-/-/TUBG2/-/-/-/-/-/-/-/-/-/-/-/-/-/-/-/umc44a/-/-/-/-/-	45	20	Zm00001d020532/Zm00001d045480/Zm00001d021583/Zm00001d010797/Zm00001d013276/Zm00001d041430/Zm00001d028073/Zm00001d029260/Zm00001d027295/Zm00001d034643/Zm00001d018080/Zm00001d014271/Zm00001d017516/Zm00001d028803/Zm00001d033080/Zm00001d011197/Zm00001d032565/Zm00001d031619/Zm00001d002115/Zm00001d047435	25	Zm00001d010039/Zm00001d040960/Zm00001d046996/Zm00001d017106/Zm00001d037252/Zm00001d034616/Zm00001d035629/Zm00001d015348/Zm00001d020664/Zm00001d008216/Zm00001d027498/Zm00001d037413/Zm00001d037291/Zm00001d037593/Zm00001d037582/Zm00001d021505/Zm00001d033414/Zm00001d021504/Zm00001d040641/Zm00001d044877/Zm00001d008295/Zm00001d000364/Zm00001d028219/Zm00001d026103/Zm00001d043831
BP	GO:0051188	cofactor biosynthetic process	45/3084	298/17127	0.920681	1	Zm00001d039865/Zm00001d008230/Zm00001d011835/Zm00001d018034/Zm00001d013522/Zm00001d039512/Zm00001d013937/Zm00001d037984/Zm00001d038579/Zm00001d053807/Zm00001d042052/Zm00001d008491/Zm00001d038161/Zm00001d010672/Zm00001d023536/Zm00001d008976/Zm00001d052702/Zm00001d052233/Zm00001d043986/Zm00001d051001/Zm00001d040599/Zm00001d053981/Zm00001d040308/Zm00001d008203/Zm00001d017830/Zm00001d036537/Zm00001d0…	triose phosphate isomerase4/-/-/geranylgeranyl hydrogenase1/-/hexokinase1/GRMZM2G073351/-/-/-/-/-/-/-/oil yellow1/-/-/-/-/glyceraldehyde-3-phosphate dehydrogenase3/-/small kernel2/-/protoporphyrinogen IX oxidase1/-/-/-/-/-/-/-/-/-/-/LIP1P-2/-/-/-/-/-/-/-/-/-/-	45	11	Zm00001d039865/Zm00001d011835/Zm00001d013522/Zm00001d039512/Zm00001d042052/Zm00001d008491/Zm00001d052233/Zm00001d040308/Zm00001d024771/Zm00001d025659/Zm00001d010375	34	Zm00001d008230/Zm00001d018034/Zm00001d013937/Zm00001d037984/Zm00001d038579/Zm00001d053807/Zm00001d038161/Zm00001d010672/Zm00001d023536/Zm00001d008976/Zm00001d052702/Zm00001d043986/Zm00001d051001/Zm00001d040599/Zm00001d053981/Zm00001d008203/Zm00001d017830/Zm00001d036537/Zm00001d006311/Zm00001d011386/Zm00001d024159/Zm00001d029206/Zm00001d045322/Zm00001d027416/Zm00001d003715/Zm00001d043328/Zm00001d0…
BP	GO:0019693	ribose phosphate metabolic process	45/3084	319/17127	0.974331	1	Zm00001d039865/Zm00001d043834/Zm00001d021620/Zm00001d047789/Zm00001d029250/Zm00001d039512/Zm00001d017271/Zm00001d051157/Zm00001d038579/Zm00001d022077/Zm00001d008491/Zm00001d032060/Zm00001d029502/Zm00001d002003/Zm00001d010672/Zm00001d033775/Zm00001d042005/Zm00001d052233/Zm00001d018069/Zm00001d043986/Zm00001d051001/Zm00001d037813/Zm00001d003017/Zm00001d037982/Zm00001d017830/Zm00001d036537/Zm00001d0…	triose phosphate isomerase4/-/ATP synthase chloroplast subunit2/-/-/hexokinase1/-/-/-/-/-/-/-/-/-/-/-/-/ATP synthase chloroplast subunit1/-/glyceraldehyde-3-phosphate dehydrogenase3/-/-/-/-/-/-/-/-/-/-/-/-/-/-/-/-/COX1/-/-/-/-/-/-/ustilago maydis induced8	45	16	Zm00001d039865/Zm00001d029250/Zm00001d039512/Zm00001d022077/Zm00001d008491/Zm00001d032060/Zm00001d052233/Zm00001d003017/Zm00001d037982/ZeamMp161/ZeamMp051/Zm00001d025659/ZeamMp136/Zm00001d010375/Zm00001d029316/Zm00001d044024	29	Zm00001d043834/Zm00001d021620/Zm00001d047789/Zm00001d017271/Zm00001d051157/Zm00001d038579/Zm00001d029502/Zm00001d002003/Zm00001d010672/Zm00001d033775/Zm00001d042005/Zm00001d018069/Zm00001d043986/Zm00001d051001/Zm00001d037813/Zm00001d017830/Zm00001d036537/Zm00001d024203/Zm00001d039422/Zm00001d028921/Zm00001d051626/Zm00001d005114/Zm00001d026610/Zm00001d011803/Zm00001d042600/Zm00001d051629/Zm00001d0…
BP	GO:1902680	positive regulation of RNA biosynthetic process	45/3084	433/17127	0.999997	1	Zm00001d022041/Zm00001d038863/Zm00001d042482/Zm00001d035440/Zm00001d030762/Zm00001d017920/Zm00001d002601/Zm00001d049698/Zm00001d022599/Zm00001d006022/Zm00001d038612/Zm00001d027991/Zm00001d012810/Zm00001d052807/Zm00001d039758/Zm00001d043439/Zm00001d016873/Zm00001d043536/Zm00001d013597/Zm00001d018937/Zm00001d008874/Zm00001d024819/Zm00001d017422/Zm00001d039469/Zm00001d009971/Zm00001d002799/Zm00001d0…	-/-/bHLH-transcription factor 132/low temperature-induced protein15/-/-/-/-/plastid transcriptionally active chromosome 2 homolog/bHLH-transcription factor 6/-/Homeobox-transcription factor 5/sigma-like factor6/bZIP-transcription factor 16/-/-/bHLH-transcription factor 152/-/-/-/-/-/Homeobox-transcription factor 41/-/-/Homeobox-transcription factor 66/Homeobox-transcription factor 120/-/-/HSF-tra…	45	16	Zm00001d038863/Zm00001d042482/Zm00001d035440/Zm00001d017920/Zm00001d002601/Zm00001d049698/Zm00001d052807/Zm00001d043536/Zm00001d017422/Zm00001d039469/Zm00001d002799/Zm00001d015153/Zm00001d046204/Zm00001d006195/Zm00001d030532/Zm00001d036425	29	Zm00001d022041/Zm00001d030762/Zm00001d022599/Zm00001d006022/Zm00001d038612/Zm00001d027991/Zm00001d012810/Zm00001d039758/Zm00001d043439/Zm00001d016873/Zm00001d013597/Zm00001d018937/Zm00001d008874/Zm00001d024819/Zm00001d009971/Zm00001d020804/Zm00001d002200/Zm00001d047482/Zm00001d031736/Zm00001d050368/Zm00001d018988/Zm00001d020025/Zm00001d003210/Zm00001d005951/Zm00001d018941/Zm00001d005750/Zm00001d0…
BP	GO:1903508	positive regulation of nucleic acid-templated transcription	45/3084	433/17127	0.999997	1	Zm00001d022041/Zm00001d038863/Zm00001d042482/Zm00001d035440/Zm00001d030762/Zm00001d017920/Zm00001d002601/Zm00001d049698/Zm00001d022599/Zm00001d006022/Zm00001d038612/Zm00001d027991/Zm00001d012810/Zm00001d052807/Zm00001d039758/Zm00001d043439/Zm00001d016873/Zm00001d043536/Zm00001d013597/Zm00001d018937/Zm00001d008874/Zm00001d024819/Zm00001d017422/Zm00001d039469/Zm00001d009971/Zm00001d002799/Zm00001d0…	-/-/bHLH-transcription factor 132/low temperature-induced protein15/-/-/-/-/plastid transcriptionally active chromosome 2 homolog/bHLH-transcription factor 6/-/Homeobox-transcription factor 5/sigma-like factor6/bZIP-transcription factor 16/-/-/bHLH-transcription factor 152/-/-/-/-/-/Homeobox-transcription factor 41/-/-/Homeobox-transcription factor 66/Homeobox-transcription factor 120/-/-/HSF-tra…	45	16	Zm00001d038863/Zm00001d042482/Zm00001d035440/Zm00001d017920/Zm00001d002601/Zm00001d049698/Zm00001d052807/Zm00001d043536/Zm00001d017422/Zm00001d039469/Zm00001d002799/Zm00001d015153/Zm00001d046204/Zm00001d006195/Zm00001d030532/Zm00001d036425	29	Zm00001d022041/Zm00001d030762/Zm00001d022599/Zm00001d006022/Zm00001d038612/Zm00001d027991/Zm00001d012810/Zm00001d039758/Zm00001d043439/Zm00001d016873/Zm00001d013597/Zm00001d018937/Zm00001d008874/Zm00001d024819/Zm00001d009971/Zm00001d020804/Zm00001d002200/Zm00001d047482/Zm00001d031736/Zm00001d050368/Zm00001d018988/Zm00001d020025/Zm00001d003210/Zm00001d005951/Zm00001d018941/Zm00001d005750/Zm00001d0…
BP	GO:0006281	DNA repair	45/3084	434/17127	0.999997	1	Zm00001d005812/Zm00001d024511/Zm00001d018241/Zm00001d022468/Zm00001d007807/Zm00001d049500/Zm00001d053070/Zm00001d022491/Zm00001d046935/Zm00001d036148/Zm00001d018937/Zm00001d010406/Zm00001d024819/Zm00001d026555/Zm00001d013976/Zm00001d042706/Zm00001d012611/Zm00001d011846/Zm00001d050287/Zm00001d050612/Zm00001d038855/Zm00001d022046/Zm00001d007417/Zm00001d022111/Zm00001d048672/Zm00001d052021/Zm00001d0…	-/-/-/-/-/-/-/-/-/whirly1/-/minichromosome maintenance6/-/-/FHA-transcription factor 14/-/-/-/-/-/flap endonuclease1/-/-/-/-/-/-/-/-/recombination protein51 gene c/-/-/-/-/-/proliferating cell nuclear antigen2/-/-/-/-/-/minichromosome maintenance4/-/-/-	45	7	Zm00001d018241/Zm00001d022468/Zm00001d046935/Zm00001d012611/Zm00001d050287/Zm00001d048672/Zm00001d033907	38	Zm00001d005812/Zm00001d024511/Zm00001d007807/Zm00001d049500/Zm00001d053070/Zm00001d022491/Zm00001d036148/Zm00001d018937/Zm00001d010406/Zm00001d024819/Zm00001d026555/Zm00001d013976/Zm00001d042706/Zm00001d011846/Zm00001d050612/Zm00001d038855/Zm00001d022046/Zm00001d007417/Zm00001d022111/Zm00001d052021/Zm00001d029096/Zm00001d008342/Zm00001d036181/Zm00001d044278/Zm00001d024704/Zm00001d044780/Zm00001d0…
BP	GO:1901607	alpha-amino acid biosynthetic process	44/3084	189/17127	0.0389036	0.443173	Zm00001d033747/Zm00001d024702/Zm00001d048060/Zm00001d011735/Zm00001d028260/Zm00001d048050/Zm00001d008628/Zm00001d002051/Zm00001d003446/Zm00001d031128/Zm00001d030859/Zm00001d021596/Zm00001d018969/Zm00001d013223/Zm00001d026472/Zm00001d016572/Zm00001d006467/Zm00001d051563/Zm00001d004960/Zm00001d046676/Zm00001d052079/Zm00001d049956/Zm00001d052472/Zm00001d008238/Zm00001d017769/Zm00001d050134/Zm00001d0…	glutamine synthetase2/orange pericarp2/homocysteine S-methyltransferase 1/serine acetyltransferase1/glutamine synthetase6/glutamine synthetase3/-/-/-/-/-/adenosine 5'-phosphosulfate reductase-like1/tryptophan synthase alpha subunit1/-/-/acetolactate synthase2/adenosine 5'-phosphosulfate reductase-like2/-/-/-/lysine-ketoglutarate reductase/saccharopine dehydrogenase1/-/-/-/-/aspartate kinase-homos…	44	17	Zm00001d024702/Zm00001d048060/Zm00001d011735/Zm00001d028260/Zm00001d048050/Zm00001d008628/Zm00001d003446/Zm00001d021596/Zm00001d018969/Zm00001d006467/Zm00001d046676/Zm00001d052079/Zm00001d028154/Zm00001d020008/Zm00001d028750/Zm00001d044608/Zm00001d047736	27	Zm00001d033747/Zm00001d002051/Zm00001d031128/Zm00001d030859/Zm00001d013223/Zm00001d026472/Zm00001d016572/Zm00001d051563/Zm00001d004960/Zm00001d049956/Zm00001d052472/Zm00001d008238/Zm00001d017769/Zm00001d050134/Zm00001d007288/Zm00001d042117/Zm00001d038358/Zm00001d046898/Zm00001d042264/Zm00001d044250/Zm00001d031019/Zm00001d027363/Zm00001d045340/Zm00001d039487/Zm00001d051359/Zm00001d051043/Zm00001d0…
BP	GO:0071555	cell wall organization	44/3084	249/17127	0.581416	1	Zm00001d016054/Zm00001d021732/Zm00001d042627/Zm00001d024934/Zm00001d012211/Zm00001d004545/Zm00001d026079/Zm00001d002287/Zm00001d027816/Zm00001d016022/Zm00001d047750/Zm00001d037636/Zm00001d028826/Zm00001d034663/Zm00001d029516/Zm00001d005250/Zm00001d041972/Zm00001d009309/Zm00001d015256/Zm00001d038076/Zm00001d039660/Zm00001d021667/Zm00001d005478/Zm00001d024071/Zm00001d052651/Zm00001d014613/Zm00001d0…	-/-/-/-/-/-/-/-/-/-/-/cellulose synthase2/roothair defective3/alpha-expansin4/-/cellulose synthase9/-/-/-/-/cellulose synthase3/-/-/-/-/-/-/-/-/-/-/-/-/-/-/-/-/cellulose synthase 12/-/-/alpha expansin2/-/-/-	44	16	Zm00001d016054/Zm00001d021732/Zm00001d026079/Zm00001d027816/Zm00001d016022/Zm00001d028826/Zm00001d021667/Zm00001d024071/Zm00001d052651/Zm00001d014613/Zm00001d021731/Zm00001d002531/Zm00001d038794/Zm00001d007231/Zm00001d002412/Zm00001d014617	28	Zm00001d042627/Zm00001d024934/Zm00001d012211/Zm00001d004545/Zm00001d002287/Zm00001d047750/Zm00001d037636/Zm00001d034663/Zm00001d029516/Zm00001d005250/Zm00001d041972/Zm00001d009309/Zm00001d015256/Zm00001d038076/Zm00001d039660/Zm00001d005478/Zm00001d044828/Zm00001d048648/Zm00001d002548/Zm00001d026014/Zm00001d036545/Zm00001d024531/Zm00001d009810/Zm00001d013524/Zm00001d009667/Zm00001d020531/Zm00001d0…
BP	GO:0009165	nucleotide biosynthetic process	44/3084	266/17127	0.757673	1	Zm00001d039865/Zm00001d043834/Zm00001d011835/Zm00001d021620/Zm00001d047789/Zm00001d039512/Zm00001d017271/Zm00001d051157/Zm00001d038579/Zm00001d042052/Zm00001d008491/Zm00001d002003/Zm00001d010672/Zm00001d033775/Zm00001d042005/Zm00001d052233/Zm00001d018069/Zm00001d043986/Zm00001d051001/Zm00001d040599/Zm00001d040308/Zm00001d037813/Zm00001d003017/Zm00001d037982/Zm00001d017830/Zm00001d036537/Zm00001d0…	triose phosphate isomerase4/-/-/ATP synthase chloroplast subunit2/-/hexokinase1/-/-/-/-/-/-/-/-/-/-/ATP synthase chloroplast subunit1/-/glyceraldehyde-3-phosphate dehydrogenase3/-/-/-/-/-/-/-/-/-/-/-/-/-/hybrid proline-rich protein1/-/-/-/-/-/-/-/-/-/-/ustilago maydis induced8	44	13	Zm00001d039865/Zm00001d011835/Zm00001d039512/Zm00001d042052/Zm00001d008491/Zm00001d052233/Zm00001d040308/Zm00001d003017/Zm00001d037982/ZeamMp051/Zm00001d025659/Zm00001d010375/Zm00001d044024	31	Zm00001d043834/Zm00001d021620/Zm00001d047789/Zm00001d017271/Zm00001d051157/Zm00001d038579/Zm00001d002003/Zm00001d010672/Zm00001d033775/Zm00001d042005/Zm00001d018069/Zm00001d043986/Zm00001d051001/Zm00001d040599/Zm00001d037813/Zm00001d017830/Zm00001d036537/Zm00001d006311/Zm00001d024203/Zm00001d039422/Zm00001d028921/Zm00001d043445/Zm00001d045192/Zm00001d006928/Zm00001d050612/Zm00001d026610/Zm00001d0…
BP	GO:0048583	regulation of response to stimulus	44/3084	286/17127	0.894571	1	Zm00001d038863/Zm00001d033050/Zm00001d005726/Zm00001d005812/Zm00001d024511/Zm00001d014253/Zm00001d033422/Zm00001d038579/Zm00001d018024/Zm00001d021901/Zm00001d010672/Zm00001d033049/Zm00001d009626/Zm00001d039658/Zm00001d039156/Zm00001d000237/Zm00001d049500/Zm00001d015314/Zm00001d028432/Zm00001d003903/Zm00001d008734/Zm00001d049204/Zm00001d024463/Zm00001d043179/Zm00001d018937/Zm00001d013527/Zm00001d0…	-/ZIM-transcription factor 18/ZIM-transcription factor 15/-/-/ZIM-transcription factor 10/GTP binding protein2/-/PIN-formed protein2/stress-induced protein1/-/ZIM-transcription factor 3/protein phosphatase homolog9/bZIP-transcription factor 6/-/cis-zeatin O-glucosyltransferase1/-/-/CCAAT-HAP5-transcription factor 511/ZIM-transcription factor 33/bZIP-transcription factor 122/-/-/PIN-formed protein…	44	17	Zm00001d038863/Zm00001d005726/Zm00001d021901/Zm00001d039658/Zm00001d039156/Zm00001d000237/Zm00001d008734/Zm00001d049204/Zm00001d043179/Zm00001d013527/Zm00001d015743/Zm00001d039469/Zm00001d052101/Zm00001d044083/Zm00001d044812/Zm00001d035382/Zm00001d012335	27	Zm00001d033050/Zm00001d005812/Zm00001d024511/Zm00001d014253/Zm00001d033422/Zm00001d038579/Zm00001d018024/Zm00001d010672/Zm00001d033049/Zm00001d009626/Zm00001d049500/Zm00001d015314/Zm00001d028432/Zm00001d003903/Zm00001d024463/Zm00001d018937/Zm00001d044193/Zm00001d026555/Zm00001d008957/Zm00001d027899/Zm00001d030584/Zm00001d044065/Zm00001d032337/Zm00001d022111/Zm00001d041752/Zm00001d003210/Zm00001d0…
BP	GO:0033365	protein localization to organelle	44/3084	336/17127	0.994181	1	Zm00001d046945/Zm00001d045544/Zm00001d015837/Zm00001d014090/Zm00001d052028/Zm00001d014811/Zm00001d032789/Zm00001d018358/Zm00001d035812/Zm00001d035937/Zm00001d027354/Zm00001d028586/Zm00001d008625/Zm00001d000399/Zm00001d034139/Zm00001d046616/Zm00001d003612/Zm00001d052354/Zm00001d005029/Zm00001d026696/Zm00001d012017/Zm00001d030340/Zm00001d047566/Zm00001d029142/Zm00001d043439/Zm00001d052380/Zm00001d0…	-/-/-/chaperonin 1/-/-/chaperonin2/-/-/-/-/-/-/chloroplast protein synthesis2/-/-/-/-/GRAS-transcription factor 37/-/-/-/-/-/-/scarecrow1/-/-/-/-/-/-/-/TUB-transcription factor 6/-/-/-/-/-/-/-/etched1/-/-	44	7	Zm00001d046945/Zm00001d052028/Zm00001d014811/Zm00001d046616/Zm00001d052354/Zm00001d032565/Zm00001d002115	37	Zm00001d045544/Zm00001d015837/Zm00001d014090/Zm00001d032789/Zm00001d018358/Zm00001d035812/Zm00001d035937/Zm00001d027354/Zm00001d028586/Zm00001d008625/Zm00001d000399/Zm00001d034139/Zm00001d003612/Zm00001d005029/Zm00001d026696/Zm00001d012017/Zm00001d030340/Zm00001d047566/Zm00001d029142/Zm00001d043439/Zm00001d052380/Zm00001d042044/Zm00001d012314/Zm00001d008871/Zm00001d022275/Zm00001d029657/Zm00001d0…
BP	GO:0045893	positive regulation of transcription, DNA-templated	44/3084	404/17127	0.999976	1	Zm00001d022041/Zm00001d038863/Zm00001d042482/Zm00001d035440/Zm00001d030762/Zm00001d017920/Zm00001d002601/Zm00001d049698/Zm00001d022599/Zm00001d006022/Zm00001d038612/Zm00001d027991/Zm00001d012810/Zm00001d052807/Zm00001d039758/Zm00001d043439/Zm00001d016873/Zm00001d043536/Zm00001d013597/Zm00001d018937/Zm00001d008874/Zm00001d024819/Zm00001d017422/Zm00001d039469/Zm00001d009971/Zm00001d002799/Zm00001d0…	-/-/bHLH-transcription factor 132/low temperature-induced protein15/-/-/-/-/plastid transcriptionally active chromosome 2 homolog/bHLH-transcription factor 6/-/Homeobox-transcription factor 5/sigma-like factor6/bZIP-transcription factor 16/-/-/bHLH-transcription factor 152/-/-/-/-/-/Homeobox-transcription factor 41/-/-/Homeobox-transcription factor 66/Homeobox-transcription factor 120/-/-/HSF-tra…	44	16	Zm00001d038863/Zm00001d042482/Zm00001d035440/Zm00001d017920/Zm00001d002601/Zm00001d049698/Zm00001d052807/Zm00001d043536/Zm00001d017422/Zm00001d039469/Zm00001d002799/Zm00001d015153/Zm00001d046204/Zm00001d006195/Zm00001d030532/Zm00001d036425	28	Zm00001d022041/Zm00001d030762/Zm00001d022599/Zm00001d006022/Zm00001d038612/Zm00001d027991/Zm00001d012810/Zm00001d039758/Zm00001d043439/Zm00001d016873/Zm00001d013597/Zm00001d018937/Zm00001d008874/Zm00001d024819/Zm00001d009971/Zm00001d020804/Zm00001d002200/Zm00001d047482/Zm00001d031736/Zm00001d050368/Zm00001d020025/Zm00001d003210/Zm00001d005951/Zm00001d018941/Zm00001d005750/Zm00001d000291/Zm00001d0…
BP	GO:0042744	hydrogen peroxide catabolic process	43/3084	114/17127	5.00147e-07	0.000189156	Zm00001d037547/Zm00001d040705/Zm00001d037550/Zm00001d002897/Zm00001d002901/Zm00001d002898/Zm00001d017696/Zm00001d024745/Zm00001d043238/Zm00001d009138/Zm00001d010218/Zm00001d024751/Zm00001d013212/Zm00001d031494/Zm00001d024752/Zm00001d024753/Zm00001d016736/Zm00001d034129/Zm00001d016802/Zm00001d022457/Zm00001d014341/Zm00001d024750/Zm00001d037410/Zm00001d052335/Zm00001d050666/Zm00001d024734/Zm00001d0…	guaiacol peroxidase3/-/peroxidase 5/peroxidase14/-/-/-/-/-/-/-/-/-/-/-/peroxidase35/-/-/-/peroxidase3/-/-/-/-/-/-/-/-/-/-/guaiacol peroxidase1/-/-/-/-/-/-/-/-/-/-/-/-	43	31	Zm00001d037547/Zm00001d040705/Zm00001d037550/Zm00001d002897/Zm00001d002901/Zm00001d002898/Zm00001d017696/Zm00001d024745/Zm00001d043238/Zm00001d009138/Zm00001d010218/Zm00001d024751/Zm00001d013212/Zm00001d024752/Zm00001d024753/Zm00001d024750/Zm00001d037410/Zm00001d052335/Zm00001d024734/Zm00001d010925/Zm00001d002899/Zm00001d040702/Zm00001d018619/Zm00001d009140/Zm00001d028347/Zm00001d022278/Zm00001d0…	12	Zm00001d031494/Zm00001d016736/Zm00001d034129/Zm00001d016802/Zm00001d022457/Zm00001d014341/Zm00001d050666/Zm00001d002426/Zm00001d053554/Zm00001d038599/Zm00001d027512/Zm00001d036835
BP	GO:0045454	cell redox homeostasis	43/3084	166/17127	0.00691059	0.13902	Zm00001d029457/Zm00001d017240/Zm00001d019034/Zm00001d022403/Zm00001d021596/Zm00001d016736/Zm00001d028992/Zm00001d009568/Zm00001d006467/Zm00001d021334/Zm00001d009779/Zm00001d050666/Zm00001d033925/Zm00001d009724/Zm00001d010871/Zm00001d018827/Zm00001d043932/Zm00001d045218/Zm00001d010261/Zm00001d035135/Zm00001d007800/Zm00001d016893/Zm00001d049650/Zm00001d039468/Zm00001d013061/Zm00001d041804/Zm00001d0…	nucleoredoxin1/-/thioredoxin h homolog2/-/adenosine 5'-phosphosulfate reductase-like1/-/-/-/adenosine 5'-phosphosulfate reductase-like2/-/-/-/cystathionine beta synthase domain protein1/-/-/-/-/protein disulfide isomerase5/-/-/-/-/-/-/-/TRM1/-/-/-/-/-/-/-/-/-/-/-/-/-/-/-/-/-	43	21	Zm00001d029457/Zm00001d017240/Zm00001d019034/Zm00001d022403/Zm00001d021596/Zm00001d028992/Zm00001d009568/Zm00001d006467/Zm00001d018827/Zm00001d007800/Zm00001d039468/Zm00001d013061/Zm00001d037757/Zm00001d037218/Zm00001d022278/Zm00001d026368/Zm00001d007885/Zm00001d008843/Zm00001d040837/Zm00001d052769/Zm00001d034187	22	Zm00001d016736/Zm00001d021334/Zm00001d009779/Zm00001d050666/Zm00001d033925/Zm00001d009724/Zm00001d010871/Zm00001d043932/Zm00001d045218/Zm00001d010261/Zm00001d035135/Zm00001d016893/Zm00001d049650/Zm00001d041804/Zm00001d004977/Zm00001d018058/Zm00001d032337/Zm00001d001843/Zm00001d025446/Zm00001d015747/Zm00001d014616/Zm00001d010849
BP	GO:0098542	defense response to other organism	43/3084	188/17127	0.0525514	0.539077	Zm00001d036539/Zm00001d028816/Zm00001d004524/Zm00001d007581/Zm00001d026458/Zm00001d045839/Zm00001d016009/Zm00001d013945/Zm00001d019411/Zm00001d011347/Zm00001d033422/Zm00001d002287/Zm00001d028417/Zm00001d038579/Zm00001d038161/Zm00001d021897/Zm00001d021901/Zm00001d010672/Zm00001d026649/Zm00001d001781/Zm00001d019413/Zm00001d028814/Zm00001d042840/Zm00001d003659/Zm00001d010971/Zm00001d029794/Zm00001d0…	-/pathogenesis-related protein6/-/-/cysteine protease3/-/-/-/-/autophagy7/GTP binding protein2/-/autophagy9/-/-/-/stress-induced protein1/-/opaque endosperm7/-/-/-/sedoheptulose bisphosphatase1/SnRK2 serine threonine protein kinase7/-/-/-/-/-/-/-/mediator of paramutation1/csu337/-/-/pathogenesis-related protein3/-/-/WRKY-transcription factor 104/-/-/-/GRMZM2G145518	43	20	Zm00001d004524/Zm00001d026458/Zm00001d045839/Zm00001d016009/Zm00001d013945/Zm00001d019411/Zm00001d011347/Zm00001d028417/Zm00001d021897/Zm00001d021901/Zm00001d026649/Zm00001d019413/Zm00001d029794/Zm00001d022278/Zm00001d039469/Zm00001d048947/Zm00001d009936/Zm00001d028165/Zm00001d027965/Zm00001d036366	23	Zm00001d036539/Zm00001d028816/Zm00001d007581/Zm00001d033422/Zm00001d002287/Zm00001d038579/Zm00001d038161/Zm00001d010672/Zm00001d001781/Zm00001d028814/Zm00001d042840/Zm00001d003659/Zm00001d010971/Zm00001d040712/Zm00001d008957/Zm00001d019334/Zm00001d003378/Zm00001d005146/Zm00001d037448/Zm00001d046423/Zm00001d014840/Zm00001d020495/Zm00001d046262
BP	GO:0006073	cellular glucan metabolic process	43/3084	196/17127	0.0911581	0.679091	Zm00001d021732/Zm00001d018716/Zm00001d044744/Zm00001d005546/Zm00001d033910/Zm00001d018701/Zm00001d027816/Zm00001d047842/Zm00001d013319/Zm00001d037636/Zm00001d039131/Zm00001d034074/Zm00001d005250/Zm00001d032385/Zm00001d033746/Zm00001d041972/Zm00001d042840/Zm00001d009309/Zm00001d032333/Zm00001d018562/Zm00001d039660/Zm00001d021667/Zm00001d005478/Zm00001d024071/Zm00001d052651/Zm00001d014613/Zm00001d0…	-/-/-/ADP glucose pyrophosphorylase small subunit embryo 1/ADP glucose pyrophosphorylase large subunit leaf1AGPL4/-/-/-/-/cellulose synthase2/ADP glucose pyrophosphorylase2/starch phosphorylase1/cellulose synthase9/ADP glucose pyrophosphorylase small subunit leaf1/phosphoglucomutase1/-/sedoheptulose bisphosphatase1/-/-/-/cellulose synthase3/-/-/-/-/-/pullulanase-type starch debranching enzyme1/sh…	43	18	Zm00001d021732/Zm00001d018716/Zm00001d018701/Zm00001d027816/Zm00001d039131/Zm00001d021667/Zm00001d024071/Zm00001d052651/Zm00001d014613/Zm00001d004438/Zm00001d051814/Zm00001d044872/Zm00001d021731/Zm00001d047657/Zm00001d002412/Zm00001d025547/Zm00001d051526/Zm00001d014617	25	Zm00001d044744/Zm00001d005546/Zm00001d033910/Zm00001d047842/Zm00001d013319/Zm00001d037636/Zm00001d034074/Zm00001d005250/Zm00001d032385/Zm00001d033746/Zm00001d041972/Zm00001d042840/Zm00001d009309/Zm00001d032333/Zm00001d018562/Zm00001d039660/Zm00001d005478/Zm00001d044129/Zm00001d050032/Zm00001d024531/Zm00001d044693/Zm00001d014865/Zm00001d029011/Zm00001d020531/Zm00001d044775
BP	GO:0071826	ribonucleoprotein complex subunit organization	43/3084	240/17127	0.541302	1	Zm00001d012161/Zm00001d035763/Zm00001d035201/Zm00001d027442/Zm00001d042525/Zm00001d048346/Zm00001d006871/Zm00001d017047/Zm00001d010016/Zm00001d025413/Zm00001d009596/Zm00001d047296/Zm00001d051543/Zm00001d037929/Zm00001d018366/Zm00001d050923/Zm00001d036567/Zm00001d050921/Zm00001d028807/Zm00001d013282/Zm00001d053636/Zm00001d048253/Zm00001d038475/Zm00001d018979/Zm00001d042023/Zm00001d049619/Zm00001d0…	-/-/60S acidic ribosomal protein P0/-/60S ribosomal protein L5-1 homolog a/acidic ribosomal protein P40/-/-/-/-/E. coli Ras-like protein1/-/-/-/embryo defective17/-/-/-/-/-/rps8/-/ribosome export associated1/-/-/-/-/-/-/-/-/-/-/-/-/rps8/-/-/-/-/-/-/-	43	2	Zm00001d035763/Zm00001d008223	41	Zm00001d012161/Zm00001d035201/Zm00001d027442/Zm00001d042525/Zm00001d048346/Zm00001d006871/Zm00001d017047/Zm00001d010016/Zm00001d025413/Zm00001d009596/Zm00001d047296/Zm00001d051543/Zm00001d037929/Zm00001d018366/Zm00001d050923/Zm00001d036567/Zm00001d050921/Zm00001d028807/Zm00001d013282/Zm00001d053636/Zm00001d048253/Zm00001d038475/Zm00001d018979/Zm00001d042023/Zm00001d049619/Zm00001d042024/Zm00001d0…
BP	GO:0009259	ribonucleotide metabolic process	43/3084	288/17127	0.928835	1	Zm00001d039865/Zm00001d043834/Zm00001d021620/Zm00001d047789/Zm00001d029250/Zm00001d039512/Zm00001d017271/Zm00001d051157/Zm00001d038579/Zm00001d008491/Zm00001d032060/Zm00001d002003/Zm00001d010672/Zm00001d033775/Zm00001d042005/Zm00001d052233/Zm00001d018069/Zm00001d043986/Zm00001d051001/Zm00001d037813/Zm00001d003017/Zm00001d037982/Zm00001d017830/Zm00001d036537/Zm00001d024203/Zm00001d039422/ZeamMp161…	triose phosphate isomerase4/-/ATP synthase chloroplast subunit2/-/-/hexokinase1/-/-/-/-/-/-/-/-/-/-/ATP synthase chloroplast subunit1/-/glyceraldehyde-3-phosphate dehydrogenase3/-/-/-/-/-/-/-/-/-/-/-/-/-/-/-/-/COX1/-/-/-/-/-/-/ustilago maydis induced8	43	15	Zm00001d039865/Zm00001d029250/Zm00001d039512/Zm00001d008491/Zm00001d032060/Zm00001d052233/Zm00001d003017/Zm00001d037982/ZeamMp161/ZeamMp051/Zm00001d025659/ZeamMp136/Zm00001d010375/Zm00001d029316/Zm00001d044024	28	Zm00001d043834/Zm00001d021620/Zm00001d047789/Zm00001d017271/Zm00001d051157/Zm00001d038579/Zm00001d002003/Zm00001d010672/Zm00001d033775/Zm00001d042005/Zm00001d018069/Zm00001d043986/Zm00001d051001/Zm00001d037813/Zm00001d017830/Zm00001d036537/Zm00001d024203/Zm00001d039422/Zm00001d028921/Zm00001d051626/Zm00001d005114/Zm00001d026610/Zm00001d011803/Zm00001d042600/Zm00001d051629/Zm00001d033405/Zm00001d0…
BP	GO:0044036	cell wall macromolecule metabolic process	42/3084	155/17127	0.00319944	0.0806686	Zm00001d037656/Zm00001d018716/Zm00001d017152/Zm00001d018965/Zm00001d042627/Zm00001d024934/Zm00001d016806/Zm00001d004545/Zm00001d018701/Zm00001d027816/Zm00001d047750/Zm00001d048907/Zm00001d009060/Zm00001d023715/Zm00001d009309/Zm00001d038076/Zm00001d021667/Zm00001d042279/Zm00001d029794/Zm00001d024071/Zm00001d052651/Zm00001d014613/Zm00001d012224/Zm00001d045873/Zm00001d048152/Zm00001d018080/Zm00001d0…	-/-/endochitinase precursor4/-/-/-/-/-/-/-/-/-/-/-/-/-/-/-/-/-/-/-/-/-/asg12a/-/-/-/-/-/-/-/-/-/-/-/-/-/-/-/-/GRMZM2G145518	42	25	Zm00001d037656/Zm00001d018716/Zm00001d017152/Zm00001d018965/Zm00001d016806/Zm00001d018701/Zm00001d027816/Zm00001d021667/Zm00001d029794/Zm00001d024071/Zm00001d052651/Zm00001d014613/Zm00001d048152/Zm00001d018080/Zm00001d044872/Zm00001d047657/Zm00001d052793/Zm00001d008525/Zm00001d009936/Zm00001d046772/Zm00001d007231/Zm00001d002412/Zm00001d025547/Zm00001d014617/Zm00001d036366	17	Zm00001d042627/Zm00001d024934/Zm00001d004545/Zm00001d047750/Zm00001d048907/Zm00001d009060/Zm00001d023715/Zm00001d009309/Zm00001d038076/Zm00001d042279/Zm00001d012224/Zm00001d045873/Zm00001d007213/Zm00001d003239/Zm00001d014840/Zm00001d008199/Zm00001d044775
BP	GO:0043086	negative regulation of catalytic activity	42/3084	157/17127	0.00411205	0.0950181	Zm00001d023811/Zm00001d029630/Zm00001d028816/Zm00001d024996/Zm00001d003401/Zm00001d047705/Zm00001d040245/Zm00001d038173/Zm00001d010445/Zm00001d012561/Zm00001d032495/Zm00001d027585/Zm00001d011080/Zm00001d024960/Zm00001d002479/Zm00001d028793/Zm00001d034673/Zm00001d021901/Zm00001d037719/Zm00001d016705/Zm00001d037969/Zm00001d029628/Zm00001d053639/Zm00001d019895/Zm00001d028814/Zm00001d024913/Zm00001d0…	-/cystatin6/pathogenesis-related protein6/-/general regulatory factor1/-/-/cystatin5/-/cystatin2/-/cyclin-dependent kinase inhibitor3/subtilisin-chymotrypsin inhibitor homolog1/-/-/-/-/stress-induced protein1/-/-/-/cystatin7/-/-/-/-/-/-/wound induced protein1/-/cystatin10/corn-activated Hageman factor inhibitor1/cyclin-dependent kinase inhibitor6/-/-/-/-/-/-/-/-/-	42	32	Zm00001d023811/Zm00001d029630/Zm00001d024996/Zm00001d003401/Zm00001d047705/Zm00001d040245/Zm00001d010445/Zm00001d012561/Zm00001d032495/Zm00001d027585/Zm00001d011080/Zm00001d024960/Zm00001d002479/Zm00001d028793/Zm00001d034673/Zm00001d021901/Zm00001d037719/Zm00001d016705/Zm00001d037969/Zm00001d029628/Zm00001d053639/Zm00001d024913/Zm00001d011079/Zm00001d035386/Zm00001d008548/Zm00001d041830/Zm00001d0…	10	Zm00001d028816/Zm00001d038173/Zm00001d019895/Zm00001d028814/Zm00001d012068/Zm00001d052174/Zm00001d049722/Zm00001d049148/Zm00001d025482/Zm00001d040027
BP	GO:0044092	negative regulation of molecular function	42/3084	159/17127	0.00523805	0.111294	Zm00001d023811/Zm00001d029630/Zm00001d028816/Zm00001d024996/Zm00001d003401/Zm00001d047705/Zm00001d040245/Zm00001d038173/Zm00001d010445/Zm00001d012561/Zm00001d032495/Zm00001d027585/Zm00001d011080/Zm00001d024960/Zm00001d002479/Zm00001d028793/Zm00001d034673/Zm00001d021901/Zm00001d037719/Zm00001d016705/Zm00001d037969/Zm00001d029628/Zm00001d053639/Zm00001d019895/Zm00001d028814/Zm00001d024913/Zm00001d0…	-/cystatin6/pathogenesis-related protein6/-/general regulatory factor1/-/-/cystatin5/-/cystatin2/-/cyclin-dependent kinase inhibitor3/subtilisin-chymotrypsin inhibitor homolog1/-/-/-/-/stress-induced protein1/-/-/-/cystatin7/-/-/-/-/-/-/wound induced protein1/-/cystatin10/corn-activated Hageman factor inhibitor1/cyclin-dependent kinase inhibitor6/-/-/-/-/-/-/-/-/-	42	32	Zm00001d023811/Zm00001d029630/Zm00001d024996/Zm00001d003401/Zm00001d047705/Zm00001d040245/Zm00001d010445/Zm00001d012561/Zm00001d032495/Zm00001d027585/Zm00001d011080/Zm00001d024960/Zm00001d002479/Zm00001d028793/Zm00001d034673/Zm00001d021901/Zm00001d037719/Zm00001d016705/Zm00001d037969/Zm00001d029628/Zm00001d053639/Zm00001d024913/Zm00001d011079/Zm00001d035386/Zm00001d008548/Zm00001d041830/Zm00001d0…	10	Zm00001d028816/Zm00001d038173/Zm00001d019895/Zm00001d028814/Zm00001d012068/Zm00001d052174/Zm00001d049722/Zm00001d049148/Zm00001d025482/Zm00001d040027
BP	GO:0000271	polysaccharide biosynthetic process	42/3084	205/17127	0.199195	1	Zm00001d021732/Zm00001d018716/Zm00001d005546/Zm00001d042627/Zm00001d024934/Zm00001d016806/Zm00001d050885/Zm00001d004545/Zm00001d033910/Zm00001d018701/Zm00001d027816/Zm00001d047842/Zm00001d047750/Zm00001d037636/Zm00001d029516/Zm00001d039131/Zm00001d005250/Zm00001d032385/Zm00001d033746/Zm00001d041972/Zm00001d042840/Zm00001d038076/Zm00001d018562/Zm00001d039660/Zm00001d042279/Zm00001d005478/Zm00001d0…	-/-/ADP glucose pyrophosphorylase small subunit embryo 1/-/-/-/-/-/ADP glucose pyrophosphorylase large subunit leaf1AGPL4/-/-/-/-/cellulose synthase2/-/ADP glucose pyrophosphorylase2/cellulose synthase9/ADP glucose pyrophosphorylase small subunit leaf1/phosphoglucomutase1/-/sedoheptulose bisphosphatase1/-/-/cellulose synthase3/-/-/-/pullulanase-type starch debranching enzyme1/-/shrunken2/brittle …	42	13	Zm00001d021732/Zm00001d018716/Zm00001d016806/Zm00001d050885/Zm00001d018701/Zm00001d027816/Zm00001d039131/Zm00001d004438/Zm00001d044872/Zm00001d021731/Zm00001d047657/Zm00001d007231/Zm00001d025547	29	Zm00001d005546/Zm00001d042627/Zm00001d024934/Zm00001d004545/Zm00001d033910/Zm00001d047842/Zm00001d047750/Zm00001d037636/Zm00001d029516/Zm00001d005250/Zm00001d032385/Zm00001d033746/Zm00001d041972/Zm00001d042840/Zm00001d038076/Zm00001d018562/Zm00001d039660/Zm00001d042279/Zm00001d005478/Zm00001d012224/Zm00001d044828/Zm00001d044129/Zm00001d050032/Zm00001d024531/Zm00001d014865/Zm00001d013524/Zm00001d0…
BP	GO:0022618	ribonucleoprotein complex assembly	42/3084	232/17127	0.51176	1	Zm00001d012161/Zm00001d035763/Zm00001d035201/Zm00001d027442/Zm00001d042525/Zm00001d048346/Zm00001d006871/Zm00001d017047/Zm00001d010016/Zm00001d025413/Zm00001d009596/Zm00001d047296/Zm00001d051543/Zm00001d037929/Zm00001d050923/Zm00001d036567/Zm00001d050921/Zm00001d028807/Zm00001d013282/Zm00001d053636/Zm00001d048253/Zm00001d038475/Zm00001d018979/Zm00001d042023/Zm00001d049619/Zm00001d042024/Zm00001d0…	-/-/60S acidic ribosomal protein P0/-/60S ribosomal protein L5-1 homolog a/acidic ribosomal protein P40/-/-/-/-/E. coli Ras-like protein1/-/-/-/-/-/-/-/-/rps8/-/ribosome export associated1/-/-/-/-/-/-/-/-/-/-/-/-/rps8/-/-/-/-/-/-/-	42	2	Zm00001d035763/Zm00001d008223	40	Zm00001d012161/Zm00001d035201/Zm00001d027442/Zm00001d042525/Zm00001d048346/Zm00001d006871/Zm00001d017047/Zm00001d010016/Zm00001d025413/Zm00001d009596/Zm00001d047296/Zm00001d051543/Zm00001d037929/Zm00001d050923/Zm00001d036567/Zm00001d050921/Zm00001d028807/Zm00001d013282/Zm00001d053636/Zm00001d048253/Zm00001d038475/Zm00001d018979/Zm00001d042023/Zm00001d049619/Zm00001d042024/Zm00001d028377/Zm00001d0…
BP	GO:0009123	nucleoside monophosphate metabolic process	41/3084	268/17127	0.894961	1	Zm00001d039865/Zm00001d043834/Zm00001d021620/Zm00001d047789/Zm00001d029250/Zm00001d039512/Zm00001d017271/Zm00001d051157/Zm00001d038579/Zm00001d008491/Zm00001d002003/Zm00001d010672/Zm00001d033775/Zm00001d042005/Zm00001d052233/Zm00001d018069/Zm00001d043986/Zm00001d051001/Zm00001d037813/Zm00001d003017/Zm00001d037982/Zm00001d017830/Zm00001d036537/Zm00001d039422/ZeamMp161/Zm00001d028921/ZeamMp051/Zm00…	triose phosphate isomerase4/-/ATP synthase chloroplast subunit2/-/-/hexokinase1/-/-/-/-/-/-/-/-/-/ATP synthase chloroplast subunit1/-/glyceraldehyde-3-phosphate dehydrogenase3/-/-/-/-/-/-/-/-/-/-/-/-/-/-/-/-/-/-/COX1/-/-/-/-	41	13	Zm00001d039865/Zm00001d029250/Zm00001d039512/Zm00001d008491/Zm00001d052233/Zm00001d003017/Zm00001d037982/ZeamMp161/ZeamMp051/Zm00001d025659/ZeamMp136/Zm00001d010375/Zm00001d029316	28	Zm00001d043834/Zm00001d021620/Zm00001d047789/Zm00001d017271/Zm00001d051157/Zm00001d038579/Zm00001d002003/Zm00001d010672/Zm00001d033775/Zm00001d042005/Zm00001d018069/Zm00001d043986/Zm00001d051001/Zm00001d037813/Zm00001d017830/Zm00001d036537/Zm00001d039422/Zm00001d028921/Zm00001d005114/Zm00001d006928/Zm00001d050612/Zm00001d026610/Zm00001d024051/Zm00001d011803/Zm00001d010200/Zm00001d042600/Zm00001d0…
BP	GO:0010629	negative regulation of gene expression	41/3084	378/17127	0.999962	1	Zm00001d026657/Zm00001d012052/Zm00001d034059/Zm00001d002601/Zm00001d004881/Zm00001d031908/Zm00001d020486/Zm00001d032894/Zm00001d008618/Zm00001d032158/Zm00001d053682/Zm00001d015314/Zm00001d012160/Zm00001d008785/Zm00001d008249/Zm00001d022069/Zm00001d013278/Zm00001d017216/Zm00001d024698/Zm00001d022032/Zm00001d018891/Zm00001d030398/Zm00001d009522/Zm00001d035256/Zm00001d040986/Zm00001d022236/Zm00001d0…	-/-/ribosomal protein L13A homolog/-/OVATE-transcription factor 10/-/-/-/-/-/C3H-transcription factor 338/-/-/OVATE-transcription factor 32/argonaute4a/-/PHD-transcription factor 25/-/fertilization independent endosperm2/ribosome-inactivating protein2/chloroplast RNA processing4/-/RNase PH homolog/ragged seedling1/-/-/GNAT-transcription factor 26/RNA-dependent RNA polymerase6/-/mediator of paramu…	41	10	Zm00001d002601/Zm00001d004881/Zm00001d020486/Zm00001d032158/Zm00001d053682/Zm00001d022069/Zm00001d022032/Zm00001d034382/Zm00001d004899/Zm00001d008431	31	Zm00001d026657/Zm00001d012052/Zm00001d034059/Zm00001d031908/Zm00001d032894/Zm00001d008618/Zm00001d015314/Zm00001d012160/Zm00001d008785/Zm00001d008249/Zm00001d013278/Zm00001d017216/Zm00001d024698/Zm00001d018891/Zm00001d030398/Zm00001d009522/Zm00001d035256/Zm00001d040986/Zm00001d022236/Zm00001d018218/Zm00001d040988/Zm00001d001973/Zm00001d003378/Zm00001d026010/Zm00001d029067/Zm00001d034578/Zm00001d0…
BP	GO:0015711	organic anion transport	40/3084	214/17127	0.424302	1	Zm00001d023593/Zm00001d042135/Zm00001d033718/Zm00001d044387/Zm00001d000021/Zm00001d049640/Zm00001d017282/Zm00001d044192/Zm00001d032383/Zm00001d006679/Zm00001d035162/Zm00001d042801/Zm00001d001984/Zm00001d018598/Zm00001d046667/Zm00001d035007/Zm00001d023596/Zm00001d025665/Zm00001d006511/Zm00001d025869/Zm00001d046586/Zm00001d042809/Zm00001d023592/Zm00001d014611/Zm00001d035166/Zm00001d004340/Zm00001d0…	-/-/-/-/glucose 6-phosphate/phosphate translocator1/-/-/-/-/-/-/-/-/-/-/-/-/-/-/-/-/auxin transporter-like1/-/-/-/-/-/-/-/-/-/-/uaz282/-/-/-/-/-/-/-	40	25	Zm00001d042135/Zm00001d033718/Zm00001d000021/Zm00001d049640/Zm00001d017282/Zm00001d044192/Zm00001d006679/Zm00001d035162/Zm00001d042801/Zm00001d001984/Zm00001d018598/Zm00001d046667/Zm00001d035007/Zm00001d025665/Zm00001d006511/Zm00001d046586/Zm00001d014611/Zm00001d035166/Zm00001d007079/Zm00001d017880/Zm00001d003422/Zm00001d002673/Zm00001d024198/Zm00001d002176/Zm00001d003749	15	Zm00001d023593/Zm00001d044387/Zm00001d032383/Zm00001d023596/Zm00001d025869/Zm00001d042809/Zm00001d023592/Zm00001d004340/Zm00001d039392/Zm00001d037057/Zm00001d032430/Zm00001d016280/Zm00001d046235/Zm00001d019206/Zm00001d025156
BP	GO:0048869	cellular developmental process	40/3084	251/17127	0.826673	1	Zm00001d053220/Zm00001d043611/Zm00001d014029/Zm00001d010201/Zm00001d027816/Zm00001d013164/Zm00001d025864/Zm00001d028325/Zm00001d017268/Zm00001d005029/Zm00001d032024/Zm00001d004639/Zm00001d051149/Zm00001d006828/Zm00001d041277/Zm00001d052380/Zm00001d005965/Zm00001d045738/Zm00001d038973/Zm00001d004640/Zm00001d017383/Zm00001d006504/Zm00001d042042/Zm00001d038469/Zm00001d020408/Zm00001d032240/Zm00001d0…	myb transcription factor 42/MYB-transcription factor 151/-/MYB-transcription factor 25/-/MYB-transcription factor 12/MYB-transcription factor 132/brassinosteroid synthesis1/MYB-transcription factor 41/GRAS-transcription factor 37/myb transcription factor38/-/myb transcription factor39/-/C2C2-YABBY-transcription factor 5/scarecrow1/-/-/-/-/MYB-transcription factor 26/-/-/-/MYB-transcription factor…	40	20	Zm00001d053220/Zm00001d043611/Zm00001d014029/Zm00001d027816/Zm00001d013164/Zm00001d032024/Zm00001d006828/Zm00001d041277/Zm00001d017383/Zm00001d042042/Zm00001d038469/Zm00001d020408/Zm00001d032240/Zm00001d028216/Zm00001d017391/Zm00001d048337/Zm00001d014205/Zm00001d023282/Zm00001d005760/Zm00001d031109	20	Zm00001d010201/Zm00001d025864/Zm00001d028325/Zm00001d017268/Zm00001d005029/Zm00001d004639/Zm00001d051149/Zm00001d052380/Zm00001d005965/Zm00001d045738/Zm00001d038973/Zm00001d004640/Zm00001d006504/Zm00001d044194/Zm00001d022386/Zm00001d023425/Zm00001d019700/Zm00001d009090/Zm00001d022227/Zm00001d002476
BP	GO:0034655	nucleobase-containing compound catabolic process	40/3084	281/17127	0.962016	1	Zm00001d026657/Zm00001d039865/Zm00001d031958/Zm00001d039512/Zm00001d020486/Zm00001d019279/Zm00001d032894/Zm00001d002035/Zm00001d038579/Zm00001d043674/Zm00001d005459/Zm00001d019280/Zm00001d008491/Zm00001d032158/Zm00001d053682/Zm00001d010672/Zm00001d052233/Zm00001d043986/Zm00001d003427/Zm00001d051001/Zm00001d015314/Zm00001d017830/Zm00001d036537/Zm00001d017216/Zm00001d018891/Zm00001d030398/Zm00001d0…	-/triose phosphate isomerase4/-/hexokinase1/-/cytidine deaminase1/-/-/-/-/cytidine deaminase2/-/-/-/C3H-transcription factor 338/-/-/-/-/glyceraldehyde-3-phosphate dehydrogenase3/-/-/-/-/chloroplast RNA processing4/-/RNase PH homolog/-/-/-/flap endonuclease1/-/-/-/-/-/-/-/-/luteus15	40	16	Zm00001d039865/Zm00001d031958/Zm00001d039512/Zm00001d020486/Zm00001d019279/Zm00001d002035/Zm00001d043674/Zm00001d005459/Zm00001d019280/Zm00001d008491/Zm00001d032158/Zm00001d053682/Zm00001d052233/Zm00001d015372/Zm00001d025659/Zm00001d010375	24	Zm00001d026657/Zm00001d032894/Zm00001d038579/Zm00001d010672/Zm00001d043986/Zm00001d003427/Zm00001d051001/Zm00001d015314/Zm00001d017830/Zm00001d036537/Zm00001d017216/Zm00001d018891/Zm00001d030398/Zm00001d009522/Zm00001d022236/Zm00001d025859/Zm00001d001973/Zm00001d038855/Zm00001d026010/Zm00001d034578/Zm00001d013489/Zm00001d051629/Zm00001d033405/Zm00001d036698
BP	GO:0003006	developmental process involved in reproduction	40/3084	318/17127	0.996752	1	Zm00001d017429/Zm00001d038863/Zm00001d015837/Zm00001d034175/Zm00001d031494/Zm00001d035440/Zm00001d023223/Zm00001d033422/Zm00001d048856/Zm00001d026649/Zm00001d007905/Zm00001d039156/Zm00001d015468/Zm00001d014297/Zm00001d043986/Zm00001d028432/Zm00001d036131/Zm00001d018364/Zm00001d017825/Zm00001d036228/Zm00001d017566/Zm00001d022184/Zm00001d009773/Zm00001d013597/Zm00001d051620/Zm00001d024783/Zm00001d0…	yellow stripe1/-/-/-/-/low temperature-induced protein15/-/GTP binding protein2/seryl-tRNA synthetase/opaque endosperm7/-/-/-/histidine kinase3/-/CCAAT-HAP5-transcription factor 511/-/-/-/-/-/-/-/-/-/bHLH-transcription factor 117/pentatricopeptide repeat-containing protein103/-/GRAS-transcription factor 46/indeterminate floral apex1/-/crinkly4/yabby15/-/-/-/-/-/-/silky1	40	20	Zm00001d017429/Zm00001d038863/Zm00001d035440/Zm00001d026649/Zm00001d039156/Zm00001d015468/Zm00001d014297/Zm00001d018364/Zm00001d017825/Zm00001d036228/Zm00001d022184/Zm00001d051620/Zm00001d024783/Zm00001d042042/Zm00001d028216/Zm00001d017391/Zm00001d000176/Zm00001d017427/Zm00001d050671/Zm00001d036425	20	Zm00001d015837/Zm00001d034175/Zm00001d031494/Zm00001d023223/Zm00001d033422/Zm00001d048856/Zm00001d007905/Zm00001d043986/Zm00001d028432/Zm00001d036131/Zm00001d017566/Zm00001d009773/Zm00001d013597/Zm00001d007838/Zm00001d044065/Zm00001d016037/Zm00001d023425/Zm00001d033849/Zm00001d003210/Zm00001d032399
BP	GO:0042273	ribosomal large subunit biogenesis	39/3084	123/17127	0.000161395	0.00861575	Zm00001d012161/Zm00001d035201/Zm00001d027442/Zm00001d042525/Zm00001d006100/Zm00001d042772/Zm00001d031640/Zm00001d017047/Zm00001d002395/Zm00001d010016/Zm00001d006287/Zm00001d008594/Zm00001d004052/Zm00001d020201/Zm00001d051543/Zm00001d025160/Zm00001d005642/Zm00001d050193/Zm00001d050923/Zm00001d042113/Zm00001d050921/Zm00001d052075/Zm00001d040768/Zm00001d017914/Zm00001d038475/Zm00001d027714/Zm00001d0…	-/60S acidic ribosomal protein P0/-/60S ribosomal protein L5-1 homolog a/-/-/-/-/-/-/-/-/-/-/-/-/-/-/-/-/-/-/-/-/ribosome export associated1/-/-/-/-/-/-/-/-/-/-/-/-/-/-	39	0		39	Zm00001d012161/Zm00001d035201/Zm00001d027442/Zm00001d042525/Zm00001d006100/Zm00001d042772/Zm00001d031640/Zm00001d017047/Zm00001d002395/Zm00001d010016/Zm00001d006287/Zm00001d008594/Zm00001d004052/Zm00001d020201/Zm00001d051543/Zm00001d025160/Zm00001d005642/Zm00001d050193/Zm00001d050923/Zm00001d042113/Zm00001d050921/Zm00001d052075/Zm00001d040768/Zm00001d017914/Zm00001d038475/Zm00001d027714/Zm00001d0…
BP	GO:0042546	cell wall biogenesis	39/3084	159/17127	0.0234103	0.348573	Zm00001d021732/Zm00001d018716/Zm00001d042627/Zm00001d024934/Zm00001d016806/Zm00001d004545/Zm00001d018701/Zm00001d027816/Zm00001d047750/Zm00001d037636/Zm00001d028826/Zm00001d048907/Zm00001d005250/Zm00001d041972/Zm00001d009309/Zm00001d038076/Zm00001d039660/Zm00001d021667/Zm00001d042279/Zm00001d005478/Zm00001d024071/Zm00001d052651/Zm00001d014613/Zm00001d012224/Zm00001d052864/Zm00001d024531/Zm00001d0…	-/-/-/-/-/-/-/-/-/cellulose synthase2/roothair defective3/-/cellulose synthase9/-/-/-/cellulose synthase3/-/-/-/-/-/-/-/-/-/-/-/-/-/-/-/cellulose synthase 12/-/-/-/-/-/-	39	18	Zm00001d021732/Zm00001d018716/Zm00001d016806/Zm00001d018701/Zm00001d027816/Zm00001d028826/Zm00001d021667/Zm00001d024071/Zm00001d052651/Zm00001d014613/Zm00001d044872/Zm00001d021731/Zm00001d008525/Zm00001d043929/Zm00001d007231/Zm00001d002412/Zm00001d025547/Zm00001d014617	21	Zm00001d042627/Zm00001d024934/Zm00001d004545/Zm00001d047750/Zm00001d037636/Zm00001d048907/Zm00001d005250/Zm00001d041972/Zm00001d009309/Zm00001d038076/Zm00001d039660/Zm00001d042279/Zm00001d005478/Zm00001d012224/Zm00001d052864/Zm00001d024531/Zm00001d007213/Zm00001d003239/Zm00001d020531/Zm00001d028219/Zm00001d044775
BP	GO:0007166	cell surface receptor signaling pathway	39/3084	238/17127	0.767888	1	Zm00001d007363/Zm00001d000298/Zm00001d018431/Zm00001d004524/Zm00001d048680/Zm00001d045839/Zm00001d022492/Zm00001d024678/Zm00001d016009/Zm00001d019411/Zm00001d046941/Zm00001d003021/Zm00001d002446/Zm00001d045184/Zm00001d027508/Zm00001d021897/Zm00001d014952/Zm00001d001781/Zm00001d038915/Zm00001d019413/Zm00001d053080/Zm00001d040324/Zm00001d003070/Zm00001d051741/Zm00001d010971/Zm00001d003019/Zm00001d0…	-/-/-/-/-/-/-/-/-/-/-/-/-/-/-/-/-/-/-/-/-/-/-/-/-/-/-/-/-/-/-/-/-/-/-/-/-/-/-	39	23	Zm00001d007363/Zm00001d000298/Zm00001d018431/Zm00001d004524/Zm00001d045839/Zm00001d022492/Zm00001d024678/Zm00001d016009/Zm00001d019411/Zm00001d003021/Zm00001d045184/Zm00001d021897/Zm00001d014952/Zm00001d019413/Zm00001d053080/Zm00001d040324/Zm00001d003070/Zm00001d003019/Zm00001d005682/Zm00001d020568/Zm00001d002905/Zm00001d016879/Zm00001d027849	16	Zm00001d048680/Zm00001d046941/Zm00001d002446/Zm00001d027508/Zm00001d001781/Zm00001d038915/Zm00001d051741/Zm00001d010971/Zm00001d046561/Zm00001d019334/Zm00001d043562/Zm00001d002979/Zm00001d046423/Zm00001d041938/Zm00001d031407/Zm00001d017264
BP	GO:0019220	regulation of phosphate metabolic process	39/3084	245/17127	0.826094	1	Zm00001d023811/Zm00001d028816/Zm00001d003401/Zm00001d052147/Zm00001d047705/Zm00001d009480/Zm00001d010445/Zm00001d053894/Zm00001d027585/Zm00001d038579/Zm00001d038923/Zm00001d002479/Zm00001d045480/Zm00001d028793/Zm00001d010672/Zm00001d037719/Zm00001d017403/Zm00001d021583/Zm00001d053639/Zm00001d018128/Zm00001d017441/Zm00001d043740/Zm00001d019895/Zm00001d020355/Zm00001d011654/Zm00001d028814/Zm00001d0…	-/pathogenesis-related protein6/general regulatory factor1/-/-/receptor for activated C kinase2/-/-/cyclin-dependent kinase inhibitor3/-/receptor for activated C kinase1/-/-/-/-/-/autophagy13b/-/-/-/-/-/-/-/-/-/-/-/-/-/MAP kinase kinase kinase18/cyclin-dependent kinase inhibitor6/-/-/-/-/-/-/asceapen1	39	16	Zm00001d023811/Zm00001d003401/Zm00001d052147/Zm00001d047705/Zm00001d010445/Zm00001d027585/Zm00001d002479/Zm00001d045480/Zm00001d028793/Zm00001d037719/Zm00001d017403/Zm00001d021583/Zm00001d053639/Zm00001d017441/Zm00001d015092/Zm00001d028092	23	Zm00001d028816/Zm00001d009480/Zm00001d053894/Zm00001d038579/Zm00001d038923/Zm00001d010672/Zm00001d018128/Zm00001d043740/Zm00001d019895/Zm00001d020355/Zm00001d011654/Zm00001d028814/Zm00001d002688/Zm00001d024409/Zm00001d017215/Zm00001d048143/Zm00001d011655/Zm00001d052174/Zm00001d048127/Zm00001d021745/Zm00001d006254/Zm00001d041345/Zm00001d020772
BP	GO:0051174	regulation of phosphorus metabolic process	39/3084	245/17127	0.826094	1	Zm00001d023811/Zm00001d028816/Zm00001d003401/Zm00001d052147/Zm00001d047705/Zm00001d009480/Zm00001d010445/Zm00001d053894/Zm00001d027585/Zm00001d038579/Zm00001d038923/Zm00001d002479/Zm00001d045480/Zm00001d028793/Zm00001d010672/Zm00001d037719/Zm00001d017403/Zm00001d021583/Zm00001d053639/Zm00001d018128/Zm00001d017441/Zm00001d043740/Zm00001d019895/Zm00001d020355/Zm00001d011654/Zm00001d028814/Zm00001d0…	-/pathogenesis-related protein6/general regulatory factor1/-/-/receptor for activated C kinase2/-/-/cyclin-dependent kinase inhibitor3/-/receptor for activated C kinase1/-/-/-/-/-/autophagy13b/-/-/-/-/-/-/-/-/-/-/-/-/-/MAP kinase kinase kinase18/cyclin-dependent kinase inhibitor6/-/-/-/-/-/-/asceapen1	39	16	Zm00001d023811/Zm00001d003401/Zm00001d052147/Zm00001d047705/Zm00001d010445/Zm00001d027585/Zm00001d002479/Zm00001d045480/Zm00001d028793/Zm00001d037719/Zm00001d017403/Zm00001d021583/Zm00001d053639/Zm00001d017441/Zm00001d015092/Zm00001d028092	23	Zm00001d028816/Zm00001d009480/Zm00001d053894/Zm00001d038579/Zm00001d038923/Zm00001d010672/Zm00001d018128/Zm00001d043740/Zm00001d019895/Zm00001d020355/Zm00001d011654/Zm00001d028814/Zm00001d002688/Zm00001d024409/Zm00001d017215/Zm00001d048143/Zm00001d011655/Zm00001d052174/Zm00001d048127/Zm00001d021745/Zm00001d006254/Zm00001d041345/Zm00001d020772
BP	GO:0044093	positive regulation of molecular function	39/3084	256/17127	0.895392	1	Zm00001d052147/Zm00001d048593/Zm00001d019048/Zm00001d005812/Zm00001d053894/Zm00001d032044/Zm00001d051676/Zm00001d045480/Zm00001d000241/Zm00001d017403/Zm00001d021583/Zm00001d038820/Zm00001d043740/Zm00001d020355/Zm00001d011654/Zm00001d004639/Zm00001d047591/Zm00001d002688/Zm00001d007081/Zm00001d038404/Zm00001d043386/Zm00001d016016/Zm00001d050905/Zm00001d010564/Zm00001d004640/Zm00001d044086/Zm00001d0…	-/RUBISCO activase2/-/-/-/-/-/-/-/autophagy13b/-/-/-/-/-/-/-/-/-/-/-/-/-/-/-/-/-/-/chaperonin10/-/MAP kinase kinase kinase18/-/-/-/cell division cycle201/-/-/-/-	39	13	Zm00001d052147/Zm00001d019048/Zm00001d032044/Zm00001d051676/Zm00001d045480/Zm00001d017403/Zm00001d021583/Zm00001d038820/Zm00001d047591/Zm00001d043386/Zm00001d016016/Zm00001d050905/Zm00001d052101	26	Zm00001d048593/Zm00001d005812/Zm00001d053894/Zm00001d000241/Zm00001d043740/Zm00001d020355/Zm00001d011654/Zm00001d004639/Zm00001d002688/Zm00001d007081/Zm00001d038404/Zm00001d010564/Zm00001d004640/Zm00001d044086/Zm00001d015228/Zm00001d015227/Zm00001d011877/Zm00001d011655/Zm00001d042962/Zm00001d050119/Zm00001d049872/Zm00001d000168/Zm00001d038405/Zm00001d033318/Zm00001d035913/Zm00001d014616
BP	GO:0031399	regulation of protein modification process	39/3084	262/17127	0.922855	1	Zm00001d023811/Zm00001d028816/Zm00001d003401/Zm00001d052147/Zm00001d047705/Zm00001d009480/Zm00001d010445/Zm00001d053894/Zm00001d027585/Zm00001d038923/Zm00001d002479/Zm00001d045480/Zm00001d028793/Zm00001d037719/Zm00001d017403/Zm00001d021583/Zm00001d053639/Zm00001d018128/Zm00001d017441/Zm00001d043740/Zm00001d019895/Zm00001d020355/Zm00001d011654/Zm00001d028814/Zm00001d002688/Zm00001d024409/Zm00001d0…	-/pathogenesis-related protein6/general regulatory factor1/-/-/receptor for activated C kinase2/-/-/cyclin-dependent kinase inhibitor3/receptor for activated C kinase1/-/-/-/-/autophagy13b/-/-/-/-/-/-/-/-/-/-/-/-/JUMONJI-transcription factor 3/-/MAP kinase kinase kinase18/cyclin-dependent kinase inhibitor6/-/-/-/cell division cycle201/-/-/-/asceapen1	39	16	Zm00001d023811/Zm00001d003401/Zm00001d052147/Zm00001d047705/Zm00001d010445/Zm00001d027585/Zm00001d002479/Zm00001d045480/Zm00001d028793/Zm00001d037719/Zm00001d017403/Zm00001d021583/Zm00001d053639/Zm00001d017441/Zm00001d015092/Zm00001d028092	23	Zm00001d028816/Zm00001d009480/Zm00001d053894/Zm00001d038923/Zm00001d018128/Zm00001d043740/Zm00001d019895/Zm00001d020355/Zm00001d011654/Zm00001d028814/Zm00001d002688/Zm00001d024409/Zm00001d017215/Zm00001d047491/Zm00001d048143/Zm00001d011655/Zm00001d052174/Zm00001d048127/Zm00001d021745/Zm00001d000168/Zm00001d006254/Zm00001d041345/Zm00001d020772
BP	GO:0033692	cellular polysaccharide biosynthetic process	38/3084	181/17127	0.169345	0.958776	Zm00001d021732/Zm00001d018716/Zm00001d005546/Zm00001d042627/Zm00001d024934/Zm00001d016806/Zm00001d050885/Zm00001d004545/Zm00001d033910/Zm00001d018701/Zm00001d027816/Zm00001d047842/Zm00001d047750/Zm00001d037636/Zm00001d039131/Zm00001d005250/Zm00001d032385/Zm00001d033746/Zm00001d041972/Zm00001d042840/Zm00001d038076/Zm00001d018562/Zm00001d039660/Zm00001d042279/Zm00001d005478/Zm00001d012224/Zm00001d0…	-/-/ADP glucose pyrophosphorylase small subunit embryo 1/-/-/-/-/-/ADP glucose pyrophosphorylase large subunit leaf1AGPL4/-/-/-/-/cellulose synthase2/ADP glucose pyrophosphorylase2/cellulose synthase9/ADP glucose pyrophosphorylase small subunit leaf1/phosphoglucomutase1/-/sedoheptulose bisphosphatase1/-/-/cellulose synthase3/-/-/-/pullulanase-type starch debranching enzyme1/shrunken2/brittle endo…	38	13	Zm00001d021732/Zm00001d018716/Zm00001d016806/Zm00001d050885/Zm00001d018701/Zm00001d027816/Zm00001d039131/Zm00001d004438/Zm00001d044872/Zm00001d021731/Zm00001d047657/Zm00001d007231/Zm00001d025547	25	Zm00001d005546/Zm00001d042627/Zm00001d024934/Zm00001d004545/Zm00001d033910/Zm00001d047842/Zm00001d047750/Zm00001d037636/Zm00001d005250/Zm00001d032385/Zm00001d033746/Zm00001d041972/Zm00001d042840/Zm00001d038076/Zm00001d018562/Zm00001d039660/Zm00001d042279/Zm00001d005478/Zm00001d012224/Zm00001d044129/Zm00001d050032/Zm00001d024531/Zm00001d014865/Zm00001d003239/Zm00001d020531
BP	GO:0005996	monosaccharide metabolic process	38/3084	185/17127	0.208163	1	Zm00001d047893/Zm00001d010172/Zm00001d003429/Zm00001d042536/Zm00001d039865/Zm00001d030285/Zm00001d027488/Zm00001d028952/Zm00001d039702/Zm00001d020835/Zm00001d047797/Zm00001d014689/Zm00001d038579/Zm00001d045763/Zm00001d029502/Zm00001d010672/Zm00001d002668/Zm00001d046182/Zm00001d028471/Zm00001d051001/Zm00001d030282/Zm00001d020986/Zm00001d003434/Zm00001d028562/Zm00001d033746/Zm00001d042840/Zm00001d0…	phosphoenolpyruvate carboxykinase homolog2/-/glyceraldehyde-3-phosphate dehydrogenase1/fructokinase1/triose phosphate isomerase4/-/glyceraldehyde phosphate dehydrogenase B1/-/-/-/-/-/-/-/-/-/-/-/phosphoenolpyruvate carboxykinase1/glyceraldehyde-3-phosphate dehydrogenase3/-/-/-/-/phosphoglucomutase1/sedoheptulose bisphosphatase1/-/-/-/-/-/-/-/-/-/-/-/-	38	15	Zm00001d047893/Zm00001d010172/Zm00001d042536/Zm00001d039865/Zm00001d028952/Zm00001d039702/Zm00001d020835/Zm00001d045763/Zm00001d002668/Zm00001d046182/Zm00001d028471/Zm00001d012367/Zm00001d020093/Zm00001d037367/Zm00001d008318	23	Zm00001d003429/Zm00001d030285/Zm00001d027488/Zm00001d047797/Zm00001d014689/Zm00001d038579/Zm00001d029502/Zm00001d010672/Zm00001d051001/Zm00001d030282/Zm00001d020986/Zm00001d003434/Zm00001d028562/Zm00001d033746/Zm00001d042840/Zm00001d035212/Zm00001d048323/Zm00001d025586/Zm00001d006640/Zm00001d021197/Zm00001d020943/Zm00001d015309/Zm00001d021448
BP	GO:0043085	positive regulation of catalytic activity	38/3084	243/17127	0.854157	1	Zm00001d052147/Zm00001d048593/Zm00001d019048/Zm00001d005812/Zm00001d053894/Zm00001d032044/Zm00001d051676/Zm00001d045480/Zm00001d000241/Zm00001d017403/Zm00001d021583/Zm00001d038820/Zm00001d043740/Zm00001d020355/Zm00001d011654/Zm00001d004639/Zm00001d002688/Zm00001d007081/Zm00001d038404/Zm00001d043386/Zm00001d016016/Zm00001d050905/Zm00001d010564/Zm00001d004640/Zm00001d044086/Zm00001d015228/Zm00001d0…	-/RUBISCO activase2/-/-/-/-/-/-/-/autophagy13b/-/-/-/-/-/-/-/-/-/-/-/-/-/-/-/-/-/chaperonin10/-/MAP kinase kinase kinase18/-/-/-/cell division cycle201/-/-/-/-	38	12	Zm00001d052147/Zm00001d019048/Zm00001d032044/Zm00001d051676/Zm00001d045480/Zm00001d017403/Zm00001d021583/Zm00001d038820/Zm00001d043386/Zm00001d016016/Zm00001d050905/Zm00001d052101	26	Zm00001d048593/Zm00001d005812/Zm00001d053894/Zm00001d000241/Zm00001d043740/Zm00001d020355/Zm00001d011654/Zm00001d004639/Zm00001d002688/Zm00001d007081/Zm00001d038404/Zm00001d010564/Zm00001d004640/Zm00001d044086/Zm00001d015228/Zm00001d015227/Zm00001d011877/Zm00001d011655/Zm00001d042962/Zm00001d050119/Zm00001d049872/Zm00001d000168/Zm00001d038405/Zm00001d033318/Zm00001d035913/Zm00001d014616
BP	GO:0007017	microtubule-based process	38/3084	253/17127	0.910352	1	Zm00001d020532/Zm00001d046996/Zm00001d045480/Zm00001d048731/Zm00001d021583/Zm00001d002937/Zm00001d001939/Zm00001d009233/Zm00001d041430/Zm00001d028073/Zm00001d027295/Zm00001d015348/Zm00001d020664/Zm00001d008216/Zm00001d043386/Zm00001d016016/Zm00001d037413/Zm00001d037593/Zm00001d037582/Zm00001d050905/Zm00001d021505/Zm00001d027715/Zm00001d033414/Zm00001d031943/Zm00001d021504/Zm00001d014271/Zm00001d0…	-/-/-/-/-/-/-/-/-/-/beta tubulin1/-/-/-/-/-/-/-/TUBG2/-/-/-/-/kinesin-related protein4/-/-/-/-/-/-/-/kinesin-related protein2/umc44a/-/-/-/-/-	38	18	Zm00001d020532/Zm00001d045480/Zm00001d048731/Zm00001d021583/Zm00001d041430/Zm00001d028073/Zm00001d027295/Zm00001d043386/Zm00001d016016/Zm00001d050905/Zm00001d031943/Zm00001d014271/Zm00001d028830/Zm00001d033080/Zm00001d045554/Zm00001d032565/Zm00001d031619/Zm00001d002115	20	Zm00001d046996/Zm00001d002937/Zm00001d001939/Zm00001d009233/Zm00001d015348/Zm00001d020664/Zm00001d008216/Zm00001d037413/Zm00001d037593/Zm00001d037582/Zm00001d021505/Zm00001d027715/Zm00001d033414/Zm00001d021504/Zm00001d040641/Zm00001d010525/Zm00001d008295/Zm00001d026103/Zm00001d043831/Zm00001d018441
BP	GO:1903047	mitotic cell cycle process	38/3084	254/17127	0.914864	1	Zm00001d021732/Zm00001d045480/Zm00001d037636/Zm00001d021583/Zm00001d018128/Zm00001d005250/Zm00001d041972/Zm00001d020664/Zm00001d011360/Zm00001d039660/Zm00001d010406/Zm00001d037593/Zm00001d044193/Zm00001d037582/Zm00001d005478/Zm00001d042708/Zm00001d013976/Zm00001d042706/Zm00001d048143/Zm00001d052072/Zm00001d045080/Zm00001d024531/Zm00001d021731/Zm00001d048127/Zm00001d021745/Zm00001d045655/Zm00001d0…	-/-/cellulose synthase2/-/-/cellulose synthase9/-/-/-/cellulose synthase3/minichromosome maintenance6/-/-/TUBG2/-/-/FHA-transcription factor 14/-/-/-/origin recognition complex1/-/-/-/-/-/-/-/-/-/-/minichromosome maintenance4/cellulose synthase 12/-/asceapen1/kinesin-related protein2/umc44a/-	38	9	Zm00001d021732/Zm00001d045480/Zm00001d021583/Zm00001d021731/Zm00001d045655/Zm00001d028092/Zm00001d042902/Zm00001d033907/Zm00001d045554	29	Zm00001d037636/Zm00001d018128/Zm00001d005250/Zm00001d041972/Zm00001d020664/Zm00001d011360/Zm00001d039660/Zm00001d010406/Zm00001d037593/Zm00001d044193/Zm00001d037582/Zm00001d005478/Zm00001d042708/Zm00001d013976/Zm00001d042706/Zm00001d048143/Zm00001d052072/Zm00001d045080/Zm00001d024531/Zm00001d048127/Zm00001d021745/Zm00001d022396/Zm00001d042128/Zm00001d044540/Zm00001d020531/Zm00001d041345/Zm00001d0…
BP	GO:0072594	establishment of protein localization to organelle	38/3084	275/17127	0.97445	1	Zm00001d046945/Zm00001d045544/Zm00001d015837/Zm00001d014090/Zm00001d052028/Zm00001d014811/Zm00001d032789/Zm00001d018358/Zm00001d035812/Zm00001d035937/Zm00001d027354/Zm00001d028586/Zm00001d000399/Zm00001d034139/Zm00001d046616/Zm00001d003612/Zm00001d052354/Zm00001d026696/Zm00001d012017/Zm00001d030340/Zm00001d047566/Zm00001d029142/Zm00001d043439/Zm00001d042044/Zm00001d012314/Zm00001d008871/Zm00001d0…	-/-/-/chaperonin 1/-/-/chaperonin2/-/-/-/-/-/chloroplast protein synthesis2/-/-/-/-/-/-/-/-/-/-/-/-/-/-/-/-/-/-/-/-/-/-/-/-/etched1	38	5	Zm00001d046945/Zm00001d052028/Zm00001d014811/Zm00001d046616/Zm00001d052354	33	Zm00001d045544/Zm00001d015837/Zm00001d014090/Zm00001d032789/Zm00001d018358/Zm00001d035812/Zm00001d035937/Zm00001d027354/Zm00001d028586/Zm00001d000399/Zm00001d034139/Zm00001d003612/Zm00001d026696/Zm00001d012017/Zm00001d030340/Zm00001d047566/Zm00001d029142/Zm00001d043439/Zm00001d042044/Zm00001d012314/Zm00001d008871/Zm00001d022275/Zm00001d029657/Zm00001d040712/Zm00001d038857/Zm00001d013417/Zm00001d0…
BP	GO:0048608	reproductive structure development	38/3084	281/17127	0.982592	1	Zm00001d017429/Zm00001d038863/Zm00001d015837/Zm00001d031494/Zm00001d035440/Zm00001d023223/Zm00001d033422/Zm00001d048856/Zm00001d026649/Zm00001d007905/Zm00001d039156/Zm00001d015468/Zm00001d014297/Zm00001d043986/Zm00001d028432/Zm00001d036131/Zm00001d018364/Zm00001d017825/Zm00001d036228/Zm00001d017566/Zm00001d022184/Zm00001d009773/Zm00001d013597/Zm00001d051620/Zm00001d024783/Zm00001d007838/Zm00001d0…	yellow stripe1/-/-/-/low temperature-induced protein15/-/GTP binding protein2/seryl-tRNA synthetase/opaque endosperm7/-/-/-/histidine kinase3/-/CCAAT-HAP5-transcription factor 511/-/-/-/-/-/-/-/-/-/bHLH-transcription factor 117/pentatricopeptide repeat-containing protein103/GRAS-transcription factor 46/indeterminate floral apex1/-/crinkly4/yabby15/-/-/-/-/-/-/silky1	38	19	Zm00001d017429/Zm00001d038863/Zm00001d035440/Zm00001d026649/Zm00001d039156/Zm00001d015468/Zm00001d014297/Zm00001d018364/Zm00001d017825/Zm00001d036228/Zm00001d022184/Zm00001d051620/Zm00001d024783/Zm00001d028216/Zm00001d017391/Zm00001d000176/Zm00001d017427/Zm00001d050671/Zm00001d036425	19	Zm00001d015837/Zm00001d031494/Zm00001d023223/Zm00001d033422/Zm00001d048856/Zm00001d007905/Zm00001d043986/Zm00001d028432/Zm00001d036131/Zm00001d017566/Zm00001d009773/Zm00001d013597/Zm00001d007838/Zm00001d044065/Zm00001d016037/Zm00001d023425/Zm00001d033849/Zm00001d003210/Zm00001d032399
BP	GO:0061458	reproductive system development	38/3084	283/17127	0.98474	1	Zm00001d017429/Zm00001d038863/Zm00001d015837/Zm00001d031494/Zm00001d035440/Zm00001d023223/Zm00001d033422/Zm00001d048856/Zm00001d026649/Zm00001d007905/Zm00001d039156/Zm00001d015468/Zm00001d014297/Zm00001d043986/Zm00001d028432/Zm00001d036131/Zm00001d018364/Zm00001d017825/Zm00001d036228/Zm00001d017566/Zm00001d022184/Zm00001d009773/Zm00001d013597/Zm00001d051620/Zm00001d024783/Zm00001d007838/Zm00001d0…	yellow stripe1/-/-/-/low temperature-induced protein15/-/GTP binding protein2/seryl-tRNA synthetase/opaque endosperm7/-/-/-/histidine kinase3/-/CCAAT-HAP5-transcription factor 511/-/-/-/-/-/-/-/-/-/bHLH-transcription factor 117/pentatricopeptide repeat-containing protein103/GRAS-transcription factor 46/indeterminate floral apex1/-/crinkly4/yabby15/-/-/-/-/-/-/silky1	38	19	Zm00001d017429/Zm00001d038863/Zm00001d035440/Zm00001d026649/Zm00001d039156/Zm00001d015468/Zm00001d014297/Zm00001d018364/Zm00001d017825/Zm00001d036228/Zm00001d022184/Zm00001d051620/Zm00001d024783/Zm00001d028216/Zm00001d017391/Zm00001d000176/Zm00001d017427/Zm00001d050671/Zm00001d036425	19	Zm00001d015837/Zm00001d031494/Zm00001d023223/Zm00001d033422/Zm00001d048856/Zm00001d007905/Zm00001d043986/Zm00001d028432/Zm00001d036131/Zm00001d017566/Zm00001d009773/Zm00001d013597/Zm00001d007838/Zm00001d044065/Zm00001d016037/Zm00001d023425/Zm00001d033849/Zm00001d003210/Zm00001d032399
BP	GO:0006970	response to osmotic stress	37/3084	140/17127	0.00831636	0.160472	Zm00001d028816/Zm00001d039933/Zm00001d025984/Zm00001d020702/Zm00001d047034/Zm00001d012052/Zm00001d035440/Zm00001d024499/Zm00001d031908/Zm00001d047841/Zm00001d032668/Zm00001d033925/Zm00001d038841/Zm00001d014600/Zm00001d039566/Zm00001d044285/Zm00001d014297/Zm00001d047548/Zm00001d029207/Zm00001d047542/Zm00001d028814/Zm00001d042117/Zm00001d003554/Zm00001d025508/Zm00001d008841/Zm00001d047753/Zm00001d0…	pathogenesis-related protein6/-/glutamic dehydrogenase2/-/-/-/low temperature-induced protein15/-/-/-/-/cystathionine beta synthase domain protein1/putative aldehyde dehydrogenase MIS1/-/heat shock protein18f/calcineurin B-like10/histidine kinase3/18 kda heat shock protein18a/-/-/-/-/-/-/heat shock protein18c/-/-/-/-/-/-/-/GRAS-transcription factor 46/-/-/-/-	37	23	Zm00001d039933/Zm00001d025984/Zm00001d020702/Zm00001d047034/Zm00001d035440/Zm00001d024499/Zm00001d047841/Zm00001d038841/Zm00001d039566/Zm00001d044285/Zm00001d014297/Zm00001d047548/Zm00001d029207/Zm00001d047542/Zm00001d003554/Zm00001d025508/Zm00001d008841/Zm00001d043536/Zm00001d017813/Zm00001d013527/Zm00001d039936/Zm00001d007271/Zm00001d038066	14	Zm00001d028816/Zm00001d012052/Zm00001d031908/Zm00001d032668/Zm00001d033925/Zm00001d014600/Zm00001d028814/Zm00001d042117/Zm00001d047753/Zm00001d039941/Zm00001d044065/Zm00001d008209/Zm00001d020256/Zm00001d046262
BP	GO:0009150	purine ribonucleotide metabolic process	37/3084	264/17127	0.965875	1	Zm00001d039865/Zm00001d043834/Zm00001d021620/Zm00001d047789/Zm00001d029250/Zm00001d039512/Zm00001d017271/Zm00001d051157/Zm00001d038579/Zm00001d008491/Zm00001d032060/Zm00001d002003/Zm00001d010672/Zm00001d033775/Zm00001d052233/Zm00001d018069/Zm00001d043986/Zm00001d051001/Zm00001d037813/Zm00001d003017/Zm00001d037982/Zm00001d017830/Zm00001d036537/Zm00001d039422/ZeamMp161/Zm00001d028921/Zm00001d051626…	triose phosphate isomerase4/-/ATP synthase chloroplast subunit2/-/-/hexokinase1/-/-/-/-/-/-/-/-/-/ATP synthase chloroplast subunit1/-/glyceraldehyde-3-phosphate dehydrogenase3/-/-/-/-/-/-/-/-/-/-/-/-/-/COX1/-/-/-/-/-	37	14	Zm00001d039865/Zm00001d029250/Zm00001d039512/Zm00001d008491/Zm00001d032060/Zm00001d052233/Zm00001d003017/Zm00001d037982/ZeamMp161/ZeamMp051/Zm00001d025659/ZeamMp136/Zm00001d010375/Zm00001d029316	23	Zm00001d043834/Zm00001d021620/Zm00001d047789/Zm00001d017271/Zm00001d051157/Zm00001d038579/Zm00001d002003/Zm00001d010672/Zm00001d033775/Zm00001d018069/Zm00001d043986/Zm00001d051001/Zm00001d037813/Zm00001d017830/Zm00001d036537/Zm00001d039422/Zm00001d028921/Zm00001d051626/Zm00001d005114/Zm00001d042600/Zm00001d051629/Zm00001d033405/Zm00001d017826
BP	GO:0006163	purine nucleotide metabolic process	37/3084	272/17127	0.979364	1	Zm00001d039865/Zm00001d043834/Zm00001d021620/Zm00001d047789/Zm00001d029250/Zm00001d039512/Zm00001d017271/Zm00001d051157/Zm00001d038579/Zm00001d008491/Zm00001d032060/Zm00001d002003/Zm00001d010672/Zm00001d033775/Zm00001d052233/Zm00001d018069/Zm00001d043986/Zm00001d051001/Zm00001d037813/Zm00001d003017/Zm00001d037982/Zm00001d017830/Zm00001d036537/Zm00001d039422/ZeamMp161/Zm00001d028921/Zm00001d051626…	triose phosphate isomerase4/-/ATP synthase chloroplast subunit2/-/-/hexokinase1/-/-/-/-/-/-/-/-/-/ATP synthase chloroplast subunit1/-/glyceraldehyde-3-phosphate dehydrogenase3/-/-/-/-/-/-/-/-/-/-/-/-/-/COX1/-/-/-/-/-	37	14	Zm00001d039865/Zm00001d029250/Zm00001d039512/Zm00001d008491/Zm00001d032060/Zm00001d052233/Zm00001d003017/Zm00001d037982/ZeamMp161/ZeamMp051/Zm00001d025659/ZeamMp136/Zm00001d010375/Zm00001d029316	23	Zm00001d043834/Zm00001d021620/Zm00001d047789/Zm00001d017271/Zm00001d051157/Zm00001d038579/Zm00001d002003/Zm00001d010672/Zm00001d033775/Zm00001d018069/Zm00001d043986/Zm00001d051001/Zm00001d037813/Zm00001d017830/Zm00001d036537/Zm00001d039422/Zm00001d028921/Zm00001d051626/Zm00001d005114/Zm00001d042600/Zm00001d051629/Zm00001d033405/Zm00001d017826
BP	GO:0019318	hexose metabolic process	36/3084	155/17127	0.0588283	0.579398	Zm00001d047893/Zm00001d010172/Zm00001d003429/Zm00001d042536/Zm00001d039865/Zm00001d030285/Zm00001d027488/Zm00001d039702/Zm00001d020835/Zm00001d014689/Zm00001d038579/Zm00001d045763/Zm00001d029502/Zm00001d010672/Zm00001d002668/Zm00001d046182/Zm00001d028471/Zm00001d051001/Zm00001d030282/Zm00001d020986/Zm00001d003434/Zm00001d028562/Zm00001d033746/Zm00001d042840/Zm00001d035212/Zm00001d048323/Zm00001d0…	phosphoenolpyruvate carboxykinase homolog2/-/glyceraldehyde-3-phosphate dehydrogenase1/fructokinase1/triose phosphate isomerase4/-/glyceraldehyde phosphate dehydrogenase B1/-/-/-/-/-/-/-/-/-/phosphoenolpyruvate carboxykinase1/glyceraldehyde-3-phosphate dehydrogenase3/-/-/-/-/phosphoglucomutase1/sedoheptulose bisphosphatase1/-/-/-/-/-/-/-/-/-/-/-/-	36	14	Zm00001d047893/Zm00001d010172/Zm00001d042536/Zm00001d039865/Zm00001d039702/Zm00001d020835/Zm00001d045763/Zm00001d002668/Zm00001d046182/Zm00001d028471/Zm00001d012367/Zm00001d020093/Zm00001d037367/Zm00001d008318	22	Zm00001d003429/Zm00001d030285/Zm00001d027488/Zm00001d014689/Zm00001d038579/Zm00001d029502/Zm00001d010672/Zm00001d051001/Zm00001d030282/Zm00001d020986/Zm00001d003434/Zm00001d028562/Zm00001d033746/Zm00001d042840/Zm00001d035212/Zm00001d048323/Zm00001d025586/Zm00001d006640/Zm00001d021197/Zm00001d020943/Zm00001d015309/Zm00001d021448
BP	GO:0006631	fatty acid metabolic process	36/3084	172/17127	0.182099	1	Zm00001d031449/Zm00001d023779/Zm00001d028406/Zm00001d053675/Zm00001d038755/Zm00001d048890/Zm00001d003533/Zm00001d016550/Zm00001d004125/Zm00001d015852/Zm00001d030343/Zm00001d053228/Zm00001d047931/Zm00001d031212/Zm00001d006866/Zm00001d002103/Zm00001d052931/Zm00001d003744/Zm00001d041220/Zm00001d043986/Zm00001d049351/Zm00001d017941/Zm00001d012033/Zm00001d016144/Zm00001d043328/Zm00001d045606/Zm00001d0…	lipoxygenase13/-/-/lipoxygenase10/-/-/tassel seed1/-/acetyl-CoA carboxylase2/lipoxygenase11/-/-/-/-/-/-/-/-/-/-/-/-/stearoyl-acyl-carrier-protein desaturase2/-/LIP1P-2/-/lipoxygenase7/-/-/stearoyl-acyl-carrier-protein desaturase3/-/-/-/-/-/-	36	14	Zm00001d031449/Zm00001d023779/Zm00001d038755/Zm00001d048890/Zm00001d015852/Zm00001d030343/Zm00001d052931/Zm00001d003744/Zm00001d041220/Zm00001d045606/Zm00001d029176/Zm00001d030165/Zm00001d012943/Zm00001d027766	22	Zm00001d028406/Zm00001d053675/Zm00001d003533/Zm00001d016550/Zm00001d004125/Zm00001d053228/Zm00001d047931/Zm00001d031212/Zm00001d006866/Zm00001d002103/Zm00001d043986/Zm00001d049351/Zm00001d017941/Zm00001d012033/Zm00001d016144/Zm00001d043328/Zm00001d025524/Zm00001d042540/Zm00001d005148/Zm00001d022144/Zm00001d037939/Zm00001d010510
BP	GO:0043414	macromolecule methylation	36/3084	212/17127	0.679494	1	Zm00001d039355/Zm00001d022469/Zm00001d010646/Zm00001d026291/Zm00001d036131/Zm00001d019697/Zm00001d011780/Zm00001d017566/Zm00001d031291/Zm00001d017887/Zm00001d015210/Zm00001d017897/Zm00001d024463/Zm00001d020810/Zm00001d044101/Zm00001d020188/Zm00001d013219/Zm00001d015229/Zm00001d024698/Zm00001d013597/Zm00001d006904/Zm00001d015228/Zm00001d026614/Zm00001d039477/Zm00001d045583/Zm00001d012771/Zm00001d0…	arabidopsis trithorax homolog4/-/set domain gene105/DNA methyl transferase2/-/-/-/-/-/-/-/-/-/-/-/-/-/-/fertilization independent endosperm2/-/-/-/-/-/-/-/-/-/DNA methyl transferase1/-/-/-/-/-/JUMONJI-transcription factor 13/chromatin complex subunit A 101	36	4	Zm00001d039355/Zm00001d022469/Zm00001d004109/Zm00001d033189	32	Zm00001d010646/Zm00001d026291/Zm00001d036131/Zm00001d019697/Zm00001d011780/Zm00001d017566/Zm00001d031291/Zm00001d017887/Zm00001d015210/Zm00001d017897/Zm00001d024463/Zm00001d020810/Zm00001d044101/Zm00001d020188/Zm00001d013219/Zm00001d015229/Zm00001d024698/Zm00001d013597/Zm00001d006904/Zm00001d015228/Zm00001d026614/Zm00001d039477/Zm00001d045583/Zm00001d012771/Zm00001d033849/Zm00001d018977/Zm00001d0…
BP	GO:0050793	regulation of developmental process	35/3084	193/17127	0.511138	1	Zm00001d040519/Zm00001d038863/Zm00001d035440/Zm00001d033422/Zm00001d026649/Zm00001d009626/Zm00001d039658/Zm00001d039156/Zm00001d015468/Zm00001d014297/Zm00001d029628/Zm00001d021459/Zm00001d028432/Zm00001d004639/Zm00001d018364/Zm00001d036228/Zm00001d008734/Zm00001d006828/Zm00001d038475/Zm00001d009773/Zm00001d047753/Zm00001d013597/Zm00001d005965/Zm00001d015743/Zm00001d024783/Zm00001d004640/Zm00001d0…	-/-/low temperature-induced protein15/GTP binding protein2/opaque endosperm7/protein phosphatase homolog9/bZIP-transcription factor 6/-/-/histidine kinase3/cystatin7/-/CCAAT-HAP5-transcription factor 511/-/-/-/bZIP-transcription factor 122/-/ribosome export associated1/-/-/-/-/bZIP-transcription factor 61/bHLH-transcription factor 117/-/GRAS-transcription factor 46/yabby15/-/-/-/-/-/-/JUMONJI-tra…	35	18	Zm00001d040519/Zm00001d038863/Zm00001d035440/Zm00001d026649/Zm00001d039658/Zm00001d039156/Zm00001d015468/Zm00001d014297/Zm00001d029628/Zm00001d021459/Zm00001d018364/Zm00001d036228/Zm00001d008734/Zm00001d006828/Zm00001d015743/Zm00001d024783/Zm00001d017391/Zm00001d000176	17	Zm00001d033422/Zm00001d009626/Zm00001d028432/Zm00001d004639/Zm00001d038475/Zm00001d009773/Zm00001d047753/Zm00001d013597/Zm00001d005965/Zm00001d004640/Zm00001d044065/Zm00001d043358/Zm00001d019700/Zm00001d003210/Zm00001d042574/Zm00001d043423/Zm00001d052933
BP	GO:0006399	tRNA metabolic process	35/3084	232/17127	0.89675	1	Zm00001d002104/Zm00001d032894/Zm00001d031674/Zm00001d048856/Zm00001d019280/Zm00001d007905/Zm00001d052622/Zm00001d003744/Zm00001d013113/Zm00001d008975/Zm00001d025060/Zm00001d052689/Zm00001d011780/Zm00001d048081/Zm00001d034251/Zm00001d012869/Zm00001d017897/Zm00001d024463/Zm00001d020810/Zm00001d009690/Zm00001d006904/Zm00001d034766/Zm00001d012787/Zm00001d051430/Zm00001d040583/Zm00001d039477/Zm00001d0…	-/-/-/seryl-tRNA synthetase/-/-/-/-/-/-/-/-/-/-/-/-/-/-/-/-/-/-/-/-/-/-/-/-/-/-/-/-/-/-/-	35	3	Zm00001d019280/Zm00001d003744/Zm00001d013113	32	Zm00001d002104/Zm00001d032894/Zm00001d031674/Zm00001d048856/Zm00001d007905/Zm00001d052622/Zm00001d008975/Zm00001d025060/Zm00001d052689/Zm00001d011780/Zm00001d048081/Zm00001d034251/Zm00001d012869/Zm00001d017897/Zm00001d024463/Zm00001d020810/Zm00001d009690/Zm00001d006904/Zm00001d034766/Zm00001d012787/Zm00001d051430/Zm00001d040583/Zm00001d039477/Zm00001d001973/Zm00001d016037/Zm00001d020900/Zm00001d0…
BP	GO:0009161	ribonucleoside monophosphate metabolic process	35/3084	235/17127	0.911807	1	Zm00001d039865/Zm00001d043834/Zm00001d021620/Zm00001d047789/Zm00001d029250/Zm00001d039512/Zm00001d017271/Zm00001d051157/Zm00001d038579/Zm00001d008491/Zm00001d002003/Zm00001d010672/Zm00001d033775/Zm00001d052233/Zm00001d018069/Zm00001d043986/Zm00001d051001/Zm00001d037813/Zm00001d003017/Zm00001d037982/Zm00001d017830/Zm00001d036537/Zm00001d039422/ZeamMp161/Zm00001d028921/ZeamMp051/Zm00001d005114/Zm00…	triose phosphate isomerase4/-/ATP synthase chloroplast subunit2/-/-/hexokinase1/-/-/-/-/-/-/-/-/ATP synthase chloroplast subunit1/-/glyceraldehyde-3-phosphate dehydrogenase3/-/-/-/-/-/-/-/-/-/-/-/-/-/COX1/-/-/-/-	35	13	Zm00001d039865/Zm00001d029250/Zm00001d039512/Zm00001d008491/Zm00001d052233/Zm00001d003017/Zm00001d037982/ZeamMp161/ZeamMp051/Zm00001d025659/ZeamMp136/Zm00001d010375/Zm00001d029316	22	Zm00001d043834/Zm00001d021620/Zm00001d047789/Zm00001d017271/Zm00001d051157/Zm00001d038579/Zm00001d002003/Zm00001d010672/Zm00001d033775/Zm00001d018069/Zm00001d043986/Zm00001d051001/Zm00001d037813/Zm00001d017830/Zm00001d036537/Zm00001d039422/Zm00001d028921/Zm00001d005114/Zm00001d026610/Zm00001d042600/Zm00001d051629/Zm00001d033405
BP	GO:0048285	organelle fission	35/3084	253/17127	0.969142	1	Zm00001d036001/Zm00001d045611/Zm00001d026669/Zm00001d004012/Zm00001d018128/Zm00001d001939/Zm00001d035898/Zm00001d020664/Zm00001d011360/Zm00001d037593/Zm00001d044193/Zm00001d037582/Zm00001d042708/Zm00001d014418/Zm00001d042706/Zm00001d048143/Zm00001d034278/Zm00001d052072/Zm00001d026193/Zm00001d021407/Zm00001d048127/Zm00001d021745/Zm00001d044278/Zm00001d045655/Zm00001d042902/Zm00001d033907/Zm00001d0…	-/-/-/-/-/-/-/-/-/-/-/TUBG2/-/-/-/-/-/-/-/-/-/-/recombination protein51 gene c/-/-/-/-/-/-/-/-/-/-/-/umc44a	35	8	Zm00001d036001/Zm00001d045611/Zm00001d045655/Zm00001d042902/Zm00001d033907/Zm00001d036637/Zm00001d032256/Zm00001d002834	27	Zm00001d026669/Zm00001d004012/Zm00001d018128/Zm00001d001939/Zm00001d035898/Zm00001d020664/Zm00001d011360/Zm00001d037593/Zm00001d044193/Zm00001d037582/Zm00001d042708/Zm00001d014418/Zm00001d042706/Zm00001d048143/Zm00001d034278/Zm00001d052072/Zm00001d026193/Zm00001d021407/Zm00001d048127/Zm00001d021745/Zm00001d044278/Zm00001d022396/Zm00001d042128/Zm00001d020675/Zm00001d025687/Zm00001d041345/Zm00001d0…
BP	GO:0051346	negative regulation of hydrolase activity	34/3084	83/17127	8.44915e-07	0.000228248	Zm00001d023811/Zm00001d029630/Zm00001d028816/Zm00001d024996/Zm00001d047705/Zm00001d040245/Zm00001d038173/Zm00001d010445/Zm00001d012561/Zm00001d011080/Zm00001d024960/Zm00001d002479/Zm00001d028793/Zm00001d034673/Zm00001d021901/Zm00001d037719/Zm00001d016705/Zm00001d037969/Zm00001d029628/Zm00001d053639/Zm00001d019895/Zm00001d028814/Zm00001d011079/Zm00001d035386/Zm00001d008548/Zm00001d041830/Zm00001d0…	-/cystatin6/pathogenesis-related protein6/-/-/-/cystatin5/-/cystatin2/subtilisin-chymotrypsin inhibitor homolog1/-/-/-/-/stress-induced protein1/-/-/-/cystatin7/-/-/-/-/-/wound induced protein1/-/cystatin10/corn-activated Hageman factor inhibitor1/-/-/-/-/-/-	34	26	Zm00001d023811/Zm00001d029630/Zm00001d024996/Zm00001d047705/Zm00001d040245/Zm00001d010445/Zm00001d012561/Zm00001d011080/Zm00001d024960/Zm00001d002479/Zm00001d028793/Zm00001d034673/Zm00001d021901/Zm00001d037719/Zm00001d016705/Zm00001d037969/Zm00001d029628/Zm00001d053639/Zm00001d011079/Zm00001d035386/Zm00001d008548/Zm00001d041830/Zm00001d005230/Zm00001d048660/Zm00001d003304/Zm00001d019192	8	Zm00001d028816/Zm00001d038173/Zm00001d019895/Zm00001d028814/Zm00001d012068/Zm00001d049148/Zm00001d025482/Zm00001d040027
BP	GO:0009657	plastid organization	34/3084	149/17127	0.0795111	0.679091	Zm00001d007581/Zm00001d015837/Zm00001d030762/Zm00001d012922/Zm00001d026669/Zm00001d040686/Zm00001d028586/Zm00001d010259/Zm00001d034721/Zm00001d008625/Zm00001d016036/Zm00001d010261/Zm00001d033181/Zm00001d003612/Zm00001d053868/Zm00001d042847/Zm00001d017179/Zm00001d001939/Zm00001d012529/Zm00001d002550/Zm00001d035898/Zm00001d027714/Zm00001d043009/Zm00001d038642/Zm00001d015997/Zm00001d031784/Zm00001d0…	-/-/-/RNA helicase3/-/-/-/-/RNA helicase4/-/-/-/-/-/-/-/translation chloroplast psaB mRNA2 homolog/-/-/-/-/-/-/-/-/-/-/-/-/mTERF domain protein33/-/-/mTERF-domain protein13/mTERF protein domain2	34	2	Zm00001d002550/Zm00001d038642	32	Zm00001d007581/Zm00001d015837/Zm00001d030762/Zm00001d012922/Zm00001d026669/Zm00001d040686/Zm00001d028586/Zm00001d010259/Zm00001d034721/Zm00001d008625/Zm00001d016036/Zm00001d010261/Zm00001d033181/Zm00001d003612/Zm00001d053868/Zm00001d042847/Zm00001d017179/Zm00001d001939/Zm00001d012529/Zm00001d035898/Zm00001d027714/Zm00001d043009/Zm00001d015997/Zm00001d031784/Zm00001d025848/Zm00001d032337/Zm00001d0…
BP	GO:0006720	isoprenoid metabolic process	34/3084	151/17127	0.0922386	0.681341	Zm00001d006678/Zm00001d021929/Zm00001d028094/Zm00001d041082/Zm00001d010274/Zm00001d052297/Zm00001d029648/Zm00001d038511/Zm00001d053889/Zm00001d023655/Zm00001d019060/Zm00001d040163/Zm00001d023227/Zm00001d007918/Zm00001d051554/Zm00001d018377/Zm00001d017540/Zm00001d051416/Zm00001d054008/Zm00001d054037/Zm00001d002349/Zm00001d024210/Zm00001d051626/Zm00001d019629/Zm00001d003512/Zm00001d008909/Zm00001d0…	geranylgeranyl pyrophosphate synthase1/geranylgeranyl pyrophosphate synthase2/-/kaurene synthase4/isopentenyl pyrophosphate isomerase2/-/copalyl diphosphate synthase2/gibberellin 16,17-oxidase1/cycloartenol synthase1/pale yellow9/deoxy xylulose synthase 2/deoxy xylulose reductoisomerase1/-/cytochrome P-450 20/abscisic acid 8'-hydroxylase2/-/geranylgeranyl pyrophosphate synthase4/-/-/-/kaurene syn…	34	14	Zm00001d006678/Zm00001d021929/Zm00001d028094/Zm00001d041082/Zm00001d010274/Zm00001d052297/Zm00001d029648/Zm00001d038511/Zm00001d053889/Zm00001d019060/Zm00001d040163/Zm00001d023227/Zm00001d051554/Zm00001d052745	20	Zm00001d023655/Zm00001d007918/Zm00001d018377/Zm00001d017540/Zm00001d051416/Zm00001d054008/Zm00001d054037/Zm00001d002349/Zm00001d024210/Zm00001d051626/Zm00001d019629/Zm00001d003512/Zm00001d008909/Zm00001d020256/Zm00001d018839/Zm00001d027383/Zm00001d018819/Zm00001d041319/Zm00001d008370/Zm00001d017826
BP	GO:0009260	ribonucleotide biosynthetic process	34/3084	202/17127	0.696787	1	Zm00001d039865/Zm00001d043834/Zm00001d021620/Zm00001d047789/Zm00001d039512/Zm00001d017271/Zm00001d051157/Zm00001d038579/Zm00001d008491/Zm00001d002003/Zm00001d010672/Zm00001d033775/Zm00001d042005/Zm00001d052233/Zm00001d018069/Zm00001d043986/Zm00001d051001/Zm00001d037813/Zm00001d003017/Zm00001d037982/Zm00001d017830/Zm00001d036537/Zm00001d024203/Zm00001d039422/Zm00001d028921/ZeamMp051/Zm00001d026610…	triose phosphate isomerase4/-/ATP synthase chloroplast subunit2/-/hexokinase1/-/-/-/-/-/-/-/-/-/ATP synthase chloroplast subunit1/-/glyceraldehyde-3-phosphate dehydrogenase3/-/-/-/-/-/-/-/-/-/-/-/-/-/-/-/-/ustilago maydis induced8	34	10	Zm00001d039865/Zm00001d039512/Zm00001d008491/Zm00001d052233/Zm00001d003017/Zm00001d037982/ZeamMp051/Zm00001d025659/Zm00001d010375/Zm00001d044024	24	Zm00001d043834/Zm00001d021620/Zm00001d047789/Zm00001d017271/Zm00001d051157/Zm00001d038579/Zm00001d002003/Zm00001d010672/Zm00001d033775/Zm00001d042005/Zm00001d018069/Zm00001d043986/Zm00001d051001/Zm00001d037813/Zm00001d017830/Zm00001d036537/Zm00001d024203/Zm00001d039422/Zm00001d028921/Zm00001d026610/Zm00001d011803/Zm00001d051629/Zm00001d033405/Zm00001d050187
BP	GO:0046390	ribose phosphate biosynthetic process	34/3084	208/17127	0.760699	1	Zm00001d039865/Zm00001d043834/Zm00001d021620/Zm00001d047789/Zm00001d039512/Zm00001d017271/Zm00001d051157/Zm00001d038579/Zm00001d008491/Zm00001d002003/Zm00001d010672/Zm00001d033775/Zm00001d042005/Zm00001d052233/Zm00001d018069/Zm00001d043986/Zm00001d051001/Zm00001d037813/Zm00001d003017/Zm00001d037982/Zm00001d017830/Zm00001d036537/Zm00001d024203/Zm00001d039422/Zm00001d028921/ZeamMp051/Zm00001d026610…	triose phosphate isomerase4/-/ATP synthase chloroplast subunit2/-/hexokinase1/-/-/-/-/-/-/-/-/-/ATP synthase chloroplast subunit1/-/glyceraldehyde-3-phosphate dehydrogenase3/-/-/-/-/-/-/-/-/-/-/-/-/-/-/-/-/ustilago maydis induced8	34	10	Zm00001d039865/Zm00001d039512/Zm00001d008491/Zm00001d052233/Zm00001d003017/Zm00001d037982/ZeamMp051/Zm00001d025659/Zm00001d010375/Zm00001d044024	24	Zm00001d043834/Zm00001d021620/Zm00001d047789/Zm00001d017271/Zm00001d051157/Zm00001d038579/Zm00001d002003/Zm00001d010672/Zm00001d033775/Zm00001d042005/Zm00001d018069/Zm00001d043986/Zm00001d051001/Zm00001d037813/Zm00001d017830/Zm00001d036537/Zm00001d024203/Zm00001d039422/Zm00001d028921/Zm00001d026610/Zm00001d011803/Zm00001d051629/Zm00001d033405/Zm00001d050187
BP	GO:0009126	purine nucleoside monophosphate metabolic process	34/3084	222/17127	0.873847	1	Zm00001d039865/Zm00001d043834/Zm00001d021620/Zm00001d047789/Zm00001d029250/Zm00001d039512/Zm00001d017271/Zm00001d051157/Zm00001d038579/Zm00001d008491/Zm00001d002003/Zm00001d010672/Zm00001d033775/Zm00001d052233/Zm00001d018069/Zm00001d043986/Zm00001d051001/Zm00001d037813/Zm00001d003017/Zm00001d037982/Zm00001d017830/Zm00001d036537/Zm00001d039422/ZeamMp161/Zm00001d028921/ZeamMp051/Zm00001d005114/Zm00…	triose phosphate isomerase4/-/ATP synthase chloroplast subunit2/-/-/hexokinase1/-/-/-/-/-/-/-/-/ATP synthase chloroplast subunit1/-/glyceraldehyde-3-phosphate dehydrogenase3/-/-/-/-/-/-/-/-/-/-/-/-/COX1/-/-/-/-	34	13	Zm00001d039865/Zm00001d029250/Zm00001d039512/Zm00001d008491/Zm00001d052233/Zm00001d003017/Zm00001d037982/ZeamMp161/ZeamMp051/Zm00001d025659/ZeamMp136/Zm00001d010375/Zm00001d029316	21	Zm00001d043834/Zm00001d021620/Zm00001d047789/Zm00001d017271/Zm00001d051157/Zm00001d038579/Zm00001d002003/Zm00001d010672/Zm00001d033775/Zm00001d018069/Zm00001d043986/Zm00001d051001/Zm00001d037813/Zm00001d017830/Zm00001d036537/Zm00001d039422/Zm00001d028921/Zm00001d005114/Zm00001d042600/Zm00001d051629/Zm00001d033405
BP	GO:0009167	purine ribonucleoside monophosphate metabolic process	34/3084	222/17127	0.873847	1	Zm00001d039865/Zm00001d043834/Zm00001d021620/Zm00001d047789/Zm00001d029250/Zm00001d039512/Zm00001d017271/Zm00001d051157/Zm00001d038579/Zm00001d008491/Zm00001d002003/Zm00001d010672/Zm00001d033775/Zm00001d052233/Zm00001d018069/Zm00001d043986/Zm00001d051001/Zm00001d037813/Zm00001d003017/Zm00001d037982/Zm00001d017830/Zm00001d036537/Zm00001d039422/ZeamMp161/Zm00001d028921/ZeamMp051/Zm00001d005114/Zm00…	triose phosphate isomerase4/-/ATP synthase chloroplast subunit2/-/-/hexokinase1/-/-/-/-/-/-/-/-/ATP synthase chloroplast subunit1/-/glyceraldehyde-3-phosphate dehydrogenase3/-/-/-/-/-/-/-/-/-/-/-/-/COX1/-/-/-/-	34	13	Zm00001d039865/Zm00001d029250/Zm00001d039512/Zm00001d008491/Zm00001d052233/Zm00001d003017/Zm00001d037982/ZeamMp161/ZeamMp051/Zm00001d025659/ZeamMp136/Zm00001d010375/Zm00001d029316	21	Zm00001d043834/Zm00001d021620/Zm00001d047789/Zm00001d017271/Zm00001d051157/Zm00001d038579/Zm00001d002003/Zm00001d010672/Zm00001d033775/Zm00001d018069/Zm00001d043986/Zm00001d051001/Zm00001d037813/Zm00001d017830/Zm00001d036537/Zm00001d039422/Zm00001d028921/Zm00001d005114/Zm00001d042600/Zm00001d051629/Zm00001d033405
BP	GO:0071103	DNA conformation change	34/3084	249/17127	0.97346	1	Zm00001d007084/Zm00001d002601/Zm00001d011236/Zm00001d022468/Zm00001d007807/Zm00001d045747/Zm00001d048491/Zm00001d045352/Zm00001d050874/Zm00001d016935/Zm00001d013006/Zm00001d021931/Zm00001d010406/Zm00001d008669/Zm00001d024819/Zm00001d034828/Zm00001d045746/Zm00001d013976/Zm00001d037362/Zm00001d036624/Zm00001d042954/Zm00001d050287/Zm00001d050612/Zm00001d022046/Zm00001d048672/Zm00001d050368/Zm00001d0…	-/-/-/-/-/-/-/-/-/nucleosome/chromatin assembly factor A104/-/-/minichromosome maintenance6/H4C7/-/-/-/FHA-transcription factor 14/-/-/H4C7/-/-/-/-/-/-/-/-/-/-/minichromosome maintenance4/-/-	34	9	Zm00001d007084/Zm00001d002601/Zm00001d011236/Zm00001d022468/Zm00001d048491/Zm00001d008669/Zm00001d050287/Zm00001d048672/Zm00001d045655	25	Zm00001d007807/Zm00001d045747/Zm00001d045352/Zm00001d050874/Zm00001d016935/Zm00001d013006/Zm00001d021931/Zm00001d010406/Zm00001d024819/Zm00001d034828/Zm00001d045746/Zm00001d013976/Zm00001d037362/Zm00001d036624/Zm00001d042954/Zm00001d050612/Zm00001d022046/Zm00001d050368/Zm00001d052021/Zm00001d007964/Zm00001d022396/Zm00001d014143/Zm00001d044540/Zm00001d010849/Zm00001d037196
BP	GO:0051726	regulation of cell cycle	34/3084	258/17127	0.985526	1	Zm00001d022041/Zm00001d028949/Zm00001d039537/Zm00001d045611/Zm00001d027585/Zm00001d049698/Zm00001d045480/Zm00001d021583/Zm00001d041826/Zm00001d018128/Zm00001d017441/Zm00001d024409/Zm00001d008874/Zm00001d013976/Zm00001d030584/Zm00001d014813/Zm00001d048143/Zm00001d047482/Zm00001d052072/Zm00001d045080/Zm00001d052174/Zm00001d048127/Zm00001d043358/Zm00001d015092/Zm00001d021745/Zm00001d028092/Zm00001d0…	-/calcineurin B-like-interacting protein kinase3/-/-/cyclin-dependent kinase inhibitor3/-/-/-/-/-/-/-/-/FHA-transcription factor 14/-/-/-/-/-/origin recognition complex1/cyclin-dependent kinase inhibitor6/-/-/-/-/-/-/-/-/-/-/-/asceapen1/-	34	10	Zm00001d039537/Zm00001d045611/Zm00001d027585/Zm00001d049698/Zm00001d045480/Zm00001d021583/Zm00001d017441/Zm00001d015092/Zm00001d028092/Zm00001d042902	24	Zm00001d022041/Zm00001d028949/Zm00001d041826/Zm00001d018128/Zm00001d024409/Zm00001d008874/Zm00001d013976/Zm00001d030584/Zm00001d014813/Zm00001d048143/Zm00001d047482/Zm00001d052072/Zm00001d045080/Zm00001d052174/Zm00001d048127/Zm00001d043358/Zm00001d021745/Zm00001d042128/Zm00001d025687/Zm00001d029143/Zm00001d036044/Zm00001d041345/Zm00001d020772/Zm00001d044672
BP	GO:0051128	regulation of cellular component organization	34/3084	279/17127	0.996975	1	Zm00001d012052/Zm00001d019048/Zm00001d022148/Zm00001d045611/Zm00001d002601/Zm00001d053541/Zm00001d027816/Zm00001d045480/Zm00001d017106/Zm00001d021583/Zm00001d012810/Zm00001d010797/Zm00001d018128/Zm00001d004639/Zm00001d006828/Zm00001d047491/Zm00001d020664/Zm00001d021505/Zm00001d004640/Zm00001d018218/Zm00001d048143/Zm00001d033414/Zm00001d052072/Zm00001d050368/Zm00001d048127/Zm00001d021504/Zm00001d0…	-/-/fowlpox viral protein homolog1/-/-/-/-/-/-/-/sigma-like factor6/profilin homolog2/-/-/-/JUMONJI-transcription factor 3/-/-/-/GNAT-transcription factor 26/-/-/-/-/-/-/-/-/-/-/-/-/-/-	34	13	Zm00001d019048/Zm00001d022148/Zm00001d045611/Zm00001d002601/Zm00001d053541/Zm00001d027816/Zm00001d045480/Zm00001d021583/Zm00001d010797/Zm00001d006828/Zm00001d042902/Zm00001d032565/Zm00001d002115	21	Zm00001d012052/Zm00001d017106/Zm00001d012810/Zm00001d018128/Zm00001d004639/Zm00001d047491/Zm00001d020664/Zm00001d021505/Zm00001d004640/Zm00001d018218/Zm00001d048143/Zm00001d033414/Zm00001d052072/Zm00001d050368/Zm00001d048127/Zm00001d021504/Zm00001d021745/Zm00001d019700/Zm00001d000364/Zm00001d025687/Zm00001d041345
BP	GO:0019684	photosynthesis, light reaction	33/3084	100/17127	0.000218467	0.0108716	Zm00001d036535/Zm00001d040803/Zm00001d015385/Zm00001d030859/Zm00001d021703/Zm00001d021763/Zm00001d043299/Zm00001d011285/Zm00001d011067/Zm00001d018030/Zm00001d019454/Zm00001d006587/Zm00001d006663/Zm00001d017179/Zm00001d006540/Zm00001d046786/Zm00001d048998/Zm00001d028562/Zm00001d009929/Zm00001d050403/Zm00001d010715/Zm00001d031997/Zm00001d021906/Zm00001d017751/Zm00001d044399/Zm00001d021435/Zm00001d0…	oxygen evolving complex, 33kDa subunit/-/-/-/oxygen evolving complex2/photosystem II subunit29/-/light harvesting chlorophyll a/b binding protein1/-/-/-/-/light harvesting complex A1/translation chloroplast psaB mRNA2 homolog/-/-/-/-/-/-/-/-/-/organelle transcript processing51/-/light harvesting chlorophyll a/b binding protein2/-/dihydrodipicolinate reductase1/-/light harvesting complex a/b prote…	33	2	Zm00001d040803/Zm00001d011067	31	Zm00001d036535/Zm00001d015385/Zm00001d030859/Zm00001d021703/Zm00001d021763/Zm00001d043299/Zm00001d011285/Zm00001d018030/Zm00001d019454/Zm00001d006587/Zm00001d006663/Zm00001d017179/Zm00001d006540/Zm00001d046786/Zm00001d048998/Zm00001d028562/Zm00001d009929/Zm00001d050403/Zm00001d010715/Zm00001d031997/Zm00001d021906/Zm00001d017751/Zm00001d044399/Zm00001d021435/Zm00001d021784/Zm00001d027363/Zm00001d0…
BP	GO:0009651	response to salt stress	33/3084	125/17127	0.0123808	0.213916	Zm00001d028816/Zm00001d039933/Zm00001d025984/Zm00001d020702/Zm00001d047034/Zm00001d012052/Zm00001d024499/Zm00001d031908/Zm00001d047841/Zm00001d032668/Zm00001d033925/Zm00001d038841/Zm00001d039566/Zm00001d044285/Zm00001d014297/Zm00001d047548/Zm00001d029207/Zm00001d047542/Zm00001d028814/Zm00001d042117/Zm00001d003554/Zm00001d025508/Zm00001d008841/Zm00001d047753/Zm00001d017813/Zm00001d039936/Zm00001d0…	pathogenesis-related protein6/-/glutamic dehydrogenase2/-/-/-/-/-/-/-/cystathionine beta synthase domain protein1/putative aldehyde dehydrogenase MIS1/heat shock protein18f/calcineurin B-like10/histidine kinase3/18 kda heat shock protein18a/-/-/-/-/-/-/heat shock protein18c/-/-/-/-/-/GRAS-transcription factor 46/-/-/-/-	33	20	Zm00001d039933/Zm00001d025984/Zm00001d020702/Zm00001d047034/Zm00001d024499/Zm00001d047841/Zm00001d038841/Zm00001d039566/Zm00001d044285/Zm00001d014297/Zm00001d047548/Zm00001d029207/Zm00001d047542/Zm00001d003554/Zm00001d025508/Zm00001d008841/Zm00001d017813/Zm00001d039936/Zm00001d007271/Zm00001d038066	13	Zm00001d028816/Zm00001d012052/Zm00001d031908/Zm00001d032668/Zm00001d033925/Zm00001d028814/Zm00001d042117/Zm00001d047753/Zm00001d039941/Zm00001d044065/Zm00001d008209/Zm00001d020256/Zm00001d046262
BP	GO:0071396	cellular response to lipid	33/3084	163/17127	0.255451	1	Zm00001d023811/Zm00001d028816/Zm00001d021835/Zm00001d047705/Zm00001d010445/Zm00001d028574/Zm00001d016501/Zm00001d033422/Zm00001d051156/Zm00001d002479/Zm00001d017270/Zm00001d028793/Zm00001d037719/Zm00001d009626/Zm00001d014297/Zm00001d034372/Zm00001d019895/Zm00001d006677/Zm00001d028814/Zm00001d021927/Zm00001d045738/Zm00001d013527/Zm00001d022166/Zm00001d044065/Zm00001d012931/Zm00001d011666/Zm00001d0…	-/pathogenesis-related protein6/-/-/-/-/-/GTP binding protein2/phosphoenolpyruvate carboxylase kinase2/-/phosphoenolpyruvate carboxylase kinase3/-/-/protein phosphatase homolog9/histidine kinase3/-/-/BZR-transcription factor 7/-/brassinosteroid insensitive EMS-suppressor homolog1/-/-/-/GRAS-transcription factor 46/-/-/-/-/-/-/-/-/calcium/calmodulin dependent protein kinase1	33	16	Zm00001d023811/Zm00001d047705/Zm00001d010445/Zm00001d028574/Zm00001d016501/Zm00001d051156/Zm00001d002479/Zm00001d028793/Zm00001d037719/Zm00001d014297/Zm00001d034372/Zm00001d006677/Zm00001d013527/Zm00001d012931/Zm00001d032473/Zm00001d043190	17	Zm00001d028816/Zm00001d021835/Zm00001d033422/Zm00001d017270/Zm00001d009626/Zm00001d019895/Zm00001d028814/Zm00001d021927/Zm00001d045738/Zm00001d022166/Zm00001d044065/Zm00001d011666/Zm00001d006885/Zm00001d020256/Zm00001d047053/Zm00001d030021/Zm00001d052944
BP	GO:0030154	cell differentiation	33/3084	178/17127	0.456916	1	Zm00001d053220/Zm00001d043611/Zm00001d014029/Zm00001d010201/Zm00001d027816/Zm00001d013164/Zm00001d025864/Zm00001d017268/Zm00001d005029/Zm00001d032024/Zm00001d051149/Zm00001d041277/Zm00001d052380/Zm00001d005965/Zm00001d045738/Zm00001d038973/Zm00001d017383/Zm00001d042042/Zm00001d038469/Zm00001d020408/Zm00001d032240/Zm00001d028216/Zm00001d044194/Zm00001d022386/Zm00001d023425/Zm00001d017391/Zm00001d0…	myb transcription factor 42/MYB-transcription factor 151/-/MYB-transcription factor 25/-/MYB-transcription factor 12/MYB-transcription factor 132/MYB-transcription factor 41/GRAS-transcription factor 37/myb transcription factor38/myb transcription factor39/C2C2-YABBY-transcription factor 5/scarecrow1/-/-/-/MYB-transcription factor 26/-/-/MYB-transcription factor 159/MYB-transcription factor 146/i…	33	18	Zm00001d053220/Zm00001d043611/Zm00001d014029/Zm00001d027816/Zm00001d013164/Zm00001d032024/Zm00001d041277/Zm00001d017383/Zm00001d042042/Zm00001d038469/Zm00001d020408/Zm00001d032240/Zm00001d028216/Zm00001d017391/Zm00001d014205/Zm00001d023282/Zm00001d005760/Zm00001d031109	15	Zm00001d010201/Zm00001d025864/Zm00001d017268/Zm00001d005029/Zm00001d051149/Zm00001d052380/Zm00001d005965/Zm00001d045738/Zm00001d038973/Zm00001d044194/Zm00001d022386/Zm00001d023425/Zm00001d009090/Zm00001d022227/Zm00001d002476
BP	GO:0006366	transcription by RNA polymerase II	33/3084	450/17127	1	1	Zm00001d022041/Zm00001d038863/Zm00001d042482/Zm00001d049698/Zm00001d006022/Zm00001d038612/Zm00001d005295/Zm00001d005423/Zm00001d024409/Zm00001d016873/Zm00001d024698/Zm00001d043536/Zm00001d013597/Zm00001d021931/Zm00001d040148/Zm00001d008874/Zm00001d024819/Zm00001d002200/Zm00001d038887/Zm00001d047482/Zm00001d031736/Zm00001d016257/Zm00001d011199/Zm00001d018941/Zm00001d033362/Zm00001d005750/Zm00001d0…	-/-/bHLH-transcription factor 132/-/bHLH-transcription factor 6/-/-/-/-/bHLH-transcription factor 152/fertilization independent endosperm2/-/-/-/bHLH-transcription factor 76/-/-/-/-/-/HSF-transcription factor 8/bHLH-transcription factor 119/-/HSF-transcription factor 4/-/-/bHLH-transcription factor 88/HSF-transcription factor 12/-/bHLH-transcription factor 54/-/silky1/bHLH-transcription factor 20	33	11	Zm00001d038863/Zm00001d042482/Zm00001d049698/Zm00001d005423/Zm00001d043536/Zm00001d038887/Zm00001d033362/Zm00001d046204/Zm00001d011847/Zm00001d008431/Zm00001d036425	22	Zm00001d022041/Zm00001d006022/Zm00001d038612/Zm00001d005295/Zm00001d024409/Zm00001d016873/Zm00001d024698/Zm00001d013597/Zm00001d021931/Zm00001d040148/Zm00001d008874/Zm00001d024819/Zm00001d002200/Zm00001d047482/Zm00001d031736/Zm00001d016257/Zm00001d011199/Zm00001d018941/Zm00001d005750/Zm00001d000291/Zm00001d029143/Zm00001d005841
BP	GO:0015849	organic acid transport	32/3084	111/17127	0.00339063	0.0832685	Zm00001d023593/Zm00001d042135/Zm00001d044387/Zm00001d000021/Zm00001d049640/Zm00001d044192/Zm00001d032383/Zm00001d035162/Zm00001d042801/Zm00001d001984/Zm00001d018598/Zm00001d046667/Zm00001d023596/Zm00001d025665/Zm00001d006511/Zm00001d046586/Zm00001d042809/Zm00001d023592/Zm00001d035166/Zm00001d004340/Zm00001d039392/Zm00001d007079/Zm00001d017880/Zm00001d037057/Zm00001d003422/Zm00001d002673/Zm00001d0…	-/-/-/glucose 6-phosphate/phosphate translocator1/-/-/-/-/-/-/-/-/-/-/-/-/auxin transporter-like1/-/-/-/-/-/-/-/-/-/uaz282/-/-/-/-/-	32	20	Zm00001d042135/Zm00001d000021/Zm00001d049640/Zm00001d044192/Zm00001d035162/Zm00001d042801/Zm00001d001984/Zm00001d018598/Zm00001d046667/Zm00001d025665/Zm00001d006511/Zm00001d046586/Zm00001d035166/Zm00001d007079/Zm00001d017880/Zm00001d003422/Zm00001d002673/Zm00001d024198/Zm00001d002176/Zm00001d003749	12	Zm00001d023593/Zm00001d044387/Zm00001d032383/Zm00001d023596/Zm00001d042809/Zm00001d023592/Zm00001d004340/Zm00001d039392/Zm00001d037057/Zm00001d032430/Zm00001d046235/Zm00001d019206
BP	GO:0046942	carboxylic acid transport	32/3084	111/17127	0.00339063	0.0832685	Zm00001d023593/Zm00001d042135/Zm00001d044387/Zm00001d000021/Zm00001d049640/Zm00001d044192/Zm00001d032383/Zm00001d035162/Zm00001d042801/Zm00001d001984/Zm00001d018598/Zm00001d046667/Zm00001d023596/Zm00001d025665/Zm00001d006511/Zm00001d046586/Zm00001d042809/Zm00001d023592/Zm00001d035166/Zm00001d004340/Zm00001d039392/Zm00001d007079/Zm00001d017880/Zm00001d037057/Zm00001d003422/Zm00001d002673/Zm00001d0…	-/-/-/glucose 6-phosphate/phosphate translocator1/-/-/-/-/-/-/-/-/-/-/-/-/auxin transporter-like1/-/-/-/-/-/-/-/-/-/uaz282/-/-/-/-/-	32	20	Zm00001d042135/Zm00001d000021/Zm00001d049640/Zm00001d044192/Zm00001d035162/Zm00001d042801/Zm00001d001984/Zm00001d018598/Zm00001d046667/Zm00001d025665/Zm00001d006511/Zm00001d046586/Zm00001d035166/Zm00001d007079/Zm00001d017880/Zm00001d003422/Zm00001d002673/Zm00001d024198/Zm00001d002176/Zm00001d003749	12	Zm00001d023593/Zm00001d044387/Zm00001d032383/Zm00001d023596/Zm00001d042809/Zm00001d023592/Zm00001d004340/Zm00001d039392/Zm00001d037057/Zm00001d032430/Zm00001d046235/Zm00001d019206
BP	GO:0009408	response to heat	32/3084	133/17127	0.0472717	0.505033	Zm00001d039933/Zm00001d052855/Zm00001d047841/Zm00001d013111/Zm00001d039566/Zm00001d047799/Zm00001d029628/Zm00001d047548/Zm00001d049583/Zm00001d051001/Zm00001d007807/Zm00001d029207/Zm00001d047542/Zm00001d010529/Zm00001d042117/Zm00001d003554/Zm00001d025508/Zm00001d008841/Zm00001d043536/Zm00001d017813/Zm00001d024819/Zm00001d025848/Zm00001d039936/Zm00001d007271/Zm00001d039469/Zm00001d039941/Zm00001d0…	-/-/-/-/heat shock protein18f/-/cystatin7/18 kda heat shock protein18a/-/glyceraldehyde-3-phosphate dehydrogenase3/-/-/-/-/-/-/-/heat shock protein18c/-/-/-/-/-/-/-/-/HSF-transcription factor 8/-/-/HSF-transcription factor 4/HSF-transcription factor 12/-	32	18	Zm00001d039933/Zm00001d047841/Zm00001d039566/Zm00001d047799/Zm00001d029628/Zm00001d047548/Zm00001d029207/Zm00001d047542/Zm00001d003554/Zm00001d025508/Zm00001d008841/Zm00001d043536/Zm00001d017813/Zm00001d039936/Zm00001d007271/Zm00001d039469/Zm00001d046204/Zm00001d038066	14	Zm00001d052855/Zm00001d013111/Zm00001d049583/Zm00001d051001/Zm00001d007807/Zm00001d010529/Zm00001d042117/Zm00001d024819/Zm00001d025848/Zm00001d039941/Zm00001d031736/Zm00001d020058/Zm00001d015777/Zm00001d018941
BP	GO:0010608	posttranscriptional regulation of gene expression	32/3084	185/17127	0.629561	1	Zm00001d039882/Zm00001d026657/Zm00001d041760/Zm00001d009480/Zm00001d034059/Zm00001d031908/Zm00001d053894/Zm00001d020486/Zm00001d038923/Zm00001d032158/Zm00001d053682/Zm00001d013113/Zm00001d047186/Zm00001d015314/Zm00001d032373/Zm00001d012160/Zm00001d045926/Zm00001d018469/Zm00001d022032/Zm00001d030398/Zm00001d040986/Zm00001d040988/Zm00001d032163/Zm00001d001973/Zm00001d003378/Zm00001d029198/Zm00001d0…	-/-/-/receptor for activated C kinase2/ribosomal protein L13A homolog/-/-/-/receptor for activated C kinase1/-/C3H-transcription factor 338/-/-/-/chloroplast RNA splicing1/-/-/-/ribosome-inactivating protein2/-/-/RNA-dependent RNA polymerase6/-/-/mediator of paramutation1/-/ATP synthase4/-/-/luteus15/-/-	32	8	Zm00001d039882/Zm00001d020486/Zm00001d032158/Zm00001d053682/Zm00001d013113/Zm00001d022032/Zm00001d034382/Zm00001d004899	24	Zm00001d026657/Zm00001d041760/Zm00001d009480/Zm00001d034059/Zm00001d031908/Zm00001d053894/Zm00001d038923/Zm00001d047186/Zm00001d015314/Zm00001d032373/Zm00001d012160/Zm00001d045926/Zm00001d018469/Zm00001d030398/Zm00001d040986/Zm00001d040988/Zm00001d032163/Zm00001d001973/Zm00001d003378/Zm00001d029198/Zm00001d028221/Zm00001d000213/Zm00001d036698/Zm00001d008610
BP	GO:0072522	purine-containing compound biosynthetic process	32/3084	196/17127	0.757825	1	Zm00001d039865/Zm00001d003157/Zm00001d043834/Zm00001d051056/Zm00001d021620/Zm00001d047789/Zm00001d025773/Zm00001d039512/Zm00001d017271/Zm00001d051157/Zm00001d038579/Zm00001d008491/Zm00001d002003/Zm00001d010672/Zm00001d033775/Zm00001d052233/Zm00001d018069/Zm00001d043986/Zm00001d051001/Zm00001d037813/Zm00001d003017/Zm00001d037982/Zm00001d017830/Zm00001d036537/Zm00001d039422/Zm00001d028921/ZeamMp051…	triose phosphate isomerase4/S-adenosyl methionine decarboxylase2/-/-/ATP synthase chloroplast subunit2/-/S-adenosylmethionine decarboxylase1/hexokinase1/-/-/-/-/-/-/-/-/ATP synthase chloroplast subunit1/-/glyceraldehyde-3-phosphate dehydrogenase3/-/-/-/-/-/-/-/-/adenine phosphoribosyltransferase1/-/-/-/-	32	12	Zm00001d039865/Zm00001d003157/Zm00001d051056/Zm00001d025773/Zm00001d039512/Zm00001d008491/Zm00001d052233/Zm00001d003017/Zm00001d037982/ZeamMp051/Zm00001d025659/Zm00001d010375	20	Zm00001d043834/Zm00001d021620/Zm00001d047789/Zm00001d017271/Zm00001d051157/Zm00001d038579/Zm00001d002003/Zm00001d010672/Zm00001d033775/Zm00001d018069/Zm00001d043986/Zm00001d051001/Zm00001d037813/Zm00001d017830/Zm00001d036537/Zm00001d039422/Zm00001d028921/Zm00001d003108/Zm00001d051629/Zm00001d033405
BP	GO:0007005	mitochondrion organization	32/3084	203/17127	0.822845	1	Zm00001d045544/Zm00001d015837/Zm00001d042215/Zm00001d014090/Zm00001d014811/Zm00001d032789/Zm00001d011347/Zm00001d028417/Zm00001d035937/Zm00001d027354/Zm00001d028586/Zm00001d000241/Zm00001d000399/Zm00001d017403/Zm00001d000178/Zm00001d004012/Zm00001d012017/Zm00001d047566/Zm00001d003268/Zm00001d029657/Zm00001d044086/Zm00001d005114/Zm00001d038857/Zm00001d011877/Zm00001d009792/Zm00001d046658/Zm00001d0…	-/-/autophagy18b/chaperonin 1/-/chaperonin2/autophagy7/autophagy9/-/-/-/-/chloroplast protein synthesis2/autophagy13b/autophagy3/-/-/-/-/-/-/-/-/-/-/-/-/-/etched1/-/-/-	32	7	Zm00001d042215/Zm00001d014811/Zm00001d011347/Zm00001d028417/Zm00001d017403/Zm00001d000178/Zm00001d032256	25	Zm00001d045544/Zm00001d015837/Zm00001d014090/Zm00001d032789/Zm00001d035937/Zm00001d027354/Zm00001d028586/Zm00001d000241/Zm00001d000399/Zm00001d004012/Zm00001d012017/Zm00001d047566/Zm00001d003268/Zm00001d029657/Zm00001d044086/Zm00001d005114/Zm00001d038857/Zm00001d011877/Zm00001d009792/Zm00001d046658/Zm00001d033318/Zm00001d035267/Zm00001d044415/Zm00001d051572/Zm00001d020274
BP	GO:0006644	phospholipid metabolic process	32/3084	237/17127	0.97479	1	Zm00001d032253/Zm00001d029397/Zm00001d010274/Zm00001d039582/Zm00001d029333/Zm00001d011642/Zm00001d016588/Zm00001d003924/Zm00001d028180/Zm00001d022342/Zm00001d040163/Zm00001d018377/Zm00001d007079/Zm00001d040268/Zm00001d038891/Zm00001d054008/Zm00001d054037/Zm00001d047972/Zm00001d019672/Zm00001d015033/Zm00001d014425/Zm00001d006063/Zm00001d048434/Zm00001d028264/Zm00001d002940/Zm00001d042057/Zm00001d0…	-/phospholipase D7/isopentenyl pyrophosphate isomerase2/-/-/-/-/-/low phytic acid1/-/deoxy xylulose reductoisomerase1/-/-/-/-/-/-/-/-/-/-/-/-/-/-/-/-/-/-/-/-/-	32	14	Zm00001d032253/Zm00001d029397/Zm00001d010274/Zm00001d039582/Zm00001d029333/Zm00001d016588/Zm00001d003924/Zm00001d040163/Zm00001d007079/Zm00001d047972/Zm00001d015033/Zm00001d002940/Zm00001d052745/Zm00001d013090	18	Zm00001d011642/Zm00001d028180/Zm00001d022342/Zm00001d018377/Zm00001d040268/Zm00001d038891/Zm00001d054008/Zm00001d054037/Zm00001d019672/Zm00001d014425/Zm00001d006063/Zm00001d048434/Zm00001d028264/Zm00001d042057/Zm00001d027383/Zm00001d032238/Zm00001d030951/Zm00001d013603
BP	GO:0019748	secondary metabolic process	31/3084	95/17127	0.000417093	0.0173557	Zm00001d052243/Zm00001d037849/Zm00001d032467/Zm00001d032468/Zm00001d017279/Zm00001d017276/Zm00001d012322/Zm00001d018064/Zm00001d049541/Zm00001d045043/Zm00001d032152/Zm00001d034096/Zm00001d037852/Zm00001d041769/Zm00001d051166/Zm00001d043174/Zm00001d020400/Zm00001d013862/Zm00001d023617/Zm00001d034107/Zm00001d034095/Zm00001d004443/Zm00001d038642/Zm00001d050323/Zm00001d012477/Zm00001d013231/Zm00001d0…	-/-/AC210173.4_FG005/-/phenylalanine ammonia lyase7/-/-/-/brown midrib3/-/cinnamoyl CoA reductase1/-/-/-/-/GRMZM2G138074/-/-/-/-/-/-/-/-/-/-/-/herbicide safener binding protein1/-/-/male sterile protein homolog1	31	25	Zm00001d052243/Zm00001d037849/Zm00001d032467/Zm00001d032468/Zm00001d017279/Zm00001d017276/Zm00001d012322/Zm00001d018064/Zm00001d049541/Zm00001d045043/Zm00001d032152/Zm00001d034096/Zm00001d037852/Zm00001d051166/Zm00001d020400/Zm00001d013862/Zm00001d023617/Zm00001d034095/Zm00001d038642/Zm00001d012477/Zm00001d024314/Zm00001d004689/Zm00001d048658/Zm00001d048337/Zm00001d049950	6	Zm00001d041769/Zm00001d043174/Zm00001d034107/Zm00001d004443/Zm00001d050323/Zm00001d013231
BP	GO:0042255	ribosome assembly	31/3084	102/17127	0.00157396	0.046408	Zm00001d012161/Zm00001d035201/Zm00001d027442/Zm00001d042525/Zm00001d048346/Zm00001d006871/Zm00001d017047/Zm00001d010016/Zm00001d025413/Zm00001d009596/Zm00001d047296/Zm00001d051543/Zm00001d037929/Zm00001d050923/Zm00001d036567/Zm00001d050921/Zm00001d028807/Zm00001d013282/Zm00001d053636/Zm00001d048253/Zm00001d038475/Zm00001d018979/Zm00001d042023/Zm00001d049619/Zm00001d007810/Zm00001d053632/Zm00001d0…	-/60S acidic ribosomal protein P0/-/60S ribosomal protein L5-1 homolog a/acidic ribosomal protein P40/-/-/-/-/E. coli Ras-like protein1/-/-/-/-/-/-/-/-/rps8/-/ribosome export associated1/-/-/-/-/rps8/-/-/-/-/-	31	1	Zm00001d008223	30	Zm00001d012161/Zm00001d035201/Zm00001d027442/Zm00001d042525/Zm00001d048346/Zm00001d006871/Zm00001d017047/Zm00001d010016/Zm00001d025413/Zm00001d009596/Zm00001d047296/Zm00001d051543/Zm00001d037929/Zm00001d050923/Zm00001d036567/Zm00001d050921/Zm00001d028807/Zm00001d013282/Zm00001d053636/Zm00001d048253/Zm00001d038475/Zm00001d018979/Zm00001d042023/Zm00001d049619/Zm00001d007810/Zm00001d053632/Zm00001d0…
BP	GO:0042274	ribosomal small subunit biogenesis	31/3084	109/17127	0.0048487	0.104528	Zm00001d044664/Zm00001d048346/Zm00001d006871/Zm00001d049399/Zm00001d025413/Zm00001d009596/Zm00001d047296/Zm00001d037929/Zm00001d047707/Zm00001d032748/Zm00001d036567/Zm00001d026195/Zm00001d028807/Zm00001d013282/Zm00001d053636/Zm00001d048253/Zm00001d039758/Zm00001d027714/Zm00001d029124/Zm00001d018979/Zm00001d042023/Zm00001d009690/Zm00001d006672/Zm00001d007810/Zm00001d014988/Zm00001d053632/Zm00001d0…	-/acidic ribosomal protein P40/-/-/-/E. coli Ras-like protein1/-/-/-/-/-/-/-/-/rps8/-/-/-/RPS21/-/-/-/-/-/-/rps8/-/-/-/-/-	31	1	Zm00001d006672	30	Zm00001d044664/Zm00001d048346/Zm00001d006871/Zm00001d049399/Zm00001d025413/Zm00001d009596/Zm00001d047296/Zm00001d037929/Zm00001d047707/Zm00001d032748/Zm00001d036567/Zm00001d026195/Zm00001d028807/Zm00001d013282/Zm00001d053636/Zm00001d048253/Zm00001d039758/Zm00001d027714/Zm00001d029124/Zm00001d018979/Zm00001d042023/Zm00001d009690/Zm00001d007810/Zm00001d014988/Zm00001d053632/Zm00001d038807/Zm00001d0…
BP	GO:1901657	glycosyl compound metabolic process	31/3084	124/17127	0.0313194	0.412657	Zm00001d048060/Zm00001d012322/Zm00001d035046/Zm00001d003157/Zm00001d051056/Zm00001d034096/Zm00001d031958/Zm00001d025773/Zm00001d019279/Zm00001d017271/Zm00001d051157/Zm00001d034107/Zm00001d043674/Zm00001d005459/Zm00001d019280/Zm00001d032060/Zm00001d042005/Zm00001d034095/Zm00001d003017/Zm00001d017897/Zm00001d013219/Zm00001d038642/Zm00001d050323/Zm00001d031019/Zm00001d013231/Zm00001d026610/Zm00001d0…	homocysteine S-methyltransferase 1/-/-/S-adenosyl methionine decarboxylase2/-/-/-/S-adenosylmethionine decarboxylase1/cytidine deaminase1/-/-/-/-/cytidine deaminase2/-/-/-/-/-/-/-/-/-/-/-/-/-/adenine phosphoribosyltransferase1/-/-/ustilago maydis induced8	31	18	Zm00001d048060/Zm00001d012322/Zm00001d035046/Zm00001d003157/Zm00001d051056/Zm00001d034096/Zm00001d031958/Zm00001d025773/Zm00001d019279/Zm00001d043674/Zm00001d005459/Zm00001d019280/Zm00001d032060/Zm00001d034095/Zm00001d003017/Zm00001d038642/Zm00001d039301/Zm00001d044024	13	Zm00001d017271/Zm00001d051157/Zm00001d034107/Zm00001d042005/Zm00001d017897/Zm00001d013219/Zm00001d050323/Zm00001d031019/Zm00001d013231/Zm00001d026610/Zm00001d011803/Zm00001d003108/Zm00001d021197
BP	GO:0010383	cell wall polysaccharide metabolic process	31/3084	125/17127	0.0346866	0.422366	Zm00001d037656/Zm00001d018716/Zm00001d018965/Zm00001d042627/Zm00001d024934/Zm00001d016806/Zm00001d004545/Zm00001d018701/Zm00001d027816/Zm00001d047750/Zm00001d009060/Zm00001d009309/Zm00001d038076/Zm00001d021667/Zm00001d042279/Zm00001d024071/Zm00001d052651/Zm00001d014613/Zm00001d012224/Zm00001d048152/Zm00001d018080/Zm00001d044872/Zm00001d047657/Zm00001d052793/Zm00001d003239/Zm00001d046772/Zm00001d0…	-/-/-/-/-/-/-/-/-/-/-/-/-/-/-/-/-/-/-/asg12a/-/-/-/-/-/-/-/-/-/-/-	31	20	Zm00001d037656/Zm00001d018716/Zm00001d018965/Zm00001d016806/Zm00001d018701/Zm00001d027816/Zm00001d021667/Zm00001d024071/Zm00001d052651/Zm00001d014613/Zm00001d048152/Zm00001d018080/Zm00001d044872/Zm00001d047657/Zm00001d052793/Zm00001d046772/Zm00001d007231/Zm00001d002412/Zm00001d025547/Zm00001d014617	11	Zm00001d042627/Zm00001d024934/Zm00001d004545/Zm00001d047750/Zm00001d009060/Zm00001d009309/Zm00001d038076/Zm00001d042279/Zm00001d012224/Zm00001d003239/Zm00001d044775
BP	GO:0010817	regulation of hormone levels	31/3084	164/17127	0.413585	1	Zm00001d003311/Zm00001d039520/Zm00001d028094/Zm00001d042207/Zm00001d049541/Zm00001d029648/Zm00001d052475/Zm00001d006825/Zm00001d038511/Zm00001d043235/Zm00001d022073/Zm00001d019306/Zm00001d018024/Zm00001d028325/Zm00001d000237/Zm00001d046422/Zm00001d021459/Zm00001d043179/Zm00001d020717/Zm00001d008957/Zm00001d039174/Zm00001d012641/Zm00001d052618/Zm00001d011917/Zm00001d039453/Zm00001d008909/Zm00001d0…	-/cytokinin oxidase1/-/-/brown midrib3/copalyl diphosphate synthase2/-/-/gibberellin 16,17-oxidase1/-/-/-/PIN-formed protein2/brassinosteroid synthesis1/cis-zeatin O-glucosyltransferase1/brassinosteroid catabolism2/-/PIN-formed protein9/abscisic acid 8'-hydroxylase4/-/-/cytokinin oxidase4b/-/-/-/gibberellin 2-oxidase9/PIN-formed protein10/PIN-formed protein1/cytokinin oxidase 2/-/-	31	21	Zm00001d003311/Zm00001d039520/Zm00001d028094/Zm00001d042207/Zm00001d049541/Zm00001d029648/Zm00001d006825/Zm00001d038511/Zm00001d043235/Zm00001d022073/Zm00001d000237/Zm00001d046422/Zm00001d021459/Zm00001d043179/Zm00001d020717/Zm00001d039174/Zm00001d011917/Zm00001d044083/Zm00001d044812/Zm00001d042148/Zm00001d015721	10	Zm00001d052475/Zm00001d019306/Zm00001d018024/Zm00001d028325/Zm00001d008957/Zm00001d012641/Zm00001d052618/Zm00001d039453/Zm00001d008909/Zm00001d004957
BP	GO:0071669	plant-type cell wall organization or biogenesis	31/3084	171/17127	0.514876	1	Zm00001d016054/Zm00001d021732/Zm00001d024934/Zm00001d012211/Zm00001d004545/Zm00001d026079/Zm00001d027816/Zm00001d016022/Zm00001d047750/Zm00001d037636/Zm00001d028826/Zm00001d034663/Zm00001d005250/Zm00001d041972/Zm00001d038076/Zm00001d039660/Zm00001d042279/Zm00001d005478/Zm00001d052864/Zm00001d002548/Zm00001d026014/Zm00001d036545/Zm00001d024531/Zm00001d009810/Zm00001d021731/Zm00001d003239/Zm00001d0…	-/-/-/-/-/-/-/-/-/cellulose synthase2/roothair defective3/alpha-expansin4/cellulose synthase9/-/-/cellulose synthase3/-/-/-/-/-/-/-/-/-/-/-/cellulose synthase 12/-/alpha expansin2/-	31	9	Zm00001d016054/Zm00001d021732/Zm00001d026079/Zm00001d027816/Zm00001d016022/Zm00001d028826/Zm00001d021731/Zm00001d043929/Zm00001d007231	22	Zm00001d024934/Zm00001d012211/Zm00001d004545/Zm00001d047750/Zm00001d037636/Zm00001d034663/Zm00001d005250/Zm00001d041972/Zm00001d038076/Zm00001d039660/Zm00001d042279/Zm00001d005478/Zm00001d052864/Zm00001d002548/Zm00001d026014/Zm00001d036545/Zm00001d024531/Zm00001d009810/Zm00001d003239/Zm00001d020531/Zm00001d018031/Zm00001d028219
BP	GO:0006605	protein targeting	31/3084	252/17127	0.994777	1	Zm00001d046945/Zm00001d045544/Zm00001d006102/Zm00001d015837/Zm00001d014090/Zm00001d052028/Zm00001d014811/Zm00001d032789/Zm00001d018358/Zm00001d035812/Zm00001d040686/Zm00001d035937/Zm00001d028586/Zm00001d000399/Zm00001d034139/Zm00001d046616/Zm00001d003612/Zm00001d052354/Zm00001d012017/Zm00001d047566/Zm00001d042044/Zm00001d022275/Zm00001d026600/Zm00001d040712/Zm00001d038857/Zm00001d052696/Zm00001d0…	-/-/-/-/chaperonin 1/-/-/chaperonin2/-/-/-/-/-/chloroplast protein synthesis2/-/-/-/-/-/-/-/-/-/-/-/-/-/-/-/-/etched1	31	7	Zm00001d046945/Zm00001d006102/Zm00001d052028/Zm00001d014811/Zm00001d046616/Zm00001d052354/Zm00001d026600	24	Zm00001d045544/Zm00001d015837/Zm00001d014090/Zm00001d032789/Zm00001d018358/Zm00001d035812/Zm00001d040686/Zm00001d035937/Zm00001d028586/Zm00001d000399/Zm00001d034139/Zm00001d003612/Zm00001d012017/Zm00001d047566/Zm00001d042044/Zm00001d022275/Zm00001d040712/Zm00001d038857/Zm00001d052696/Zm00001d031415/Zm00001d047130/Zm00001d034755/Zm00001d035267/Zm00001d044415
BP	GO:0006470	protein dephosphorylation	31/3084	300/17127	0.999928	1	Zm00001d023811/Zm00001d028816/Zm00001d028752/Zm00001d047705/Zm00001d052137/Zm00001d025323/Zm00001d010445/Zm00001d028574/Zm00001d017670/Zm00001d048203/Zm00001d002479/Zm00001d028793/Zm00001d037719/Zm00001d009626/Zm00001d053639/Zm00001d003509/Zm00001d019895/Zm00001d015504/Zm00001d028814/Zm00001d047412/Zm00001d017215/Zm00001d032333/Zm00001d029297/Zm00001d017643/Zm00001d020100/Zm00001d043527/Zm00001d0…	-/pathogenesis-related protein6/-/-/-/GRMZM2G443509/-/-/-/-/-/-/-/protein phosphatase homolog9/-/-/-/-/-/-/-/-/-/-/protein phosphatase homolog6/-/-/-/-/-/-	31	15	Zm00001d023811/Zm00001d047705/Zm00001d025323/Zm00001d010445/Zm00001d028574/Zm00001d017670/Zm00001d048203/Zm00001d002479/Zm00001d028793/Zm00001d037719/Zm00001d053639/Zm00001d003509/Zm00001d020100/Zm00001d005071/Zm00001d010008	16	Zm00001d028816/Zm00001d028752/Zm00001d052137/Zm00001d009626/Zm00001d019895/Zm00001d015504/Zm00001d028814/Zm00001d047412/Zm00001d017215/Zm00001d032333/Zm00001d029297/Zm00001d017643/Zm00001d043527/Zm00001d044693/Zm00001d040641/Zm00001d006254
BP	GO:1903825	organic acid transmembrane transport	30/3084	94/17127	0.000776388	0.0266936	Zm00001d023593/Zm00001d042135/Zm00001d044387/Zm00001d000021/Zm00001d049640/Zm00001d044192/Zm00001d032383/Zm00001d035162/Zm00001d042801/Zm00001d001984/Zm00001d018598/Zm00001d046667/Zm00001d023596/Zm00001d025665/Zm00001d006511/Zm00001d046586/Zm00001d042809/Zm00001d023592/Zm00001d035166/Zm00001d004340/Zm00001d039392/Zm00001d017880/Zm00001d037057/Zm00001d003422/Zm00001d002673/Zm00001d032430/Zm00001d0…	-/-/-/glucose 6-phosphate/phosphate translocator1/-/-/-/-/-/-/-/-/-/-/-/-/auxin transporter-like1/-/-/-/-/-/-/-/-/uaz282/-/-/-/-	30	18	Zm00001d042135/Zm00001d000021/Zm00001d049640/Zm00001d044192/Zm00001d035162/Zm00001d042801/Zm00001d001984/Zm00001d018598/Zm00001d046667/Zm00001d025665/Zm00001d006511/Zm00001d046586/Zm00001d035166/Zm00001d017880/Zm00001d003422/Zm00001d002673/Zm00001d024198/Zm00001d002176	12	Zm00001d023593/Zm00001d044387/Zm00001d032383/Zm00001d023596/Zm00001d042809/Zm00001d023592/Zm00001d004340/Zm00001d039392/Zm00001d037057/Zm00001d032430/Zm00001d046235/Zm00001d019206
BP	GO:1905039	carboxylic acid transmembrane transport	30/3084	94/17127	0.000776388	0.0266936	Zm00001d023593/Zm00001d042135/Zm00001d044387/Zm00001d000021/Zm00001d049640/Zm00001d044192/Zm00001d032383/Zm00001d035162/Zm00001d042801/Zm00001d001984/Zm00001d018598/Zm00001d046667/Zm00001d023596/Zm00001d025665/Zm00001d006511/Zm00001d046586/Zm00001d042809/Zm00001d023592/Zm00001d035166/Zm00001d004340/Zm00001d039392/Zm00001d017880/Zm00001d037057/Zm00001d003422/Zm00001d002673/Zm00001d032430/Zm00001d0…	-/-/-/glucose 6-phosphate/phosphate translocator1/-/-/-/-/-/-/-/-/-/-/-/-/auxin transporter-like1/-/-/-/-/-/-/-/-/uaz282/-/-/-/-	30	18	Zm00001d042135/Zm00001d000021/Zm00001d049640/Zm00001d044192/Zm00001d035162/Zm00001d042801/Zm00001d001984/Zm00001d018598/Zm00001d046667/Zm00001d025665/Zm00001d006511/Zm00001d046586/Zm00001d035166/Zm00001d017880/Zm00001d003422/Zm00001d002673/Zm00001d024198/Zm00001d002176	12	Zm00001d023593/Zm00001d044387/Zm00001d032383/Zm00001d023596/Zm00001d042809/Zm00001d023592/Zm00001d004340/Zm00001d039392/Zm00001d037057/Zm00001d032430/Zm00001d046235/Zm00001d019206
BP	GO:0009658	chloroplast organization	30/3084	118/17127	0.027279	0.376536	Zm00001d007581/Zm00001d015837/Zm00001d030762/Zm00001d012922/Zm00001d026669/Zm00001d040686/Zm00001d028586/Zm00001d010259/Zm00001d034721/Zm00001d010261/Zm00001d033181/Zm00001d003612/Zm00001d053868/Zm00001d042847/Zm00001d017179/Zm00001d001939/Zm00001d012529/Zm00001d002550/Zm00001d035898/Zm00001d043009/Zm00001d038642/Zm00001d015997/Zm00001d031784/Zm00001d025848/Zm00001d016037/Zm00001d050234/Zm00001d0…	-/-/-/RNA helicase3/-/-/-/-/RNA helicase4/-/-/-/-/-/translation chloroplast psaB mRNA2 homolog/-/-/-/-/-/-/-/-/-/-/mTERF domain protein33/-/-/mTERF-domain protein13/mTERF protein domain2	30	2	Zm00001d002550/Zm00001d038642	28	Zm00001d007581/Zm00001d015837/Zm00001d030762/Zm00001d012922/Zm00001d026669/Zm00001d040686/Zm00001d028586/Zm00001d010259/Zm00001d034721/Zm00001d010261/Zm00001d033181/Zm00001d003612/Zm00001d053868/Zm00001d042847/Zm00001d017179/Zm00001d001939/Zm00001d012529/Zm00001d035898/Zm00001d043009/Zm00001d015997/Zm00001d031784/Zm00001d025848/Zm00001d016037/Zm00001d050234/Zm00001d021407/Zm00001d020256/Zm00001d0…
BP	GO:0008299	isoprenoid biosynthetic process	30/3084	126/17127	0.0601103	0.582916	Zm00001d006678/Zm00001d021929/Zm00001d028094/Zm00001d041082/Zm00001d010274/Zm00001d052297/Zm00001d029648/Zm00001d053889/Zm00001d023655/Zm00001d019060/Zm00001d040163/Zm00001d023227/Zm00001d007918/Zm00001d018377/Zm00001d017540/Zm00001d051416/Zm00001d054008/Zm00001d054037/Zm00001d002349/Zm00001d024210/Zm00001d051626/Zm00001d019629/Zm00001d003512/Zm00001d008909/Zm00001d020256/Zm00001d018839/Zm00001d0…	geranylgeranyl pyrophosphate synthase1/geranylgeranyl pyrophosphate synthase2/-/kaurene synthase4/isopentenyl pyrophosphate isomerase2/-/copalyl diphosphate synthase2/cycloartenol synthase1/pale yellow9/deoxy xylulose synthase 2/deoxy xylulose reductoisomerase1/-/cytochrome P-450 20/-/geranylgeranyl pyrophosphate synthase4/-/-/-/kaurene synthase3/terpene synthase11/-/-/-/gibberellin 2-oxidase9/-/…	30	12	Zm00001d006678/Zm00001d021929/Zm00001d028094/Zm00001d041082/Zm00001d010274/Zm00001d052297/Zm00001d029648/Zm00001d053889/Zm00001d019060/Zm00001d040163/Zm00001d023227/Zm00001d052745	18	Zm00001d023655/Zm00001d007918/Zm00001d018377/Zm00001d017540/Zm00001d051416/Zm00001d054008/Zm00001d054037/Zm00001d002349/Zm00001d024210/Zm00001d051626/Zm00001d019629/Zm00001d003512/Zm00001d008909/Zm00001d020256/Zm00001d018839/Zm00001d027383/Zm00001d008370/Zm00001d017826
BP	GO:0016054	organic acid catabolic process	30/3084	131/17127	0.0913109	0.679091	Zm00001d029853/Zm00001d017279/Zm00001d023779/Zm00001d017276/Zm00001d041772/Zm00001d038755/Zm00001d048890/Zm00001d030859/Zm00001d051166/Zm00001d038511/Zm00001d008271/Zm00001d038841/Zm00001d031212/Zm00001d026649/Zm00001d042811/Zm00001d052931/Zm00001d003744/Zm00001d012321/Zm00001d023437/Zm00001d006311/Zm00001d003522/Zm00001d002052/Zm00001d007907/Zm00001d045606/Zm00001d029176/Zm00001d053722/Zm00001d0…	-/phenylalanine ammonia lyase7/-/-/glutathione transferase18/-/-/-/-/gibberellin 16,17-oxidase1/-/putative aldehyde dehydrogenase MIS1/-/opaque endosperm7/-/-/-/-/glycine decarboxylase1/-/-/-/-/-/-/-/-/gibberellin 2-oxidase9/-/-	30	23	Zm00001d029853/Zm00001d017279/Zm00001d023779/Zm00001d017276/Zm00001d041772/Zm00001d038755/Zm00001d048890/Zm00001d051166/Zm00001d038511/Zm00001d008271/Zm00001d038841/Zm00001d026649/Zm00001d042811/Zm00001d052931/Zm00001d003744/Zm00001d012321/Zm00001d023437/Zm00001d003522/Zm00001d002052/Zm00001d045606/Zm00001d029176/Zm00001d012943/Zm00001d017801	7	Zm00001d030859/Zm00001d031212/Zm00001d006311/Zm00001d007907/Zm00001d053722/Zm00001d008909/Zm00001d037939
BP	GO:0046395	carboxylic acid catabolic process	30/3084	131/17127	0.0913109	0.679091	Zm00001d029853/Zm00001d017279/Zm00001d023779/Zm00001d017276/Zm00001d041772/Zm00001d038755/Zm00001d048890/Zm00001d030859/Zm00001d051166/Zm00001d038511/Zm00001d008271/Zm00001d038841/Zm00001d031212/Zm00001d026649/Zm00001d042811/Zm00001d052931/Zm00001d003744/Zm00001d012321/Zm00001d023437/Zm00001d006311/Zm00001d003522/Zm00001d002052/Zm00001d007907/Zm00001d045606/Zm00001d029176/Zm00001d053722/Zm00001d0…	-/phenylalanine ammonia lyase7/-/-/glutathione transferase18/-/-/-/-/gibberellin 16,17-oxidase1/-/putative aldehyde dehydrogenase MIS1/-/opaque endosperm7/-/-/-/-/glycine decarboxylase1/-/-/-/-/-/-/-/-/gibberellin 2-oxidase9/-/-	30	23	Zm00001d029853/Zm00001d017279/Zm00001d023779/Zm00001d017276/Zm00001d041772/Zm00001d038755/Zm00001d048890/Zm00001d051166/Zm00001d038511/Zm00001d008271/Zm00001d038841/Zm00001d026649/Zm00001d042811/Zm00001d052931/Zm00001d003744/Zm00001d012321/Zm00001d023437/Zm00001d003522/Zm00001d002052/Zm00001d045606/Zm00001d029176/Zm00001d012943/Zm00001d017801	7	Zm00001d030859/Zm00001d031212/Zm00001d006311/Zm00001d007907/Zm00001d053722/Zm00001d008909/Zm00001d037939
BP	GO:0051239	regulation of multicellular organismal process	30/3084	156/17127	0.376409	1	Zm00001d040519/Zm00001d038863/Zm00001d035440/Zm00001d033422/Zm00001d026649/Zm00001d009626/Zm00001d039658/Zm00001d039156/Zm00001d015468/Zm00001d014297/Zm00001d029628/Zm00001d021459/Zm00001d028432/Zm00001d018364/Zm00001d036228/Zm00001d008734/Zm00001d009773/Zm00001d047753/Zm00001d013597/Zm00001d005965/Zm00001d015743/Zm00001d024783/Zm00001d044065/Zm00001d017391/Zm00001d000176/Zm00001d043358/Zm00001d0…	-/-/low temperature-induced protein15/GTP binding protein2/opaque endosperm7/protein phosphatase homolog9/bZIP-transcription factor 6/-/-/histidine kinase3/cystatin7/-/CCAAT-HAP5-transcription factor 511/-/-/bZIP-transcription factor 122/-/-/-/-/bZIP-transcription factor 61/bHLH-transcription factor 117/GRAS-transcription factor 46/yabby15/-/-/-/-/-/JUMONJI-transcription factor 13	30	17	Zm00001d040519/Zm00001d038863/Zm00001d035440/Zm00001d026649/Zm00001d039658/Zm00001d039156/Zm00001d015468/Zm00001d014297/Zm00001d029628/Zm00001d021459/Zm00001d018364/Zm00001d036228/Zm00001d008734/Zm00001d015743/Zm00001d024783/Zm00001d017391/Zm00001d000176	13	Zm00001d033422/Zm00001d009626/Zm00001d028432/Zm00001d009773/Zm00001d047753/Zm00001d013597/Zm00001d005965/Zm00001d044065/Zm00001d043358/Zm00001d003210/Zm00001d042574/Zm00001d043423/Zm00001d052933
BP	GO:0009124	nucleoside monophosphate biosynthetic process	30/3084	184/17127	0.754971	1	Zm00001d039865/Zm00001d043834/Zm00001d021620/Zm00001d047789/Zm00001d039512/Zm00001d017271/Zm00001d051157/Zm00001d038579/Zm00001d008491/Zm00001d002003/Zm00001d010672/Zm00001d033775/Zm00001d052233/Zm00001d018069/Zm00001d043986/Zm00001d051001/Zm00001d037813/Zm00001d003017/Zm00001d037982/Zm00001d017830/Zm00001d036537/Zm00001d039422/Zm00001d028921/ZeamMp051/Zm00001d026610/Zm00001d025659/Zm00001d010200…	triose phosphate isomerase4/-/ATP synthase chloroplast subunit2/-/hexokinase1/-/-/-/-/-/-/-/-/ATP synthase chloroplast subunit1/-/glyceraldehyde-3-phosphate dehydrogenase3/-/-/-/-/-/-/-/-/-/-/-/-/-/-	30	9	Zm00001d039865/Zm00001d039512/Zm00001d008491/Zm00001d052233/Zm00001d003017/Zm00001d037982/ZeamMp051/Zm00001d025659/Zm00001d010375	21	Zm00001d043834/Zm00001d021620/Zm00001d047789/Zm00001d017271/Zm00001d051157/Zm00001d038579/Zm00001d002003/Zm00001d010672/Zm00001d033775/Zm00001d018069/Zm00001d043986/Zm00001d051001/Zm00001d037813/Zm00001d017830/Zm00001d036537/Zm00001d039422/Zm00001d028921/Zm00001d026610/Zm00001d010200/Zm00001d051629/Zm00001d033405
BP	GO:0009108	coenzyme biosynthetic process	30/3084	236/17127	0.989259	1	Zm00001d039865/Zm00001d011835/Zm00001d013522/Zm00001d039512/Zm00001d038579/Zm00001d042052/Zm00001d008491/Zm00001d010672/Zm00001d008976/Zm00001d052702/Zm00001d052233/Zm00001d043986/Zm00001d051001/Zm00001d040599/Zm00001d053981/Zm00001d040308/Zm00001d017830/Zm00001d036537/Zm00001d006311/Zm00001d024159/Zm00001d024771/Zm00001d045322/Zm00001d003715/Zm00001d043328/Zm00001d030132/Zm00001d025659/Zm00001d0…	triose phosphate isomerase4/-/-/hexokinase1/-/-/-/-/-/-/-/-/glyceraldehyde-3-phosphate dehydrogenase3/-/small kernel2/-/-/-/-/-/-/-/-/LIP1P-2/-/-/-/-/-/-	30	11	Zm00001d039865/Zm00001d011835/Zm00001d013522/Zm00001d039512/Zm00001d042052/Zm00001d008491/Zm00001d052233/Zm00001d040308/Zm00001d024771/Zm00001d025659/Zm00001d010375	19	Zm00001d038579/Zm00001d010672/Zm00001d008976/Zm00001d052702/Zm00001d043986/Zm00001d051001/Zm00001d040599/Zm00001d053981/Zm00001d017830/Zm00001d036537/Zm00001d006311/Zm00001d024159/Zm00001d045322/Zm00001d003715/Zm00001d043328/Zm00001d030132/Zm00001d051629/Zm00001d033405/Zm00001d027999
BP	GO:0009890	negative regulation of biosynthetic process	30/3084	266/17127	0.999092	1	Zm00001d026657/Zm00001d012052/Zm00001d034059/Zm00001d005396/Zm00001d002601/Zm00001d004881/Zm00001d031908/Zm00001d020486/Zm00001d032158/Zm00001d053682/Zm00001d012160/Zm00001d008785/Zm00001d022069/Zm00001d013278/Zm00001d024698/Zm00001d022032/Zm00001d044925/Zm00001d040986/Zm00001d018218/Zm00001d040988/Zm00001d003378/Zm00001d022046/Zm00001d029067/Zm00001d050368/Zm00001d034382/Zm00001d011199/Zm00001d0…	-/-/ribosomal protein L13A homolog/-/-/OVATE-transcription factor 10/-/-/-/C3H-transcription factor 338/-/OVATE-transcription factor 32/-/PHD-transcription factor 25/fertilization independent endosperm2/ribosome-inactivating protein2/-/-/GNAT-transcription factor 26/RNA-dependent RNA polymerase6/mediator of paramutation1/-/OVATE-transcription factor 4/-/-/-/OVATE-transcription factor 17/-/-/-	30	13	Zm00001d005396/Zm00001d002601/Zm00001d004881/Zm00001d020486/Zm00001d032158/Zm00001d053682/Zm00001d022069/Zm00001d022032/Zm00001d044925/Zm00001d034382/Zm00001d033362/Zm00001d004899/Zm00001d008431	17	Zm00001d026657/Zm00001d012052/Zm00001d034059/Zm00001d031908/Zm00001d012160/Zm00001d008785/Zm00001d013278/Zm00001d024698/Zm00001d040986/Zm00001d018218/Zm00001d040988/Zm00001d003378/Zm00001d022046/Zm00001d029067/Zm00001d050368/Zm00001d011199/Zm00001d043470
BP	GO:0010410	hemicellulose metabolic process	29/3084	111/17127	0.0208785	0.325153	Zm00001d037656/Zm00001d018716/Zm00001d018965/Zm00001d042627/Zm00001d024934/Zm00001d016806/Zm00001d004545/Zm00001d018701/Zm00001d047750/Zm00001d009060/Zm00001d009309/Zm00001d021667/Zm00001d042279/Zm00001d024071/Zm00001d052651/Zm00001d014613/Zm00001d012224/Zm00001d048152/Zm00001d018080/Zm00001d044872/Zm00001d047657/Zm00001d052793/Zm00001d003239/Zm00001d046772/Zm00001d007231/Zm00001d044775/Zm00001d0…	-/-/-/-/-/-/-/-/-/-/-/-/-/-/-/-/-/asg12a/-/-/-/-/-/-/-/-/-/-/-	29	19	Zm00001d037656/Zm00001d018716/Zm00001d018965/Zm00001d016806/Zm00001d018701/Zm00001d021667/Zm00001d024071/Zm00001d052651/Zm00001d014613/Zm00001d048152/Zm00001d018080/Zm00001d044872/Zm00001d047657/Zm00001d052793/Zm00001d046772/Zm00001d007231/Zm00001d002412/Zm00001d025547/Zm00001d014617	10	Zm00001d042627/Zm00001d024934/Zm00001d004545/Zm00001d047750/Zm00001d009060/Zm00001d009309/Zm00001d042279/Zm00001d012224/Zm00001d003239/Zm00001d044775
BP	GO:1901617	organic hydroxy compound biosynthetic process	29/3084	150/17127	0.3677	1	Zm00001d019139/Zm00001d049541/Zm00001d001896/Zm00001d052475/Zm00001d023625/Zm00001d033551/Zm00001d028325/Zm00001d023309/Zm00001d028180/Zm00001d053981/Zm00001d018377/Zm00001d047998/Zm00001d039965/Zm00001d026514/Zm00001d054008/Zm00001d031784/Zm00001d054037/Zm00001d037522/Zm00001d020717/Zm00001d051626/Zm00001d019629/Zm00001d003512/Zm00001d039453/Zm00001d028299/Zm00001d027383/Zm00001d040979/Zm00001d0…	sterol methyltransferase1/brown midrib3/-/-/-/-/brassinosteroid synthesis1/-/low phytic acid1/small kernel2/-/-/-/-/-/-/-/-/abscisic acid 8'-hydroxylase4/-/-/-/-/-/-/-/-/flavonol synthase1/-	29	7	Zm00001d049541/Zm00001d023625/Zm00001d033551/Zm00001d047998/Zm00001d020717/Zm00001d028299/Zm00001d018184	22	Zm00001d019139/Zm00001d001896/Zm00001d052475/Zm00001d028325/Zm00001d023309/Zm00001d028180/Zm00001d053981/Zm00001d018377/Zm00001d039965/Zm00001d026514/Zm00001d054008/Zm00001d031784/Zm00001d054037/Zm00001d037522/Zm00001d051626/Zm00001d019629/Zm00001d003512/Zm00001d039453/Zm00001d027383/Zm00001d040979/Zm00001d004957/Zm00001d017826
BP	GO:0051301	cell division	29/3084	152/17127	0.397279	1	Zm00001d021732/Zm00001d028949/Zm00001d026669/Zm00001d037636/Zm00001d046803/Zm00001d005029/Zm00001d005250/Zm00001d001939/Zm00001d040768/Zm00001d035898/Zm00001d041972/Zm00001d052380/Zm00001d042044/Zm00001d039660/Zm00001d005478/Zm00001d021505/Zm00001d024531/Zm00001d023425/Zm00001d021731/Zm00001d043358/Zm00001d021504/Zm00001d050911/Zm00001d000168/Zm00001d022396/Zm00001d015517/Zm00001d035913/Zm00001d0…	-/calcineurin B-like-interacting protein kinase3/-/cellulose synthase2/-/GRAS-transcription factor 37/cellulose synthase9/-/-/-/-/scarecrow1/-/cellulose synthase3/-/-/-/crinkly4/-/-/-/-/cell division cycle201/-/-/-/cellulose synthase 12/kinesin-related protein2/-	29	4	Zm00001d021732/Zm00001d046803/Zm00001d021731/Zm00001d045554	25	Zm00001d028949/Zm00001d026669/Zm00001d037636/Zm00001d005029/Zm00001d005250/Zm00001d001939/Zm00001d040768/Zm00001d035898/Zm00001d041972/Zm00001d052380/Zm00001d042044/Zm00001d039660/Zm00001d005478/Zm00001d021505/Zm00001d024531/Zm00001d023425/Zm00001d043358/Zm00001d021504/Zm00001d050911/Zm00001d000168/Zm00001d022396/Zm00001d015517/Zm00001d035913/Zm00001d020531/Zm00001d044672
BP	GO:0009156	ribonucleoside monophosphate biosynthetic process	29/3084	175/17127	0.719678	1	Zm00001d039865/Zm00001d043834/Zm00001d021620/Zm00001d047789/Zm00001d039512/Zm00001d017271/Zm00001d051157/Zm00001d038579/Zm00001d008491/Zm00001d002003/Zm00001d010672/Zm00001d033775/Zm00001d052233/Zm00001d018069/Zm00001d043986/Zm00001d051001/Zm00001d037813/Zm00001d003017/Zm00001d037982/Zm00001d017830/Zm00001d036537/Zm00001d039422/Zm00001d028921/ZeamMp051/Zm00001d026610/Zm00001d025659/Zm00001d010375…	triose phosphate isomerase4/-/ATP synthase chloroplast subunit2/-/hexokinase1/-/-/-/-/-/-/-/-/ATP synthase chloroplast subunit1/-/glyceraldehyde-3-phosphate dehydrogenase3/-/-/-/-/-/-/-/-/-/-/-/-/-	29	9	Zm00001d039865/Zm00001d039512/Zm00001d008491/Zm00001d052233/Zm00001d003017/Zm00001d037982/ZeamMp051/Zm00001d025659/Zm00001d010375	20	Zm00001d043834/Zm00001d021620/Zm00001d047789/Zm00001d017271/Zm00001d051157/Zm00001d038579/Zm00001d002003/Zm00001d010672/Zm00001d033775/Zm00001d018069/Zm00001d043986/Zm00001d051001/Zm00001d037813/Zm00001d017830/Zm00001d036537/Zm00001d039422/Zm00001d028921/Zm00001d026610/Zm00001d051629/Zm00001d033405
BP	GO:0006260	DNA replication	29/3084	180/17127	0.774653	1	Zm00001d000241/Zm00001d030037/Zm00001d013706/Zm00001d003267/Zm00001d043840/Zm00001d053070/Zm00001d022491/Zm00001d010406/Zm00001d044086/Zm00001d036624/Zm00001d045192/Zm00001d011877/Zm00001d045080/Zm00001d038855/Zm00001d022046/Zm00001d043566/Zm00001d023462/Zm00001d048672/Zm00001d043358/Zm00001d052021/Zm00001d008342/Zm00001d042902/Zm00001d051995/Zm00001d040276/Zm00001d033318/Zm00001d044540/Zm00001d0…	-/-/thylakoid assembly 9/-/origin recognition complex4/-/-/minichromosome maintenance6/-/-/hybrid proline-rich protein1/-/origin recognition complex1/flap endonuclease1/-/-/-/-/-/-/-/-/proliferating cell nuclear antigen2/-/-/minichromosome maintenance4/origin recognition complex5/-/-	29	3	Zm00001d030037/Zm00001d048672/Zm00001d042902	26	Zm00001d000241/Zm00001d013706/Zm00001d003267/Zm00001d043840/Zm00001d053070/Zm00001d022491/Zm00001d010406/Zm00001d044086/Zm00001d036624/Zm00001d045192/Zm00001d011877/Zm00001d045080/Zm00001d038855/Zm00001d022046/Zm00001d043566/Zm00001d023462/Zm00001d043358/Zm00001d052021/Zm00001d008342/Zm00001d051995/Zm00001d040276/Zm00001d033318/Zm00001d044540/Zm00001d013238/Zm00001d043277/Zm00001d037196
BP	GO:1901698	response to nitrogen compound	29/3084	188/17127	0.846869	1	Zm00001d017095/Zm00001d011679/Zm00001d025984/Zm00001d030859/Zm00001d024587/Zm00001d017461/Zm00001d016982/Zm00001d002856/Zm00001d005698/Zm00001d001865/Zm00001d003287/Zm00001d029763/Zm00001d043986/Zm00001d046170/Zm00001d015314/Zm00001d038420/Zm00001d027483/Zm00001d054060/Zm00001d000390/Zm00001d040986/Zm00001d024520/Zm00001d040988/Zm00001d031530/Zm00001d003378/Zm00001d026130/Zm00001d033405/Zm00001d0…	-/-/glutamic dehydrogenase2/-/nitrate transporter/peptide transporter family1/-/-/-/-/cytokinin response regulator1/-/-/-/phosphoenolpyruvate carboxylase1/-/-/-/-/-/-/-/RNA-dependent RNA polymerase6/-/mediator of paramutation1/-/-/-/WRKY-transcription factor 104/-	29	9	Zm00001d017095/Zm00001d011679/Zm00001d025984/Zm00001d002856/Zm00001d005698/Zm00001d027483/Zm00001d054060/Zm00001d000390/Zm00001d054057	20	Zm00001d030859/Zm00001d024587/Zm00001d017461/Zm00001d016982/Zm00001d001865/Zm00001d003287/Zm00001d029763/Zm00001d043986/Zm00001d046170/Zm00001d015314/Zm00001d038420/Zm00001d040986/Zm00001d024520/Zm00001d040988/Zm00001d031530/Zm00001d003378/Zm00001d026130/Zm00001d033405/Zm00001d020495/Zm00001d021414
BP	GO:0031327	negative regulation of cellular biosynthetic process	29/3084	264/17127	0.999423	1	Zm00001d026657/Zm00001d012052/Zm00001d034059/Zm00001d005396/Zm00001d002601/Zm00001d004881/Zm00001d031908/Zm00001d020486/Zm00001d032158/Zm00001d053682/Zm00001d012160/Zm00001d008785/Zm00001d022069/Zm00001d013278/Zm00001d024698/Zm00001d022032/Zm00001d040986/Zm00001d018218/Zm00001d040988/Zm00001d003378/Zm00001d022046/Zm00001d029067/Zm00001d050368/Zm00001d034382/Zm00001d011199/Zm00001d043470/Zm00001d0…	-/-/ribosomal protein L13A homolog/-/-/OVATE-transcription factor 10/-/-/-/C3H-transcription factor 338/-/OVATE-transcription factor 32/-/PHD-transcription factor 25/fertilization independent endosperm2/ribosome-inactivating protein2/-/GNAT-transcription factor 26/RNA-dependent RNA polymerase6/mediator of paramutation1/-/OVATE-transcription factor 4/-/-/-/OVATE-transcription factor 17/-/-/-	29	12	Zm00001d005396/Zm00001d002601/Zm00001d004881/Zm00001d020486/Zm00001d032158/Zm00001d053682/Zm00001d022069/Zm00001d022032/Zm00001d034382/Zm00001d033362/Zm00001d004899/Zm00001d008431	17	Zm00001d026657/Zm00001d012052/Zm00001d034059/Zm00001d031908/Zm00001d012160/Zm00001d008785/Zm00001d013278/Zm00001d024698/Zm00001d040986/Zm00001d018218/Zm00001d040988/Zm00001d003378/Zm00001d022046/Zm00001d029067/Zm00001d050368/Zm00001d011199/Zm00001d043470
BP	GO:0006357	regulation of transcription by RNA polymerase II	29/3084	388/17127	1	1	Zm00001d022041/Zm00001d038863/Zm00001d042482/Zm00001d049698/Zm00001d006022/Zm00001d038612/Zm00001d024409/Zm00001d016873/Zm00001d024698/Zm00001d043536/Zm00001d013597/Zm00001d021931/Zm00001d040148/Zm00001d008874/Zm00001d002200/Zm00001d047482/Zm00001d031736/Zm00001d016257/Zm00001d011199/Zm00001d018941/Zm00001d033362/Zm00001d005750/Zm00001d000291/Zm00001d046204/Zm00001d029143/Zm00001d011847/Zm00001d0…	-/-/bHLH-transcription factor 132/-/bHLH-transcription factor 6/-/-/bHLH-transcription factor 152/fertilization independent endosperm2/-/-/-/bHLH-transcription factor 76/-/-/-/HSF-transcription factor 8/bHLH-transcription factor 119/-/HSF-transcription factor 4/-/-/bHLH-transcription factor 88/HSF-transcription factor 12/-/bHLH-transcription factor 54/-/silky1/bHLH-transcription factor 20	29	9	Zm00001d038863/Zm00001d042482/Zm00001d049698/Zm00001d043536/Zm00001d033362/Zm00001d046204/Zm00001d011847/Zm00001d008431/Zm00001d036425	20	Zm00001d022041/Zm00001d006022/Zm00001d038612/Zm00001d024409/Zm00001d016873/Zm00001d024698/Zm00001d013597/Zm00001d021931/Zm00001d040148/Zm00001d008874/Zm00001d002200/Zm00001d047482/Zm00001d031736/Zm00001d016257/Zm00001d011199/Zm00001d018941/Zm00001d005750/Zm00001d000291/Zm00001d029143/Zm00001d005841
BP	GO:0008643	carbohydrate transport	28/3084	130/17127	0.173361	0.978583	Zm00001d021935/Zm00001d027854/Zm00001d028144/Zm00001d018627/Zm00001d000021/Zm00001d021936/Zm00001d048499/Zm00001d017282/Zm00001d006673/Zm00001d029762/Zm00001d009071/Zm00001d048335/Zm00001d006511/Zm00001d025869/Zm00001d038226/Zm00001d000183/Zm00001d043735/Zm00001d003468/Zm00001d021943/Zm00001d050577/Zm00001d016922/Zm00001d011299/Zm00001d016280/Zm00001d016919/Zm00001d016237/Zm00001d003471/Zm00001d0…	-/sucrose transporter1/-/monosaccharide transporter1/glucose 6-phosphate/phosphate translocator1/-/-/-/-/-/sugars will eventually be exported transporter17b/-/-/-/sugars will eventually be exported transporter1b/monosaccharide transporter4/-/-/-/sugars will eventually be exported transporter15a/-/sugars will eventually be exported transporter6b/-/-/NOD26-like membrane intrinsic protein1/-/-/sugar…	28	11	Zm00001d018627/Zm00001d000021/Zm00001d048499/Zm00001d017282/Zm00001d006673/Zm00001d009071/Zm00001d048335/Zm00001d006511/Zm00001d050577/Zm00001d016922/Zm00001d011299	17	Zm00001d021935/Zm00001d027854/Zm00001d028144/Zm00001d021936/Zm00001d029762/Zm00001d025869/Zm00001d038226/Zm00001d000183/Zm00001d043735/Zm00001d003468/Zm00001d021943/Zm00001d016280/Zm00001d016919/Zm00001d016237/Zm00001d003471/Zm00001d009600/Zm00001d015914
BP	GO:2000026	regulation of multicellular organismal development	28/3084	144/17127	0.358673	1	Zm00001d040519/Zm00001d038863/Zm00001d035440/Zm00001d033422/Zm00001d026649/Zm00001d009626/Zm00001d039658/Zm00001d039156/Zm00001d015468/Zm00001d014297/Zm00001d029628/Zm00001d028432/Zm00001d018364/Zm00001d036228/Zm00001d008734/Zm00001d009773/Zm00001d047753/Zm00001d013597/Zm00001d005965/Zm00001d015743/Zm00001d024783/Zm00001d044065/Zm00001d017391/Zm00001d000176/Zm00001d043358/Zm00001d003210/Zm00001d0…	-/-/low temperature-induced protein15/GTP binding protein2/opaque endosperm7/protein phosphatase homolog9/bZIP-transcription factor 6/-/-/histidine kinase3/cystatin7/CCAAT-HAP5-transcription factor 511/-/-/bZIP-transcription factor 122/-/-/-/-/bZIP-transcription factor 61/bHLH-transcription factor 117/GRAS-transcription factor 46/yabby15/-/-/-/-/JUMONJI-transcription factor 13	28	16	Zm00001d040519/Zm00001d038863/Zm00001d035440/Zm00001d026649/Zm00001d039658/Zm00001d039156/Zm00001d015468/Zm00001d014297/Zm00001d029628/Zm00001d018364/Zm00001d036228/Zm00001d008734/Zm00001d015743/Zm00001d024783/Zm00001d017391/Zm00001d000176	12	Zm00001d033422/Zm00001d009626/Zm00001d028432/Zm00001d009773/Zm00001d047753/Zm00001d013597/Zm00001d005965/Zm00001d044065/Zm00001d043358/Zm00001d003210/Zm00001d043423/Zm00001d052933
BP	GO:0009127	purine nucleoside monophosphate biosynthetic process	28/3084	162/17127	0.626996	1	Zm00001d039865/Zm00001d043834/Zm00001d021620/Zm00001d047789/Zm00001d039512/Zm00001d017271/Zm00001d051157/Zm00001d038579/Zm00001d008491/Zm00001d002003/Zm00001d010672/Zm00001d033775/Zm00001d052233/Zm00001d018069/Zm00001d043986/Zm00001d051001/Zm00001d037813/Zm00001d003017/Zm00001d037982/Zm00001d017830/Zm00001d036537/Zm00001d039422/Zm00001d028921/ZeamMp051/Zm00001d025659/Zm00001d010375/Zm00001d051629…	triose phosphate isomerase4/-/ATP synthase chloroplast subunit2/-/hexokinase1/-/-/-/-/-/-/-/-/ATP synthase chloroplast subunit1/-/glyceraldehyde-3-phosphate dehydrogenase3/-/-/-/-/-/-/-/-/-/-/-/-	28	9	Zm00001d039865/Zm00001d039512/Zm00001d008491/Zm00001d052233/Zm00001d003017/Zm00001d037982/ZeamMp051/Zm00001d025659/Zm00001d010375	19	Zm00001d043834/Zm00001d021620/Zm00001d047789/Zm00001d017271/Zm00001d051157/Zm00001d038579/Zm00001d002003/Zm00001d010672/Zm00001d033775/Zm00001d018069/Zm00001d043986/Zm00001d051001/Zm00001d037813/Zm00001d017830/Zm00001d036537/Zm00001d039422/Zm00001d028921/Zm00001d051629/Zm00001d033405
BP	GO:0009168	purine ribonucleoside monophosphate biosynthetic process	28/3084	162/17127	0.626996	1	Zm00001d039865/Zm00001d043834/Zm00001d021620/Zm00001d047789/Zm00001d039512/Zm00001d017271/Zm00001d051157/Zm00001d038579/Zm00001d008491/Zm00001d002003/Zm00001d010672/Zm00001d033775/Zm00001d052233/Zm00001d018069/Zm00001d043986/Zm00001d051001/Zm00001d037813/Zm00001d003017/Zm00001d037982/Zm00001d017830/Zm00001d036537/Zm00001d039422/Zm00001d028921/ZeamMp051/Zm00001d025659/Zm00001d010375/Zm00001d051629…	triose phosphate isomerase4/-/ATP synthase chloroplast subunit2/-/hexokinase1/-/-/-/-/-/-/-/-/ATP synthase chloroplast subunit1/-/glyceraldehyde-3-phosphate dehydrogenase3/-/-/-/-/-/-/-/-/-/-/-/-	28	9	Zm00001d039865/Zm00001d039512/Zm00001d008491/Zm00001d052233/Zm00001d003017/Zm00001d037982/ZeamMp051/Zm00001d025659/Zm00001d010375	19	Zm00001d043834/Zm00001d021620/Zm00001d047789/Zm00001d017271/Zm00001d051157/Zm00001d038579/Zm00001d002003/Zm00001d010672/Zm00001d033775/Zm00001d018069/Zm00001d043986/Zm00001d051001/Zm00001d037813/Zm00001d017830/Zm00001d036537/Zm00001d039422/Zm00001d028921/Zm00001d051629/Zm00001d033405
BP	GO:0015980	energy derivation by oxidation of organic compounds	28/3084	178/17127	0.812897	1	Zm00001d036539/Zm00001d002434/Zm00001d005546/Zm00001d033098/Zm00001d031899/Zm00001d039089/Zm00001d029250/Zm00001d041243/Zm00001d033910/Zm00001d044042/Zm00001d009640/Zm00001d023387/Zm00001d003083/Zm00001d046170/Zm00001d039131/Zm00001d034074/Zm00001d032385/Zm00001d033746/Zm00001d023552/ZeamMp161/Zm00001d005114/Zm00001d044129/Zm00001d050032/Zm00001d042600/ZeamMp136/Zm00001d040129/Zm00001d002435/Zm00…	-/alternative oxidase3/ADP glucose pyrophosphorylase small subunit embryo 1/-/malate dehydrogenase6/malate dehydrogenase2/-/-/ADP glucose pyrophosphorylase large subunit leaf1AGPL4/malate dehydrogenase3/-/-/-/phosphoenolpyruvate carboxylase1/ADP glucose pyrophosphorylase2/starch phosphorylase1/ADP glucose pyrophosphorylase small subunit leaf1/phosphoglucomutase1/-/-/-/shrunken2/brittle endosperm2…	28	9	Zm00001d002434/Zm00001d029250/Zm00001d041243/Zm00001d023387/Zm00001d039131/ZeamMp161/ZeamMp136/Zm00001d002435/Zm00001d029316	19	Zm00001d036539/Zm00001d005546/Zm00001d033098/Zm00001d031899/Zm00001d039089/Zm00001d033910/Zm00001d044042/Zm00001d009640/Zm00001d003083/Zm00001d046170/Zm00001d034074/Zm00001d032385/Zm00001d033746/Zm00001d023552/Zm00001d005114/Zm00001d044129/Zm00001d050032/Zm00001d042600/Zm00001d040129
BP	GO:0009152	purine ribonucleotide biosynthetic process	28/3084	179/17127	0.821916	1	Zm00001d039865/Zm00001d043834/Zm00001d021620/Zm00001d047789/Zm00001d039512/Zm00001d017271/Zm00001d051157/Zm00001d038579/Zm00001d008491/Zm00001d002003/Zm00001d010672/Zm00001d033775/Zm00001d052233/Zm00001d018069/Zm00001d043986/Zm00001d051001/Zm00001d037813/Zm00001d003017/Zm00001d037982/Zm00001d017830/Zm00001d036537/Zm00001d039422/Zm00001d028921/ZeamMp051/Zm00001d025659/Zm00001d010375/Zm00001d051629…	triose phosphate isomerase4/-/ATP synthase chloroplast subunit2/-/hexokinase1/-/-/-/-/-/-/-/-/ATP synthase chloroplast subunit1/-/glyceraldehyde-3-phosphate dehydrogenase3/-/-/-/-/-/-/-/-/-/-/-/-	28	9	Zm00001d039865/Zm00001d039512/Zm00001d008491/Zm00001d052233/Zm00001d003017/Zm00001d037982/ZeamMp051/Zm00001d025659/Zm00001d010375	19	Zm00001d043834/Zm00001d021620/Zm00001d047789/Zm00001d017271/Zm00001d051157/Zm00001d038579/Zm00001d002003/Zm00001d010672/Zm00001d033775/Zm00001d018069/Zm00001d043986/Zm00001d051001/Zm00001d037813/Zm00001d017830/Zm00001d036537/Zm00001d039422/Zm00001d028921/Zm00001d051629/Zm00001d033405
BP	GO:0042325	regulation of phosphorylation	28/3084	180/17127	0.830623	1	Zm00001d003401/Zm00001d052147/Zm00001d009480/Zm00001d053894/Zm00001d027585/Zm00001d038579/Zm00001d038923/Zm00001d045480/Zm00001d010672/Zm00001d017403/Zm00001d021583/Zm00001d018128/Zm00001d017441/Zm00001d043740/Zm00001d020355/Zm00001d011654/Zm00001d002688/Zm00001d024409/Zm00001d048143/Zm00001d011655/Zm00001d052174/Zm00001d048127/Zm00001d015092/Zm00001d021745/Zm00001d028092/Zm00001d006254/Zm00001d0…	general regulatory factor1/-/receptor for activated C kinase2/-/cyclin-dependent kinase inhibitor3/-/receptor for activated C kinase1/-/-/autophagy13b/-/-/-/-/-/-/-/-/-/MAP kinase kinase kinase18/cyclin-dependent kinase inhibitor6/-/-/-/-/-/-/asceapen1	28	9	Zm00001d003401/Zm00001d052147/Zm00001d027585/Zm00001d045480/Zm00001d017403/Zm00001d021583/Zm00001d017441/Zm00001d015092/Zm00001d028092	19	Zm00001d009480/Zm00001d053894/Zm00001d038579/Zm00001d038923/Zm00001d010672/Zm00001d018128/Zm00001d043740/Zm00001d020355/Zm00001d011654/Zm00001d002688/Zm00001d024409/Zm00001d048143/Zm00001d011655/Zm00001d052174/Zm00001d048127/Zm00001d021745/Zm00001d006254/Zm00001d041345/Zm00001d020772
BP	GO:0050801	ion homeostasis	28/3084	184/17127	0.862375	1	Zm00001d052243/Zm00001d031077/Zm00001d017429/Zm00001d034035/Zm00001d005819/Zm00001d018064/Zm00001d040248/Zm00001d009705/Zm00001d000233/Zm00001d023223/Zm00001d044181/Zm00001d040002/Zm00001d023617/Zm00001d032536/Zm00001d048732/Zm00001d044285/Zm00001d020623/Zm00001d039150/Zm00001d039379/Zm00001d012477/Zm00001d028287/Zm00001d037816/Zm00001d041590/Zm00001d017427/Zm00001d014366/Zm00001d048658/Zm00001d0…	-/-/yellow stripe1/glutathione transporter1/-/-/-/-/-/-/-/-/-/-/-/calcineurin B-like10/-/-/-/-/-/-/rotten ear2/-/-/-/rotten ear1/membrane H(+)-ATPase1	28	19	Zm00001d052243/Zm00001d031077/Zm00001d017429/Zm00001d034035/Zm00001d005819/Zm00001d018064/Zm00001d040248/Zm00001d000233/Zm00001d040002/Zm00001d023617/Zm00001d032536/Zm00001d048732/Zm00001d044285/Zm00001d020623/Zm00001d012477/Zm00001d028287/Zm00001d017427/Zm00001d048658/Zm00001d030656	9	Zm00001d009705/Zm00001d023223/Zm00001d044181/Zm00001d039150/Zm00001d039379/Zm00001d037816/Zm00001d041590/Zm00001d014366/Zm00001d007775
BP	GO:0006164	purine nucleotide biosynthetic process	28/3084	185/17127	0.869565	1	Zm00001d039865/Zm00001d043834/Zm00001d021620/Zm00001d047789/Zm00001d039512/Zm00001d017271/Zm00001d051157/Zm00001d038579/Zm00001d008491/Zm00001d002003/Zm00001d010672/Zm00001d033775/Zm00001d052233/Zm00001d018069/Zm00001d043986/Zm00001d051001/Zm00001d037813/Zm00001d003017/Zm00001d037982/Zm00001d017830/Zm00001d036537/Zm00001d039422/Zm00001d028921/ZeamMp051/Zm00001d025659/Zm00001d010375/Zm00001d051629…	triose phosphate isomerase4/-/ATP synthase chloroplast subunit2/-/hexokinase1/-/-/-/-/-/-/-/-/ATP synthase chloroplast subunit1/-/glyceraldehyde-3-phosphate dehydrogenase3/-/-/-/-/-/-/-/-/-/-/-/-	28	9	Zm00001d039865/Zm00001d039512/Zm00001d008491/Zm00001d052233/Zm00001d003017/Zm00001d037982/ZeamMp051/Zm00001d025659/Zm00001d010375	19	Zm00001d043834/Zm00001d021620/Zm00001d047789/Zm00001d017271/Zm00001d051157/Zm00001d038579/Zm00001d002003/Zm00001d010672/Zm00001d033775/Zm00001d018069/Zm00001d043986/Zm00001d051001/Zm00001d037813/Zm00001d017830/Zm00001d036537/Zm00001d039422/Zm00001d028921/Zm00001d051629/Zm00001d033405
BP	GO:0070085	glycosylation	28/3084	201/17127	0.94955	1	Zm00001d021732/Zm00001d018716/Zm00001d050885/Zm00001d012086/Zm00001d033573/Zm00001d016891/Zm00001d018701/Zm00001d020583/Zm00001d037810/Zm00001d048770/Zm00001d000237/Zm00001d026607/Zm00001d048907/Zm00001d012302/Zm00001d042279/Zm00001d052533/Zm00001d047562/Zm00001d052077/Zm00001d024531/Zm00001d031415/Zm00001d013804/Zm00001d044872/Zm00001d021731/Zm00001d006640/Zm00001d008525/Zm00001d018032/Zm00001d0…	-/-/-/-/-/-/-/-/-/-/cis-zeatin O-glucosyltransferase1/-/-/-/-/-/-/-/-/-/-/-/-/-/-/-/cis-zeatin O-glucosyltransferase2/-	28	12	Zm00001d021732/Zm00001d018716/Zm00001d050885/Zm00001d018701/Zm00001d048770/Zm00001d000237/Zm00001d013804/Zm00001d044872/Zm00001d021731/Zm00001d008525/Zm00001d012335/Zm00001d025547	16	Zm00001d012086/Zm00001d033573/Zm00001d016891/Zm00001d020583/Zm00001d037810/Zm00001d026607/Zm00001d048907/Zm00001d012302/Zm00001d042279/Zm00001d052533/Zm00001d047562/Zm00001d052077/Zm00001d024531/Zm00001d031415/Zm00001d006640/Zm00001d018032
BP	GO:0009141	nucleoside triphosphate metabolic process	28/3084	221/17127	0.987684	1	Zm00001d039865/Zm00001d043834/Zm00001d021620/Zm00001d047789/Zm00001d029250/Zm00001d039512/Zm00001d038579/Zm00001d008491/Zm00001d010672/Zm00001d052233/Zm00001d018069/Zm00001d043986/Zm00001d051001/Zm00001d017830/Zm00001d036537/Zm00001d025859/ZeamMp161/ZeamMp051/Zm00001d005114/Zm00001d006928/Zm00001d025659/Zm00001d042600/ZeamMp136/Zm00001d010375/Zm00001d051629/Zm00001d033405/Zm00001d029316/Zm00001d0…	triose phosphate isomerase4/-/ATP synthase chloroplast subunit2/-/-/hexokinase1/-/-/-/-/ATP synthase chloroplast subunit1/-/glyceraldehyde-3-phosphate dehydrogenase3/-/-/-/-/-/-/-/-/-/COX1/-/-/-/-/ustilago maydis induced8	28	12	Zm00001d039865/Zm00001d029250/Zm00001d039512/Zm00001d008491/Zm00001d052233/ZeamMp161/ZeamMp051/Zm00001d025659/ZeamMp136/Zm00001d010375/Zm00001d029316/Zm00001d044024	16	Zm00001d043834/Zm00001d021620/Zm00001d047789/Zm00001d038579/Zm00001d010672/Zm00001d018069/Zm00001d043986/Zm00001d051001/Zm00001d017830/Zm00001d036537/Zm00001d025859/Zm00001d005114/Zm00001d006928/Zm00001d042600/Zm00001d051629/Zm00001d033405
BP	GO:0006310	DNA recombination	28/3084	254/17127	0.999241	1	Zm00001d002601/Zm00001d022468/Zm00001d022491/Zm00001d036148/Zm00001d018937/Zm00001d010406/Zm00001d024819/Zm00001d014418/Zm00001d013976/Zm00001d050287/Zm00001d050612/Zm00001d026193/Zm00001d048672/Zm00001d050368/Zm00001d052021/Zm00001d008342/Zm00001d036181/Zm00001d044278/Zm00001d007964/Zm00001d046658/Zm00001d040276/Zm00001d042128/Zm00001d014143/Zm00001d044540/Zm00001d025687/Zm00001d042479/Zm00001d0…	-/-/-/whirly1/-/minichromosome maintenance6/-/-/FHA-transcription factor 14/-/-/-/-/-/-/-/-/recombination protein51 gene c/-/-/-/-/-/minichromosome maintenance4/-/-/-/-	28	4	Zm00001d002601/Zm00001d022468/Zm00001d050287/Zm00001d048672	24	Zm00001d022491/Zm00001d036148/Zm00001d018937/Zm00001d010406/Zm00001d024819/Zm00001d014418/Zm00001d013976/Zm00001d050612/Zm00001d026193/Zm00001d050368/Zm00001d052021/Zm00001d008342/Zm00001d036181/Zm00001d044278/Zm00001d007964/Zm00001d046658/Zm00001d040276/Zm00001d042128/Zm00001d014143/Zm00001d044540/Zm00001d025687/Zm00001d042479/Zm00001d010849/Zm00001d037196
BP	GO:0010558	negative regulation of macromolecule biosynthetic process	28/3084	254/17127	0.999241	1	Zm00001d026657/Zm00001d012052/Zm00001d034059/Zm00001d002601/Zm00001d004881/Zm00001d031908/Zm00001d020486/Zm00001d032158/Zm00001d053682/Zm00001d012160/Zm00001d008785/Zm00001d022069/Zm00001d013278/Zm00001d024698/Zm00001d022032/Zm00001d040986/Zm00001d018218/Zm00001d040988/Zm00001d003378/Zm00001d022046/Zm00001d029067/Zm00001d050368/Zm00001d034382/Zm00001d011199/Zm00001d043470/Zm00001d033362/Zm00001d0…	-/-/ribosomal protein L13A homolog/-/OVATE-transcription factor 10/-/-/-/C3H-transcription factor 338/-/OVATE-transcription factor 32/-/PHD-transcription factor 25/fertilization independent endosperm2/ribosome-inactivating protein2/-/GNAT-transcription factor 26/RNA-dependent RNA polymerase6/mediator of paramutation1/-/OVATE-transcription factor 4/-/-/-/OVATE-transcription factor 17/-/-/-	28	11	Zm00001d002601/Zm00001d004881/Zm00001d020486/Zm00001d032158/Zm00001d053682/Zm00001d022069/Zm00001d022032/Zm00001d034382/Zm00001d033362/Zm00001d004899/Zm00001d008431	17	Zm00001d026657/Zm00001d012052/Zm00001d034059/Zm00001d031908/Zm00001d012160/Zm00001d008785/Zm00001d013278/Zm00001d024698/Zm00001d040986/Zm00001d018218/Zm00001d040988/Zm00001d003378/Zm00001d022046/Zm00001d029067/Zm00001d050368/Zm00001d011199/Zm00001d043470
BP	GO:0006397	mRNA processing	28/3084	377/17127	1	1	Zm00001d035763/Zm00001d041246/Zm00001d009618/Zm00001d013568/Zm00001d037810/Zm00001d046549/Zm00001d019108/Zm00001d032373/Zm00001d042113/Zm00001d047753/Zm00001d017751/Zm00001d028377/Zm00001d013597/Zm00001d004154/Zm00001d004477/Zm00001d032336/Zm00001d027515/Zm00001d025294/Zm00001d042042/Zm00001d040696/Zm00001d025291/Zm00001d034598/Zm00001d029380/Zm00001d034578/Zm00001d028221/Zm00001d013489/Zm00001d0…	-/-/what's this factor1/responsive to abscisic acid15/-/-/Ribosomal protein S1-like1/chloroplast RNA splicing1/-/-/organelle transcript processing51/-/-/-/-/-/-/-/-/crs2 associated factor2/-/-/-/-/ATP synthase4/-/-/luteus15	28	3	Zm00001d035763/Zm00001d004477/Zm00001d042042	25	Zm00001d041246/Zm00001d009618/Zm00001d013568/Zm00001d037810/Zm00001d046549/Zm00001d019108/Zm00001d032373/Zm00001d042113/Zm00001d047753/Zm00001d017751/Zm00001d028377/Zm00001d013597/Zm00001d004154/Zm00001d032336/Zm00001d027515/Zm00001d025294/Zm00001d040696/Zm00001d025291/Zm00001d034598/Zm00001d029380/Zm00001d034578/Zm00001d028221/Zm00001d013489/Zm00001d046658/Zm00001d036698
BP	GO:0003333	amino acid transmembrane transport	27/3084	78/17127	0.000334584	0.0157303	Zm00001d023593/Zm00001d042135/Zm00001d044387/Zm00001d049640/Zm00001d044192/Zm00001d035162/Zm00001d042801/Zm00001d001984/Zm00001d018598/Zm00001d046667/Zm00001d023596/Zm00001d025665/Zm00001d046586/Zm00001d042809/Zm00001d023592/Zm00001d035166/Zm00001d004340/Zm00001d039392/Zm00001d017880/Zm00001d037057/Zm00001d003422/Zm00001d002673/Zm00001d032430/Zm00001d024198/Zm00001d046235/Zm00001d002176/Zm00001d0…	-/-/-/-/-/-/-/-/-/-/-/-/-/auxin transporter-like1/-/-/-/-/-/-/-/-/uaz282/-/-/-/-	27	16	Zm00001d042135/Zm00001d049640/Zm00001d044192/Zm00001d035162/Zm00001d042801/Zm00001d001984/Zm00001d018598/Zm00001d046667/Zm00001d025665/Zm00001d046586/Zm00001d035166/Zm00001d017880/Zm00001d003422/Zm00001d002673/Zm00001d024198/Zm00001d002176	11	Zm00001d023593/Zm00001d044387/Zm00001d023596/Zm00001d042809/Zm00001d023592/Zm00001d004340/Zm00001d039392/Zm00001d037057/Zm00001d032430/Zm00001d046235/Zm00001d019206
BP	GO:0006865	amino acid transport	27/3084	79/17127	0.000422191	0.0173557	Zm00001d023593/Zm00001d042135/Zm00001d044387/Zm00001d049640/Zm00001d044192/Zm00001d035162/Zm00001d042801/Zm00001d001984/Zm00001d018598/Zm00001d046667/Zm00001d023596/Zm00001d025665/Zm00001d046586/Zm00001d042809/Zm00001d023592/Zm00001d035166/Zm00001d004340/Zm00001d039392/Zm00001d017880/Zm00001d037057/Zm00001d003422/Zm00001d002673/Zm00001d032430/Zm00001d024198/Zm00001d046235/Zm00001d002176/Zm00001d0…	-/-/-/-/-/-/-/-/-/-/-/-/-/auxin transporter-like1/-/-/-/-/-/-/-/-/uaz282/-/-/-/-	27	16	Zm00001d042135/Zm00001d049640/Zm00001d044192/Zm00001d035162/Zm00001d042801/Zm00001d001984/Zm00001d018598/Zm00001d046667/Zm00001d025665/Zm00001d046586/Zm00001d035166/Zm00001d017880/Zm00001d003422/Zm00001d002673/Zm00001d024198/Zm00001d002176	11	Zm00001d023593/Zm00001d044387/Zm00001d023596/Zm00001d042809/Zm00001d023592/Zm00001d004340/Zm00001d039392/Zm00001d037057/Zm00001d032430/Zm00001d046235/Zm00001d019206
BP	GO:0000302	response to reactive oxygen species	27/3084	89/17127	0.00313954	0.080228	Zm00001d028816/Zm00001d039933/Zm00001d007581/Zm00001d017199/Zm00001d031494/Zm00001d023223/Zm00001d005812/Zm00001d016802/Zm00001d031908/Zm00001d047841/Zm00001d039566/Zm00001d002426/Zm00001d047548/Zm00001d047542/Zm00001d028814/Zm00001d036135/Zm00001d003554/Zm00001d025508/Zm00001d053118/Zm00001d008841/Zm00001d017813/Zm00001d039936/Zm00001d007271/Zm00001d052101/Zm00001d039941/Zm00001d015777/Zm00001d0…	pathogenesis-related protein6/-/-/-/-/-/-/-/-/-/heat shock protein18f/-/18 kda heat shock protein18a/-/-/-/-/-/-/heat shock protein18c/-/-/-/chaperonin10/-/-/-	27	14	Zm00001d039933/Zm00001d017199/Zm00001d047841/Zm00001d039566/Zm00001d047548/Zm00001d047542/Zm00001d003554/Zm00001d025508/Zm00001d008841/Zm00001d017813/Zm00001d039936/Zm00001d007271/Zm00001d052101/Zm00001d025047	13	Zm00001d028816/Zm00001d007581/Zm00001d031494/Zm00001d023223/Zm00001d005812/Zm00001d016802/Zm00001d031908/Zm00001d002426/Zm00001d028814/Zm00001d036135/Zm00001d053118/Zm00001d039941/Zm00001d015777
BP	GO:0008202	steroid metabolic process	27/3084	100/17127	0.0165808	0.270295	Zm00001d013185/Zm00001d019139/Zm00001d026369/Zm00001d052475/Zm00001d039384/Zm00001d014887/Zm00001d034186/Zm00001d028325/Zm00001d023309/Zm00001d028282/Zm00001d046422/Zm00001d051554/Zm00001d018377/Zm00001d047998/Zm00001d039965/Zm00001d054008/Zm00001d054037/Zm00001d037522/Zm00001d020717/Zm00001d051626/Zm00001d039453/Zm00001d028299/Zm00001d027383/Zm00001d040979/Zm00001d004957/Zm00001d017826/Zm00001d0…	-/sterol methyltransferase1/-/-/-/nana plant2/allene oxide synthesis3/brassinosteroid synthesis1/-/allene oxide synthesis2/brassinosteroid catabolism2/abscisic acid 8'-hydroxylase2/-/-/-/-/-/-/abscisic acid 8'-hydroxylase4/-/-/-/-/-/-/-/-	27	9	Zm00001d026369/Zm00001d039384/Zm00001d028282/Zm00001d046422/Zm00001d051554/Zm00001d047998/Zm00001d020717/Zm00001d028299/Zm00001d015721	18	Zm00001d013185/Zm00001d019139/Zm00001d052475/Zm00001d014887/Zm00001d034186/Zm00001d028325/Zm00001d023309/Zm00001d018377/Zm00001d039965/Zm00001d054008/Zm00001d054037/Zm00001d037522/Zm00001d051626/Zm00001d039453/Zm00001d027383/Zm00001d040979/Zm00001d004957/Zm00001d017826
BP	GO:0002181	cytoplasmic translation	27/3084	116/17127	0.0896965	0.679091	Zm00001d035201/Zm00001d017850/Zm00001d031611/Zm00001d048346/Zm00001d006871/Zm00001d017047/Zm00001d008594/Zm00001d030691/Zm00001d021511/Zm00001d020201/Zm00001d038374/Zm00001d041568/Zm00001d049815/Zm00001d045889/Zm00001d013113/Zm00001d005642/Zm00001d018903/Zm00001d050921/Zm00001d052075/Zm00001d048253/Zm00001d018469/Zm00001d049619/Zm00001d009117/Zm00001d047500/Zm00001d007154/Zm00001d019473/Zm00001d0…	60S acidic ribosomal protein P0/-/-/acidic ribosomal protein P40/-/-/-/-/-/-/-/-/RPL17/-/-/-/-/-/-/-/-/-/-/-/-/-/-	27	1	Zm00001d013113	26	Zm00001d035201/Zm00001d017850/Zm00001d031611/Zm00001d048346/Zm00001d006871/Zm00001d017047/Zm00001d008594/Zm00001d030691/Zm00001d021511/Zm00001d020201/Zm00001d038374/Zm00001d041568/Zm00001d049815/Zm00001d045889/Zm00001d005642/Zm00001d018903/Zm00001d050921/Zm00001d052075/Zm00001d048253/Zm00001d018469/Zm00001d049619/Zm00001d009117/Zm00001d047500/Zm00001d007154/Zm00001d019473/Zm00001d029198
BP	GO:0009250	glucan biosynthetic process	27/3084	124/17127	0.163444	0.93943	Zm00001d021732/Zm00001d018716/Zm00001d005546/Zm00001d033910/Zm00001d018701/Zm00001d027816/Zm00001d047842/Zm00001d037636/Zm00001d039131/Zm00001d005250/Zm00001d032385/Zm00001d033746/Zm00001d041972/Zm00001d042840/Zm00001d018562/Zm00001d039660/Zm00001d005478/Zm00001d004438/Zm00001d044129/Zm00001d050032/Zm00001d024531/Zm00001d044872/Zm00001d021731/Zm00001d014865/Zm00001d047657/Zm00001d020531/Zm00001d0…	-/-/ADP glucose pyrophosphorylase small subunit embryo 1/ADP glucose pyrophosphorylase large subunit leaf1AGPL4/-/-/-/cellulose synthase2/ADP glucose pyrophosphorylase2/cellulose synthase9/ADP glucose pyrophosphorylase small subunit leaf1/phosphoglucomutase1/-/sedoheptulose bisphosphatase1/-/cellulose synthase3/-/pullulanase-type starch debranching enzyme1/shrunken2/brittle endosperm2/-/-/-/-/-/c…	27	10	Zm00001d021732/Zm00001d018716/Zm00001d018701/Zm00001d027816/Zm00001d039131/Zm00001d004438/Zm00001d044872/Zm00001d021731/Zm00001d047657/Zm00001d025547	17	Zm00001d005546/Zm00001d033910/Zm00001d047842/Zm00001d037636/Zm00001d005250/Zm00001d032385/Zm00001d033746/Zm00001d041972/Zm00001d042840/Zm00001d018562/Zm00001d039660/Zm00001d005478/Zm00001d044129/Zm00001d050032/Zm00001d024531/Zm00001d014865/Zm00001d020531
BP	GO:0090501	RNA phosphodiester bond hydrolysis	27/3084	149/17127	0.519192	1	Zm00001d028816/Zm00001d026657/Zm00001d020486/Zm00001d032894/Zm00001d048346/Zm00001d006871/Zm00001d032158/Zm00001d021901/Zm00001d014324/Zm00001d028814/Zm00001d020853/Zm00001d017914/Zm00001d048253/Zm00001d029124/Zm00001d017216/Zm00001d018891/Zm00001d014988/Zm00001d051430/Zm00001d032689/Zm00001d001973/Zm00001d020900/Zm00001d050434/Zm00001d014122/Zm00001d014492/Zm00001d045673/Zm00001d009879/Zm00001d0…	pathogenesis-related protein6/-/-/-/acidic ribosomal protein P40/-/-/stress-induced protein1/-/-/-/-/-/RPS21/-/chloroplast RNA processing4/-/-/-/-/-/-/-/-/-/-/-	27	5	Zm00001d020486/Zm00001d032158/Zm00001d021901/Zm00001d014324/Zm00001d014492	22	Zm00001d028816/Zm00001d026657/Zm00001d032894/Zm00001d048346/Zm00001d006871/Zm00001d028814/Zm00001d020853/Zm00001d017914/Zm00001d048253/Zm00001d029124/Zm00001d017216/Zm00001d018891/Zm00001d014988/Zm00001d051430/Zm00001d032689/Zm00001d001973/Zm00001d020900/Zm00001d050434/Zm00001d014122/Zm00001d045673/Zm00001d009879/Zm00001d015999
BP	GO:0007167	enzyme linked receptor protein signaling pathway	27/3084	171/17127	0.803167	1	Zm00001d007363/Zm00001d000298/Zm00001d004524/Zm00001d045839/Zm00001d022492/Zm00001d024678/Zm00001d016009/Zm00001d019411/Zm00001d046941/Zm00001d027508/Zm00001d021897/Zm00001d014952/Zm00001d001781/Zm00001d019413/Zm00001d053080/Zm00001d040324/Zm00001d051741/Zm00001d010971/Zm00001d046561/Zm00001d019334/Zm00001d005682/Zm00001d043562/Zm00001d002905/Zm00001d046423/Zm00001d041938/Zm00001d016879/Zm00001d0…	-/-/-/-/-/-/-/-/-/-/-/-/-/-/-/-/-/-/-/-/-/-/-/-/-/-/-	27	17	Zm00001d007363/Zm00001d000298/Zm00001d004524/Zm00001d045839/Zm00001d022492/Zm00001d024678/Zm00001d016009/Zm00001d019411/Zm00001d021897/Zm00001d014952/Zm00001d019413/Zm00001d053080/Zm00001d040324/Zm00001d005682/Zm00001d002905/Zm00001d016879/Zm00001d027849	10	Zm00001d046941/Zm00001d027508/Zm00001d001781/Zm00001d051741/Zm00001d010971/Zm00001d046561/Zm00001d019334/Zm00001d043562/Zm00001d046423/Zm00001d041938
BP	GO:0007178	transmembrane receptor protein serine/threonine kinase signaling pathway	27/3084	171/17127	0.803167	1	Zm00001d007363/Zm00001d000298/Zm00001d004524/Zm00001d045839/Zm00001d022492/Zm00001d024678/Zm00001d016009/Zm00001d019411/Zm00001d046941/Zm00001d027508/Zm00001d021897/Zm00001d014952/Zm00001d001781/Zm00001d019413/Zm00001d053080/Zm00001d040324/Zm00001d051741/Zm00001d010971/Zm00001d046561/Zm00001d019334/Zm00001d005682/Zm00001d043562/Zm00001d002905/Zm00001d046423/Zm00001d041938/Zm00001d016879/Zm00001d0…	-/-/-/-/-/-/-/-/-/-/-/-/-/-/-/-/-/-/-/-/-/-/-/-/-/-/-	27	17	Zm00001d007363/Zm00001d000298/Zm00001d004524/Zm00001d045839/Zm00001d022492/Zm00001d024678/Zm00001d016009/Zm00001d019411/Zm00001d021897/Zm00001d014952/Zm00001d019413/Zm00001d053080/Zm00001d040324/Zm00001d005682/Zm00001d002905/Zm00001d016879/Zm00001d027849	10	Zm00001d046941/Zm00001d027508/Zm00001d001781/Zm00001d051741/Zm00001d010971/Zm00001d046561/Zm00001d019334/Zm00001d043562/Zm00001d046423/Zm00001d041938
BP	GO:0000280	nuclear division	27/3084	210/17127	0.982809	1	Zm00001d045611/Zm00001d018128/Zm00001d020664/Zm00001d011360/Zm00001d037593/Zm00001d044193/Zm00001d037582/Zm00001d042708/Zm00001d014418/Zm00001d042706/Zm00001d048143/Zm00001d034278/Zm00001d052072/Zm00001d026193/Zm00001d048127/Zm00001d021745/Zm00001d044278/Zm00001d045655/Zm00001d042902/Zm00001d033907/Zm00001d022396/Zm00001d042128/Zm00001d036637/Zm00001d020675/Zm00001d025687/Zm00001d041345/Zm00001d0…	-/-/-/-/-/-/TUBG2/-/-/-/-/-/-/-/-/-/recombination protein51 gene c/-/-/-/-/-/-/-/-/-/umc44a	27	5	Zm00001d045611/Zm00001d045655/Zm00001d042902/Zm00001d033907/Zm00001d036637	22	Zm00001d018128/Zm00001d020664/Zm00001d011360/Zm00001d037593/Zm00001d044193/Zm00001d037582/Zm00001d042708/Zm00001d014418/Zm00001d042706/Zm00001d048143/Zm00001d034278/Zm00001d052072/Zm00001d026193/Zm00001d048127/Zm00001d021745/Zm00001d044278/Zm00001d022396/Zm00001d042128/Zm00001d020675/Zm00001d025687/Zm00001d041345/Zm00001d026103
BP	GO:0033043	regulation of organelle organization	27/3084	226/17127	0.995156	1	Zm00001d019048/Zm00001d045611/Zm00001d002601/Zm00001d045480/Zm00001d017106/Zm00001d021583/Zm00001d010797/Zm00001d018128/Zm00001d004639/Zm00001d047491/Zm00001d020664/Zm00001d021505/Zm00001d004640/Zm00001d018218/Zm00001d048143/Zm00001d033414/Zm00001d052072/Zm00001d050368/Zm00001d048127/Zm00001d021504/Zm00001d021745/Zm00001d042902/Zm00001d000364/Zm00001d025687/Zm00001d041345/Zm00001d032565/Zm00001d0…	-/-/-/-/-/-/profilin homolog2/-/-/JUMONJI-transcription factor 3/-/-/-/GNAT-transcription factor 26/-/-/-/-/-/-/-/-/-/-/-/-/-	27	9	Zm00001d019048/Zm00001d045611/Zm00001d002601/Zm00001d045480/Zm00001d021583/Zm00001d010797/Zm00001d042902/Zm00001d032565/Zm00001d002115	18	Zm00001d017106/Zm00001d018128/Zm00001d004639/Zm00001d047491/Zm00001d020664/Zm00001d021505/Zm00001d004640/Zm00001d018218/Zm00001d048143/Zm00001d033414/Zm00001d052072/Zm00001d050368/Zm00001d048127/Zm00001d021504/Zm00001d021745/Zm00001d000364/Zm00001d025687/Zm00001d041345
BP	GO:2000113	negative regulation of cellular macromolecule biosynthetic process	27/3084	241/17127	0.998687	1	Zm00001d026657/Zm00001d012052/Zm00001d034059/Zm00001d002601/Zm00001d004881/Zm00001d031908/Zm00001d020486/Zm00001d032158/Zm00001d053682/Zm00001d012160/Zm00001d008785/Zm00001d022069/Zm00001d013278/Zm00001d024698/Zm00001d022032/Zm00001d040986/Zm00001d018218/Zm00001d040988/Zm00001d003378/Zm00001d022046/Zm00001d029067/Zm00001d050368/Zm00001d034382/Zm00001d011199/Zm00001d043470/Zm00001d004899/Zm00001d0…	-/-/ribosomal protein L13A homolog/-/OVATE-transcription factor 10/-/-/-/C3H-transcription factor 338/-/OVATE-transcription factor 32/-/PHD-transcription factor 25/fertilization independent endosperm2/ribosome-inactivating protein2/-/GNAT-transcription factor 26/RNA-dependent RNA polymerase6/mediator of paramutation1/-/OVATE-transcription factor 4/-/-/-/OVATE-transcription factor 17/-/-	27	10	Zm00001d002601/Zm00001d004881/Zm00001d020486/Zm00001d032158/Zm00001d053682/Zm00001d022069/Zm00001d022032/Zm00001d034382/Zm00001d004899/Zm00001d008431	17	Zm00001d026657/Zm00001d012052/Zm00001d034059/Zm00001d031908/Zm00001d012160/Zm00001d008785/Zm00001d013278/Zm00001d024698/Zm00001d040986/Zm00001d018218/Zm00001d040988/Zm00001d003378/Zm00001d022046/Zm00001d029067/Zm00001d050368/Zm00001d011199/Zm00001d043470
BP	GO:0015698	inorganic anion transport	26/3084	88/17127	0.00546864	0.114902	Zm00001d017095/Zm00001d011679/Zm00001d032850/Zm00001d048189/Zm00001d020702/Zm00001d024587/Zm00001d044181/Zm00001d016982/Zm00001d027667/Zm00001d025474/Zm00001d003287/Zm00001d048187/Zm00001d015702/Zm00001d014611/Zm00001d011242/Zm00001d015700/Zm00001d054060/Zm00001d050283/Zm00001d032435/Zm00001d041590/Zm00001d054057/Zm00001d018445/Zm00001d030656/Zm00001d040125/Zm00001d000204/Zm00001d051945	-/-/phosphate transporter protein2/-/-/nitrate transporter/peptide transporter family1/-/-/-/-/-/-/-/-/porin1/-/-/-/-/rotten ear2/-/phosphate transporter3/rotten ear1/phosphate transporter1/-/phosphate transporter2	26	17	Zm00001d017095/Zm00001d011679/Zm00001d032850/Zm00001d048189/Zm00001d020702/Zm00001d025474/Zm00001d048187/Zm00001d015702/Zm00001d014611/Zm00001d011242/Zm00001d015700/Zm00001d054060/Zm00001d054057/Zm00001d030656/Zm00001d040125/Zm00001d000204/Zm00001d051945	9	Zm00001d024587/Zm00001d044181/Zm00001d016982/Zm00001d027667/Zm00001d003287/Zm00001d050283/Zm00001d032435/Zm00001d041590/Zm00001d018445
BP	GO:0009617	response to bacterium	26/3084	118/17127	0.153345	0.914498	Zm00001d028816/Zm00001d004524/Zm00001d007581/Zm00001d045839/Zm00001d016009/Zm00001d023223/Zm00001d019411/Zm00001d002287/Zm00001d021897/Zm00001d001781/Zm00001d019413/Zm00001d028814/Zm00001d042840/Zm00001d003659/Zm00001d010971/Zm00001d018555/Zm00001d040712/Zm00001d008957/Zm00001d039469/Zm00001d019334/Zm00001d037448/Zm00001d046423/Zm00001d048947/Zm00001d020495/Zm00001d028165/Zm00001d046262	pathogenesis-related protein6/-/-/-/-/-/-/-/-/-/-/-/sedoheptulose bisphosphatase1/SnRK2 serine threonine protein kinase7/-/-/-/-/-/-/-/-/pathogenesis-related protein3/WRKY-transcription factor 104/-/-	26	9	Zm00001d004524/Zm00001d045839/Zm00001d016009/Zm00001d019411/Zm00001d021897/Zm00001d019413/Zm00001d039469/Zm00001d048947/Zm00001d028165	17	Zm00001d028816/Zm00001d007581/Zm00001d023223/Zm00001d002287/Zm00001d001781/Zm00001d028814/Zm00001d042840/Zm00001d003659/Zm00001d010971/Zm00001d018555/Zm00001d040712/Zm00001d008957/Zm00001d019334/Zm00001d037448/Zm00001d046423/Zm00001d020495/Zm00001d046262
BP	GO:0034248	regulation of cellular amide metabolic process	26/3084	145/17127	0.543676	1	Zm00001d039882/Zm00001d026657/Zm00001d041760/Zm00001d009480/Zm00001d034059/Zm00001d005396/Zm00001d031908/Zm00001d053894/Zm00001d020486/Zm00001d038923/Zm00001d032158/Zm00001d053682/Zm00001d013113/Zm00001d047186/Zm00001d032373/Zm00001d012160/Zm00001d045926/Zm00001d018469/Zm00001d022032/Zm00001d032163/Zm00001d029198/Zm00001d028221/Zm00001d034382/Zm00001d000213/Zm00001d004899/Zm00001d008610	-/-/-/receptor for activated C kinase2/ribosomal protein L13A homolog/-/-/-/-/receptor for activated C kinase1/-/C3H-transcription factor 338/-/-/chloroplast RNA splicing1/-/-/-/ribosome-inactivating protein2/-/-/ATP synthase4/-/-/-/-	26	9	Zm00001d039882/Zm00001d005396/Zm00001d020486/Zm00001d032158/Zm00001d053682/Zm00001d013113/Zm00001d022032/Zm00001d034382/Zm00001d004899	17	Zm00001d026657/Zm00001d041760/Zm00001d009480/Zm00001d034059/Zm00001d031908/Zm00001d053894/Zm00001d038923/Zm00001d047186/Zm00001d032373/Zm00001d012160/Zm00001d045926/Zm00001d018469/Zm00001d032163/Zm00001d029198/Zm00001d028221/Zm00001d000213/Zm00001d008610
BP	GO:0001932	regulation of protein phosphorylation	26/3084	166/17127	0.812504	1	Zm00001d003401/Zm00001d052147/Zm00001d009480/Zm00001d053894/Zm00001d027585/Zm00001d038923/Zm00001d045480/Zm00001d017403/Zm00001d021583/Zm00001d018128/Zm00001d017441/Zm00001d043740/Zm00001d020355/Zm00001d011654/Zm00001d002688/Zm00001d024409/Zm00001d048143/Zm00001d011655/Zm00001d052174/Zm00001d048127/Zm00001d015092/Zm00001d021745/Zm00001d028092/Zm00001d006254/Zm00001d041345/Zm00001d020772	general regulatory factor1/-/receptor for activated C kinase2/-/cyclin-dependent kinase inhibitor3/receptor for activated C kinase1/-/autophagy13b/-/-/-/-/-/-/-/-/-/MAP kinase kinase kinase18/cyclin-dependent kinase inhibitor6/-/-/-/-/-/-/asceapen1	26	9	Zm00001d003401/Zm00001d052147/Zm00001d027585/Zm00001d045480/Zm00001d017403/Zm00001d021583/Zm00001d017441/Zm00001d015092/Zm00001d028092	17	Zm00001d009480/Zm00001d053894/Zm00001d038923/Zm00001d018128/Zm00001d043740/Zm00001d020355/Zm00001d011654/Zm00001d002688/Zm00001d024409/Zm00001d048143/Zm00001d011655/Zm00001d052174/Zm00001d048127/Zm00001d021745/Zm00001d006254/Zm00001d041345/Zm00001d020772
BP	GO:0006733	oxidoreduction coenzyme metabolic process	26/3084	168/17127	0.830832	1	Zm00001d039865/Zm00001d011835/Zm00001d031899/Zm00001d039512/Zm00001d038579/Zm00001d042052/Zm00001d022077/Zm00001d003083/Zm00001d008491/Zm00001d029502/Zm00001d010672/Zm00001d052233/Zm00001d043986/Zm00001d051001/Zm00001d040599/Zm00001d017830/Zm00001d036537/Zm00001d006311/Zm00001d045322/Zm00001d030132/Zm00001d025659/Zm00001d010375/Zm00001d051629/Zm00001d033405/Zm00001d027999/Zm00001d046262	triose phosphate isomerase4/-/malate dehydrogenase6/hexokinase1/-/-/-/-/-/-/-/-/-/glyceraldehyde-3-phosphate dehydrogenase3/-/-/-/-/-/-/-/-/-/-/-/-	26	9	Zm00001d039865/Zm00001d011835/Zm00001d039512/Zm00001d042052/Zm00001d022077/Zm00001d008491/Zm00001d052233/Zm00001d025659/Zm00001d010375	17	Zm00001d031899/Zm00001d038579/Zm00001d003083/Zm00001d029502/Zm00001d010672/Zm00001d043986/Zm00001d051001/Zm00001d040599/Zm00001d017830/Zm00001d036537/Zm00001d006311/Zm00001d045322/Zm00001d030132/Zm00001d051629/Zm00001d033405/Zm00001d027999/Zm00001d046262
BP	GO:0015931	nucleobase-containing compound transport	26/3084	175/17127	0.884721	1	Zm00001d017282/Zm00001d006679/Zm00001d020052/Zm00001d035007/Zm00001d048346/Zm00001d006871/Zm00001d020781/Zm00001d048084/Zm00001d025869/Zm00001d014611/Zm00001d048253/Zm00001d029142/Zm00001d043439/Zm00001d008871/Zm00001d011124/Zm00001d041900/Zm00001d048232/Zm00001d048308/Zm00001d021753/Zm00001d008223/Zm00001d016280/Zm00001d024093/Zm00001d027978/Zm00001d002514/Zm00001d006845/Zm00001d027979	-/-/-/-/acidic ribosomal protein P40/-/-/-/-/-/-/-/-/-/-/-/-/-/-/-/-/-/-/-/-/-	26	12	Zm00001d017282/Zm00001d006679/Zm00001d020052/Zm00001d035007/Zm00001d020781/Zm00001d048084/Zm00001d014611/Zm00001d048232/Zm00001d021753/Zm00001d008223/Zm00001d027978/Zm00001d027979	14	Zm00001d048346/Zm00001d006871/Zm00001d025869/Zm00001d048253/Zm00001d029142/Zm00001d043439/Zm00001d008871/Zm00001d011124/Zm00001d041900/Zm00001d048308/Zm00001d016280/Zm00001d024093/Zm00001d002514/Zm00001d006845
BP	GO:0009199	ribonucleoside triphosphate metabolic process	26/3084	211/17127	0.990478	1	Zm00001d039865/Zm00001d043834/Zm00001d021620/Zm00001d047789/Zm00001d029250/Zm00001d039512/Zm00001d038579/Zm00001d008491/Zm00001d010672/Zm00001d052233/Zm00001d018069/Zm00001d043986/Zm00001d051001/Zm00001d017830/Zm00001d036537/ZeamMp161/ZeamMp051/Zm00001d005114/Zm00001d025659/Zm00001d042600/ZeamMp136/Zm00001d010375/Zm00001d051629/Zm00001d033405/Zm00001d029316/Zm00001d044024	triose phosphate isomerase4/-/ATP synthase chloroplast subunit2/-/-/hexokinase1/-/-/-/-/ATP synthase chloroplast subunit1/-/glyceraldehyde-3-phosphate dehydrogenase3/-/-/-/-/-/-/-/COX1/-/-/-/-/ustilago maydis induced8	26	12	Zm00001d039865/Zm00001d029250/Zm00001d039512/Zm00001d008491/Zm00001d052233/ZeamMp161/ZeamMp051/Zm00001d025659/ZeamMp136/Zm00001d010375/Zm00001d029316/Zm00001d044024	14	Zm00001d043834/Zm00001d021620/Zm00001d047789/Zm00001d038579/Zm00001d010672/Zm00001d018069/Zm00001d043986/Zm00001d051001/Zm00001d017830/Zm00001d036537/Zm00001d005114/Zm00001d042600/Zm00001d051629/Zm00001d033405
BP	GO:0016569	covalent chromatin modification	26/3084	243/17127	0.999435	1	Zm00001d039355/Zm00001d042443/Zm00001d025707/Zm00001d022469/Zm00001d010646/Zm00001d036131/Zm00001d019697/Zm00001d017700/Zm00001d031291/Zm00001d020188/Zm00001d047491/Zm00001d015229/Zm00001d024698/Zm00001d013597/Zm00001d021931/Zm00001d020367/Zm00001d018218/Zm00001d015228/Zm00001d026614/Zm00001d045583/Zm00001d004109/Zm00001d033849/Zm00001d033362/Zm00001d033189/Zm00001d052933/Zm00001d008431	arabidopsis trithorax homolog4/-/-/-/set domain gene105/-/-/JUMONJI-transcription factor 15/-/-/JUMONJI-transcription factor 3/-/fertilization independent endosperm2/-/-/JUMONJI-transcription factor 5/GNAT-transcription factor 26/-/-/-/-/-/-/-/JUMONJI-transcription factor 13/-	26	10	Zm00001d039355/Zm00001d042443/Zm00001d025707/Zm00001d022469/Zm00001d017700/Zm00001d020367/Zm00001d004109/Zm00001d033362/Zm00001d033189/Zm00001d008431	16	Zm00001d010646/Zm00001d036131/Zm00001d019697/Zm00001d031291/Zm00001d020188/Zm00001d047491/Zm00001d015229/Zm00001d024698/Zm00001d013597/Zm00001d021931/Zm00001d018218/Zm00001d015228/Zm00001d026614/Zm00001d045583/Zm00001d033849/Zm00001d052933
BP	GO:0016570	histone modification	26/3084	243/17127	0.999435	1	Zm00001d039355/Zm00001d042443/Zm00001d025707/Zm00001d022469/Zm00001d010646/Zm00001d036131/Zm00001d019697/Zm00001d017700/Zm00001d031291/Zm00001d020188/Zm00001d047491/Zm00001d015229/Zm00001d024698/Zm00001d013597/Zm00001d021931/Zm00001d020367/Zm00001d018218/Zm00001d015228/Zm00001d026614/Zm00001d045583/Zm00001d004109/Zm00001d033849/Zm00001d033362/Zm00001d033189/Zm00001d052933/Zm00001d008431	arabidopsis trithorax homolog4/-/-/-/set domain gene105/-/-/JUMONJI-transcription factor 15/-/-/JUMONJI-transcription factor 3/-/fertilization independent endosperm2/-/-/JUMONJI-transcription factor 5/GNAT-transcription factor 26/-/-/-/-/-/-/-/JUMONJI-transcription factor 13/-	26	10	Zm00001d039355/Zm00001d042443/Zm00001d025707/Zm00001d022469/Zm00001d017700/Zm00001d020367/Zm00001d004109/Zm00001d033362/Zm00001d033189/Zm00001d008431	16	Zm00001d010646/Zm00001d036131/Zm00001d019697/Zm00001d031291/Zm00001d020188/Zm00001d047491/Zm00001d015229/Zm00001d024698/Zm00001d013597/Zm00001d021931/Zm00001d018218/Zm00001d015228/Zm00001d026614/Zm00001d045583/Zm00001d033849/Zm00001d052933
BP	GO:0009409	response to cold	25/3084	83/17127	0.0048499	0.104528	Zm00001d025984/Zm00001d053675/Zm00001d037480/Zm00001d027488/Zm00001d017547/Zm00001d024678/Zm00001d053626/Zm00001d012052/Zm00001d017251/Zm00001d023223/Zm00001d038579/Zm00001d010672/Zm00001d014297/Zm00001d029207/Zm00001d028814/Zm00001d044541/Zm00001d028562/Zm00001d024463/Zm00001d014966/Zm00001d034828/Zm00001d039477/Zm00001d048672/Zm00001d003511/Zm00001d037894/Zm00001d038066	glutamic dehydrogenase2/lipoxygenase10/-/glyceraldehyde phosphate dehydrogenase B1/-/-/-/-/-/-/-/-/histidine kinase3/-/-/-/-/-/-/-/-/-/-/dehydrin1/-	25	11	Zm00001d025984/Zm00001d037480/Zm00001d017547/Zm00001d024678/Zm00001d053626/Zm00001d014297/Zm00001d029207/Zm00001d044541/Zm00001d048672/Zm00001d037894/Zm00001d038066	14	Zm00001d053675/Zm00001d027488/Zm00001d012052/Zm00001d017251/Zm00001d023223/Zm00001d038579/Zm00001d010672/Zm00001d028814/Zm00001d028562/Zm00001d024463/Zm00001d014966/Zm00001d034828/Zm00001d039477/Zm00001d003511
BP	GO:0034404	nucleobase-containing small molecule biosynthetic process	25/3084	138/17127	0.521632	1	Zm00001d039865/Zm00001d003157/Zm00001d051056/Zm00001d025773/Zm00001d039512/Zm00001d017271/Zm00001d051157/Zm00001d038579/Zm00001d008491/Zm00001d010672/Zm00001d042005/Zm00001d052233/Zm00001d043986/Zm00001d051001/Zm00001d003017/Zm00001d017830/Zm00001d036537/Zm00001d025859/Zm00001d026610/Zm00001d011803/Zm00001d025659/Zm00001d010375/Zm00001d051629/Zm00001d033405/Zm00001d044024	triose phosphate isomerase4/S-adenosyl methionine decarboxylase2/-/S-adenosylmethionine decarboxylase1/hexokinase1/-/-/-/-/-/-/-/-/glyceraldehyde-3-phosphate dehydrogenase3/-/-/-/-/-/-/-/-/-/-/ustilago maydis induced8	25	11	Zm00001d039865/Zm00001d003157/Zm00001d051056/Zm00001d025773/Zm00001d039512/Zm00001d008491/Zm00001d052233/Zm00001d003017/Zm00001d025659/Zm00001d010375/Zm00001d044024	14	Zm00001d017271/Zm00001d051157/Zm00001d038579/Zm00001d010672/Zm00001d042005/Zm00001d043986/Zm00001d051001/Zm00001d017830/Zm00001d036537/Zm00001d025859/Zm00001d026610/Zm00001d011803/Zm00001d051629/Zm00001d033405
BP	GO:0006575	cellular modified amino acid metabolic process	25/3084	139/17127	0.537487	1	Zm00001d029699/Zm00001d048060/Zm00001d041772/Zm00001d042104/Zm00001d008628/Zm00001d042095/Zm00001d003446/Zm00001d018220/Zm00001d030859/Zm00001d043344/Zm00001d020780/Zm00001d027542/Zm00001d029703/Zm00001d043795/Zm00001d008976/Zm00001d053900/Zm00001d029702/Zm00001d005614/Zm00001d013219/Zm00001d027557/Zm00001d031019/Zm00001d048558/Zm00001d029701/Zm00001d010554/Zm00001d029707	glutathione transferase42/homocysteine S-methyltransferase 1/glutathione transferase18/glutathione transferase7/-/glutathione transferase29/-/glutathione transferase24/-/glutathione transferase8/glutathione transferase23/glutathione transferase10/-/-/-/-/-/-/-/glutathione transferase31/-/glutathione transferase25/glutathione transferase40/-/glutathione transferase38	25	17	Zm00001d029699/Zm00001d048060/Zm00001d041772/Zm00001d042104/Zm00001d008628/Zm00001d042095/Zm00001d003446/Zm00001d018220/Zm00001d043344/Zm00001d020780/Zm00001d029703/Zm00001d043795/Zm00001d029702/Zm00001d027557/Zm00001d048558/Zm00001d029701/Zm00001d010554	8	Zm00001d030859/Zm00001d027542/Zm00001d008976/Zm00001d053900/Zm00001d005614/Zm00001d013219/Zm00001d031019/Zm00001d029707
BP	GO:0042445	hormone metabolic process	25/3084	139/17127	0.537487	1	Zm00001d003311/Zm00001d039520/Zm00001d028094/Zm00001d042207/Zm00001d049541/Zm00001d029648/Zm00001d052475/Zm00001d006825/Zm00001d038511/Zm00001d043235/Zm00001d022073/Zm00001d019306/Zm00001d028325/Zm00001d000237/Zm00001d046422/Zm00001d020717/Zm00001d008957/Zm00001d039174/Zm00001d012641/Zm00001d011917/Zm00001d039453/Zm00001d008909/Zm00001d042148/Zm00001d004957/Zm00001d015721	-/cytokinin oxidase1/-/-/brown midrib3/copalyl diphosphate synthase2/-/-/gibberellin 16,17-oxidase1/-/-/-/brassinosteroid synthesis1/cis-zeatin O-glucosyltransferase1/brassinosteroid catabolism2/abscisic acid 8'-hydroxylase4/-/-/cytokinin oxidase4b/-/-/gibberellin 2-oxidase9/cytokinin oxidase 2/-/-	25	17	Zm00001d003311/Zm00001d039520/Zm00001d028094/Zm00001d042207/Zm00001d049541/Zm00001d029648/Zm00001d006825/Zm00001d038511/Zm00001d043235/Zm00001d022073/Zm00001d000237/Zm00001d046422/Zm00001d020717/Zm00001d039174/Zm00001d011917/Zm00001d042148/Zm00001d015721	8	Zm00001d052475/Zm00001d019306/Zm00001d028325/Zm00001d008957/Zm00001d012641/Zm00001d039453/Zm00001d008909/Zm00001d004957
BP	GO:0006417	regulation of translation	25/3084	141/17127	0.56875	1	Zm00001d039882/Zm00001d026657/Zm00001d041760/Zm00001d009480/Zm00001d034059/Zm00001d031908/Zm00001d053894/Zm00001d020486/Zm00001d038923/Zm00001d032158/Zm00001d053682/Zm00001d013113/Zm00001d047186/Zm00001d032373/Zm00001d012160/Zm00001d045926/Zm00001d018469/Zm00001d022032/Zm00001d032163/Zm00001d029198/Zm00001d028221/Zm00001d034382/Zm00001d000213/Zm00001d004899/Zm00001d008610	-/-/-/receptor for activated C kinase2/ribosomal protein L13A homolog/-/-/-/receptor for activated C kinase1/-/C3H-transcription factor 338/-/-/chloroplast RNA splicing1/-/-/-/ribosome-inactivating protein2/-/-/ATP synthase4/-/-/-/-	25	8	Zm00001d039882/Zm00001d020486/Zm00001d032158/Zm00001d053682/Zm00001d013113/Zm00001d022032/Zm00001d034382/Zm00001d004899	17	Zm00001d026657/Zm00001d041760/Zm00001d009480/Zm00001d034059/Zm00001d031908/Zm00001d053894/Zm00001d038923/Zm00001d047186/Zm00001d032373/Zm00001d012160/Zm00001d045926/Zm00001d018469/Zm00001d032163/Zm00001d029198/Zm00001d028221/Zm00001d000213/Zm00001d008610
BP	GO:0016042	lipid catabolic process	25/3084	141/17127	0.56875	1	Zm00001d023779/Zm00001d029397/Zm00001d035046/Zm00001d038755/Zm00001d031815/Zm00001d048890/Zm00001d031813/Zm00001d038511/Zm00001d016588/Zm00001d031212/Zm00001d052931/Zm00001d003744/Zm00001d003924/Zm00001d015033/Zm00001d045606/Zm00001d029176/Zm00001d012943/Zm00001d008909/Zm00001d033256/Zm00001d041481/Zm00001d042057/Zm00001d018819/Zm00001d041319/Zm00001d037939/Zm00001d042041	-/phospholipase D7/-/-/-/-/-/gibberellin 16,17-oxidase1/-/-/-/-/-/-/-/-/-/gibberellin 2-oxidase9/-/-/-/nine-cis-epoxycarotenoid dioxygenase5/nine-cis-epoxycarotenoid dioxygenase3/-/-	25	18	Zm00001d023779/Zm00001d029397/Zm00001d035046/Zm00001d038755/Zm00001d031815/Zm00001d048890/Zm00001d031813/Zm00001d038511/Zm00001d016588/Zm00001d052931/Zm00001d003744/Zm00001d003924/Zm00001d015033/Zm00001d045606/Zm00001d029176/Zm00001d012943/Zm00001d041481/Zm00001d042041	7	Zm00001d031212/Zm00001d008909/Zm00001d033256/Zm00001d042057/Zm00001d018819/Zm00001d041319/Zm00001d037939
BP	GO:0017038	protein import	25/3084	158/17127	0.792375	1	Zm00001d045544/Zm00001d015837/Zm00001d014090/Zm00001d014811/Zm00001d032789/Zm00001d040686/Zm00001d035937/Zm00001d028586/Zm00001d000399/Zm00001d046616/Zm00001d003612/Zm00001d026696/Zm00001d012017/Zm00001d030340/Zm00001d047566/Zm00001d029142/Zm00001d043439/Zm00001d012314/Zm00001d008871/Zm00001d038857/Zm00001d013417/Zm00001d048308/Zm00001d019423/Zm00001d035267/Zm00001d044415	-/-/chaperonin 1/-/chaperonin2/-/-/-/chloroplast protein synthesis2/-/-/-/-/-/-/-/-/-/-/-/-/-/-/-/etched1	25	2	Zm00001d014811/Zm00001d046616	23	Zm00001d045544/Zm00001d015837/Zm00001d014090/Zm00001d032789/Zm00001d040686/Zm00001d035937/Zm00001d028586/Zm00001d000399/Zm00001d003612/Zm00001d026696/Zm00001d012017/Zm00001d030340/Zm00001d047566/Zm00001d029142/Zm00001d043439/Zm00001d012314/Zm00001d008871/Zm00001d038857/Zm00001d013417/Zm00001d048308/Zm00001d019423/Zm00001d035267/Zm00001d044415
BP	GO:0051338	regulation of transferase activity	25/3084	175/17127	0.920548	1	Zm00001d003401/Zm00001d052147/Zm00001d053894/Zm00001d027585/Zm00001d045480/Zm00001d017403/Zm00001d021583/Zm00001d018128/Zm00001d017441/Zm00001d043740/Zm00001d020355/Zm00001d011654/Zm00001d002688/Zm00001d024409/Zm00001d048143/Zm00001d011655/Zm00001d052174/Zm00001d048127/Zm00001d015092/Zm00001d021745/Zm00001d000168/Zm00001d028092/Zm00001d035913/Zm00001d041345/Zm00001d020772	general regulatory factor1/-/-/cyclin-dependent kinase inhibitor3/-/autophagy13b/-/-/-/-/-/-/-/-/-/MAP kinase kinase kinase18/cyclin-dependent kinase inhibitor6/-/-/-/cell division cycle201/-/-/-/asceapen1	25	9	Zm00001d003401/Zm00001d052147/Zm00001d027585/Zm00001d045480/Zm00001d017403/Zm00001d021583/Zm00001d017441/Zm00001d015092/Zm00001d028092	16	Zm00001d053894/Zm00001d018128/Zm00001d043740/Zm00001d020355/Zm00001d011654/Zm00001d002688/Zm00001d024409/Zm00001d048143/Zm00001d011655/Zm00001d052174/Zm00001d048127/Zm00001d021745/Zm00001d000168/Zm00001d035913/Zm00001d041345/Zm00001d020772
BP	GO:0046034	ATP metabolic process	25/3084	188/17127	0.96685	1	Zm00001d039865/Zm00001d043834/Zm00001d021620/Zm00001d047789/Zm00001d029250/Zm00001d039512/Zm00001d038579/Zm00001d008491/Zm00001d010672/Zm00001d052233/Zm00001d018069/Zm00001d043986/Zm00001d051001/Zm00001d017830/Zm00001d036537/ZeamMp161/ZeamMp051/Zm00001d005114/Zm00001d025659/Zm00001d042600/ZeamMp136/Zm00001d010375/Zm00001d051629/Zm00001d033405/Zm00001d029316	triose phosphate isomerase4/-/ATP synthase chloroplast subunit2/-/-/hexokinase1/-/-/-/-/ATP synthase chloroplast subunit1/-/glyceraldehyde-3-phosphate dehydrogenase3/-/-/-/-/-/-/-/COX1/-/-/-/-	25	11	Zm00001d039865/Zm00001d029250/Zm00001d039512/Zm00001d008491/Zm00001d052233/ZeamMp161/ZeamMp051/Zm00001d025659/ZeamMp136/Zm00001d010375/Zm00001d029316	14	Zm00001d043834/Zm00001d021620/Zm00001d047789/Zm00001d038579/Zm00001d010672/Zm00001d018069/Zm00001d043986/Zm00001d051001/Zm00001d017830/Zm00001d036537/Zm00001d005114/Zm00001d042600/Zm00001d051629/Zm00001d033405
BP	GO:0048367	shoot system development	25/3084	196/17127	0.981668	1	Zm00001d028094/Zm00001d023223/Zm00001d011347/Zm00001d048856/Zm00001d015468/Zm00001d028325/Zm00001d014297/Zm00001d005029/Zm00001d046170/Zm00001d018364/Zm00001d048693/Zm00001d022184/Zm00001d009773/Zm00001d052380/Zm00001d013597/Zm00001d038469/Zm00001d028216/Zm00001d031415/Zm00001d023425/Zm00001d017391/Zm00001d000176/Zm00001d028165/Zm00001d050671/Zm00001d043423/Zm00001d036425	-/-/autophagy7/seryl-tRNA synthetase/-/brassinosteroid synthesis1/histidine kinase3/GRAS-transcription factor 37/phosphoenolpyruvate carboxylase1/-/-/-/-/scarecrow1/-/-/indeterminate floral apex1/-/crinkly4/yabby15/-/-/-/-/silky1	25	14	Zm00001d028094/Zm00001d011347/Zm00001d015468/Zm00001d014297/Zm00001d018364/Zm00001d048693/Zm00001d022184/Zm00001d038469/Zm00001d028216/Zm00001d017391/Zm00001d000176/Zm00001d028165/Zm00001d050671/Zm00001d036425	11	Zm00001d023223/Zm00001d048856/Zm00001d028325/Zm00001d005029/Zm00001d046170/Zm00001d009773/Zm00001d052380/Zm00001d013597/Zm00001d031415/Zm00001d023425/Zm00001d043423
BP	GO:0009205	purine ribonucleoside triphosphate metabolic process	25/3084	200/17127	0.986565	1	Zm00001d039865/Zm00001d043834/Zm00001d021620/Zm00001d047789/Zm00001d029250/Zm00001d039512/Zm00001d038579/Zm00001d008491/Zm00001d010672/Zm00001d052233/Zm00001d018069/Zm00001d043986/Zm00001d051001/Zm00001d017830/Zm00001d036537/ZeamMp161/ZeamMp051/Zm00001d005114/Zm00001d025659/Zm00001d042600/ZeamMp136/Zm00001d010375/Zm00001d051629/Zm00001d033405/Zm00001d029316	triose phosphate isomerase4/-/ATP synthase chloroplast subunit2/-/-/hexokinase1/-/-/-/-/ATP synthase chloroplast subunit1/-/glyceraldehyde-3-phosphate dehydrogenase3/-/-/-/-/-/-/-/COX1/-/-/-/-	25	11	Zm00001d039865/Zm00001d029250/Zm00001d039512/Zm00001d008491/Zm00001d052233/ZeamMp161/ZeamMp051/Zm00001d025659/ZeamMp136/Zm00001d010375/Zm00001d029316	14	Zm00001d043834/Zm00001d021620/Zm00001d047789/Zm00001d038579/Zm00001d010672/Zm00001d018069/Zm00001d043986/Zm00001d051001/Zm00001d017830/Zm00001d036537/Zm00001d005114/Zm00001d042600/Zm00001d051629/Zm00001d033405
BP	GO:0009144	purine nucleoside triphosphate metabolic process	25/3084	202/17127	0.988539	1	Zm00001d039865/Zm00001d043834/Zm00001d021620/Zm00001d047789/Zm00001d029250/Zm00001d039512/Zm00001d038579/Zm00001d008491/Zm00001d010672/Zm00001d052233/Zm00001d018069/Zm00001d043986/Zm00001d051001/Zm00001d017830/Zm00001d036537/ZeamMp161/ZeamMp051/Zm00001d005114/Zm00001d025659/Zm00001d042600/ZeamMp136/Zm00001d010375/Zm00001d051629/Zm00001d033405/Zm00001d029316	triose phosphate isomerase4/-/ATP synthase chloroplast subunit2/-/-/hexokinase1/-/-/-/-/ATP synthase chloroplast subunit1/-/glyceraldehyde-3-phosphate dehydrogenase3/-/-/-/-/-/-/-/COX1/-/-/-/-	25	11	Zm00001d039865/Zm00001d029250/Zm00001d039512/Zm00001d008491/Zm00001d052233/ZeamMp161/ZeamMp051/Zm00001d025659/ZeamMp136/Zm00001d010375/Zm00001d029316	14	Zm00001d043834/Zm00001d021620/Zm00001d047789/Zm00001d038579/Zm00001d010672/Zm00001d018069/Zm00001d043986/Zm00001d051001/Zm00001d017830/Zm00001d036537/Zm00001d005114/Zm00001d042600/Zm00001d051629/Zm00001d033405
BP	GO:0046677	response to antibiotic	24/3084	65/17127	0.00023351	0.0113223	Zm00001d028816/Zm00001d039933/Zm00001d053675/Zm00001d007581/Zm00001d023223/Zm00001d031908/Zm00001d047841/Zm00001d039566/Zm00001d047548/Zm00001d047542/Zm00001d028814/Zm00001d003554/Zm00001d025508/Zm00001d008841/Zm00001d017813/Zm00001d039936/Zm00001d008229/Zm00001d007271/Zm00001d039469/Zm00001d039941/Zm00001d044065/Zm00001d015777/Zm00001d020495/Zm00001d028165	pathogenesis-related protein6/-/lipoxygenase10/-/-/-/-/heat shock protein18f/18 kda heat shock protein18a/-/-/-/-/heat shock protein18c/-/-/MYB-related-transcription factor 107/-/-/-/GRAS-transcription factor 46/-/WRKY-transcription factor 104/-	24	13	Zm00001d039933/Zm00001d047841/Zm00001d039566/Zm00001d047548/Zm00001d047542/Zm00001d003554/Zm00001d025508/Zm00001d008841/Zm00001d017813/Zm00001d039936/Zm00001d007271/Zm00001d039469/Zm00001d028165	11	Zm00001d028816/Zm00001d053675/Zm00001d007581/Zm00001d023223/Zm00001d031908/Zm00001d028814/Zm00001d008229/Zm00001d039941/Zm00001d044065/Zm00001d015777/Zm00001d020495
BP	GO:0030162	regulation of proteolysis	24/3084	83/17127	0.00985234	0.185901	Zm00001d029630/Zm00001d024996/Zm00001d040245/Zm00001d038173/Zm00001d012561/Zm00001d011080/Zm00001d024960/Zm00001d034673/Zm00001d021901/Zm00001d037969/Zm00001d029628/Zm00001d011079/Zm00001d035386/Zm00001d008548/Zm00001d041830/Zm00001d012068/Zm00001d005230/Zm00001d048660/Zm00001d049148/Zm00001d025482/Zm00001d003304/Zm00001d020501/Zm00001d019192/Zm00001d040027	cystatin6/-/-/cystatin5/cystatin2/subtilisin-chymotrypsin inhibitor homolog1/-/-/stress-induced protein1/-/cystatin7/-/-/wound induced protein1/-/cystatin10/corn-activated Hageman factor inhibitor1/-/-/-/-/-/-/-	24	18	Zm00001d029630/Zm00001d024996/Zm00001d040245/Zm00001d012561/Zm00001d011080/Zm00001d024960/Zm00001d034673/Zm00001d021901/Zm00001d037969/Zm00001d029628/Zm00001d011079/Zm00001d035386/Zm00001d008548/Zm00001d041830/Zm00001d005230/Zm00001d048660/Zm00001d003304/Zm00001d019192	6	Zm00001d038173/Zm00001d012068/Zm00001d049148/Zm00001d025482/Zm00001d020501/Zm00001d040027
BP	GO:0009734	auxin-activated signaling pathway	24/3084	110/17127	0.177751	0.991527	Zm00001d033976/Zm00001d039624/Zm00001d023659/Zm00001d018024/Zm00001d033319/Zm00001d039006/Zm00001d053819/Zm00001d045026/Zm00001d039267/Zm00001d043179/Zm00001d018414/Zm00001d008749/Zm00001d038784/Zm00001d027877/Zm00001d001879/Zm00001d031064/Zm00001d043431/Zm00001d044083/Zm00001d051172/Zm00001d044812/Zm00001d040541/Zm00001d013154/Zm00001d010360/Zm00001d012731	Aux/IAA-transcription factor4/Aux/IAA-transcription factor 8/ARF-transcription factor 28/PIN-formed protein2/Aux/IAA-transcription factor 3/ARF-transcription factor 24/ARF-transcription factor 16/ARF-transcription factor 27/ARF-transcription factor 7/PIN-formed protein9/Aux/IAA-transcription factor 24/barren inflorescence1/Aux/IAA-transcription factor 30/-/ARF-transcription factor 3/ARF-transcrip…	24	13	Zm00001d033976/Zm00001d039624/Zm00001d033319/Zm00001d045026/Zm00001d043179/Zm00001d018414/Zm00001d008749/Zm00001d027877/Zm00001d044083/Zm00001d044812/Zm00001d040541/Zm00001d013154/Zm00001d010360	11	Zm00001d023659/Zm00001d018024/Zm00001d039006/Zm00001d053819/Zm00001d039267/Zm00001d038784/Zm00001d001879/Zm00001d031064/Zm00001d043431/Zm00001d051172/Zm00001d012731
BP	GO:0043648	dicarboxylic acid metabolic process	24/3084	110/17127	0.177751	0.991527	Zm00001d029853/Zm00001d050412/Zm00001d008628/Zm00001d003446/Zm00001d037693/Zm00001d031899/Zm00001d030859/Zm00001d039089/Zm00001d015509/Zm00001d041243/Zm00001d013223/Zm00001d044042/Zm00001d009640/Zm00001d038841/Zm00001d026649/Zm00001d049956/Zm00001d040599/Zm00001d050134/Zm00001d006311/Zm00001d029391/Zm00001d046898/Zm00001d042264/Zm00001d003522/Zm00001d027363	-/-/-/-/-/malate dehydrogenase6/-/malate dehydrogenase2/chorismate mutase2/-/-/malate dehydrogenase3/-/putative aldehyde dehydrogenase MIS1/opaque endosperm7/-/-/aspartate kinase-homoserine dehydrogenase1/-/-/dihydrodipicolinate synthase1/-/-/dihydrodipicolinate reductase1	24	10	Zm00001d029853/Zm00001d050412/Zm00001d008628/Zm00001d003446/Zm00001d037693/Zm00001d041243/Zm00001d038841/Zm00001d026649/Zm00001d029391/Zm00001d003522	14	Zm00001d031899/Zm00001d030859/Zm00001d039089/Zm00001d015509/Zm00001d013223/Zm00001d044042/Zm00001d009640/Zm00001d049956/Zm00001d040599/Zm00001d050134/Zm00001d006311/Zm00001d046898/Zm00001d042264/Zm00001d027363
BP	GO:0071365	cellular response to auxin stimulus	24/3084	111/17127	0.190167	1	Zm00001d033976/Zm00001d039624/Zm00001d023659/Zm00001d018024/Zm00001d033319/Zm00001d039006/Zm00001d053819/Zm00001d045026/Zm00001d039267/Zm00001d043179/Zm00001d018414/Zm00001d008749/Zm00001d038784/Zm00001d027877/Zm00001d001879/Zm00001d031064/Zm00001d043431/Zm00001d044083/Zm00001d051172/Zm00001d044812/Zm00001d040541/Zm00001d013154/Zm00001d010360/Zm00001d012731	Aux/IAA-transcription factor4/Aux/IAA-transcription factor 8/ARF-transcription factor 28/PIN-formed protein2/Aux/IAA-transcription factor 3/ARF-transcription factor 24/ARF-transcription factor 16/ARF-transcription factor 27/ARF-transcription factor 7/PIN-formed protein9/Aux/IAA-transcription factor 24/barren inflorescence1/Aux/IAA-transcription factor 30/-/ARF-transcription factor 3/ARF-transcrip…	24	13	Zm00001d033976/Zm00001d039624/Zm00001d033319/Zm00001d045026/Zm00001d043179/Zm00001d018414/Zm00001d008749/Zm00001d027877/Zm00001d044083/Zm00001d044812/Zm00001d040541/Zm00001d013154/Zm00001d010360	11	Zm00001d023659/Zm00001d018024/Zm00001d039006/Zm00001d053819/Zm00001d039267/Zm00001d038784/Zm00001d001879/Zm00001d031064/Zm00001d043431/Zm00001d051172/Zm00001d012731
BP	GO:0071215	cellular response to abscisic acid stimulus	24/3084	112/17127	0.203012	1	Zm00001d023811/Zm00001d028816/Zm00001d021835/Zm00001d047705/Zm00001d010445/Zm00001d028574/Zm00001d016501/Zm00001d033422/Zm00001d051156/Zm00001d002479/Zm00001d017270/Zm00001d028793/Zm00001d037719/Zm00001d009626/Zm00001d014297/Zm00001d034372/Zm00001d019895/Zm00001d028814/Zm00001d013527/Zm00001d022166/Zm00001d011666/Zm00001d006885/Zm00001d032473/Zm00001d052944	-/pathogenesis-related protein6/-/-/-/-/-/GTP binding protein2/phosphoenolpyruvate carboxylase kinase2/-/phosphoenolpyruvate carboxylase kinase3/-/-/protein phosphatase homolog9/histidine kinase3/-/-/-/-/-/-/-/-/calcium/calmodulin dependent protein kinase1	24	13	Zm00001d023811/Zm00001d047705/Zm00001d010445/Zm00001d028574/Zm00001d016501/Zm00001d051156/Zm00001d002479/Zm00001d028793/Zm00001d037719/Zm00001d014297/Zm00001d034372/Zm00001d013527/Zm00001d032473	11	Zm00001d028816/Zm00001d021835/Zm00001d033422/Zm00001d017270/Zm00001d009626/Zm00001d019895/Zm00001d028814/Zm00001d022166/Zm00001d011666/Zm00001d006885/Zm00001d052944
BP	GO:0097306	cellular response to alcohol	24/3084	112/17127	0.203012	1	Zm00001d023811/Zm00001d028816/Zm00001d021835/Zm00001d047705/Zm00001d010445/Zm00001d028574/Zm00001d016501/Zm00001d033422/Zm00001d051156/Zm00001d002479/Zm00001d017270/Zm00001d028793/Zm00001d037719/Zm00001d009626/Zm00001d014297/Zm00001d034372/Zm00001d019895/Zm00001d028814/Zm00001d013527/Zm00001d022166/Zm00001d011666/Zm00001d006885/Zm00001d032473/Zm00001d052944	-/pathogenesis-related protein6/-/-/-/-/-/GTP binding protein2/phosphoenolpyruvate carboxylase kinase2/-/phosphoenolpyruvate carboxylase kinase3/-/-/protein phosphatase homolog9/histidine kinase3/-/-/-/-/-/-/-/-/calcium/calmodulin dependent protein kinase1	24	13	Zm00001d023811/Zm00001d047705/Zm00001d010445/Zm00001d028574/Zm00001d016501/Zm00001d051156/Zm00001d002479/Zm00001d028793/Zm00001d037719/Zm00001d014297/Zm00001d034372/Zm00001d013527/Zm00001d032473	11	Zm00001d028816/Zm00001d021835/Zm00001d033422/Zm00001d017270/Zm00001d009626/Zm00001d019895/Zm00001d028814/Zm00001d022166/Zm00001d011666/Zm00001d006885/Zm00001d052944
BP	GO:0000226	microtubule cytoskeleton organization	24/3084	156/17127	0.831398	1	Zm00001d020532/Zm00001d046996/Zm00001d045480/Zm00001d021583/Zm00001d041430/Zm00001d028073/Zm00001d027295/Zm00001d015348/Zm00001d020664/Zm00001d008216/Zm00001d037413/Zm00001d037593/Zm00001d037582/Zm00001d021505/Zm00001d033414/Zm00001d021504/Zm00001d014271/Zm00001d040641/Zm00001d033080/Zm00001d026103/Zm00001d032565/Zm00001d031619/Zm00001d043831/Zm00001d002115	-/-/-/-/-/-/beta tubulin1/-/-/-/-/-/TUBG2/-/-/-/-/-/-/umc44a/-/-/-/-	24	11	Zm00001d020532/Zm00001d045480/Zm00001d021583/Zm00001d041430/Zm00001d028073/Zm00001d027295/Zm00001d014271/Zm00001d033080/Zm00001d032565/Zm00001d031619/Zm00001d002115	13	Zm00001d046996/Zm00001d015348/Zm00001d020664/Zm00001d008216/Zm00001d037413/Zm00001d037593/Zm00001d037582/Zm00001d021505/Zm00001d033414/Zm00001d021504/Zm00001d040641/Zm00001d026103/Zm00001d043831
BP	GO:0072524	pyridine-containing compound metabolic process	24/3084	157/17127	0.840344	1	Zm00001d039865/Zm00001d011835/Zm00001d031899/Zm00001d039512/Zm00001d038579/Zm00001d042052/Zm00001d022077/Zm00001d003083/Zm00001d008491/Zm00001d029502/Zm00001d010672/Zm00001d052233/Zm00001d043986/Zm00001d051001/Zm00001d040599/Zm00001d053981/Zm00001d017830/Zm00001d036537/Zm00001d006311/Zm00001d025659/Zm00001d010375/Zm00001d051629/Zm00001d033405/Zm00001d046262	triose phosphate isomerase4/-/malate dehydrogenase6/hexokinase1/-/-/-/-/-/-/-/-/-/glyceraldehyde-3-phosphate dehydrogenase3/-/small kernel2/-/-/-/-/-/-/-/-	24	9	Zm00001d039865/Zm00001d011835/Zm00001d039512/Zm00001d042052/Zm00001d022077/Zm00001d008491/Zm00001d052233/Zm00001d025659/Zm00001d010375	15	Zm00001d031899/Zm00001d038579/Zm00001d003083/Zm00001d029502/Zm00001d010672/Zm00001d043986/Zm00001d051001/Zm00001d040599/Zm00001d053981/Zm00001d017830/Zm00001d036537/Zm00001d006311/Zm00001d051629/Zm00001d033405/Zm00001d046262
BP	GO:0080134	regulation of response to stress	24/3084	157/17127	0.840344	1	Zm00001d033050/Zm00001d005726/Zm00001d005812/Zm00001d024511/Zm00001d014253/Zm00001d038579/Zm00001d021901/Zm00001d010672/Zm00001d033049/Zm00001d049500/Zm00001d003903/Zm00001d049204/Zm00001d018937/Zm00001d013527/Zm00001d026555/Zm00001d008957/Zm00001d039469/Zm00001d027899/Zm00001d030584/Zm00001d052101/Zm00001d032337/Zm00001d022111/Zm00001d020495/Zm00001d035382	ZIM-transcription factor 18/ZIM-transcription factor 15/-/-/ZIM-transcription factor 10/-/stress-induced protein1/-/ZIM-transcription factor 3/-/ZIM-transcription factor 33/-/-/-/-/-/-/ZIM-transcription factor 26/-/chaperonin10/-/-/WRKY-transcription factor 104/ZIM-transcription factor 9	24	7	Zm00001d005726/Zm00001d021901/Zm00001d049204/Zm00001d013527/Zm00001d039469/Zm00001d052101/Zm00001d035382	17	Zm00001d033050/Zm00001d005812/Zm00001d024511/Zm00001d014253/Zm00001d038579/Zm00001d010672/Zm00001d033049/Zm00001d049500/Zm00001d003903/Zm00001d018937/Zm00001d026555/Zm00001d008957/Zm00001d027899/Zm00001d030584/Zm00001d032337/Zm00001d022111/Zm00001d020495
BP	GO:0099402	plant organ development	24/3084	174/17127	0.943786	1	Zm00001d040519/Zm00001d023223/Zm00001d041036/Zm00001d016501/Zm00001d011347/Zm00001d033422/Zm00001d048856/Zm00001d028325/Zm00001d005029/Zm00001d046170/Zm00001d002980/Zm00001d048693/Zm00001d022184/Zm00001d052380/Zm00001d005965/Zm00001d027715/Zm00001d006063/Zm00001d028216/Zm00001d023425/Zm00001d017391/Zm00001d043358/Zm00001d028165/Zm00001d050671/Zm00001d036425	-/-/-/-/autophagy7/GTP binding protein2/seryl-tRNA synthetase/brassinosteroid synthesis1/GRAS-transcription factor 37/phosphoenolpyruvate carboxylase1/-/-/-/scarecrow1/-/-/-/indeterminate floral apex1/crinkly4/yabby15/-/-/-/silky1	24	10	Zm00001d040519/Zm00001d016501/Zm00001d011347/Zm00001d048693/Zm00001d022184/Zm00001d028216/Zm00001d017391/Zm00001d028165/Zm00001d050671/Zm00001d036425	14	Zm00001d023223/Zm00001d041036/Zm00001d033422/Zm00001d048856/Zm00001d028325/Zm00001d005029/Zm00001d046170/Zm00001d002980/Zm00001d052380/Zm00001d005965/Zm00001d027715/Zm00001d006063/Zm00001d023425/Zm00001d043358
BP	GO:0010466	negative regulation of peptidase activity	23/3084	48/17127	2.00979e-06	0.000380051	Zm00001d029630/Zm00001d024996/Zm00001d040245/Zm00001d038173/Zm00001d012561/Zm00001d011080/Zm00001d024960/Zm00001d034673/Zm00001d021901/Zm00001d037969/Zm00001d029628/Zm00001d011079/Zm00001d035386/Zm00001d008548/Zm00001d041830/Zm00001d012068/Zm00001d005230/Zm00001d048660/Zm00001d049148/Zm00001d025482/Zm00001d003304/Zm00001d019192/Zm00001d040027	cystatin6/-/-/cystatin5/cystatin2/subtilisin-chymotrypsin inhibitor homolog1/-/-/stress-induced protein1/-/cystatin7/-/-/wound induced protein1/-/cystatin10/corn-activated Hageman factor inhibitor1/-/-/-/-/-/-	23	18	Zm00001d029630/Zm00001d024996/Zm00001d040245/Zm00001d012561/Zm00001d011080/Zm00001d024960/Zm00001d034673/Zm00001d021901/Zm00001d037969/Zm00001d029628/Zm00001d011079/Zm00001d035386/Zm00001d008548/Zm00001d041830/Zm00001d005230/Zm00001d048660/Zm00001d003304/Zm00001d019192	5	Zm00001d038173/Zm00001d012068/Zm00001d049148/Zm00001d025482/Zm00001d040027
BP	GO:0010951	negative regulation of endopeptidase activity	23/3084	48/17127	2.00979e-06	0.000380051	Zm00001d029630/Zm00001d024996/Zm00001d040245/Zm00001d038173/Zm00001d012561/Zm00001d011080/Zm00001d024960/Zm00001d034673/Zm00001d021901/Zm00001d037969/Zm00001d029628/Zm00001d011079/Zm00001d035386/Zm00001d008548/Zm00001d041830/Zm00001d012068/Zm00001d005230/Zm00001d048660/Zm00001d049148/Zm00001d025482/Zm00001d003304/Zm00001d019192/Zm00001d040027	cystatin6/-/-/cystatin5/cystatin2/subtilisin-chymotrypsin inhibitor homolog1/-/-/stress-induced protein1/-/cystatin7/-/-/wound induced protein1/-/cystatin10/corn-activated Hageman factor inhibitor1/-/-/-/-/-/-	23	18	Zm00001d029630/Zm00001d024996/Zm00001d040245/Zm00001d012561/Zm00001d011080/Zm00001d024960/Zm00001d034673/Zm00001d021901/Zm00001d037969/Zm00001d029628/Zm00001d011079/Zm00001d035386/Zm00001d008548/Zm00001d041830/Zm00001d005230/Zm00001d048660/Zm00001d003304/Zm00001d019192	5	Zm00001d038173/Zm00001d012068/Zm00001d049148/Zm00001d025482/Zm00001d040027
BP	GO:0045861	negative regulation of proteolysis	23/3084	48/17127	2.00979e-06	0.000380051	Zm00001d029630/Zm00001d024996/Zm00001d040245/Zm00001d038173/Zm00001d012561/Zm00001d011080/Zm00001d024960/Zm00001d034673/Zm00001d021901/Zm00001d037969/Zm00001d029628/Zm00001d011079/Zm00001d035386/Zm00001d008548/Zm00001d041830/Zm00001d012068/Zm00001d005230/Zm00001d048660/Zm00001d049148/Zm00001d025482/Zm00001d003304/Zm00001d019192/Zm00001d040027	cystatin6/-/-/cystatin5/cystatin2/subtilisin-chymotrypsin inhibitor homolog1/-/-/stress-induced protein1/-/cystatin7/-/-/wound induced protein1/-/cystatin10/corn-activated Hageman factor inhibitor1/-/-/-/-/-/-	23	18	Zm00001d029630/Zm00001d024996/Zm00001d040245/Zm00001d012561/Zm00001d011080/Zm00001d024960/Zm00001d034673/Zm00001d021901/Zm00001d037969/Zm00001d029628/Zm00001d011079/Zm00001d035386/Zm00001d008548/Zm00001d041830/Zm00001d005230/Zm00001d048660/Zm00001d003304/Zm00001d019192	5	Zm00001d038173/Zm00001d012068/Zm00001d049148/Zm00001d025482/Zm00001d040027
BP	GO:0052548	regulation of endopeptidase activity	23/3084	49/17127	3.14428e-06	0.000495487	Zm00001d029630/Zm00001d024996/Zm00001d040245/Zm00001d038173/Zm00001d012561/Zm00001d011080/Zm00001d024960/Zm00001d034673/Zm00001d021901/Zm00001d037969/Zm00001d029628/Zm00001d011079/Zm00001d035386/Zm00001d008548/Zm00001d041830/Zm00001d012068/Zm00001d005230/Zm00001d048660/Zm00001d049148/Zm00001d025482/Zm00001d003304/Zm00001d019192/Zm00001d040027	cystatin6/-/-/cystatin5/cystatin2/subtilisin-chymotrypsin inhibitor homolog1/-/-/stress-induced protein1/-/cystatin7/-/-/wound induced protein1/-/cystatin10/corn-activated Hageman factor inhibitor1/-/-/-/-/-/-	23	18	Zm00001d029630/Zm00001d024996/Zm00001d040245/Zm00001d012561/Zm00001d011080/Zm00001d024960/Zm00001d034673/Zm00001d021901/Zm00001d037969/Zm00001d029628/Zm00001d011079/Zm00001d035386/Zm00001d008548/Zm00001d041830/Zm00001d005230/Zm00001d048660/Zm00001d003304/Zm00001d019192	5	Zm00001d038173/Zm00001d012068/Zm00001d049148/Zm00001d025482/Zm00001d040027
BP	GO:0052547	regulation of peptidase activity	23/3084	50/17127	4.83416e-06	0.000703184	Zm00001d029630/Zm00001d024996/Zm00001d040245/Zm00001d038173/Zm00001d012561/Zm00001d011080/Zm00001d024960/Zm00001d034673/Zm00001d021901/Zm00001d037969/Zm00001d029628/Zm00001d011079/Zm00001d035386/Zm00001d008548/Zm00001d041830/Zm00001d012068/Zm00001d005230/Zm00001d048660/Zm00001d049148/Zm00001d025482/Zm00001d003304/Zm00001d019192/Zm00001d040027	cystatin6/-/-/cystatin5/cystatin2/subtilisin-chymotrypsin inhibitor homolog1/-/-/stress-induced protein1/-/cystatin7/-/-/wound induced protein1/-/cystatin10/corn-activated Hageman factor inhibitor1/-/-/-/-/-/-	23	18	Zm00001d029630/Zm00001d024996/Zm00001d040245/Zm00001d012561/Zm00001d011080/Zm00001d024960/Zm00001d034673/Zm00001d021901/Zm00001d037969/Zm00001d029628/Zm00001d011079/Zm00001d035386/Zm00001d008548/Zm00001d041830/Zm00001d005230/Zm00001d048660/Zm00001d003304/Zm00001d019192	5	Zm00001d038173/Zm00001d012068/Zm00001d049148/Zm00001d025482/Zm00001d040027
BP	GO:0009698	phenylpropanoid metabolic process	23/3084	58/17127	8.92036e-05	0.0070285	Zm00001d052243/Zm00001d037849/Zm00001d032467/Zm00001d032468/Zm00001d017279/Zm00001d017276/Zm00001d018064/Zm00001d049541/Zm00001d045043/Zm00001d032152/Zm00001d037852/Zm00001d051166/Zm00001d043174/Zm00001d020400/Zm00001d013862/Zm00001d023617/Zm00001d004443/Zm00001d012477/Zm00001d024314/Zm00001d004689/Zm00001d048658/Zm00001d048337/Zm00001d049950	-/-/AC210173.4_FG005/-/phenylalanine ammonia lyase7/-/-/brown midrib3/-/cinnamoyl CoA reductase1/-/-/GRMZM2G138074/-/-/-/-/-/-/herbicide safener binding protein1/-/-/male sterile protein homolog1	23	21	Zm00001d052243/Zm00001d037849/Zm00001d032467/Zm00001d032468/Zm00001d017279/Zm00001d017276/Zm00001d018064/Zm00001d049541/Zm00001d045043/Zm00001d032152/Zm00001d037852/Zm00001d051166/Zm00001d020400/Zm00001d013862/Zm00001d023617/Zm00001d012477/Zm00001d024314/Zm00001d004689/Zm00001d048658/Zm00001d048337/Zm00001d049950	2	Zm00001d043174/Zm00001d004443
BP	GO:0009991	response to extracellular stimulus	23/3084	66/17127	0.0008067	0.0267626	Zm00001d049405/Zm00001d025984/Zm00001d043239/Zm00001d053626/Zm00001d006474/Zm00001d024239/Zm00001d035440/Zm00001d002257/Zm00001d043152/Zm00001d011347/Zm00001d033422/Zm00001d001865/Zm00001d026335/Zm00001d044541/Zm00001d040173/Zm00001d026635/Zm00001d038642/Zm00001d025859/Zm00001d006063/Zm00001d048672/Zm00001d018445/Zm00001d040125/Zm00001d051945	autophagy8e/glutamic dehydrogenase2/autophagy18f/-/autophagy8a/autophagy8d/low temperature-induced protein15/autophagy8c/-/autophagy7/GTP binding protein2/cytokinin response regulator1/autophagy8b/-/isoflavone reductase-like1/-/-/-/-/-/phosphate transporter3/phosphate transporter1/phosphate transporter2	23	18	Zm00001d049405/Zm00001d025984/Zm00001d043239/Zm00001d053626/Zm00001d006474/Zm00001d024239/Zm00001d035440/Zm00001d002257/Zm00001d043152/Zm00001d011347/Zm00001d026335/Zm00001d044541/Zm00001d040173/Zm00001d026635/Zm00001d038642/Zm00001d048672/Zm00001d040125/Zm00001d051945	5	Zm00001d033422/Zm00001d001865/Zm00001d025859/Zm00001d006063/Zm00001d018445
BP	GO:0016125	sterol metabolic process	23/3084	78/17127	0.00886425	0.169316	Zm00001d013185/Zm00001d019139/Zm00001d052475/Zm00001d039384/Zm00001d034186/Zm00001d028325/Zm00001d023309/Zm00001d028282/Zm00001d051554/Zm00001d018377/Zm00001d047998/Zm00001d039965/Zm00001d054008/Zm00001d054037/Zm00001d037522/Zm00001d020717/Zm00001d051626/Zm00001d039453/Zm00001d028299/Zm00001d027383/Zm00001d040979/Zm00001d004957/Zm00001d017826	-/sterol methyltransferase1/-/-/allene oxide synthesis3/brassinosteroid synthesis1/-/allene oxide synthesis2/abscisic acid 8'-hydroxylase2/-/-/-/-/-/-/abscisic acid 8'-hydroxylase4/-/-/-/-/-/-/-	23	6	Zm00001d039384/Zm00001d028282/Zm00001d051554/Zm00001d047998/Zm00001d020717/Zm00001d028299	17	Zm00001d013185/Zm00001d019139/Zm00001d052475/Zm00001d034186/Zm00001d028325/Zm00001d023309/Zm00001d018377/Zm00001d039965/Zm00001d054008/Zm00001d054037/Zm00001d037522/Zm00001d051626/Zm00001d039453/Zm00001d027383/Zm00001d040979/Zm00001d004957/Zm00001d017826
BP	GO:0009064	glutamine family amino acid metabolic process	23/3084	86/17127	0.0284434	0.384805	Zm00001d029853/Zm00001d033747/Zm00001d028260/Zm00001d048050/Zm00001d008628/Zm00001d003446/Zm00001d008587/Zm00001d051563/Zm00001d038841/Zm00001d002003/Zm00001d033775/Zm00001d017769/Zm00001d053981/Zm00001d042117/Zm00001d038358/Zm00001d044250/Zm00001d003522/Zm00001d002052/Zm00001d033539/Zm00001d051359/Zm00001d028750/Zm00001d044608/Zm00001d044024	-/glutamine synthetase2/glutamine synthetase6/glutamine synthetase3/-/-/-/-/putative aldehyde dehydrogenase MIS1/-/-/-/small kernel2/-/-/-/-/-/-/-/asparagine synthetase3/asparagine synthetase2/ustilago maydis induced8	23	13	Zm00001d029853/Zm00001d028260/Zm00001d048050/Zm00001d008628/Zm00001d003446/Zm00001d008587/Zm00001d038841/Zm00001d003522/Zm00001d002052/Zm00001d033539/Zm00001d028750/Zm00001d044608/Zm00001d044024	10	Zm00001d033747/Zm00001d051563/Zm00001d002003/Zm00001d033775/Zm00001d017769/Zm00001d053981/Zm00001d042117/Zm00001d038358/Zm00001d044250/Zm00001d051359
BP	GO:0009856	pollination	23/3084	89/17127	0.0410955	0.453587	Zm00001d002178/Zm00001d034175/Zm00001d045207/Zm00001d021727/Zm00001d037810/Zm00001d007789/Zm00001d010700/Zm00001d037973/Zm00001d023394/Zm00001d042013/Zm00001d021828/Zm00001d035450/Zm00001d052509/Zm00001d006063/Zm00001d021434/Zm00001d052513/Zm00001d035508/Zm00001d002168/Zm00001d043252/Zm00001d025393/Zm00001d046370/Zm00001d006471/Zm00001d025396	-/-/receptor-like protein kinase1/-/-/-/-/-/-/-/-/-/-/-/-/-/-/-/-/-/-/-/-	23	12	Zm00001d002178/Zm00001d045207/Zm00001d021727/Zm00001d037973/Zm00001d023394/Zm00001d052509/Zm00001d021434/Zm00001d052513/Zm00001d035508/Zm00001d002168/Zm00001d025393/Zm00001d025396	11	Zm00001d034175/Zm00001d037810/Zm00001d007789/Zm00001d010700/Zm00001d042013/Zm00001d021828/Zm00001d035450/Zm00001d006063/Zm00001d043252/Zm00001d046370/Zm00001d006471
BP	GO:0044706	multi-multicellular organism process	23/3084	89/17127	0.0410955	0.453587	Zm00001d002178/Zm00001d034175/Zm00001d045207/Zm00001d021727/Zm00001d037810/Zm00001d007789/Zm00001d010700/Zm00001d037973/Zm00001d023394/Zm00001d042013/Zm00001d021828/Zm00001d035450/Zm00001d052509/Zm00001d006063/Zm00001d021434/Zm00001d052513/Zm00001d035508/Zm00001d002168/Zm00001d043252/Zm00001d025393/Zm00001d046370/Zm00001d006471/Zm00001d025396	-/-/receptor-like protein kinase1/-/-/-/-/-/-/-/-/-/-/-/-/-/-/-/-/-/-/-/-	23	12	Zm00001d002178/Zm00001d045207/Zm00001d021727/Zm00001d037973/Zm00001d023394/Zm00001d052509/Zm00001d021434/Zm00001d052513/Zm00001d035508/Zm00001d002168/Zm00001d025393/Zm00001d025396	11	Zm00001d034175/Zm00001d037810/Zm00001d007789/Zm00001d010700/Zm00001d042013/Zm00001d021828/Zm00001d035450/Zm00001d006063/Zm00001d043252/Zm00001d046370/Zm00001d006471
BP	GO:0000272	polysaccharide catabolic process	23/3084	112/17127	0.276703	1	Zm00001d037656/Zm00001d044744/Zm00001d034017/Zm00001d018965/Zm00001d034015/Zm00001d013319/Zm00001d034074/Zm00001d039265/Zm00001d009060/Zm00001d004448/Zm00001d032333/Zm00001d004438/Zm00001d048648/Zm00001d045873/Zm00001d048152/Zm00001d051814/Zm00001d018080/Zm00001d044693/Zm00001d052793/Zm00001d029011/Zm00001d046772/Zm00001d012595/Zm00001d038794	-/-/-/-/exoglucanase1/-/starch phosphorylase1/-/-/-/-/pullulanase-type starch debranching enzyme1/-/-/asg12a/-/-/-/-/-/-/-/-	23	12	Zm00001d037656/Zm00001d034017/Zm00001d018965/Zm00001d034015/Zm00001d004438/Zm00001d048152/Zm00001d051814/Zm00001d018080/Zm00001d052793/Zm00001d046772/Zm00001d012595/Zm00001d038794	11	Zm00001d044744/Zm00001d013319/Zm00001d034074/Zm00001d039265/Zm00001d009060/Zm00001d004448/Zm00001d032333/Zm00001d048648/Zm00001d045873/Zm00001d044693/Zm00001d029011
BP	GO:0006633	fatty acid biosynthetic process	23/3084	117/17127	0.356465	1	Zm00001d031449/Zm00001d028406/Zm00001d053675/Zm00001d003533/Zm00001d016550/Zm00001d004125/Zm00001d015852/Zm00001d030343/Zm00001d053228/Zm00001d047931/Zm00001d006866/Zm00001d002103/Zm00001d041220/Zm00001d043986/Zm00001d049351/Zm00001d017941/Zm00001d043328/Zm00001d025524/Zm00001d042540/Zm00001d027766/Zm00001d005148/Zm00001d022144/Zm00001d010510	lipoxygenase13/-/lipoxygenase10/tassel seed1/-/acetyl-CoA carboxylase2/lipoxygenase11/-/-/-/-/-/-/-/-/-/LIP1P-2/lipoxygenase7/-/-/-/-/-	23	5	Zm00001d031449/Zm00001d015852/Zm00001d030343/Zm00001d041220/Zm00001d027766	18	Zm00001d028406/Zm00001d053675/Zm00001d003533/Zm00001d016550/Zm00001d004125/Zm00001d053228/Zm00001d047931/Zm00001d006866/Zm00001d002103/Zm00001d043986/Zm00001d049351/Zm00001d017941/Zm00001d043328/Zm00001d025524/Zm00001d042540/Zm00001d005148/Zm00001d022144/Zm00001d010510
BP	GO:0051345	positive regulation of hydrolase activity	23/3084	132/17127	0.604948	1	Zm00001d019048/Zm00001d032044/Zm00001d051676/Zm00001d000241/Zm00001d038820/Zm00001d004639/Zm00001d007081/Zm00001d038404/Zm00001d043386/Zm00001d016016/Zm00001d050905/Zm00001d010564/Zm00001d004640/Zm00001d044086/Zm00001d015228/Zm00001d015227/Zm00001d011877/Zm00001d042962/Zm00001d050119/Zm00001d049872/Zm00001d038405/Zm00001d033318/Zm00001d014616	-/-/-/-/-/-/-/-/-/-/-/-/-/-/-/-/-/-/-/-/-/-/-	23	7	Zm00001d019048/Zm00001d032044/Zm00001d051676/Zm00001d038820/Zm00001d043386/Zm00001d016016/Zm00001d050905	16	Zm00001d000241/Zm00001d004639/Zm00001d007081/Zm00001d038404/Zm00001d010564/Zm00001d004640/Zm00001d044086/Zm00001d015228/Zm00001d015227/Zm00001d011877/Zm00001d042962/Zm00001d050119/Zm00001d049872/Zm00001d038405/Zm00001d033318/Zm00001d014616
BP	GO:0045859	regulation of protein kinase activity	23/3084	143/17127	0.757588	1	Zm00001d003401/Zm00001d052147/Zm00001d053894/Zm00001d027585/Zm00001d045480/Zm00001d017403/Zm00001d021583/Zm00001d018128/Zm00001d017441/Zm00001d043740/Zm00001d020355/Zm00001d011654/Zm00001d002688/Zm00001d024409/Zm00001d048143/Zm00001d011655/Zm00001d052174/Zm00001d048127/Zm00001d015092/Zm00001d021745/Zm00001d028092/Zm00001d041345/Zm00001d020772	general regulatory factor1/-/-/cyclin-dependent kinase inhibitor3/-/autophagy13b/-/-/-/-/-/-/-/-/-/MAP kinase kinase kinase18/cyclin-dependent kinase inhibitor6/-/-/-/-/-/asceapen1	23	9	Zm00001d003401/Zm00001d052147/Zm00001d027585/Zm00001d045480/Zm00001d017403/Zm00001d021583/Zm00001d017441/Zm00001d015092/Zm00001d028092	14	Zm00001d053894/Zm00001d018128/Zm00001d043740/Zm00001d020355/Zm00001d011654/Zm00001d002688/Zm00001d024409/Zm00001d048143/Zm00001d011655/Zm00001d052174/Zm00001d048127/Zm00001d021745/Zm00001d041345/Zm00001d020772
BP	GO:0006261	DNA-dependent DNA replication	23/3084	147/17127	0.802306	1	Zm00001d000241/Zm00001d030037/Zm00001d003267/Zm00001d043840/Zm00001d053070/Zm00001d010406/Zm00001d044086/Zm00001d011877/Zm00001d045080/Zm00001d038855/Zm00001d022046/Zm00001d043566/Zm00001d023462/Zm00001d048672/Zm00001d043358/Zm00001d052021/Zm00001d042902/Zm00001d051995/Zm00001d033318/Zm00001d044540/Zm00001d013238/Zm00001d043277/Zm00001d037196	-/-/-/origin recognition complex4/-/minichromosome maintenance6/-/-/origin recognition complex1/flap endonuclease1/-/-/-/-/-/-/-/proliferating cell nuclear antigen2/-/minichromosome maintenance4/origin recognition complex5/-/-	23	3	Zm00001d030037/Zm00001d048672/Zm00001d042902	20	Zm00001d000241/Zm00001d003267/Zm00001d043840/Zm00001d053070/Zm00001d010406/Zm00001d044086/Zm00001d011877/Zm00001d045080/Zm00001d038855/Zm00001d022046/Zm00001d043566/Zm00001d023462/Zm00001d043358/Zm00001d052021/Zm00001d051995/Zm00001d033318/Zm00001d044540/Zm00001d013238/Zm00001d043277/Zm00001d037196
BP	GO:0019362	pyridine nucleotide metabolic process	23/3084	150/17127	0.831841	1	Zm00001d039865/Zm00001d011835/Zm00001d031899/Zm00001d039512/Zm00001d038579/Zm00001d042052/Zm00001d022077/Zm00001d003083/Zm00001d008491/Zm00001d029502/Zm00001d010672/Zm00001d052233/Zm00001d043986/Zm00001d051001/Zm00001d040599/Zm00001d017830/Zm00001d036537/Zm00001d006311/Zm00001d025659/Zm00001d010375/Zm00001d051629/Zm00001d033405/Zm00001d046262	triose phosphate isomerase4/-/malate dehydrogenase6/hexokinase1/-/-/-/-/-/-/-/-/-/glyceraldehyde-3-phosphate dehydrogenase3/-/-/-/-/-/-/-/-/-	23	9	Zm00001d039865/Zm00001d011835/Zm00001d039512/Zm00001d042052/Zm00001d022077/Zm00001d008491/Zm00001d052233/Zm00001d025659/Zm00001d010375	14	Zm00001d031899/Zm00001d038579/Zm00001d003083/Zm00001d029502/Zm00001d010672/Zm00001d043986/Zm00001d051001/Zm00001d040599/Zm00001d017830/Zm00001d036537/Zm00001d006311/Zm00001d051629/Zm00001d033405/Zm00001d046262
BP	GO:0046496	nicotinamide nucleotide metabolic process	23/3084	150/17127	0.831841	1	Zm00001d039865/Zm00001d011835/Zm00001d031899/Zm00001d039512/Zm00001d038579/Zm00001d042052/Zm00001d022077/Zm00001d003083/Zm00001d008491/Zm00001d029502/Zm00001d010672/Zm00001d052233/Zm00001d043986/Zm00001d051001/Zm00001d040599/Zm00001d017830/Zm00001d036537/Zm00001d006311/Zm00001d025659/Zm00001d010375/Zm00001d051629/Zm00001d033405/Zm00001d046262	triose phosphate isomerase4/-/malate dehydrogenase6/hexokinase1/-/-/-/-/-/-/-/-/-/glyceraldehyde-3-phosphate dehydrogenase3/-/-/-/-/-/-/-/-/-	23	9	Zm00001d039865/Zm00001d011835/Zm00001d039512/Zm00001d042052/Zm00001d022077/Zm00001d008491/Zm00001d052233/Zm00001d025659/Zm00001d010375	14	Zm00001d031899/Zm00001d038579/Zm00001d003083/Zm00001d029502/Zm00001d010672/Zm00001d043986/Zm00001d051001/Zm00001d040599/Zm00001d017830/Zm00001d036537/Zm00001d006311/Zm00001d051629/Zm00001d033405/Zm00001d046262
BP	GO:0043549	regulation of kinase activity	23/3084	152/17127	0.849661	1	Zm00001d003401/Zm00001d052147/Zm00001d053894/Zm00001d027585/Zm00001d045480/Zm00001d017403/Zm00001d021583/Zm00001d018128/Zm00001d017441/Zm00001d043740/Zm00001d020355/Zm00001d011654/Zm00001d002688/Zm00001d024409/Zm00001d048143/Zm00001d011655/Zm00001d052174/Zm00001d048127/Zm00001d015092/Zm00001d021745/Zm00001d028092/Zm00001d041345/Zm00001d020772	general regulatory factor1/-/-/cyclin-dependent kinase inhibitor3/-/autophagy13b/-/-/-/-/-/-/-/-/-/MAP kinase kinase kinase18/cyclin-dependent kinase inhibitor6/-/-/-/-/-/asceapen1	23	9	Zm00001d003401/Zm00001d052147/Zm00001d027585/Zm00001d045480/Zm00001d017403/Zm00001d021583/Zm00001d017441/Zm00001d015092/Zm00001d028092	14	Zm00001d053894/Zm00001d018128/Zm00001d043740/Zm00001d020355/Zm00001d011654/Zm00001d002688/Zm00001d024409/Zm00001d048143/Zm00001d011655/Zm00001d052174/Zm00001d048127/Zm00001d021745/Zm00001d041345/Zm00001d020772
BP	GO:0055080	cation homeostasis	23/3084	171/17127	0.955592	1	Zm00001d052243/Zm00001d031077/Zm00001d017429/Zm00001d034035/Zm00001d005819/Zm00001d018064/Zm00001d040248/Zm00001d000233/Zm00001d023223/Zm00001d040002/Zm00001d023617/Zm00001d032536/Zm00001d048732/Zm00001d020623/Zm00001d039379/Zm00001d012477/Zm00001d028287/Zm00001d041590/Zm00001d017427/Zm00001d014366/Zm00001d048658/Zm00001d030656/Zm00001d007775	-/-/yellow stripe1/glutathione transporter1/-/-/-/-/-/-/-/-/-/-/-/-/-/rotten ear2/-/-/-/rotten ear1/membrane H(+)-ATPase1	23	18	Zm00001d052243/Zm00001d031077/Zm00001d017429/Zm00001d034035/Zm00001d005819/Zm00001d018064/Zm00001d040248/Zm00001d000233/Zm00001d040002/Zm00001d023617/Zm00001d032536/Zm00001d048732/Zm00001d020623/Zm00001d012477/Zm00001d028287/Zm00001d017427/Zm00001d048658/Zm00001d030656	5	Zm00001d023223/Zm00001d039379/Zm00001d041590/Zm00001d014366/Zm00001d007775
BP	GO:0098771	inorganic ion homeostasis	23/3084	173/17127	0.961537	1	Zm00001d052243/Zm00001d031077/Zm00001d017429/Zm00001d034035/Zm00001d005819/Zm00001d018064/Zm00001d040248/Zm00001d000233/Zm00001d023223/Zm00001d040002/Zm00001d023617/Zm00001d032536/Zm00001d048732/Zm00001d020623/Zm00001d039379/Zm00001d012477/Zm00001d028287/Zm00001d041590/Zm00001d017427/Zm00001d014366/Zm00001d048658/Zm00001d030656/Zm00001d007775	-/-/yellow stripe1/glutathione transporter1/-/-/-/-/-/-/-/-/-/-/-/-/-/rotten ear2/-/-/-/rotten ear1/membrane H(+)-ATPase1	23	18	Zm00001d052243/Zm00001d031077/Zm00001d017429/Zm00001d034035/Zm00001d005819/Zm00001d018064/Zm00001d040248/Zm00001d000233/Zm00001d040002/Zm00001d023617/Zm00001d032536/Zm00001d048732/Zm00001d020623/Zm00001d012477/Zm00001d028287/Zm00001d017427/Zm00001d048658/Zm00001d030656	5	Zm00001d023223/Zm00001d039379/Zm00001d041590/Zm00001d014366/Zm00001d007775
BP	GO:0009100	glycoprotein metabolic process	23/3084	177/17127	0.971381	1	Zm00001d030285/Zm00001d050885/Zm00001d012086/Zm00001d033573/Zm00001d016891/Zm00001d020583/Zm00001d037810/Zm00001d048770/Zm00001d000237/Zm00001d026607/Zm00001d030282/Zm00001d048907/Zm00001d023715/Zm00001d012302/Zm00001d042279/Zm00001d052533/Zm00001d047562/Zm00001d052077/Zm00001d031415/Zm00001d013804/Zm00001d006640/Zm00001d008525/Zm00001d012335	-/-/-/-/-/-/-/-/cis-zeatin O-glucosyltransferase1/-/-/-/-/-/-/-/-/-/-/-/-/-/cis-zeatin O-glucosyltransferase2	23	6	Zm00001d050885/Zm00001d048770/Zm00001d000237/Zm00001d013804/Zm00001d008525/Zm00001d012335	17	Zm00001d030285/Zm00001d012086/Zm00001d033573/Zm00001d016891/Zm00001d020583/Zm00001d037810/Zm00001d026607/Zm00001d030282/Zm00001d048907/Zm00001d023715/Zm00001d012302/Zm00001d042279/Zm00001d052533/Zm00001d047562/Zm00001d052077/Zm00001d031415/Zm00001d006640
BP	GO:0061024	membrane organization	23/3084	260/17127	0.999991	1	Zm00001d033718/Zm00001d035652/Zm00001d015837/Zm00001d030762/Zm00001d019048/Zm00001d008333/Zm00001d027354/Zm00001d028586/Zm00001d008625/Zm00001d016036/Zm00001d043773/Zm00001d053868/Zm00001d004639/Zm00001d012017/Zm00001d015997/Zm00001d022275/Zm00001d029657/Zm00001d004640/Zm00001d015430/Zm00001d019423/Zm00001d049990/Zm00001d035267/Zm00001d025156	-/-/-/-/-/-/-/-/-/-/-/-/-/-/-/-/-/-/-/-/-/-/-	23	7	Zm00001d033718/Zm00001d035652/Zm00001d019048/Zm00001d008333/Zm00001d043773/Zm00001d015430/Zm00001d049990	16	Zm00001d015837/Zm00001d030762/Zm00001d027354/Zm00001d028586/Zm00001d008625/Zm00001d016036/Zm00001d053868/Zm00001d004639/Zm00001d012017/Zm00001d015997/Zm00001d022275/Zm00001d029657/Zm00001d004640/Zm00001d019423/Zm00001d035267/Zm00001d025156
BP	GO:0140053	mitochondrial gene expression	22/3084	59/17127	0.000357038	0.0160752	Zm00001d039882/Zm00001d017092/Zm00001d002104/Zm00001d031674/Zm00001d039395/Zm00001d052622/Zm00001d003427/Zm00001d052689/Zm00001d034856/Zm00001d045926/Zm00001d022169/Zm00001d017897/Zm00001d045500/Zm00001d046835/Zm00001d017216/Zm00001d042427/Zm00001d018891/Zm00001d012846/Zm00001d027515/Zm00001d032163/Zm00001d046658/Zm00001d008610	-/-/-/-/-/-/-/-/elongation factor TU mitochondrial1/-/RNA polymerase T phage-like 1/-/-/RNA polymerase2/-/-/chloroplast RNA processing4/-/-/-/-/-	22	1	Zm00001d039882	21	Zm00001d017092/Zm00001d002104/Zm00001d031674/Zm00001d039395/Zm00001d052622/Zm00001d003427/Zm00001d052689/Zm00001d034856/Zm00001d045926/Zm00001d022169/Zm00001d017897/Zm00001d045500/Zm00001d046835/Zm00001d017216/Zm00001d042427/Zm00001d018891/Zm00001d012846/Zm00001d027515/Zm00001d032163/Zm00001d046658/Zm00001d008610
BP	GO:0000041	transition metal ion transport	22/3084	95/17127	0.12139	0.805434	Zm00001d052243/Zm00001d034035/Zm00001d005819/Zm00001d018064/Zm00001d040248/Zm00001d046953/Zm00001d023223/Zm00001d039341/Zm00001d040002/Zm00001d023617/Zm00001d020510/Zm00001d002708/Zm00001d014297/Zm00001d042007/Zm00001d020623/Zm00001d012477/Zm00001d014669/Zm00001d014366/Zm00001d048658/Zm00001d049375/Zm00001d010957/Zm00001d019227	-/glutathione transporter1/-/-/-/-/-/ethylene insensitive 2/-/-/-/-/histidine kinase3/-/-/-/-/-/-/-/-/-	22	16	Zm00001d052243/Zm00001d034035/Zm00001d005819/Zm00001d018064/Zm00001d040248/Zm00001d046953/Zm00001d039341/Zm00001d040002/Zm00001d023617/Zm00001d002708/Zm00001d014297/Zm00001d020623/Zm00001d012477/Zm00001d014669/Zm00001d048658/Zm00001d010957	6	Zm00001d023223/Zm00001d020510/Zm00001d042007/Zm00001d014366/Zm00001d049375/Zm00001d019227
BP	GO:0009116	nucleoside metabolic process	22/3084	105/17127	0.249637	1	Zm00001d048060/Zm00001d003157/Zm00001d051056/Zm00001d031958/Zm00001d025773/Zm00001d019279/Zm00001d017271/Zm00001d051157/Zm00001d043674/Zm00001d005459/Zm00001d019280/Zm00001d032060/Zm00001d042005/Zm00001d003017/Zm00001d017897/Zm00001d013219/Zm00001d031019/Zm00001d026610/Zm00001d011803/Zm00001d003108/Zm00001d039301/Zm00001d044024	homocysteine S-methyltransferase 1/S-adenosyl methionine decarboxylase2/-/-/S-adenosylmethionine decarboxylase1/cytidine deaminase1/-/-/-/cytidine deaminase2/-/-/-/-/-/-/-/-/-/adenine phosphoribosyltransferase1/-/ustilago maydis induced8	22	13	Zm00001d048060/Zm00001d003157/Zm00001d051056/Zm00001d031958/Zm00001d025773/Zm00001d019279/Zm00001d043674/Zm00001d005459/Zm00001d019280/Zm00001d032060/Zm00001d003017/Zm00001d039301/Zm00001d044024	9	Zm00001d017271/Zm00001d051157/Zm00001d042005/Zm00001d017897/Zm00001d013219/Zm00001d031019/Zm00001d026610/Zm00001d011803/Zm00001d003108
BP	GO:0042742	defense response to bacterium	22/3084	106/17127	0.264876	1	Zm00001d004524/Zm00001d007581/Zm00001d045839/Zm00001d016009/Zm00001d019411/Zm00001d002287/Zm00001d021897/Zm00001d001781/Zm00001d019413/Zm00001d042840/Zm00001d003659/Zm00001d010971/Zm00001d040712/Zm00001d008957/Zm00001d039469/Zm00001d019334/Zm00001d037448/Zm00001d046423/Zm00001d048947/Zm00001d020495/Zm00001d028165/Zm00001d046262	-/-/-/-/-/-/-/-/-/sedoheptulose bisphosphatase1/SnRK2 serine threonine protein kinase7/-/-/-/-/-/-/-/pathogenesis-related protein3/WRKY-transcription factor 104/-/-	22	9	Zm00001d004524/Zm00001d045839/Zm00001d016009/Zm00001d019411/Zm00001d021897/Zm00001d019413/Zm00001d039469/Zm00001d048947/Zm00001d028165	13	Zm00001d007581/Zm00001d002287/Zm00001d001781/Zm00001d042840/Zm00001d003659/Zm00001d010971/Zm00001d040712/Zm00001d008957/Zm00001d019334/Zm00001d037448/Zm00001d046423/Zm00001d020495/Zm00001d046262
BP	GO:0009738	abscisic acid-activated signaling pathway	22/3084	109/17127	0.312554	1	Zm00001d023811/Zm00001d028816/Zm00001d021835/Zm00001d047705/Zm00001d010445/Zm00001d028574/Zm00001d033422/Zm00001d051156/Zm00001d002479/Zm00001d017270/Zm00001d028793/Zm00001d037719/Zm00001d009626/Zm00001d034372/Zm00001d019895/Zm00001d028814/Zm00001d013527/Zm00001d022166/Zm00001d011666/Zm00001d006885/Zm00001d032473/Zm00001d052944	-/pathogenesis-related protein6/-/-/-/-/GTP binding protein2/phosphoenolpyruvate carboxylase kinase2/-/phosphoenolpyruvate carboxylase kinase3/-/-/protein phosphatase homolog9/-/-/-/-/-/-/-/-/calcium/calmodulin dependent protein kinase1	22	11	Zm00001d023811/Zm00001d047705/Zm00001d010445/Zm00001d028574/Zm00001d051156/Zm00001d002479/Zm00001d028793/Zm00001d037719/Zm00001d034372/Zm00001d013527/Zm00001d032473	11	Zm00001d028816/Zm00001d021835/Zm00001d033422/Zm00001d017270/Zm00001d009626/Zm00001d019895/Zm00001d028814/Zm00001d022166/Zm00001d011666/Zm00001d006885/Zm00001d052944
BP	GO:0048580	regulation of post-embryonic development	22/3084	112/17127	0.362524	1	Zm00001d038863/Zm00001d035440/Zm00001d026649/Zm00001d009626/Zm00001d039658/Zm00001d039156/Zm00001d015468/Zm00001d014297/Zm00001d029628/Zm00001d028432/Zm00001d018364/Zm00001d036228/Zm00001d008734/Zm00001d009773/Zm00001d047753/Zm00001d013597/Zm00001d015743/Zm00001d024783/Zm00001d044065/Zm00001d000176/Zm00001d003210/Zm00001d052933	-/low temperature-induced protein15/opaque endosperm7/protein phosphatase homolog9/bZIP-transcription factor 6/-/-/histidine kinase3/cystatin7/CCAAT-HAP5-transcription factor 511/-/-/bZIP-transcription factor 122/-/-/-/bZIP-transcription factor 61/bHLH-transcription factor 117/GRAS-transcription factor 46/-/-/JUMONJI-transcription factor 13	22	14	Zm00001d038863/Zm00001d035440/Zm00001d026649/Zm00001d039658/Zm00001d039156/Zm00001d015468/Zm00001d014297/Zm00001d029628/Zm00001d018364/Zm00001d036228/Zm00001d008734/Zm00001d015743/Zm00001d024783/Zm00001d000176	8	Zm00001d009626/Zm00001d028432/Zm00001d009773/Zm00001d047753/Zm00001d013597/Zm00001d044065/Zm00001d003210/Zm00001d052933
BP	GO:0008380	RNA splicing	22/3084	288/17127	1	1	Zm00001d035763/Zm00001d012922/Zm00001d009618/Zm00001d034721/Zm00001d031050/Zm00001d046549/Zm00001d032373/Zm00001d042113/Zm00001d041480/Zm00001d012869/Zm00001d017751/Zm00001d028377/Zm00001d004477/Zm00001d032336/Zm00001d025294/Zm00001d040696/Zm00001d025291/Zm00001d034598/Zm00001d029380/Zm00001d034578/Zm00001d013489/Zm00001d046658	-/RNA helicase3/what's this factor1/RNA helicase4/-/-/chloroplast RNA splicing1/-/-/-/organelle transcript processing51/-/-/-/-/crs2 associated factor2/-/-/-/-/-/-	22	2	Zm00001d035763/Zm00001d004477	20	Zm00001d012922/Zm00001d009618/Zm00001d034721/Zm00001d031050/Zm00001d046549/Zm00001d032373/Zm00001d042113/Zm00001d041480/Zm00001d012869/Zm00001d017751/Zm00001d028377/Zm00001d032336/Zm00001d025294/Zm00001d040696/Zm00001d025291/Zm00001d034598/Zm00001d029380/Zm00001d034578/Zm00001d013489/Zm00001d046658
BP	GO:0006857	oligopeptide transport	21/3084	56/17127	0.000441252	0.0173835	Zm00001d033800/Zm00001d014060/Zm00001d024587/Zm00001d041163/Zm00001d012259/Zm00001d028355/Zm00001d042684/Zm00001d027593/Zm00001d006823/Zm00001d030235/Zm00001d032740/Zm00001d030234/Zm00001d038186/Zm00001d003603/Zm00001d046383/Zm00001d017714/Zm00001d036010/Zm00001d038335/Zm00001d045519/Zm00001d051548/Zm00001d001976	peptide transporter1/-/nitrate transporter/peptide transporter family1/-/-/-/-/-/-/-/-/-/-/-/-/-/-/-/-/-/-	21	13	Zm00001d033800/Zm00001d012259/Zm00001d028355/Zm00001d042684/Zm00001d006823/Zm00001d030235/Zm00001d030234/Zm00001d003603/Zm00001d046383/Zm00001d038335/Zm00001d045519/Zm00001d051548/Zm00001d001976	8	Zm00001d014060/Zm00001d024587/Zm00001d041163/Zm00001d027593/Zm00001d032740/Zm00001d038186/Zm00001d017714/Zm00001d036010
BP	GO:0048544	recognition of pollen	21/3084	61/17127	0.0015952	0.046408	Zm00001d002178/Zm00001d045207/Zm00001d021727/Zm00001d037810/Zm00001d007789/Zm00001d010700/Zm00001d037973/Zm00001d023394/Zm00001d042013/Zm00001d021828/Zm00001d035450/Zm00001d052509/Zm00001d021434/Zm00001d052513/Zm00001d035508/Zm00001d002168/Zm00001d043252/Zm00001d025393/Zm00001d046370/Zm00001d006471/Zm00001d025396	-/receptor-like protein kinase1/-/-/-/-/-/-/-/-/-/-/-/-/-/-/-/-/-/-/-	21	12	Zm00001d002178/Zm00001d045207/Zm00001d021727/Zm00001d037973/Zm00001d023394/Zm00001d052509/Zm00001d021434/Zm00001d052513/Zm00001d035508/Zm00001d002168/Zm00001d025393/Zm00001d025396	9	Zm00001d037810/Zm00001d007789/Zm00001d010700/Zm00001d042013/Zm00001d021828/Zm00001d035450/Zm00001d043252/Zm00001d046370/Zm00001d006471
BP	GO:0008037	cell recognition	21/3084	62/17127	0.00200915	0.0567061	Zm00001d002178/Zm00001d045207/Zm00001d021727/Zm00001d037810/Zm00001d007789/Zm00001d010700/Zm00001d037973/Zm00001d023394/Zm00001d042013/Zm00001d021828/Zm00001d035450/Zm00001d052509/Zm00001d021434/Zm00001d052513/Zm00001d035508/Zm00001d002168/Zm00001d043252/Zm00001d025393/Zm00001d046370/Zm00001d006471/Zm00001d025396	-/receptor-like protein kinase1/-/-/-/-/-/-/-/-/-/-/-/-/-/-/-/-/-/-/-	21	12	Zm00001d002178/Zm00001d045207/Zm00001d021727/Zm00001d037973/Zm00001d023394/Zm00001d052509/Zm00001d021434/Zm00001d052513/Zm00001d035508/Zm00001d002168/Zm00001d025393/Zm00001d025396	9	Zm00001d037810/Zm00001d007789/Zm00001d010700/Zm00001d042013/Zm00001d021828/Zm00001d035450/Zm00001d043252/Zm00001d046370/Zm00001d006471
BP	GO:0009875	pollen-pistil interaction	21/3084	63/17127	0.00251055	0.0659368	Zm00001d002178/Zm00001d045207/Zm00001d021727/Zm00001d037810/Zm00001d007789/Zm00001d010700/Zm00001d037973/Zm00001d023394/Zm00001d042013/Zm00001d021828/Zm00001d035450/Zm00001d052509/Zm00001d021434/Zm00001d052513/Zm00001d035508/Zm00001d002168/Zm00001d043252/Zm00001d025393/Zm00001d046370/Zm00001d006471/Zm00001d025396	-/receptor-like protein kinase1/-/-/-/-/-/-/-/-/-/-/-/-/-/-/-/-/-/-/-	21	12	Zm00001d002178/Zm00001d045207/Zm00001d021727/Zm00001d037973/Zm00001d023394/Zm00001d052509/Zm00001d021434/Zm00001d052513/Zm00001d035508/Zm00001d002168/Zm00001d025393/Zm00001d025396	9	Zm00001d037810/Zm00001d007789/Zm00001d010700/Zm00001d042013/Zm00001d021828/Zm00001d035450/Zm00001d043252/Zm00001d046370/Zm00001d006471
BP	GO:0009620	response to fungus	21/3084	77/17127	0.0287217	0.385196	Zm00001d028816/Zm00001d053675/Zm00001d026458/Zm00001d013945/Zm00001d011347/Zm00001d033422/Zm00001d028417/Zm00001d021901/Zm00001d026649/Zm00001d028814/Zm00001d018555/Zm00001d029794/Zm00001d022278/Zm00001d039469/Zm00001d024210/Zm00001d003378/Zm00001d048947/Zm00001d009936/Zm00001d014840/Zm00001d020495/Zm00001d036366	pathogenesis-related protein6/lipoxygenase10/cysteine protease3/-/autophagy7/GTP binding protein2/autophagy9/stress-induced protein1/opaque endosperm7/-/-/-/-/-/terpene synthase11/mediator of paramutation1/pathogenesis-related protein3/-/-/WRKY-transcription factor 104/GRMZM2G145518	21	12	Zm00001d026458/Zm00001d013945/Zm00001d011347/Zm00001d028417/Zm00001d021901/Zm00001d026649/Zm00001d029794/Zm00001d022278/Zm00001d039469/Zm00001d048947/Zm00001d009936/Zm00001d036366	9	Zm00001d028816/Zm00001d053675/Zm00001d033422/Zm00001d028814/Zm00001d018555/Zm00001d024210/Zm00001d003378/Zm00001d014840/Zm00001d020495
BP	GO:0009311	oligosaccharide metabolic process	21/3084	85/17127	0.0747051	0.679091	Zm00001d005687/Zm00001d020396/Zm00001d010172/Zm00001d018342/Zm00001d002830/Zm00001d037480/Zm00001d024821/Zm00001d012036/Zm00001d029654/Zm00001d031303/Zm00001d031300/Zm00001d028562/Zm00001d042840/Zm00001d006375/Zm00001d053017/Zm00001d034564/Zm00001d051666/Zm00001d028264/Zm00001d020272/Zm00001d030951/Zm00001d005658	trehalose-6-phosphate synthase5/trehalose-6-phosphate synthase13/-/trehalose-6-phosphate synthase11/invertase1/-/sucrose-phosphatase2/sucrose phosphate synthase1/trehalase1/-/-/-/sedoheptulose bisphosphatase1/-/-/-/-/-/trehalose-6-phosphate phosphatase8/-/trehalose-6-phosphate phosphatase2	21	11	Zm00001d005687/Zm00001d020396/Zm00001d010172/Zm00001d018342/Zm00001d002830/Zm00001d037480/Zm00001d024821/Zm00001d031303/Zm00001d031300/Zm00001d006375/Zm00001d051666	10	Zm00001d012036/Zm00001d029654/Zm00001d028562/Zm00001d042840/Zm00001d053017/Zm00001d034564/Zm00001d028264/Zm00001d020272/Zm00001d030951/Zm00001d005658
BP	GO:0009308	amine metabolic process	21/3084	94/17127	0.167261	0.949822	Zm00001d039520/Zm00001d024702/Zm00001d003157/Zm00001d051056/Zm00001d021321/Zm00001d003309/Zm00001d018969/Zm00001d025773/Zm00001d023625/Zm00001d042811/Zm00001d046676/Zm00001d000237/Zm00001d012321/Zm00001d006638/Zm00001d039174/novel.1971/Zm00001d012641/Zm00001d053722/Zm00001d020008/Zm00001d022593/Zm00001d042148	cytokinin oxidase1/orange pericarp2/S-adenosyl methionine decarboxylase2/-/-/-/tryptophan synthase alpha subunit1/S-adenosylmethionine decarboxylase1/-/-/-/cis-zeatin O-glucosyltransferase1/-/-/-/-/cytokinin oxidase4b/-/-/-/cytokinin oxidase 2	21	17	Zm00001d039520/Zm00001d024702/Zm00001d003157/Zm00001d051056/Zm00001d021321/Zm00001d018969/Zm00001d025773/Zm00001d023625/Zm00001d042811/Zm00001d046676/Zm00001d000237/Zm00001d012321/Zm00001d006638/Zm00001d039174/Zm00001d020008/Zm00001d022593/Zm00001d042148	4	Zm00001d003309/novel.1971/Zm00001d012641/Zm00001d053722
BP	GO:0009832	plant-type cell wall biogenesis	21/3084	110/17127	0.421599	1	Zm00001d021732/Zm00001d024934/Zm00001d004545/Zm00001d027816/Zm00001d047750/Zm00001d037636/Zm00001d028826/Zm00001d005250/Zm00001d041972/Zm00001d038076/Zm00001d039660/Zm00001d042279/Zm00001d005478/Zm00001d052864/Zm00001d024531/Zm00001d021731/Zm00001d003239/Zm00001d043929/Zm00001d020531/Zm00001d007231/Zm00001d028219	-/-/-/-/-/cellulose synthase2/roothair defective3/cellulose synthase9/-/-/cellulose synthase3/-/-/-/-/-/-/-/cellulose synthase 12/-/-	21	6	Zm00001d021732/Zm00001d027816/Zm00001d028826/Zm00001d021731/Zm00001d043929/Zm00001d007231	15	Zm00001d024934/Zm00001d004545/Zm00001d047750/Zm00001d037636/Zm00001d005250/Zm00001d041972/Zm00001d038076/Zm00001d039660/Zm00001d042279/Zm00001d005478/Zm00001d052864/Zm00001d024531/Zm00001d003239/Zm00001d020531/Zm00001d028219
BP	GO:0044272	sulfur compound biosynthetic process	21/3084	114/17127	0.492352	1	Zm00001d048060/Zm00001d011735/Zm00001d008628/Zm00001d003157/Zm00001d003446/Zm00001d051056/Zm00001d031128/Zm00001d021596/Zm00001d025773/Zm00001d013223/Zm00001d006467/Zm00001d052702/Zm00001d011183/Zm00001d038642/Zm00001d028154/Zm00001d024159/Zm00001d031019/Zm00001d045340/Zm00001d043328/Zm00001d045341/Zm00001d035329	homocysteine S-methyltransferase 1/serine acetyltransferase1/-/S-adenosyl methionine decarboxylase2/-/-/-/adenosine 5'-phosphosulfate reductase-like1/S-adenosylmethionine decarboxylase1/-/adenosine 5'-phosphosulfate reductase-like2/-/thiamine biosynthesis1/-/serine acetyltransferase2/-/-/-/LIP1P-2/-/-	21	12	Zm00001d048060/Zm00001d011735/Zm00001d008628/Zm00001d003157/Zm00001d003446/Zm00001d051056/Zm00001d021596/Zm00001d025773/Zm00001d006467/Zm00001d038642/Zm00001d028154/Zm00001d035329	9	Zm00001d031128/Zm00001d013223/Zm00001d052702/Zm00001d011183/Zm00001d024159/Zm00001d031019/Zm00001d045340/Zm00001d043328/Zm00001d045341
BP	GO:0006479	protein methylation	21/3084	119/17127	0.578385	1	Zm00001d039355/Zm00001d022469/Zm00001d010646/Zm00001d036131/Zm00001d019697/Zm00001d044101/Zm00001d020188/Zm00001d013219/Zm00001d015229/Zm00001d024698/Zm00001d013597/Zm00001d006904/Zm00001d015228/Zm00001d026614/Zm00001d045583/Zm00001d004109/Zm00001d033849/Zm00001d033189/Zm00001d022306/Zm00001d020437/Zm00001d052933	arabidopsis trithorax homolog4/-/set domain gene105/-/-/-/-/-/-/fertilization independent endosperm2/-/-/-/-/-/-/-/-/-/-/JUMONJI-transcription factor 13	21	4	Zm00001d039355/Zm00001d022469/Zm00001d004109/Zm00001d033189	17	Zm00001d010646/Zm00001d036131/Zm00001d019697/Zm00001d044101/Zm00001d020188/Zm00001d013219/Zm00001d015229/Zm00001d024698/Zm00001d013597/Zm00001d006904/Zm00001d015228/Zm00001d026614/Zm00001d045583/Zm00001d033849/Zm00001d022306/Zm00001d020437/Zm00001d052933
[truncated: 1,584 more rows]

## Sheet: MF
Category	GOID	Description	GeneRatio	BgRatio	pvalue	padj	geneID	geneName	Count	Up	Up_Gene_id	Down	Down_Gene_id
[truncated: 773 more rows]

## Sheet: CC
Table S3. GO terms of DEGs in RNA-seq
Category	GOID	Description	GeneRatio	BgRatio	pvalue	padj	geneID	geneName	Count	Up	Up_Gene_id	Down	Down_Gene_id
[truncated: 358 more rows]
