# Supplementary material for: Genome-wide identification of ZmMYC2 binding sites and target genes in maize
Source: BMC Genomics. 2024 Apr 23;25:397. doi: 10.1186/s12864-024-10297-z (PMC11036654; doi:10.1186/s12864-024-10297-z)
Supplement: Supplementary file 4 — Supplementary Material 4 [file 12864_2024_10297_MOESM4_ESM.xlsx]

## Sheet: Table4 KEGG pass way
Table S4. KEGG pathways of DEGs in RNA-seq
KEGGID	Description	GeneRatio	BgRatio	pvalue	padj	geneID	geneName	keggID	Count
zma00940	Phenylpropanoid biosynthesis - Zea mays (maize)	45/680	257/7636	6.49e-06	0.000766383	Zm00001d053554/Zm00001d052335/Zm00001d051166/Zm00001d050455/Zm00001d048099/Zm00001d046318/Zm00001d046186/Zm00001d045845/Zm00001d045043/Zm00001d043174/Zm00001d040705/Zm00001d040702/Zm00001d037918/Zm00001d037849/Zm00001d037550/Zm00001d037547/Zm00001d036835/Zm00001d034017/Zm00001d034015/Zm00001d032467/Zm00001d030132/Zm00001d028347/Zm00001d028199/Zm00001d024753/Zm00001d024752/Zm00001d024751/Zm00001d0…	-/-/-/-/-/-/-/-/-/GRMZM2G138074/-/guaiacol peroxidase1/-/-/peroxidase 5/guaiacol peroxidase3/-/-/exoglucanase1/AC210173.4_FG005/-/-/-/peroxidase35/-/-/-/-/-/-/-/beta glucosidase1/peroxidase3/-/-/-/coumarate ligase1/-/-/-/-/-/-/-/-	zma:100191769|zma:100192105|zma:100281532|zma:100284063|zma:100502286|zma:103638604|zma:100381507|zma:100283865|zma:100192586|zma:100191539|zma:100273283|zma:542029|zma:100279348|zma:100272756|zma:100273479|zma:542505|zma:100383495|zma:541703|zma:100191390|zma:103643375|zma:103637741|zma:103633271|zma:100192939|zma:100281950|zma:100273104|zma:103641351|zma:103641351|zma:100273104|zma:103641351|zm…	45
zma04075	Plant hormone signal transduction - Zea mays (maize)	50/680	370/7636	0.00167181	0.0986367	Zm00001d052543/Zm00001d047705/Zm00001d047053/Zm00001d046993/Zm00001d046751/Zm00001d044325/Zm00001d043350/Zm00001d042292/Zm00001d040541/Zm00001d039624/Zm00001d039469/Zm00001d039341/Zm00001d038784/Zm00001d037719/Zm00001d036880/Zm00001d033339/Zm00001d033319/Zm00001d033050/Zm00001d032475/Zm00001d031044/Zm00001d030021/Zm00001d029558/Zm00001d026690/Zm00001d026398/Zm00001d024783/Zm00001d024160/Zm00001d0…	bZIP-transcription factor 79/-/-/-/bZIP-transcription factor 70/-/-/-/Aux/IAA-transcription factor 9/Aux/IAA-transcription factor 8/-/ethylene insensitive 2/Aux/IAA-transcription factor 30/-/EIN3-binding F-box protein1/-/Aux/IAA-transcription factor 3/ZIM-transcription factor 18/-/bHLH-transcription factor 163/-/-/SnRK2 serine threonine kinase5/bZIP-transcription factor 113/bHLH-transcription fac…	zma:100383078|zma:100281868|zma:100282511|zma:103638883|zma:100279873|zma:103634172|zma:100383126|zma:100284388|zma:103650054|zma:100193444|zma:100285744|zma:103649560|zma:100272504|zma:100273048|zma:100281166|zma:100191280|zma:100216870|zma:100284894|zma:107546748|zma:100280260|zma:103637689|zma:103636577|zma:100193827|zma:100192007|zma:103641361|zma:100192658|zma:541632|zma:100285387|zma:103633…	50
zma00196	Photosynthesis - antenna proteins - Zea mays (maize)	8/680	29/7636	0.00300514	0.118202	Zm00001d050403/Zm00001d046786/Zm00001d044402/Zm00001d044399/Zm00001d021784/Zm00001d015385/Zm00001d011285/Zm00001d006663	-/-/-/-/-/-/light harvesting chlorophyll a/b binding protein1/light harvesting complex A1	zma:100280410|zma:100282214|zma:103651577|zma:103651577|zma:100284154|zma:100281791|zma:100274453|zma:100191715	8
zma00941	Flavonoid biosynthesis - Zea mays (maize)	13/680	65/7636	0.00419941	0.123883	Zm00001d052673/Zm00001d050455/Zm00001d048087/Zm00001d047425/Zm00001d047424/Zm00001d043174/Zm00001d037849/Zm00001d026369/Zm00001d024946/Zm00001d018367/Zm00001d017077/Zm00001d011438/Zm00001d005607	colorless2/-/-/GRMZM2G119067/-/GRMZM2G138074/-/-/flavone synthase typeII1/-/red aleurone1/anthocyaninless4/-	zma:100274415|zma:100284063|zma:103640406|zma:103639113|zma:103639113|zma:100191539|zma:100272756|zma:100282500|zma:103641445|zma:100382972|zma:103653707|zma:100272982|zma:100304329	13
zma00500	Starch and sucrose metabolism - Zea mays (maize)	31/680	221/7636	0.00711447	0.167902	Zm00001d050032/Zm00001d049753/Zm00001d049359/Zm00001d048099/Zm00001d044129/Zm00001d039131/Zm00001d037918/Zm00001d034074/Zm00001d034017/Zm00001d034015/Zm00001d033910/Zm00001d032385/Zm00001d031794/Zm00001d029654/Zm00001d029011/Zm00001d028199/Zm00001d025943/Zm00001d024821/Zm00001d024000/Zm00001d023994/Zm00001d020272/Zm00001d018342/Zm00001d016708/Zm00001d016045/Zm00001d013319/Zm00001d012036/Zm00001d0…	brittle endosperm2/sugary1/-/-/shrunken2/ADP glucose pyrophosphorylase2/-/starch phosphorylase1/-/exoglucanase1/ADP glucose pyrophosphorylase large subunit leaf1AGPL4/ADP glucose pyrophosphorylase small subunit leaf1/-/trehalase1/-/-/-/sucrose-phosphatase2/-/beta glucosidase1/trehalose-6-phosphate phosphatase8/trehalose-6-phosphate synthase11/cell wall invertase1/-/-/sucrose phosphate synthase1/-…	zma:542295|zma:542318|zma:103652987|zma:100502286|zma:542761|zma:542737|zma:100279348|zma:100170240|zma:541703|zma:100191390|zma:100101531|zma:542295|zma:100383492|zma:100280412|zma:100501706|zma:100192939|zma:100383472|zma:542661|zma:100281760|zma:542414|zma:107546758|zma:100281927|zma:542314|zma:542318|zma:100285405|zma:542711|zma:103647672|zma:107546758|zma:542072|zma:542318|zma:100383472	31
zma00460	Cyanoamino acid metabolism - Zea mays (maize)	12/680	64/7636	0.00989188	0.19454	Zm00001d048099/Zm00001d046334/Zm00001d041763/Zm00001d037918/Zm00001d034118/Zm00001d034017/Zm00001d034015/Zm00001d030859/Zm00001d028199/Zm00001d024000/Zm00001d023994/Zm00001d008628	-/cytochrome P450 9/-/-/-/-/exoglucanase1/-/-/-/beta glucosidase1/-	zma:100502286|zma:103638611|zma:100284975|zma:100279348|zma:103644042|zma:541703|zma:100191390|zma:100192461|zma:100192939|zma:100281760|zma:542414|zma:103634830	12
zma00900	Terpenoid backbone biosynthesis - Zea mays (maize)	14/680	84/7636	0.0156087	0.263118	Zm00001d052745/Zm00001d051626/Zm00001d051416/Zm00001d044088/Zm00001d040163/Zm00001d027383/Zm00001d021929/Zm00001d019629/Zm00001d019060/Zm00001d018377/Zm00001d018034/Zm00001d017826/Zm00001d010274/Zm00001d008370	-/-/-/-/deoxy xylulose reductoisomerase1/-/geranylgeranyl pyrophosphate synthase2/-/deoxy xylulose synthase 2/-/geranylgeranyl hydrogenase1/-/isopentenyl pyrophosphate isomerase2/geranylgeranyl pyrophosphate synthase3	zma:542023|zma:103627645|zma:103653897|zma:100193534|zma:542023|zma:100384769|zma:100502545|zma:100283522|zma:606430|zma:103643980|zma:100283007|zma:103627645|zma:103630362|zma:100502524	14
zma00905	Brassinosteroid biosynthesis - Zea mays (maize)	4/680	13/7636	0.023223	0.299781	Zm00001d052475/Zm00001d028325/Zm00001d015721/Zm00001d004957	-/brassinosteroid synthesis1/-/-	zma:100272666|zma:100191562|zma:103626790|zma:100272666	4
zma00910	Nitrogen metabolism - Zea mays (maize)	10/680	56/7636	0.0244543	0.299781	Zm00001d054057/Zm00001d050011/Zm00001d048050/Zm00001d046784/Zm00001d044095/Zm00001d031779/Zm00001d028260/Zm00001d018206/Zm00001d011679/Zm00001d005920	-/-/glutamine synthetase3/-/-/-/glutamine synthetase6/-/-/carbonic anhydrase4	zma:606442|zma:100280638|zma:542215|zma:100279972|zma:100274597|zma:100384578|zma:542520|zma:100383210|zma:103636218|zma:100283312	10
zma00780	Biotin metabolism - Zea mays (maize)	5/680	20/7636	0.0276984	0.299781	Zm00001d052702/Zm00001d049351/Zm00001d024159/Zm00001d022144/Zm00001d004042	-/-/-/-/-	zma:100283818|zma:100273566|zma:100382888|zma:100193451|zma:103646607	5
zma00480	Glutathione metabolism - Zea mays (maize)	20/680	143/7636	0.0279457	0.299781	Zm00001d048558/Zm00001d046262/Zm00001d043795/Zm00001d043344/Zm00001d042104/Zm00001d042095/Zm00001d031494/Zm00001d029707/Zm00001d029703/Zm00001d029702/Zm00001d029699/Zm00001d029502/Zm00001d025047/Zm00001d022593/Zm00001d021321/Zm00001d020780/Zm00001d018220/Zm00001d008628/Zm00001d003083/Zm00001d002704	glutathione transferase25/-/-/glutathione transferase8/glutathione transferase7/glutathione transferase29/-/glutathione transferase38/-/-/glutathione transferase42/-/-/-/-/glutathione transferase23/glutathione transferase24/-/-/-	zma:541838|zma:100272371|zma:100856957|zma:542740|zma:542587|zma:542633|zma:100383462|zma:541847|zma:100192043|zma:103637314|zma:541850|zma:100383765|zma:100282326|zma:100274319|zma:103633099|zma:541845|zma:541837|zma:103634830|zma:100191657|zma:100273297	20
zma00350	Tyrosine metabolism - Zea mays (maize)	8/680	43/7636	0.0336866	0.331251	Zm00001d049059/Zm00001d043382/Zm00001d041772/Zm00001d033024/Zm00001d030347/Zm00001d027996/Zm00001d024665/Zm00001d007462	alcohol dehydrogenase2/glutamate-oxaloacetate transaminase1/glutathione transferase18/-/-/-/-/-	zma:542364|zma:100273311|zma:541833|zma:100274380|zma:100272357|zma:100273217|zma:100383025|zma:100279999	8
zma01040	Biosynthesis of unsaturated fatty acids - Zea mays (maize)	9/680	52/7636	0.0382343	0.34705	Zm00001d048890/Zm00001d045817/Zm00001d045606/Zm00001d030165/Zm00001d029190/Zm00001d029176/Zm00001d018847/Zm00001d018581/Zm00001d012033	-/-/-/stearoyl-acyl-carrier-protein desaturase3/-/-/-/-/stearoyl-acyl-carrier-protein desaturase2	zma:103652794|zma:103638302|zma:100382424|zma:100284973|zma:103634953|zma:103652794|zma:103633692|zma:103652794|zma:100192652	9
zma00902	Monoterpenoid biosynthesis - Zea mays (maize)	4/680	16/7636	0.0477766	0.37618	Zm00001d025924/Zm00001d025923/Zm00001d024314/Zm00001d004279	-/-/-/-	zma:100282122|zma:100282122|zma:100281336|zma:100501694	4
zma01212	Fatty acid metabolism - Zea mays (maize)	15/680	106/7636	0.0478194	0.37618	Zm00001d049351/Zm00001d048890/Zm00001d045817/Zm00001d045606/Zm00001d037939/Zm00001d030165/Zm00001d029190/Zm00001d029176/Zm00001d022144/Zm00001d018847/Zm00001d018581/Zm00001d012033/Zm00001d005148/Zm00001d004125/Zm00001d004042	-/-/-/-/-/stearoyl-acyl-carrier-protein desaturase3/-/-/-/-/-/stearoyl-acyl-carrier-protein desaturase2/-/acetyl-CoA carboxylase2/-	zma:100273566|zma:103652794|zma:103638302|zma:100382424|zma:103630229|zma:100284973|zma:103634953|zma:103652794|zma:100193451|zma:103633692|zma:103652794|zma:100192652|zma:100284647|zma:542319|zma:103646607	15
zma00908	Zeatin biosynthesis - Zea mays (maize)	8/680	47/7636	0.0535471	0.39491	Zm00001d042148/Zm00001d039643/Zm00001d039520/Zm00001d037630/Zm00001d020418/Zm00001d012641/Zm00001d012335/Zm00001d000237	cytokinin oxidase 2/-/cytokinin oxidase1/-/-/cytokinin oxidase4b/cis-zeatin O-glucosyltransferase2/cis-zeatin O-glucosyltransferase1	zma:542507|zma:100281698|zma:542585|zma:103630075|zma:100501848|zma:100526752|zma:103636476|zma:541881	8
zma00860	Porphyrin and chlorophyll metabolism - Zea mays (maize)	11/680	74/7636	0.0618197	0.419552	Zm00001d046492/Zm00001d036046/Zm00001d023536/Zm00001d021288/Zm00001d018034/Zm00001d013937/Zm00001d011819/Zm00001d011387/Zm00001d011386/Zm00001d008230/Zm00001d008203	elongated mesocotyl2/-/oil yellow1/-/geranylgeranyl hydrogenase1/GRMZM2G073351/-/-/-/-/protoporphyrinogen IX oxidase1	zma:100193737|zma:100273426|zma:732841|zma:606426|zma:100283007|zma:100381341|zma:100284976|zma:100383208|zma:100383208|zma:103634652|zma:542554	11
zma00966	Glucosinolate biosynthesis - Zea mays (maize)	3/680	11/7636	0.067555	0.419552	Zm00001d046334/Zm00001d034118/Zm00001d028303	cytochrome P450 9/-/-	zma:103638611|zma:103644042|zma:100281255	3
zma03450	Non-homologous end-joining - Zea mays (maize)	3/680	11/7636	0.067555	0.419552	Zm00001d050612/Zm00001d038855/Zm00001d007807	-/flap endonuclease1/-	zma:103653563|zma:732817|zma:100381505	3
zma00402	Benzoxazinoid biosynthesis - Zea mays (maize)	3/680	12/7636	0.0843169	0.486181	Zm00001d048705/Zm00001d048703/Zm00001d048634	benzoxazinone synthesis5/benzoxazinone synthesis4/benzoxazinone synthesis6	zma:103652726|zma:100382554|zma:541977	3
zma00511	Other glycan degradation - Zea mays (maize)	5/680	27/7636	0.0865237	0.486181	Zm00001d038196/Zm00001d030285/Zm00001d030282/Zm00001d021895/Zm00001d021197	-/-/-/-/-	zma:103630365|zma:103638195|zma:103638174|zma:100280704|zma:100285202	5
zma00261	Monobactam biosynthesis - Zea mays (maize)	4/680	20/7636	0.0961279	0.515595	Zm00001d049956/Zm00001d046898/Zm00001d025503/Zm00001d013223	-/dihydrodipicolinate synthase1/-/-	zma:100194039|zma:542379|zma:103625889|zma:100191334	4
zma00520	Amino sugar and nucleotide sugar metabolism - Zea mays (maize)	25/680	217/7636	0.107986	0.537688	Zm00001d050032/Zm00001d048907/Zm00001d047797/Zm00001d045420/Zm00001d044828/Zm00001d044129/Zm00001d039131/Zm00001d038196/Zm00001d037656/Zm00001d036366/Zm00001d033910/Zm00001d032385/Zm00001d029794/Zm00001d029516/Zm00001d028952/Zm00001d021895/Zm00001d021026/Zm00001d020093/Zm00001d018966/Zm00001d018350/Zm00001d017152/Zm00001d013524/Zm00001d009936/Zm00001d009060/Zm00001d005546	brittle endosperm2/-/-/-/-/shrunken2/ADP glucose pyrophosphorylase2/-/-/GRMZM2G145518/ADP glucose pyrophosphorylase large subunit leaf1AGPL4/ADP glucose pyrophosphorylase small subunit leaf1/-/-/-/-/-/-/-/-/endochitinase precursor4/-/-/-/ADP glucose pyrophosphorylase small subunit embryo 1	zma:542295|zma:100281365|zma:100193447|zma:103638108|zma:103654257|zma:542761|zma:542737|zma:103630365|zma:100285296|zma:100284192|zma:100101531|zma:542295|zma:100191592|zma:100281481|zma:103634588|zma:100280704|zma:100280936|zma:100283489|zma:100274481|zma:100274751|zma:100284387|zma:100383199|zma:100284192|zma:100280070|zma:542072	25
zma00592	alpha-Linolenic acid metabolism - Zea mays (maize)	11/680	82/7636	0.110002	0.537688	Zm00001d053675/Zm00001d049059/Zm00001d048890/Zm00001d045606/Zm00001d037939/Zm00001d035854/Zm00001d031449/Zm00001d029176/Zm00001d018581/Zm00001d018011/Zm00001d015852	lipoxygenase10/alcohol dehydrogenase2/-/-/-/-/lipoxygenase13/-/-/-/lipoxygenase11	zma:100037809|zma:542364|zma:103652794|zma:100382424|zma:103630229|zma:101027254|zma:103642039|zma:103652794|zma:103652794|zma:100384087|zma:100037810	11
zma00710	Carbon fixation in photosynthetic organisms - Zea mays (maize)	14/680	111/7636	0.115346	0.537688	Zm00001d052482/Zm00001d051001/Zm00001d047893/Zm00001d044042/Zm00001d043382/Zm00001d040129/Zm00001d039865/Zm00001d037693/Zm00001d031899/Zm00001d027488/Zm00001d010321/Zm00001d010172/Zm00001d009640/Zm00001d008491	-/glyceraldehyde-3-phosphate dehydrogenase3/phosphoenolpyruvate carboxykinase homolog2/malate dehydrogenase3/glutamate-oxaloacetate transaminase1/-/triose phosphate isomerase4/-/malate dehydrogenase6/glyceraldehyde phosphate dehydrogenase B1/pyruvate, orthophosphate dikinase2/-/-/-	zma:100284292|zma:542333|zma:100279748|zma:100272900|zma:100273311|zma:103649899|zma:100272481|zma:100284598|zma:542374|zma:542290|zma:103635678|zma:100284739|zma:100273428|zma:100502020	14
zma00909	Sesquiterpenoid and triterpenoid biosynthesis - Zea mays (maize)	3/680	14/7636	0.122382	0.537688	Zm00001d047998/Zm00001d028299/Zm00001d024210	-/-/terpene synthase11	zma:100285558|zma:100274333|zma:103641097	3
zma00950	Isoquinoline alkaloid biosynthesis - Zea mays (maize)	4/680	22/7636	0.126398	0.537688	Zm00001d043382/Zm00001d033024/Zm00001d024665/Zm00001d007462	glutamate-oxaloacetate transaminase1/-/-/-	zma:100273311|zma:100274380|zma:100383025|zma:100279999	4
zma00100	Steroid biosynthesis - Zea mays (maize)	8/680	57/7636	0.130775	0.537688	Zm00001d049813/Zm00001d047998/Zm00001d040979/Zm00001d039965/Zm00001d039384/Zm00001d028299/Zm00001d023309/Zm00001d019139	-/-/-/-/-/-/-/sterol methyltransferase1	zma:103653206|zma:100285558|zma:100217119|zma:100282407|zma:107305676|zma:100274333|zma:100191975|zma:541682	8
zma00071	Fatty acid degradation - Zea mays (maize)	10/680	76/7636	0.135683	0.537688	Zm00001d049059/Zm00001d048890/Zm00001d045606/Zm00001d037939/Zm00001d030347/Zm00001d029176/Zm00001d027996/Zm00001d025417/Zm00001d023580/Zm00001d018581	alcohol dehydrogenase2/-/-/-/-/-/-/-/-/-	zma:542364|zma:103652794|zma:100382424|zma:103630229|zma:100272357|zma:103652794|zma:100273217|zma:103634912|zma:100285809|zma:103652794	10
zma00904	Diterpenoid biosynthesis - Zea mays (maize)	5/680	31/7636	0.1367	0.537688	Zm00001d046342/Zm00001d041082/Zm00001d017294/Zm00001d008909/Zm00001d002349	kaurene oxidase2/kaurene synthase4/gibberellin 2-oxidase4/gibberellin 2-oxidase9/kaurene synthase3	zma:103638615|zma:100279558|zma:103627438|zma:100284370|zma:103645955	5
zma00591	Linoleic acid metabolism - Zea mays (maize)	4/680	23/7636	0.142855	0.539162	Zm00001d053675/Zm00001d042540/Zm00001d031449/Zm00001d015852	lipoxygenase10/-/lipoxygenase13/lipoxygenase11	zma:100037809|zma:100037802|zma:103642039|zma:100037810	4
zma00620	Pyruvate metabolism - Zea mays (maize)	15/680	126/7636	0.150491	0.539162	Zm00001d047893/Zm00001d044042/Zm00001d041839/Zm00001d040129/Zm00001d037693/Zm00001d033405/Zm00001d031899/Zm00001d025417/Zm00001d023580/Zm00001d015976/Zm00001d010321/Zm00001d009779/Zm00001d009640/Zm00001d007907/Zm00001d004125	phosphoenolpyruvate carboxykinase homolog2/malate dehydrogenase3/-/-/-/-/malate dehydrogenase6/-/-/-/pyruvate, orthophosphate dikinase2/-/-/-/acetyl-CoA carboxylase2	zma:100279748|zma:100272900|zma:100192900|zma:103649899|zma:100284598|zma:100272951|zma:542374|zma:103634912|zma:100285809|zma:103626912|zma:103635678|zma:100383599|zma:100273428|zma:100275430|zma:542319	15
zma04016	MAPK signaling pathway - plant - Zea mays (maize)	24/680	216/7636	0.150783	0.539162	Zm00001d052147/Zm00001d047705/Zm00001d039341/Zm00001d039105/Zm00001d037719/Zm00001d036880/Zm00001d036366/Zm00001d033339/Zm00001d029794/Zm00001d029558/Zm00001d028711/Zm00001d026690/Zm00001d025735/Zm00001d020100/Zm00001d018738/Zm00001d015778/Zm00001d011656/Zm00001d011655/Zm00001d011654/Zm00001d009936/Zm00001d008578/Zm00001d007430/Zm00001d003743/Zm00001d003659	-/-/ethylene insensitive 2/-/-/EIN3-binding F-box protein1/GRMZM2G145518/-/-/-/MAP kinase3/SnRK2 serine threonine kinase5/-/protein phosphatase homolog6/pathogenesis related protein4/-/-/MAP kinase kinase kinase18/-/-/WRKY-transcription factor 49/-/-/SnRK2 serine threonine protein kinase7	zma:100275358|zma:100281868|zma:103649560|zma:100191498|zma:100273048|zma:100281166|zma:100284192|zma:100191280|zma:100191592|zma:103636577|zma:100272353|zma:100193827|zma:100281756|zma:100279578|zma:542352|zma:100279520|zma:103636208|zma:107403149|zma:103637414|zma:100284192|zma:107457600|zma:103648044|zma:100281832|zma:100282729	24
zma00270	Cysteine and methionine metabolism - Zea mays (maize)	19/680	167/7636	0.158935	0.543087	Zm00001d051056/Zm00001d044042/Zm00001d043382/Zm00001d039487/Zm00001d031128/Zm00001d028303/Zm00001d028154/Zm00001d027861/Zm00001d026291/Zm00001d025773/Zm00001d024853/Zm00001d018977/Zm00001d013223/Zm00001d011208/Zm00001d009640/Zm00001d007462/Zm00001d003157/Zm00001d002051/Zm00001d000294	-/malate dehydrogenase3/glutamate-oxaloacetate transaminase1/1-aminocyclopropane-1-carboxylate synthase1/-/-/serine acetyltransferase2/-/DNA methyl transferase2/S-adenosylmethionine decarboxylase1/1-aminocyclopropane-1-carboxylate oxidase15/DNA methyl transferase1/-/-/-/-/S-adenosyl methionine decarboxylase2/-/-	zma:100283320|zma:100272900|zma:100273311|zma:107521951|zma:541942|zma:100281255|zma:541959|zma:103631778|zma:541827|zma:100282559|zma:100273458|zma:103632028|zma:100191334|zma:100283053|zma:100273428|zma:100279999|zma:542733|zma:103645840|zma:100285862	19
zma00380	Tryptophan metabolism - Zea mays (maize)	10/680	79/7636	0.162383	0.543087	Zm00001d033024/Zm00001d025417/Zm00001d024665/Zm00001d023580/Zm00001d009779/Zm00001d008700/Zm00001d008255/Zm00001d006193/Zm00001d005439/Zm00001d003311	-/-/-/-/-/vanishing tassel2/Yucca6/-/yucca9/-	zma:100274380|zma:103634912|zma:100383025|zma:100285809|zma:100383599|zma:103634861|zma:100282971|zma:103647610|zma:100281864|zma:100272363	10
zma00770	Pantothenate and CoA biosynthesis - Zea mays (maize)	5/680	33/7636	0.165688	0.543087	Zm00001d051043/Zm00001d043152/Zm00001d031929/Zm00001d028303/Zm00001d007288	-/-/-/-/-	zma:100284799|zma:100272767|zma:100273676|zma:100281255|zma:100279727	5
zma00640	Propanoate metabolism - Zea mays (maize)	8/680	61/7636	0.172304	0.549511	Zm00001d048890/Zm00001d045606/Zm00001d040670/Zm00001d029176/Zm00001d023779/Zm00001d018581/Zm00001d009779/Zm00001d004125	-/-/-/-/-/-/-/acetyl-CoA carboxylase2	zma:103652794|zma:100382424|zma:100283617|zma:103652794|zma:100283469|zma:103652794|zma:100383599|zma:542319	8
zma00300	Lysine biosynthesis - Zea mays (maize)	4/680	25/7636	0.178058	0.552917	Zm00001d049956/Zm00001d046898/Zm00001d028165/Zm00001d013223	-/dihydrodipicolinate synthase1/-/-	zma:100194039|zma:542379|zma:103632470|zma:100191334	4
zma00130	Ubiquinone and other terpenoid-quinone biosynthesis - Zea mays (maize)	8/680	62/7636	0.183521	0.555269	Zm00001d043249/Zm00001d037849/Zm00001d030132/Zm00001d027999/Zm00001d024771/Zm00001d017746/Zm00001d015459/Zm00001d007462	-/-/-/-/-/vitamin E synthesis4/coumarate ligase1/-	zma:100283201|zma:100272756|zma:103637741|zma:100285808|zma:100277871|zma:732837|zma:542166|zma:100279999	8
zma00603	Glycosphingolipid biosynthesis - globo and isoglobo series - Zea mays (maize)	3/680	17/7636	0.188391	0.555754	Zm00001d038196/Zm00001d032608/Zm00001d021895	-/alpha-galactosidase1/-	zma:103630365|zma:100280970|zma:100280704	3
zma00945	Stilbenoid, diarylheptanoid and gingerol biosynthesis - Zea mays (maize)	5/680	35/7636	0.196856	0.56656	Zm00001d050455/Zm00001d043174/Zm00001d037849/Zm00001d018367/Zm00001d005607	-/GRMZM2G138074/-/-/-	zma:100284063|zma:100191539|zma:100272756|zma:100382972|zma:100304329	5
zma00062	Fatty acid elongation - Zea mays (maize)	6/680	45/7636	0.207971	0.571133	Zm00001d047931/Zm00001d045817/Zm00001d030343/Zm00001d029190/Zm00001d018847/Zm00001d017941	-/-/-/-/-/-	zma:103633519|zma:103638302|zma:103633519|zma:103634953|zma:103633692|zma:100279934	6
zma00052	Galactose metabolism - Zea mays (maize)	10/680	84/7636	0.211989	0.571133	Zm00001d037480/Zm00001d032608/Zm00001d025943/Zm00001d025659/Zm00001d025586/Zm00001d020093/Zm00001d016708/Zm00001d010375/Zm00001d003434/Zm00001d002830	-/alpha-galactosidase1/-/-/-/-/cell wall invertase1/-/-/invertase1	zma:606464|zma:100280970|zma:100383472|zma:100191982|zma:100191144|zma:100283489|zma:542314|zma:100281688|zma:100217298|zma:100383472	10
zma00630	Glyoxylate and dicarboxylate metabolism - Zea mays (maize)	13/680	114/7636	0.212965	0.571133	Zm00001d048050/Zm00001d044042/Zm00001d035737/Zm00001d035405/Zm00001d030859/Zm00001d028260/Zm00001d026649/Zm00001d023437/Zm00001d021666/Zm00001d017801/Zm00001d009779/Zm00001d009640/Zm00001d006868	glutamine synthetase3/malate dehydrogenase3/-/-/-/glutamine synthetase6/opaque endosperm7/glycine decarboxylase1/isocitrate lyase1/-/-/-/-	zma:542215|zma:100272900|zma:100274052|zma:541946|zma:100192461|zma:542520|zma:100285908|zma:541946|zma:103633249|zma:103627631|zma:100383599|zma:100273428|zma:100193070	13
zma00072	Synthesis and degradation of ketone bodies - Zea mays (maize)	2/680	10/7636	0.22179	0.58013	Zm00001d027383/Zm00001d008271	-/-	zma:100384769|zma:100193689	2
zma00450	Selenocompound metabolism - Zea mays (maize)	4/680	28/7636	0.235438	0.58013	Zm00001d048081/Zm00001d031128/Zm00001d025503/Zm00001d000294	-/-/-/-	zma:103639438|zma:541942|zma:103625889|zma:100285862	4
zma00010	Glycolysis / Gluconeogenesis - Zea mays (maize)	21/680	199/7636	0.236498	0.58013	Zm00001d051001/Zm00001d049059/Zm00001d047893/Zm00001d041839/Zm00001d039865/Zm00001d039066/Zm00001d036537/Zm00001d033405/Zm00001d030347/Zm00001d027996/Zm00001d025659/Zm00001d025586/Zm00001d025417/Zm00001d023580/Zm00001d017830/Zm00001d010588/Zm00001d010375/Zm00001d010172/Zm00001d009779/Zm00001d008491/Zm00001d003434	glyceraldehyde-3-phosphate dehydrogenase3/alcohol dehydrogenase2/phosphoenolpyruvate carboxykinase homolog2/-/triose phosphate isomerase4/-/-/-/-/-/-/-/-/-/-/pyruvate decarboxylase1/-/-/-/-/-	zma:542333|zma:542364|zma:100279748|zma:100192900|zma:100272481|zma:100194404|zma:100193340|zma:100272951|zma:100272357|zma:100273217|zma:100191982|zma:100191144|zma:103634912|zma:100285809|zma:100193340|zma:542376|zma:100281688|zma:100284739|zma:100383599|zma:100502020|zma:100217298	21
zma00195	Photosynthesis - Zea mays (maize)	13/680	117/7636	0.240623	0.58013	Zm00001d045575/Zm00001d042049/Zm00001d034283/Zm00001d021703/Zm00001d021620/Zm00001d019518/Zm00001d018794/Zm00001d016943/Zm00001d016134/Zm00001d010715/Zm00001d008706/Zm00001d007857/Zm00001d005446	-/-/-/oxygen evolving complex2/ATP synthase chloroplast subunit2/-/-/-/iron-sulfur protein1/-/-/photosystem II oxygen evolving polypeptide1/-	zma:542558|zma:541626|zma:100282027|zma:542279|zma:100284505|zma:100283085|zma:100194249|zma:103653672|zma:100273354|zma:100283835|zma:100281679|zma:107648855|zma:100283327	13
zma00330	Arginine and proline metabolism - Zea mays (maize)	9/680	77/7636	0.244597	0.58013	Zm00001d051056/Zm00001d043382/Zm00001d029853/Zm00001d025773/Zm00001d025417/Zm00001d023580/Zm00001d022593/Zm00001d021321/Zm00001d003157	-/glutamate-oxaloacetate transaminase1/-/S-adenosylmethionine decarboxylase1/-/-/-/-/S-adenosyl methionine decarboxylase2	zma:100283320|zma:100273311|zma:100281186|zma:100282559|zma:103634912|zma:100285809|zma:100274319|zma:103633099|zma:542733	9
zma00290	Valine, leucine and isoleucine biosynthesis - Zea mays (maize)	4/680	29/7636	0.255473	0.58013	Zm00001d051043/Zm00001d031929/Zm00001d028303/Zm00001d007288	-/-/-/-	zma:100284799|zma:100273676|zma:100281255|zma:100279727	4
zma00531	Glycosaminoglycan degradation - Zea mays (maize)	4/680	29/7636	0.255473	0.58013	Zm00001d041511/Zm00001d038196/Zm00001d030791/Zm00001d021895	-/-/-/-	zma:100192026|zma:103630365|zma:103640342|zma:100280704	4
zma00061	Fatty acid biosynthesis - Zea mays (maize)	7/680	58/7636	0.255651	0.58013	Zm00001d049351/Zm00001d030165/Zm00001d022144/Zm00001d012033/Zm00001d005148/Zm00001d004125/Zm00001d004042	-/stearoyl-acyl-carrier-protein desaturase3/-/stearoyl-acyl-carrier-protein desaturase2/-/acetyl-CoA carboxylase2/-	zma:100273566|zma:100284973|zma:100193451|zma:100192652|zma:100284647|zma:542319|zma:103646607	7
zma00280	Valine, leucine and isoleucine degradation - Zea mays (maize)	9/680	79/7636	0.26862	0.59806	Zm00001d040670/Zm00001d028303/Zm00001d027861/Zm00001d027383/Zm00001d025417/Zm00001d023779/Zm00001d023580/Zm00001d009779/Zm00001d008271	-/-/-/-/-/-/-/-/-	zma:100283617|zma:100281255|zma:103631778|zma:100384769|zma:103634912|zma:100283469|zma:100285809|zma:100383599|zma:100193689	9
zma00740	Riboflavin metabolism - Zea mays (maize)	4/680	31/7636	0.296446	0.64779	Zm00001d050844/Zm00001d040308/Zm00001d028368/Zm00001d023836	-/-/-/-	zma:100383821|zma:103649962|zma:100272649|zma:100284485	4
zma00561	Glycerolipid metabolism - Zea mays (maize)	13/680	124/7636	0.30987	0.651523	Zm00001d042813/Zm00001d041596/Zm00001d038908/Zm00001d035737/Zm00001d033797/Zm00001d032608/Zm00001d030220/Zm00001d025417/Zm00001d023580/Zm00001d020537/Zm00001d014425/Zm00001d013406/Zm00001d009907	-/-/-/-/-/alpha-galactosidase1/-/-/-/opaque endosperm5/-/-/-	zma:100282930|zma:103650549|zma:100280353|zma:100274052|zma:100272277|zma:100280970|zma:100216883|zma:103634912|zma:100285809|zma:100274282|zma:100285746|zma:100279712|zma:100217066	13
zma00360	Phenylalanine metabolism - Zea mays (maize)	5/680	42/7636	0.317802	0.651523	Zm00001d051166/Zm00001d043382/Zm00001d033024/Zm00001d024665/Zm00001d007462	-/glutamate-oxaloacetate transaminase1/-/-/-	zma:100281532|zma:100273311|zma:100274380|zma:100383025|zma:100279999	5
zma00410	beta-Alanine metabolism - Zea mays (maize)	8/680	73/7636	0.323326	0.651523	Zm00001d048890/Zm00001d045606/Zm00001d043152/Zm00001d029176/Zm00001d025417/Zm00001d023779/Zm00001d023580/Zm00001d018581	-/-/-/-/-/-/-/-	zma:103652794|zma:100382424|zma:100272767|zma:103652794|zma:103634912|zma:100283469|zma:100285809|zma:103652794	8
zma00660	C5-Branched dibasic acid metabolism - Zea mays (maize)	2/680	13/7636	0.324554	0.651523	Zm00001d051043/Zm00001d007288	-/-	zma:100284799|zma:100279727	2
zma01210	2-Oxocarboxylic acid metabolism - Zea mays (maize)	10/680	94/7636	0.325761	0.651523	Zm00001d051043/Zm00001d046334/Zm00001d046262/Zm00001d043382/Zm00001d034118/Zm00001d031929/Zm00001d028303/Zm00001d013223/Zm00001d007288/Zm00001d003083	-/cytochrome P450 9/-/glutamate-oxaloacetate transaminase1/-/-/-/-/-/-	zma:100284799|zma:103638611|zma:100272371|zma:100273311|zma:103644042|zma:100273676|zma:100281255|zma:100191334|zma:100279727|zma:100191657	10
zma00730	Thiamine metabolism - Zea mays (maize)	4/680	33/7636	0.338142	0.663969	Zm00001d035124/Zm00001d024051/Zm00001d019060/Zm00001d011183	-/-/deoxy xylulose synthase 2/thiamine biosynthesis1	zma:100282668|zma:100194305|zma:606430|zma:542714	4
zma04712	Circadian rhythm - plant - Zea mays (maize)	11/680	106/7636	0.343238	0.663969	Zm00001d052673/Zm00001d051216/Zm00001d049543/Zm00001d039658/Zm00001d039156/Zm00001d033799/Zm00001d024783/Zm00001d024546/Zm00001d015743/Zm00001d008734/Zm00001d008205	colorless2/TCP-transcription factor 25/circadian clock associated1/bZIP-transcription factor 6/-/phytochromeA1/bHLH-transcription factor 117/late hypocotyl elongation protein ortholog1/bZIP-transcription factor 61/bZIP-transcription factor 122/phytochrome interacting factor3	zma:100274415|zma:100284201|zma:100281091|zma:100192956|zma:103630791|zma:103643916|zma:103641361|zma:100192868|zma:100286123|zma:103634871|zma:100279991	11
zma00514	Other types of O-glycan biosynthesis - Zea mays (maize)	2/680	14/7636	0.358249	0.681829	Zm00001d045127/Zm00001d006640	-/-	zma:100276855|zma:100384812	2
zma01200	Carbon metabolism - Zea mays (maize)	38/680	404/7636	0.384524	0.72022	Zm00001d052482/Zm00001d051001/Zm00001d048890/Zm00001d047893/Zm00001d046262/Zm00001d045606/Zm00001d044042/Zm00001d043382/Zm00001d041839/Zm00001d040129/Zm00001d039865/Zm00001d037693/Zm00001d035737/Zm00001d035405/Zm00001d033405/Zm00001d031899/Zm00001d030859/Zm00001d029502/Zm00001d029176/Zm00001d028154/Zm00001d027996/Zm00001d027488/Zm00001d025659/Zm00001d023779/Zm00001d023552/Zm00001d023437/Zm00001d0…	-/glyceraldehyde-3-phosphate dehydrogenase3/-/phosphoenolpyruvate carboxykinase homolog2/-/-/malate dehydrogenase3/glutamate-oxaloacetate transaminase1/-/-/triose phosphate isomerase4/-/-/-/-/malate dehydrogenase6/-/-/-/serine acetyltransferase2/-/glyceraldehyde phosphate dehydrogenase B1/-/-/-/glycine decarboxylase1/isocitrate lyase1/-/-/-/pyruvate, orthophosphate dikinase2/-/-/-/-/-/-/-	zma:100284292|zma:542333|zma:103652794|zma:100279748|zma:100272371|zma:100382424|zma:100272900|zma:100273311|zma:100192900|zma:103649899|zma:100272481|zma:100284598|zma:100274052|zma:541946|zma:100272951|zma:542374|zma:100192461|zma:100383765|zma:103652794|zma:541959|zma:100273217|zma:542290|zma:100191982|zma:100283469|zma:100383579|zma:541946|zma:103633249|zma:103652794|zma:103627631|zma:1002816…	38
zma00250	Alanine, aspartate and glutamate metabolism - Zea mays (maize)	10/680	100/7636	0.39924	0.736098	Zm00001d048050/Zm00001d047736/Zm00001d044608/Zm00001d043382/Zm00001d028921/Zm00001d028750/Zm00001d028260/Zm00001d027861/Zm00001d024203/Zm00001d015406	glutamine synthetase3/asparagine synthetase4/asparagine synthetase2/glutamate-oxaloacetate transaminase1/-/asparagine synthetase3/glutamine synthetase6/-/-/-	zma:542215|zma:100192351|zma:100192349|zma:100273311|zma:100217081|zma:100192350|zma:542520|zma:103631778|zma:100282373|zma:100280779	10
zma00960	Tropane, piperidine and pyridine alkaloid biosynthesis - Zea mays (maize)	2/680	16/7636	0.423578	0.768957	Zm00001d043382/Zm00001d007462	glutamate-oxaloacetate transaminase1/-	zma:100273311|zma:100279999	2
zma00051	Fructose and mannose metabolism - Zea mays (maize)	10/680	103/7636	0.436351	0.772551	Zm00001d048907/Zm00001d045873/Zm00001d045420/Zm00001d039865/Zm00001d036537/Zm00001d025659/Zm00001d017830/Zm00001d010375/Zm00001d010172/Zm00001d008491	-/-/-/triose phosphate isomerase4/-/-/-/-/-/-	zma:100281365|zma:103638326|zma:103638108|zma:100272481|zma:100193340|zma:100191982|zma:100193340|zma:100281688|zma:100284739|zma:100502020	10
zma00760	Nicotinate and nicotinamide metabolism - Zea mays (maize)	4/680	38/7636	0.442172	0.772551	Zm00001d048034/Zm00001d042052/Zm00001d040599/Zm00001d006311	-/-/-/-	zma:100193647|zma:100285591|zma:103650090|zma:100382929	4
zma00650	Butanoate metabolism - Zea mays (maize)	5/680	49/7636	0.445199	0.772551	Zm00001d051043/Zm00001d027383/Zm00001d015406/Zm00001d008271/Zm00001d007288	-/-/-/-/-	zma:100284799|zma:100384769|zma:100280779|zma:100193689|zma:100279727	5
zma01230	Biosynthesis of amino acids - Zea mays (maize)	34/680	372/7636	0.463126	0.792013	Zm00001d052482/Zm00001d052247/Zm00001d051563/Zm00001d051043/Zm00001d051001/Zm00001d050412/Zm00001d049956/Zm00001d048050/Zm00001d047736/Zm00001d046898/Zm00001d046262/Zm00001d044608/Zm00001d043382/Zm00001d039865/Zm00001d033405/Zm00001d031929/Zm00001d031128/Zm00001d030859/Zm00001d028750/Zm00001d028303/Zm00001d028260/Zm00001d028165/Zm00001d028154/Zm00001d025659/Zm00001d018555/Zm00001d017769/Zm00001d0…	-/-/-/-/glyceraldehyde-3-phosphate dehydrogenase3/-/-/glutamine synthetase3/asparagine synthetase4/dihydrodipicolinate synthase1/-/asparagine synthetase2/glutamate-oxaloacetate transaminase1/triose phosphate isomerase4/-/-/-/-/asparagine synthetase3/-/glutamine synthetase6/-/serine acetyltransferase2/-/-/-/chorismate mutase2/-/-/-/-/-/-/-	zma:100284292|zma:100283304|zma:100284885|zma:100284799|zma:542333|zma:103653478|zma:100194039|zma:542215|zma:100192351|zma:542379|zma:100272371|zma:100192349|zma:100273311|zma:100272481|zma:100272951|zma:100273676|zma:541942|zma:100192461|zma:100192350|zma:100281255|zma:542520|zma:103632470|zma:541959|zma:100191982|zma:100216919|zma:100280306|zma:100191856|zma:100191334|zma:100281688|zma:1005020…	34
zma00220	Arginine biosynthesis - Zea mays (maize)	5/680	51/7636	0.480836	0.802685	Zm00001d051563/Zm00001d048050/Zm00001d043382/Zm00001d028260/Zm00001d017769	-/glutamine synthetase3/glutamate-oxaloacetate transaminase1/glutamine synthetase6/-	zma:100284885|zma:542215|zma:100273311|zma:542520|zma:100280306	5
zma00260	Glycine, serine and threonine metabolism - Zea mays (maize)	10/680	107/7636	0.485487	0.802685	Zm00001d035737/Zm00001d035405/Zm00001d030859/Zm00001d027861/Zm00001d025417/Zm00001d023437/Zm00001d018555/Zm00001d013223/Zm00001d009779/Zm00001d002051	-/-/-/-/-/glycine decarboxylase1/-/-/-/-	zma:100274052|zma:541946|zma:100192461|zma:103631778|zma:103634912|zma:541946|zma:100216919|zma:100191334|zma:100383599|zma:103645840	10
zma00970	Aminoacyl-tRNA biosynthesis - Zea mays (maize)	8/680	85/7636	0.489774	0.802685	Zm00001d052622/Zm00001d048856/Zm00001d048081/Zm00001d031674/Zm00001d012787/Zm00001d008975/Zm00001d007905/Zm00001d002104	-/seryl-tRNA synthetase/-/-/-/-/-/-	zma:100381695|zma:542538|zma:103639438|zma:103643028|zma:100194290|zma:100279253|zma:103641233|zma:100280064	8
zma00590	Arachidonic acid metabolism - Zea mays (maize)	3/680	31/7636	0.530014	0.856735	Zm00001d051041/Zm00001d008628/Zm00001d002704	-/-/-	zma:103653744|zma:103634830|zma:100273297	3
zma00030	Pentose phosphate pathway - Zea mays (maize)	8/680	90/7636	0.55652	0.878713	Zm00001d052482/Zm00001d036537/Zm00001d029502/Zm00001d025659/Zm00001d017830/Zm00001d010375/Zm00001d010172/Zm00001d008491	-/-/-/-/-/-/-/-	zma:100284292|zma:100193340|zma:100383765|zma:100191982|zma:100193340|zma:100281688|zma:100284739|zma:100502020	8
zma00513	Various types of N-glycan biosynthesis - Zea mays (maize)	5/680	56/7636	0.565951	0.878713	Zm00001d050885/Zm00001d038196/Zm00001d031415/Zm00001d021895/Zm00001d012086	-/-/-/-/-	zma:103655502|zma:103630365|zma:732746|zma:100280704|zma:100279928	5
zma00906	Carotenoid biosynthesis - Zea mays (maize)	5/680	56/7636	0.565951	0.878713	Zm00001d051554/Zm00001d041319/Zm00001d023655/Zm00001d020717/Zm00001d018819	abscisic acid 8'-hydroxylase2/nine-cis-epoxycarotenoid dioxygenase3/pale yellow9/abscisic acid 8'-hydroxylase4/nine-cis-epoxycarotenoid dioxygenase5	zma:100383693|zma:100281136|zma:100194203|zma:100191697|zma:100281391	5
zma00230	Purine metabolism - Zea mays (maize)	14/680	161/7636	0.578764	0.886937	Zm00001d051157/Zm00001d037982/Zm00001d037813/Zm00001d035124/Zm00001d033775/Zm00001d033405/Zm00001d032060/Zm00001d028921/Zm00001d025503/Zm00001d024051/Zm00001d017271/Zm00001d007312/Zm00001d003108/Zm00001d003017	-/-/-/-/-/-/-/-/-/-/-/-/adenine phosphoribosyltransferase1/-	zma:541999|zma:100275036|zma:100282707|zma:100282668|zma:103648345|zma:100272951|zma:103643236|zma:100217081|zma:103625889|zma:100194305|zma:541999|zma:103647994|zma:542148|zma:103646212	14
zma02010	ABC transporters - Zea mays (maize)	4/680	48/7636	0.629756	0.952708	Zm00001d051514/Zm00001d043766/Zm00001d043762/Zm00001d026426	-/-/-/-	zma:100191944|zma:103651302|zma:103652531|zma:103642112	4
zma04146	Peroxisome - Zea mays (maize)	12/680	148/7636	0.677011	0.999999	Zm00001d049950/Zm00001d049881/Zm00001d048890/Zm00001d046262/Zm00001d045606/Zm00001d036135/Zm00001d035318/Zm00001d029176/Zm00001d018581/Zm00001d008271/Zm00001d006868/Zm00001d003083	male sterile protein homolog1/-/-/-/-/-/-/-/-/-/-/-	zma:100272790|zma:100280092|zma:103652794|zma:100272371|zma:100382424|zma:541646|zma:100274053|zma:103652794|zma:103652794|zma:100193689|zma:100193070|zma:100191657	12
zma04626	Plant-pathogen interaction - Zea mays (maize)	22/680	270/7636	0.703268	0.999999	Zm00001d052944/Zm00001d052855/Zm00001d052809/Zm00001d052147/Zm00001d047931/Zm00001d041719/Zm00001d041430/Zm00001d035285/Zm00001d034856/Zm00001d030343/Zm00001d029558/Zm00001d028711/Zm00001d023923/Zm00001d022227/Zm00001d020881/Zm00001d018738/Zm00001d017941/Zm00001d017092/Zm00001d011666/Zm00001d009985/Zm00001d008578/Zm00001d007430	calcium/calmodulin dependent protein kinase1/-/-/-/-/-/-/-/elongation factor TU mitochondrial1/-/-/MAP kinase3/-/MYB-transcription factor 70/WRKY-transcription factor 52/pathogenesis related protein4/-/-/-/-/WRKY-transcription factor 49/-	zma:732824|zma:100384478|zma:100383793|zma:100275358|zma:103633519|zma:100286003|zma:100280399|zma:103629136|zma:100273405|zma:103633519|zma:103636577|zma:100272353|zma:103640983|zma:100281063|zma:100275623|zma:542352|zma:100279934|zma:100284040|zma:103636213|zma:100280482|zma:107457600|zma:103648044	22
zma00240	Pyrimidine metabolism - Zea mays (maize)	6/680	78/7636	0.705425	0.999999	Zm00001d044024/Zm00001d043674/Zm00001d043152/Zm00001d042005/Zm00001d024203/Zm00001d007312	ustilago maydis induced8/-/-/-/-/-	zma:100281709|zma:100283606|zma:100272767|zma:100282859|zma:100282373|zma:103647994	6
zma00340	Histidine metabolism - Zea mays (maize)	2/680	27/7636	0.707189	0.999999	Zm00001d025417/Zm00001d023580	-/-	zma:103634912|zma:100285809	2
zma00400	Phenylalanine, tyrosine and tryptophan biosynthesis - Zea mays (maize)	5/680	68/7636	0.736079	0.999999	Zm00001d052247/Zm00001d050412/Zm00001d043382/Zm00001d015509/Zm00001d007462	-/-/glutamate-oxaloacetate transaminase1/chorismate mutase2/-	zma:100283304|zma:103653478|zma:100273311|zma:100191856|zma:100279999	5
zma00020	Citrate cycle (TCA cycle) - Zea mays (maize)	8/680	108/7636	0.757468	0.999999	Zm00001d047893/Zm00001d046262/Zm00001d044042/Zm00001d041839/Zm00001d023552/Zm00001d009779/Zm00001d009640/Zm00001d003083	phosphoenolpyruvate carboxykinase homolog2/-/malate dehydrogenase3/-/-/-/-/-	zma:100279748|zma:100272371|zma:100272900|zma:100192900|zma:100383579|zma:100383599|zma:100273428|zma:100191657	8
zma03060	Protein export - Zea mays (maize)	6/680	85/7636	0.780332	0.999999	Zm00001d042044/Zm00001d040686/Zm00001d034139/Zm00001d029657/Zm00001d016036/Zm00001d008625	-/-/-/-/-/-	zma:542753|zma:542347|zma:100280289|zma:100382702|zma:103626952|zma:100285911	6
zma04136	Autophagy - other - Zea mays (maize)	5/680	72/7636	0.780527	0.999999	Zm00001d052028/Zm00001d047833/Zm00001d024239/Zm00001d017403/Zm00001d000178	-/autophagy1c/autophagy8d/autophagy13b/autophagy3	zma:103654173|zma:103634282|zma:100240698|zma:100278308|zma:100240689	5
zma00920	Sulfur metabolism - Zea mays (maize)	4/680	60/7636	0.794153	0.999999	Zm00001d028154/Zm00001d025503/Zm00001d021596/Zm00001d006467	serine acetyltransferase2/-/adenosine 5'-phosphosulfate reductase-like1/adenosine 5'-phosphosulfate reductase-like2	zma:541959|zma:103625889|zma:606419|zma:103647705	4
zma00600	Sphingolipid metabolism - Zea mays (maize)	5/680	75/7636	0.809907	0.999999	Zm00001d051552/Zm00001d044833/Zm00001d038630/Zm00001d037225/Zm00001d032608	-/-/-/-/alpha-galactosidase1	zma:100193352|zma:100282881|zma:100273604|zma:107436073|zma:100280970	5
zma03008	Ribosome biogenesis in eukaryotes - Zea mays (maize)	11/680	154/7636	0.819614	0.999999	Zm00001d047472/Zm00001d042113/Zm00001d038807/Zm00001d038475/Zm00001d035913/Zm00001d031041/Zm00001d029144/Zm00001d017914/Zm00001d014988/Zm00001d008327/Zm00001d008223	-/-/-/ribosome export associated1/-/-/-/-/-/-/-	zma:103639131|zma:103630317|zma:100191510|zma:103630487|zma:100279295|zma:100383022|zma:100384739|zma:100193012|zma:100276745|zma:100502498|zma:100281088	11
zma00750	Vitamin B6 metabolism - Zea mays (maize)	1/680	19/7636	0.8304	0.999999	Zm00001d053981	small kernel2	zma:100280887	1
zma00563	Glycosylphosphatidylinositol (GPI)-anchor biosynthesis - Zea mays (maize)	2/680	35/7636	0.831664	0.999999	Zm00001d040268/Zm00001d029333	-/-	zma:103649951|zma:100216561	2
zma03020	RNA polymerase - Zea mays (maize)	4/680	64/7636	0.83385	0.999999	Zm00001d051430/Zm00001d035960/Zm00001d032587/Zm00001d005295	-/-/-/-	zma:100193056|zma:103629391|zma:103643410|zma:100282883	4
zma00564	Glycerophospholipid metabolism - Zea mays (maize)	11/680	160/7636	0.854974	0.999999	Zm00001d043621/Zm00001d042813/Zm00001d041596/Zm00001d038908/Zm00001d038891/Zm00001d018011/Zm00001d016588/Zm00001d015256/Zm00001d015033/Zm00001d014425/Zm00001d011642	-/-/-/-/-/-/-/-/-/-/-	zma:100284789|zma:100282930|zma:103650549|zma:100280353|zma:100383478|zma:100384087|zma:100191201|zma:103630917|zma:103626543|zma:100285746|zma:100282545	11
zma00310	Lysine degradation - Zea mays (maize)	4/680	67/7636	0.859253	0.999999	Zm00001d032990/Zm00001d025417/Zm00001d023580/Zm00001d009779	SET domain protein123/-/-/-	zma:542096|zma:103634912|zma:100285809|zma:100383599	4
zma00790	Folate biosynthesis - Zea mays (maize)	2/680	39/7636	0.873998	0.999999	Zm00001d051041/Zm00001d050844	-/-	zma:103653744|zma:100383821	2
zma00670	One carbon pool by folate - Zea mays (maize)	1/680	24/7636	0.893755	0.999999	Zm00001d030859	-	zma:100192461	1
zma00053	Ascorbate and aldarate metabolism - Zea mays (maize)	4/680	72/7636	0.894229	0.999999	Zm00001d031494/Zm00001d025417/Zm00001d025047/Zm00001d023580	-/-/-/-	zma:100383462|zma:103634912|zma:100282326|zma:100285809	4
zma00562	Inositol phosphate metabolism - Zea mays (maize)	6/680	108/7636	0.927893	0.999999	Zm00001d045041/Zm00001d039865/Zm00001d032238/Zm00001d030194/Zm00001d028180/Zm00001d002940	-/triose phosphate isomerase4/-/-/low phytic acid1/-	zma:103629870|zma:100272481|zma:103643294|zma:100282992|zma:542540|zma:103646184	6
zma00565	Ether lipid metabolism - Zea mays (maize)	2/680	48/7636	0.935862	0.999999	Zm00001d015256/Zm00001d015033	-/-	zma:103630917|zma:103626543	2
zma04141	Protein processing in endoplasmic reticulum - Zea mays (maize)	23/680	342/7636	0.943523	0.999999	Zm00001d052855/Zm00001d052809/Zm00001d048080/Zm00001d047799/Zm00001d041719/Zm00001d039941/Zm00001d039935/Zm00001d039933/Zm00001d035285/Zm00001d034139/Zm00001d028408/Zm00001d025508/Zm00001d025446/Zm00001d024520/Zm00001d020058/Zm00001d019981/Zm00001d015777/Zm00001d013111/Zm00001d012086/Zm00001d007271/Zm00001d006563/Zm00001d004639/Zm00001d002856	-/-/-/-/-/-/heat shock protein17.2/-/-/-/heat shock protein26/-/-/-/-/-/-/-/-/-/-/-/-	zma:100384478|zma:100383793|zma:100383593|zma:100501536|zma:100286003|zma:100285576|zma:100286044|zma:100280576|zma:103629136|zma:100280289|zma:542576|zma:100283239|zma:103641662|zma:100194220|zma:103651028|zma:100192813|zma:100283886|zma:100382437|zma:100279928|zma:100282088|zma:103647623|zma:103652905|zma:100192071	23
zma04145	Phagosome - Zea mays (maize)	7/680	137/7636	0.966486	0.999999	Zm00001d049219/Zm00001d049217/Zm00001d046996/Zm00001d034139/Zm00001d032238/Zm00001d008216/Zm00001d002940	-/-/-/-/-/-/-	zma:100273000|zma:100191602|zma:542705|zma:100280289|zma:103643294|zma:542418|zma:103646184	7
zma00510	N-Glycan biosynthesis - Zea mays (maize)	2/680	57/7636	0.968165	0.999999	Zm00001d048080/Zm00001d012086	-/-	zma:100383593|zma:100279928	2
zma00073	Cutin, suberine and wax biosynthesis - Zea mays (maize)	1/680	37/7636	0.968555	0.999999	Zm00001d049950	male sterile protein homolog1	zma:100272790	1
zma03022	Basal transcription factors - Zea mays (maize)	3/680	79/7636	0.976426	0.999999	Zm00001d050853/Zm00001d038887/Zm00001d024819	-/-/-	zma:100277408|zma:100501659|zma:100285960	3
zma03018	RNA degradation - Zea mays (maize)	10/680	202/7636	0.98858	0.999999	Zm00001d050434/Zm00001d045544/Zm00001d038857/Zm00001d032894/Zm00001d032158/Zm00001d025659/Zm00001d020486/Zm00001d018891/Zm00001d010375/Zm00001d001973	-/-/-/-/-/-/-/chloroplast RNA processing4/-/-	zma:100383807|zma:542185|zma:100272259|zma:100383056|zma:100272282|zma:100191982|zma:100193739|zma:103631988|zma:100281688|zma:100216860	10
zma03030	DNA replication - Zea mays (maize)	7/680	160/7636	0.990969	0.999999	Zm00001d044540/Zm00001d044086/Zm00001d040276/Zm00001d038855/Zm00001d028320/Zm00001d023462/Zm00001d010406	minichromosome maintenance4/-/-/flap endonuclease1/-/-/minichromosome maintenance6	zma:100281587|zma:100285474|zma:100283481|zma:732817|zma:103626664|zma:100191752|zma:542206	7
zma03440	Homologous recombination - Zea mays (maize)	7/680	162/7636	0.991988	0.999999	Zm00001d050612/Zm00001d044086/Zm00001d042128/Zm00001d040276/Zm00001d038113/Zm00001d028320/Zm00001d013976	-/-/-/-/required to maintain repression1/-/FHA-transcription factor 14	zma:103653563|zma:100285474|zma:100216934|zma:100283481|zma:103630322|zma:103626664|zma:100501841	7
zma04070	Phosphatidylinositol signaling system - Zea mays (maize)	4/680	112/7636	0.99207	0.999999	Zm00001d033551/Zm00001d032238/Zm00001d030194/Zm00001d002940	-/-/-/-	zma:103645542|zma:103643294|zma:100282992|zma:103646184	4
zma03410	Base excision repair - Zea mays (maize)	2/680	76/7636	0.993153	0.999999	Zm00001d038855/Zm00001d037258	flap endonuclease1/-	zma:732817|zma:107275233	2
zma00040	Pentose and glucuronate interconversions - Zea mays (maize)	3/680	98/7636	0.994215	0.999999	Zm00001d038794/Zm00001d012595/Zm00001d004448	-/-/-	zma:103630641|zma:103636583|zma:100281162	3
zma03013	RNA transport - Zea mays (maize)	12/680	256/7636	0.996786	0.999999	Zm00001d048308/Zm00001d046449/Zm00001d044193/Zm00001d044116/Zm00001d034578/Zm00001d020900/Zm00001d015999/Zm00001d015754/Zm00001d012314/Zm00001d009868/Zm00001d006845/Zm00001d004109	-/elongation factor 1-alpha9/-/-/-/-/-/-/-/-/-/-	zma:103639534|zma:542581|zma:100284280|zma:100286267|zma:100283893|zma:100217092|zma:103626926|zma:103626805|zma:100382780|zma:103635497|zma:103647839|zma:103648761	12
zma04144	Endocytosis - Zea mays (maize)	12/680	277/7636	0.999	0.999999	Zm00001d051676/Zm00001d049872/Zm00001d049871/Zm00001d047799/Zm00001d038533/Zm00001d032256/Zm00001d031562/Zm00001d020058/Zm00001d017650/Zm00001d015256/Zm00001d015033/Zm00001d011095	-/-/discolored kernel1/-/centromeric histone H3/-/ras-related protein11G1/-/-/-/-/-	zma:100272989|zma:100383138|zma:103653236|zma:100501536|zma:100384428|zma:103643299|zma:100286011|zma:103651028|zma:103627567|zma:103630917|zma:103626543|zma:100283324	12
zma03430	Mismatch repair - Zea mays (maize)	3/680	140/7636	0.99979	0.999999	Zm00001d044086/Zm00001d040276/Zm00001d028320	-/-/-	zma:100285474|zma:100283481|zma:103626664	3
zma04120	Ubiquitin mediated proteolysis - Zea mays (maize)	5/680	192/7636	0.999909	0.999999	Zm00001d052072/Zm00001d038224/Zm00001d032810/Zm00001d027649/Zm00001d019981	-/-/-/-/-	zma:100304372|zma:100274363|zma:100192978|zma:100192089|zma:100192813	5
zma03420	Nucleotide excision repair - Zea mays (maize)	3/680	164/7636	0.999971	0.999999	Zm00001d040276/Zm00001d028320/Zm00001d024819	-/-/-	zma:100283481|zma:103626664|zma:100285960	3
zma00190	Oxidative phosphorylation - Zea mays (maize)	4/680	199/7636	0.99999	0.999999	Zm00001d043834/Zm00001d035616/Zm00001d021620/Zm00001d005114	-/-/ATP synthase chloroplast subunit2/-	zma:103651342|zma:100216827|zma:100284505|zma:103649017	4
zma03015	mRNA surveillance pathway - Zea mays (maize)	3/680	198/7636	0.999998	0.999999	Zm00001d034578/Zm00001d006254/Zm00001d004154	-/-/-	zma:100283893|zma:103647628|zma:103648775	3
zma03040	Spliceosome - Zea mays (maize)	8/680	306/7636	0.999999	0.999999	Zm00001d047799/Zm00001d042113/Zm00001d036709/Zm00001d034578/Zm00001d029380/Zm00001d020058/Zm00001d013489/Zm00001d004477	-/-/-/-/-/-/-/-	zma:100501536|zma:103630317|zma:100216905|zma:100283893|zma:100282036|zma:103651028|zma:103625968|zma:542693	8
