# Supplementary material for: Genome-wide identification of ZmMYC2 binding sites and target genes in maize
Source: BMC Genomics. 2024 Apr 23;25:397. doi: 10.1186/s12864-024-10297-z (PMC11036654; doi:10.1186/s12864-024-10297-z)
Supplement: Supplementary file 5 — Supplementary Material 5 [file 12864_2024_10297_MOESM5_ESM.xlsx]

## Sheet: Sheet1
TRGs
ID	fold_enrichment	log2FoldChange	pvalue	padj	gene_chr	gene_start	gene_end	gene_length	gene_name	tf_family	Description
Zm00001d030969	3.0581	-1.45297	2.6205e-05	0.000106391	1	169641684	169643906	1987	WRKY-transcription factor 3	WRKY	Zn-cluster domain||WRKY domain
Zm00001d013307	3.60202	-2.02702	1.71919e-09	1.13416e-08	5	8180118	8184577	3726	WRKY-transcription factor 113	WRKY	Zn-cluster domain||WRKY domain
Zm00001d041397	4.12414	-1.37285	3.62058e-09	2.31758e-08	3	116329475	116332435	2863	WRKY-transcription factor 110	WRKY	Zn-cluster domain||WRKY domain
Zm00001d049375	4.26221	-2.16832	2.3443e-05	9.58975e-05	4	28145299	28147754	1535	-	-	Zinc/iron permease||Zinc/iron permease, fungal/plant
Zm00001d008618	3.01773	-2.11407	6.21734e-31	1.5873e-29	8	14742281	14746376	2961	-	-	Zinc finger-XS domain||Uncharacterised domain XH||XS domain
Zm00001d022021	4.16725	-1.43379	0.00938946	0.0237064	7	168220552	168225689	3800	-	-	Zinc finger, SWIM-type
Zm00001d036014	3.84446	3.45128	0.000294565	0.00100912	6	66260191	66265850	1899	-	-	Zinc finger, RING-type||Zinc finger, RING-type, conserved site||Ankyrin repeat-containing domain||Ankyrin repeat||Zinc finger, RING/FYVE/PHD-type
Zm00001d031586	3.99622	1.21107	0.00908592	0.0230476	1	195523691	195524443	753	-	-	Zinc finger, RING-type||Zinc finger, RING-type, conserved site
Zm00001d051468	4.34891	-2.39448	1.51512e-55	9.50886e-54	4	159713956	159714438	483	-	-	Zinc finger, RING-type||Zinc finger, RING-CH-type||Zinc finger, RING/FYVE/PHD-type
Zm00001d051460	5.40908	-1.44401	0.00010155	0.000377156	4	159428591	159429253	663	-	-	Zinc finger, RING-type||Zinc finger, RING-CH-type||Zinc finger, RING/FYVE/PHD-type
Zm00001d027622	3.91287	1.38563	1.0925e-62	8.47995e-61	1	9228763	9233305	2616	-	VWA	Zinc finger, RING-type||Zinc finger, RING/FYVE/PHD-type||von Willebrand factor, type A||VWA-Hint protein, Vwaint domain
Zm00001d052189	4.05681	-1.26753	2.63204e-37	8.90298e-36	4	182663650	182664897	1248	-	-	Zinc finger, RING-type||Zinc finger, RING/FYVE/PHD-type||Arc-type ribbon-helix-helix
Zm00001d018823	3.15429	1.20606	3.81315e-05	0.000150876	7	6507031	6507534	504	xerico4	-	Zinc finger, RING-type||Zinc finger, RING/FYVE/PHD-type
Zm00001d053434	6.79064	-1.71352	0.000681886	0.00219198	4	231268818	231269258	441	-	-	Zinc finger, RING-type||Zinc finger, RING/FYVE/PHD-type
Zm00001d053433	4.73295	-4.40217	1.58273e-05	6.63063e-05	4	231211646	231212191	546	-	-	Zinc finger, RING-type||Zinc finger, RING/FYVE/PHD-type
Zm00001d048230	4.61741	1.43222	3.859e-09	2.46354e-08	9	152864766	152865908	1143	-	-	Zinc finger, RING-type||Zinc finger, RING/FYVE/PHD-type
Zm00001d047507	4.97018	1.47573	0.0114032	0.0281697	9	133049949	133050674	726	-	-	Zinc finger, RING-type||Zinc finger, RING/FYVE/PHD-type
Zm00001d047247	4.35456	5.66975	0.000639388	0.00206398	9	123998843	123999238	396	-	-	Zinc finger, RING-type||Zinc finger, RING/FYVE/PHD-type
Zm00001d046147	3.96825	2.93623	1.06738e-25	2.1152e-24	9	67032745	67033269	525	-	-	Zinc finger, RING-type||Zinc finger, RING/FYVE/PHD-type
Zm00001d046145	4.52659	-1.60406	1.25678e-14	1.27352e-13	9	66927904	66928554	651	-	-	Zinc finger, RING-type||Zinc finger, RING/FYVE/PHD-type
Zm00001d045568	5.39593	1.6089	0.00378139	0.0104768	9	27006615	27007079	465	-	-	Zinc finger, RING-type||Zinc finger, RING/FYVE/PHD-type
Zm00001d045125	5.11465	1.5942	0.0094563	0.0238575	9	13615872	13617735	1631	-	-	Zinc finger, RING-type||Zinc finger, RING/FYVE/PHD-type
Zm00001d039216	4.15233	4.69777	0.0156259	0.0373063	6	172922907	172924082	1176	-	-	Zinc finger, RING-type||Zinc finger, RING/FYVE/PHD-type
Zm00001d038420	5.43732	-2.20727	1.08401e-17	1.34693e-16	6	156986729	156987259	531	-	-	Zinc finger, RING-type||Zinc finger, RING/FYVE/PHD-type
Zm00001d031880	4.07083	-3.81962	8.20161e-29	1.93368e-27	1	205241191	205242150	960	-	-	Zinc finger, RING-type||Zinc finger, RING/FYVE/PHD-type
Zm00001d026002	3.80865	3.14393	1.61268e-06	7.713e-06	10	135815743	135816228	486	-	-	Zinc finger, RING-type||Zinc finger, RING/FYVE/PHD-type
Zm00001d024632	4.46429	1.94775	2.11383e-06	9.96292e-06	10	81333941	81337901	3185	-	-	Zinc finger, RING-type||Zinc finger, RING/FYVE/PHD-type
Zm00001d023341	3.59783	-5.14614	0.00306186	0.00865846	10	3800820	3801443	624	-	-	Zinc finger, RING-type||Zinc finger, RING/FYVE/PHD-type
Zm00001d023335	3.53903	-1.81694	0.00199881	0.00587161	10	3622817	3623410	594	-	-	Zinc finger, RING-type||Zinc finger, RING/FYVE/PHD-type
Zm00001d018016	4.73295	-2.2797	1.44608e-22	2.40491e-21	5	212198363	212199559	1197	-	-	Zinc finger, RING-type||Zinc finger, RING/FYVE/PHD-type
Zm00001d009571	4.94416	1.13577	1.49946e-31	3.93242e-30	8	71287101	71293262	5269	-	-	Zinc finger, RING-type||Zinc finger, RING/FYVE/PHD-type
Zm00001d009106	6.02265	-1.1248	0.00445962	0.0121678	8	36619344	36620099	756	-	-	Zinc finger, RING-type||Zinc finger, RING/FYVE/PHD-type
Zm00001d002568	6.91005	3.20173	9.09391e-10	6.17516e-09	2	15589097	15589561	465	-	-	Zinc finger, RING-type||Zinc finger, RING/FYVE/PHD-type
Zm00001d027649	3.70566	1.02585	0.00207574	0.00607463	1	10105590	10109563	3877	-	zf-CHY	Zinc finger, RING-type||Zinc finger, CTCHY-type||Zinc finger, RING/FYVE/PHD-type||Zinc finger, CHY-type||RING-type zinc-finger, LisH dimerisation motif
Zm00001d032810	2.73889	1.225	1.14915e-37	3.95653e-36	1	238936428	238940007	3242	-	-	Zinc finger, RING-type||Zinc finger, CTCHY-type||Zinc finger, RING/FYVE/PHD-type||Zinc finger, CHY-type
Zm00001d017247	3.72578	1.50678	8.91147e-61	6.53826e-59	5	190232645	190237410	2991	-	VWA	Zinc finger, RING-type||VWA-Hint protein, Vwaint domain||Zinc finger, RING/FYVE/PHD-type||von Willebrand factor, type A
Zm00001d025825	4.60405	4.29047	6.29384e-71	6.06077e-69	10	130921096	130929124	2560	-	VWA	Zinc finger, RING-type||VWA-Hint protein, Vwaint domain||von Willebrand factor, type A||Zinc finger, RING/FYVE/PHD-type
Zm00001d020531	5.42038	-1.05306	0.000961526	0.00300015	7	121208571	121213304	3816	cellulose synthase 12	-	Zinc finger, RING-type||Cellulose synthase||Zinc finger, RING/FYVE/PHD-type||Nucleotide-diphospho-sugar transferases||Cellulose synthase, RING-type zinc finger
Zm00001d024520	6.88195	-2.16299	7.07152e-12	5.75565e-11	10	75862661	75864082	1422	-	-	Zinc finger, RING-type, conserved site||Zinc finger, RING-type||Zinc finger, RING/FYVE/PHD-type
Zm00001d002856	3.27243	1.71128	5.84625e-37	1.9497e-35	2	24825537	24826490	954	-	zf-C3HC4	Zinc finger, RING-type, conserved site||Zinc finger, RING-type||Zinc finger, C3HC4 RING-type||Zinc finger, RING/FYVE/PHD-type
Zm00001d052640	5.40908	3.18627	4.40322e-34	1.28368e-32	4	195562366	195563256	891	-	-	Zinc finger, RING-type
Zm00001d052639	3.75617	1.54577	1.98843e-44	8.70361e-43	4	195500434	195501450	1017	-	-	Zinc finger, RING-type
Zm00001d012045	4.57038	2.50179	2.39045e-06	1.1171e-05	8	167198280	167199179	900	-	-	Zinc finger, RING-type
Zm00001d014003	4.40012	-1.52173	0.00125651	0.00383984	5	28273778	28278373	3687	-	-	Zinc finger, RING-CH-type||E3 ubiquitin-protein ligase MARCH-like||Zinc finger, RING/FYVE/PHD-type
Zm00001d046289	6.09915	1.91713	3.92852e-05	0.000155182	9	78457352	78458110	759	-	-	Zinc finger, RING/FYVE/PHD-type||Zinc finger, RING-type||Zinc finger, SWIM-type
Zm00001d044808	4.05681	-3.34894	1.94877e-06	9.21742e-06	9	3063954	3065189	1236	-	-	Zinc finger, RING/FYVE/PHD-type||Zinc finger, RING-type
Zm00001d037945	3.59783	2.30141	6.74831e-84	8.59294e-82	6	143003756	143004352	597	-	-	Zinc finger, RING/FYVE/PHD-type||Zinc finger, RING-type
Zm00001d037943	4.75436	1.21438	1.80581e-05	7.50653e-05	6	142933942	142934535	594	-	-	Zinc finger, RING/FYVE/PHD-type||Zinc finger, RING-type
Zm00001d036306	4.46136	1.22228	4.20339e-09	2.67067e-08	6	83685783	83686856	1074	-	-	Zinc finger, RING/FYVE/PHD-type||Zinc finger, RING-type
Zm00001d029438	3.84911	1.22305	0.017515	0.0411753	1	70501931	70502683	753	-	-	Zinc finger, RING/FYVE/PHD-type||Zinc finger, RING-type
Zm00001d018343	5.45635	2.4521	3.00779e-10	2.13216e-09	5	218910330	218911622	1293	-	-	Zinc finger, RING/FYVE/PHD-type||Zinc finger, RING-type
Zm00001d017678	4.54095	-1.67067	8.43497e-05	0.000317212	5	204090824	204092041	1218	-	-	Zinc finger, RING/FYVE/PHD-type||Zinc finger, RING-type
Zm00001d016164	4.34891	-1.6306	0.00197568	0.00581088	5	147975445	147981136	3774	-	-	Zinc finger, RING/FYVE/PHD-type||Zinc finger, RING-type
Zm00001d011636	4.72281	1.16453	6.91282e-35	2.08229e-33	8	156956138	156961395	2140	-	-	Zinc finger, RING/FYVE/PHD-type||Zinc finger, RING-type
Zm00001d006368	3.66676	1.37539	1.147e-26	2.40115e-25	2	205866818	205869808	1341	-	-	Zinc finger, RING/FYVE/PHD-type||Zinc finger, RING-type
Zm00001d003575	6.52146	-4.12149	9.25523e-06	3.99608e-05	2	48710469	48711552	1084	-	-	Zinc finger, RING/FYVE/PHD-type||Zinc finger, RING-type
Zm00001d002491	5.07287	-1.27949	0.0029738	0.00843033	2	13920511	13921731	1221	-	-	Zinc finger, RING/FYVE/PHD-type||Zinc finger, RING-type
Zm00001d002576	5.67069	1.44004	0.00130427	0.0039734	2	15881659	15882300	642	-	-	Zinc finger, RING/FYVE/PHD-type||Zinc finger, RING-CH-type||Zinc finger, RING-type
Zm00001d050304	4.46429	-1.05819	0.000419	0.00139689	4	80218201	80223483	2003	-	-	Zinc finger, RING/FYVE/PHD-type||Zinc finger, PHD-type, conserved site||BRCT domain||Zinc finger, RING-type||Zinc finger, FYVE/PHD-type||Zinc finger, RING-type, conserved site
Zm00001d031759	5.04987	-1.99282	0.00248358	0.00716184	1	200944200	200947414	2008	-	-	Zinc finger, RING/FYVE/PHD-type||Zinc finger C2H2-type
Zm00001d005250	3.84586	-1.29461	4.82653e-18	6.13824e-17	2	165690684	165696645	4193	cellulose synthase9	-	Zinc finger, RING/FYVE/PHD-type||Nucleotide-diphospho-sugar transferases||Cellulose synthase, RING-type zinc finger||Cellulose synthase
Zm00001d020501	4.27218	-2.36112	0.000583431	0.00189686	7	119464269	119466526	1553	-	IBR	Zinc finger, RING/FYVE/PHD-type||E3 ubiquitin ligase RBR family||Zinc finger, RING-type||Zinc finger, RING-type, conserved site||IBR domain
Zm00001d045309	3.81997	1.06493	1.17968e-36	3.88788e-35	9	18678409	18682507	1888	-	-	Zinc finger, RING/FYVE/PHD-type
Zm00001d013449	5.36596	-1.69697	2.37852e-17	2.88787e-16	5	11834942	11838699	1913	-	zf-RanBP	Zinc finger, RanBP2-type
Zm00001d012529	3.23974	-1.03723	2.18757e-17	2.66442e-16	8	176119291	176123198	3162	-	-	Zinc finger, RanBP2-type
Zm00001d024327	3.77786	-1.12021	4.06147e-20	5.87302e-19	10	64819539	64877233	4451	-	-	Zinc finger, PHD-type, conserved site||Zinc finger, RING/FYVE/PHD-type||Strawberry notch, helicase C domain||Zinc finger, FYVE/PHD-type||Protein strawberry notch||Zinc finger, PHD-type||Zinc finger, PHD-finger||P-loop containing nucleoside triphosphate hydrolase
Zm00001d051981	4.01889	-1.19638	6.98112e-33	1.93282e-31	4	175840987	175846170	3019	C2C2-GATA-transcription factor 4	GATA	Zinc finger, NHR/GATA-type||Zinc finger, GATA-type
Zm00001d040775	3.56198	1.88022	1.04028e-89	1.50498e-87	3	64946021	64948546	1117	C2C2-GATA-transcription factor 27	-	Zinc finger, NHR/GATA-type||Zinc finger, GATA-type
Zm00001d049186	4.5403	1.66439	1.51022e-52	8.57042e-51	4	19702785	19704288	1259	-	zf-MYND	Zinc finger, MYND-type
Zm00001d037252	2.85368	-1.21476	3.13851e-28	7.1165e-27	6	118129957	118140120	5051	LIM-transcription factor 12	LIM	Zinc finger, LIM-type
Zm00001d010785	4.46429	2.31116	0.00229959	0.00667627	8	127752529	127754303	1462	C2C2-GATA-transcription factor 32	GATA	Zinc finger, GATA-type||Zinc finger, NHR/GATA-type
Zm00001d009193	4.61503	1.86226	5.36438e-62	4.10182e-60	8	42033253	42035233	962	C2C2-GATA-transcription factor 2	GATA	Zinc finger, GATA-type||Zinc finger, NHR/GATA-type
Zm00001d022148	4.63723	1.26006	4.21466e-38	1.47084e-36	7	171253896	171257994	2170	fowlpox viral protein homolog1	FYVE	Zinc finger, FYVE-related||Zinc finger, RING/FYVE/PHD-type||Ysc84 actin-binding domain||FYVE zinc finger||Zinc finger, FYVE/PHD-type
Zm00001d048234	4.07083	2.04131	4.89719e-11	3.71692e-10	9	152918931	152921225	1146	-	-	Zinc finger, FYVE/PHD-type||Zinc finger, RING/FYVE/PHD-type
Zm00001d016900	6.66996	1.24974	2.72114e-06	1.2615e-05	5	179634790	179635893	909	-	-	Zinc finger, FYVE/PHD-type||Zinc finger, RING/FYVE/PHD-type
Zm00001d041180	4.89609	-1.00714	0.000133069	0.000484809	3	102996073	102998771	2088	-	-	Zinc finger, FYVE/PHD-type||Zinc finger, PHD-type||Zinc finger, RING/FYVE/PHD-type
Zm00001d053541	4.3274	1.21253	7.43079e-34	2.14e-32	4	233438443	233443072	1895	-	FYVE	Zinc finger, FYVE/PHD-type||FYVE zinc finger||Zinc finger, FYVE-related||Zinc finger, RING/FYVE/PHD-type||Ysc84 actin-binding domain
Zm00001d032999	5.95238	3.75348	1.45831e-261	1.79751e-258	1	246355067	246357254	1958	C2C2-Dof-transcription factor 40	zf-Dof	Zinc finger, Dof-type
Zm00001d043904	4.9647	1.32194	1.51261e-12	1.29836e-11	3	213449817	213451294	1082	C2C2-Dof-transcription factor 4	zf-Dof	Zinc finger, Dof-type
Zm00001d006463	7.37798	-1.84858	0.00151786	0.00456498	2	208994101	208995156	1056	C2C2-Dof-transcription factor 34	zf-Dof	Zinc finger, Dof-type
Zm00001d020837	6.79064	1.70283	9.17837e-07	4.53256e-06	7	134352325	134353122	798	C2C2-Dof-transcription factor 16	zf-Dof	Zinc finger, Dof-type
Zm00001d008812	7.69823	-1.28404	6.64124e-08	3.73653e-07	8	21359783	21360919	1137	C3H-transcription factor 347	-	Zinc finger, CCCH-type
Zm00001d037769	3.44606	1.21885	1.84041e-06	8.74111e-06	6	136802596	136803895	1300	C3H-transcription factor 339	zf-CCCH	Zinc finger, CCCH-type
Zm00001d010380	4.11523	2.95373	2.59659e-37	8.79853e-36	8	112187739	112189008	1270	-	-	Zinc finger, CCCH-type
Zm00001d017700	4.2876	1.25756	1.65583e-15	1.79096e-14	5	204553720	204562336	6488	JUMONJI-transcription factor 15	JmjC	Zinc finger, C5HC2-type||JmjN domain||JmjC domain
Zm00001d015283	3.40977	-3.02379	0.00208902	0.00610983	5	82651101	82653444	1314	-	-	Zinc finger, BED-type||Ribonuclease H-like domain
Zm00001d039649	6.76135	3.74122	0.00340644	0.00953401	3	10367561	10369161	666	-	-	Zinc finger, BED-type
Zm00001d047334	3.22297	-1.99007	4.99742e-45	2.23182e-43	9	126817841	126818518	678	-	-	Zinc finger C2H2-type||Zinc finger, RING/FYVE/PHD-type
Zm00001d020526	4.72233	1.61168	7.97344e-05	0.000300699	7	120918857	120926272	5303	-	-	Zinc finger C2H2-type||Matrin/U1-C-like, C2H2-type zinc finger
Zm00001d020524	4.05681	-1.61954	1.35536e-22	2.26003e-21	7	120895372	120913683	4534	-	-	Zinc finger C2H2-type||Matrin/U1-C-like, C2H2-type zinc finger
Zm00001d000293	3.38068	-2.36653	1.88028e-35	5.87039e-34	B73V4_ctg40	27712	33243	2867	-	-	Zinc finger C2H2-type||Matrin/U1-C-like, C2H2-type zinc finger
Zm00001d035609	5.02361	3.90641	2.89667e-145	1.03792e-142	6	36618623	36619219	597	zinc finger protein5	-	Zinc finger C2H2-type
Zm00001d028667	4.05681	3.83154	3.33178e-171	1.65595e-168	1	42392374	42392922	549	zinc finger protein4	-	Zinc finger C2H2-type
Zm00001d047786	3.17628	1.63764	0.00289454	0.00822304	9	141773136	141773735	600	-	-	Zinc finger C2H2-type
Zm00001d047330	4.18952	-2.25518	9.08902e-53	5.21561e-51	9	126722973	126723694	722	-	-	Zinc finger C2H2-type
Zm00001d045738	3.61359	-2.9172	2.13133e-11	1.66019e-10	9	36130675	36131422	748	-	-	Zinc finger C2H2-type
Zm00001d041332	4.50613	-1.53657	0.0148226	0.0356314	3	112492977	112493612	636	-	-	Zinc finger C2H2-type
Zm00001d038832	4.28052	-1.18177	8.21567e-14	7.78972e-13	6	165376374	165379007	2024	-	-	Zinc finger C2H2-type
Zm00001d031895	4.81812	3.95804	0.000112795	0.000415914	1	205808285	205809544	1260	-	-	Zinc finger C2H2-type
Zm00001d030858	4.52125	2.04806	4.06366e-31	1.04964e-29	1	163697126	163697959	834	-	-	Zinc finger C2H2-type
Zm00001d029584	6.21272	1.51042	0.00128886	0.00392996	1	77937670	77938206	537	-	-	Zinc finger C2H2-type
Zm00001d021386	3.26964	-3.46696	4.22258e-14	4.09953e-13	7	150642387	150642920	534	-	-	Zinc finger C2H2-type
Zm00001d013743	3.30563	-1.64874	0.000201909	0.000711146	5	19054731	19055414	684	-	-	Zinc finger C2H2-type
Zm00001d012092	4.44768	-1.14264	0.0195522	0.0454957	8	168113678	168117049	1319	-	-	Zinc finger C2H2-type
Zm00001d006682	5.40908	1.4759	1.2505e-11	9.94945e-11	2	214231999	214235313	2930	-	-	Zinc finger C2H2-type
Zm00001d005787	4.17188	-3.01888	0.00055856	0.00182157	2	188526504	188526917	414	-	-	Zinc finger C2H2-type
Zm00001d020774	3.0837	-1.22965	0.00014563	0.000525971	7	132034507	132035328	822	-	ZF-HD_dimer	ZF-HD homeobox protein, Cys/His-rich dimerisation domain||Homeobox domain-like||Homeodomain, ZF-HD class
Zm00001d044662	4.17885	3.83745	1.13957e-74	1.2193e-72	3	234295985	234296843	801	ZF-HD-transcription factor 9	ZF-HD_dimer	ZF-HD homeobox protein, Cys/His-rich dimerisation domain
Zm00001d032292	4.52125	-1.45774	0.00130535	0.0039763	1	220640969	220642533	1445	-	-	Zf-FLZ domain
Zm00001d032098	3.38068	-3.43395	2.66423e-16	3.03506e-15	1	212613867	212614897	928	-	-	Zf-FLZ domain
Zm00001d027932	5.11465	-5.80414	2.33622e-20	3.43303e-19	1	17929504	17930569	920	-	-	Zf-FLZ domain
Zm00001d026028	3.60862	-5.03031	0.017504	0.0411557	10	136365019	136365309	291	-	-	Zf-FLZ domain
Zm00001d038657	4.148	1.2322	1.4138e-33	4.02644e-32	6	161938045	161943212	3685	-	-	Zeta toxin domain||P-loop containing nucleoside triphosphate hydrolase
Zm00001d011602	5.20906	1.22465	9.96275e-13	8.67728e-12	8	155605254	155612415	4575	-	YTH	YTH domain
Zm00001d004726	5.84385	-1.39177	0.000995582	0.00309668	2	134103614	134108603	1275	-	YTH	YTH domain
Zm00001d031227	4.15233	1.07003	7.48967e-26	1.49867e-24	1	182704313	182705449	892	-	-	Yippee/Mis18/Cereblon||Yippee domain
Zm00001d020160	3.37325	1.26004	0.00562182	0.0150066	7	96515023	96521470	751	-	-	Yippee/Mis18/Cereblon||Yippee domain
Zm00001d010586	4.6067	-1.49926	0.0180338	0.0422979	8	121034171	121034963	719	-	-	YbhB/YbcL||Phosphatidylethanolamine-binding protein
Zm00001d033508	4.21585	2.60511	0.00317226	0.00893456	1	264932858	264936252	522	C2C2-YABBY-transcription factor 12	YABBY	YABBY protein||High mobility group box domain
Zm00001d044872	6.6151	4.48134	2.34031e-07	1.23699e-06	9	5980642	5983323	1569	-	-	Xyloglucan fucosyltransferase
Zm00001d025547	6.06626	2.84851	0.0203787	0.0472229	10	121886003	121888304	2088	-	-	Xyloglucan fucosyltransferase
Zm00001d018716	6.31233	2.34155	7.26292e-121	1.79046e-118	7	3035471	3037392	1840	-	-	Xyloglucan fucosyltransferase
Zm00001d047970	4.58907	-1.88216	0.00354168	0.00987629	9	146682816	146686329	1345	-	-	Xyloglucan endotransglucosylase/hydrolase||Xyloglucan endo-transglycosylase, C-terminal||Glycoside hydrolase family 16||Concanavalin A-like lectin/glucanase domain
Zm00001d017869	3.87072	-1.55335	3.90838e-13	3.53187e-12	5	209156904	209161914	4986	-	-	Xylanase inhibitor, N-terminal||Xylanase inhibitor, C-terminal||Aspartic peptidase domain||Aspartic peptidase, active site||Peptidase family A1 domain||Aspartic peptidase A1 family
Zm00001d051693	2.87977	-7.32417	1.20587e-10	8.84734e-10	4	166937912	166939656	1648	-	-	Xylanase inhibitor, C-terminal||Aspartic peptidase domain||Xylanase inhibitor, N-terminal||Aspartic peptidase A1 family||Peptidase family A1 domain
Zm00001d049324	4.66636	-4.9971	0.00708208	0.018471	4	26332755	26337307	2449	-	-	Xanthine/uracil/vitamin C permease||ABC transporter type 1, transmembrane domain MetI-like
Zm00001d021519	6.52146	-2.27308	7.7225e-05	0.000291986	7	154989542	154995305	2715	-	-	Xanthine/uracil/vitamin C permease
Zm00001d012935	3.99122	-1.21201	3.47628e-14	3.39421e-13	5	2204320	2225211	2201	-	-	Xanthine/uracil/vitamin C permease
Zm00001d021690	5.49149	2.08174	1.0879e-08	6.63831e-08	7	160256705	160259195	2120	-	Glyco_hydro_17	X8 domain||Glycoside hydrolase superfamily||Glycoside hydrolase family 17
Zm00001d046155	5.59739	-1.82698	0.00513563	0.0138189	9	67848898	67852807	1830	-	-	X8 domain
Zm00001d007864	4.28052	-1.77208	0.000382474	0.00128429	2	241250798	241252215	892	-	-	X8 domain
Zm00001d004933	5.40908	-2.85126	3.95247e-06	1.79242e-05	2	149548555	149551030	1613	-	-	X8 domain
Zm00001d024376	4.63965	-1.42735	1.56849e-36	5.13633e-35	10	67963922	67964857	936	WRKY-transcription factor 67	WRKY	WRKY domain||Zn-cluster domain
Zm00001d026252	4.95376	1.8943	1.4428e-54	8.75196e-53	10	142052895	142054459	1288	WRKY-transcription factor 14	WRKY	WRKY domain||Zn-cluster domain
Zm00001d011496	3.85397	1.39773	1.39009e-08	8.38268e-08	8	152419720	152421768	1357	WRKY-transcription factor 86	WRKY	WRKY domain
Zm00001d011237	3.52423	3.51386	0	0	8	144154120	144155223	1029	WRKY-transcription factor 84	WRKY	WRKY domain
Zm00001d043060	6.08522	-1.8992	6.067e-05	0.000233256	3	187829245	187830523	1067	WRKY-transcription factor 81	WRKY	WRKY domain
Zm00001d008793	5.54087	-3.79769	1.81995e-83	2.29843e-81	8	20528476	20529755	965	WRKY-transcription factor 80	WRKY	WRKY domain
Zm00001d053369	4.63822	1.54965	4.4332e-71	4.29589e-69	4	227812359	227814181	1585	WRKY-transcription factor 8	WRKY	WRKY domain
Zm00001d052355	4.56502	-3.78566	1.605e-27	3.52015e-26	4	188043994	188045262	1125	WRKY-transcription factor 77	WRKY	WRKY domain
Zm00001d009595	4.64191	1.54563	1.64297e-18	2.15347e-17	8	72169414	72173597	2358	WRKY-transcription factor 69	WRKY	WRKY domain
Zm00001d011133	3.30009	-1.06867	1.89828e-06	9.00622e-06	8	140010389	140011159	591	WRKY-transcription factor 68	WRKY	WRKY domain
Zm00001d047574	3.56909	-1.32161	1.35443e-06	6.53977e-06	9	136088982	136094529	3988	WRKY-transcription factor 65	WRKY	WRKY domain
Zm00001d020881	3.36273	1.10831	3.38757e-10	2.38928e-09	7	135317302	135321287	2816	WRKY-transcription factor 52	WRKY	WRKY domain
Zm00001d008578	4.21585	2.28331	3.66128e-58	2.48507e-56	8	13459466	13460938	1327	WRKY-transcription factor 49	WRKY	WRKY domain
Zm00001d010617	3.74012	-3.73601	3.93042e-15	4.12942e-14	8	122038132	122039596	1244	WRKY-transcription factor 44	WRKY	WRKY domain
Zm00001d049173	4.18249	1.07556	1.20735e-16	1.40819e-15	4	19025176	19028095	1188	WRKY-transcription factor 36	WRKY	WRKY domain
Zm00001d016052	5.95238	1.97706	1.16943e-89	1.67609e-87	5	141693514	141695426	1913	WRKY-transcription factor 2	WRKY	WRKY domain
Zm00001d008190	3.30251	-1.47947	1.09428e-52	6.25608e-51	8	774348	784221	1839	WRKY-transcription factor 18	WRKY	WRKY domain
Zm00001d046805	4.4677	-1.37599	0.00201279	0.00590761	9	106603130	106604806	1426	WRKY-transcription factor 124	WRKY	WRKY domain
Zm00001d041958	4.57038	6.89347	6.73152e-21	1.02032e-19	3	145661117	145663100	1596	WRKY-transcription factor 120	WRKY	WRKY domain
Zm00001d036726	8.20603	-2.34583	0.000543879	0.00177746	6	99175591	99177057	1304	WRKY-transcription factor 114	WRKY	WRKY domain
Zm00001d007329	4.20433	1.39893	1.64019e-20	2.42875e-19	2	228732533	228737268	1011	WRKY-transcription factor 108	WRKY	WRKY domain
Zm00001d036244	7.69823	-4.20753	0.000104104	0.000385803	6	79398326	79399773	1101	-	WRKY	WRKY domain
Zm00001d033189	6.52813	1.03888	0.00159213	0.00477299	1	253284685	253287730	1654	-	-	WIYLD domain
Zm00001d004689	4.52659	3.64459	4.19881e-09	2.66879e-08	2	131242393	131243911	1440	herbicide safener binding protein1	-	Winged helix-turn-helix DNA-binding domain||O-methyltransferase COMT-type||S-adenosyl-L-methionine-dependent methyltransferase||O-methyltransferase, family 2||Plant methyltransferase dimerisation
Zm00001d052684	4.17188	1.23097	6.70981e-05	0.000256434	4	197342659	197344357	1121	-	-	Winged helix-turn-helix DNA-binding domain||O-methyltransferase COMT-type||S-adenosyl-L-methionine-dependent methyltransferase||O-methyltransferase, family 2||Plant methyltransferase dimerisation
Zm00001d021491	4.97018	1.02141	6.25511e-06	2.75674e-05	7	153938883	153943526	3823	-	NB-ARC	Winged helix-turn-helix DNA-binding domain||NB-ARC||Leucine-rich repeat domain, L domain-like||P-loop containing nucleoside triphosphate hydrolase
Zm00001d008289	3.3371	-1.42168	4.67398e-23	7.97059e-22	8	4168577	4182179	7070	-	-	Winged helix-turn-helix DNA-binding domain||Lupus La protein||La-type HTH domain||Protein of unknown function DM15
Zm00001d031736	3.47222	-1.63937	6.7694e-08	3.80516e-07	1	200197812	200199489	1586	HSF-transcription factor 8	HSF_DNA-bind	Winged helix-turn-helix DNA-binding domain||Heat shock transcription factor family||Heat shock factor (HSF)-type, DNA-binding
Zm00001d013951	3.69886	-1.42041	0.00505722	0.0136317	5	26015245	26022791	807	-	-	Winged helix-turn-helix DNA-binding domain
Zm00001d031674	4.3274	-1.80618	9.82617e-36	3.11196e-34	1	198267827	198271992	2767	-	HGTP_anticodon	WHEP-TRS domain||Glycyl-tRNA synthetase-like core domain||Anticodon-binding||Aminoacyl-tRNA synthetase, class II (G/ P/ S/T)||Glycyl-tRNA synthetase||Aminoacyl-tRNA synthetase, class II||Glycyl-tRNA synthetase/DNA polymerase subunit gamma-2
Zm00001d034616	3.08521	-1.2641	3.16953e-18	4.08658e-17	1	297863276	297876107	6696	-	-	WH2 domain||SCAR/WAVE family
Zm00001d010850	5.28634	-1.29279	2.47779e-15	2.64106e-14	8	130351343	130365339	2050	-	-	WD40-repeat-containing domain||WD40/YVTN repeat-like-containing domain||WD40 repeat||Histone-binding protein RBBP4, N-terminal
Zm00001d033933	4.36066	-1.34449	9.23618e-10	6.26349e-09	1	278902031	278907452	1575	-	-	WD40-repeat-containing domain||WD40/YVTN repeat-like-containing domain||Six-bladed beta-propeller, TolB-like||WD40 repeat
Zm00001d048512	3.86652	-1.13663	4.36806e-06	1.96729e-05	9	157597278	157604842	5676	-	-	WD40-repeat-containing domain||WD40 repeat, conserved site||WD40/YVTN repeat-like-containing domain||WD40 repeat
Zm00001d033244	3.56909	-1.27419	8.60593e-07	4.26285e-06	1	255748790	255757682	6087	-	WD40	WD40-repeat-containing domain||Six-bladed beta-propeller, TolB-like||WD40/YVTN repeat-like-containing domain||WD40 repeat, conserved site||G-protein beta WD-40 repeat||WD40 repeat
Zm00001d022614	3.65186	-1.43171	1.65147e-05	6.90129e-05	7	181107203	181114528	4921	-	-	WD40-repeat-containing domain||Six-bladed beta-propeller, TolB-like||WD40/YVTN repeat-like-containing domain||G-protein beta WD-40 repeat||WD40 repeat, conserved site||Histone-binding protein RBBP4, N-terminal||WD40 repeat
Zm00001d033247	4.0907	-1.02353	3.44439e-14	3.36628e-13	1	255988480	256003180	3044	-	WD40	WD40-repeat-containing domain||G-protein beta WD-40 repeat||WD40 repeat, conserved site||WD40/YVTN repeat-like-containing domain||WD40 repeat||Histone-binding protein RBBP4, N-terminal
Zm00001d047382	6.52509	1.03612	1.7511e-24	3.22534e-23	9	128261281	128263941	1824	plasmacytoma 326 homolog	-	WD40/YVTN repeat-like-containing domain||WD40-repeat-containing domain||WD40 repeat
Zm00001d044193	5.39593	-1.18596	5.23971e-11	3.96614e-10	3	221614693	221628450	6219	-	-	WD40/YVTN repeat-like-containing domain||WD40-repeat-containing domain||WD40 repeat
Zm00001d043239	3.85397	1.18053	3.81677e-48	1.88786e-46	3	192795025	192801090	4435	autophagy18f	-	WD40/YVTN repeat-like-containing domain||WD40-repeat-containing domain||Breast carcinoma amplified sequence 3||Quinoprotein alcohol dehydrogenase-like superfamily||WD40 repeat
Zm00001d043423	4.81928	-5.40691	0.000980566	0.0030546	3	199284014	199285462	1305	-	TCP	WD40/YVTN repeat-like-containing domain||Transcription factor TCP subgroup||Transcription factor, TCP
Zm00001d022058	5.95238	-1.56564	0.000258829	0.000895859	7	169129113	169141957	1755	-	WD40	WD40/YVTN repeat-like-containing domain||Six-bladed beta-propeller, TolB-like||WD40-repeat-containing domain||WD40 repeat, conserved site||NLE||G-protein beta WD-40 repeat||WD40 repeat||WD repeat WDR12/Ytm1
Zm00001d043278	4.05681	2.26958	8.02876e-08	4.47309e-07	3	194238970	194242113	2211	-	-	WD40/YVTN repeat-like-containing domain||Protein of unknown function DUF966
Zm00001d004931	6.88195	-1.95543	0.00147027	0.00443529	2	149353232	149355845	2347	-	HMA	WD40/YVTN repeat-like-containing domain||Heavy metal-associated domain, HMA
Zm00001d022527	3.70124	-1.36409	1.45593e-20	2.16423e-19	7	179354527	179370377	7177	-	-	WD40/YVTN repeat-like-containing domain
Zm00001d044116	4.21656	-2.8132	2.94815e-05	0.000118724	3	219691690	219699173	1382	-	WD40	WD40 repeat||WD40-repeat-containing domain||WD40/YVTN repeat-like-containing domain||G-protein beta WD-40 repeat
Zm00001d052383	3.38068	-2.92081	2.15384e-08	1.2705e-07	4	188784747	188785909	761	-	WD40	WD40 repeat||WD40-repeat-containing domain||G-protein beta WD-40 repeat||WD40/YVTN repeat-like-containing domain
Zm00001d002641	4.5583	1.38274	0.000131609	0.000480003	2	17744486	17748716	3624	-	WD40	WD40 repeat||WD40-repeat-containing domain||G-protein beta WD-40 repeat||WD40 repeat, conserved site||WD40/YVTN repeat-like-containing domain
Zm00001d036709	5.02361	-1.15736	0.00128456	0.00391839	6	98288331	98289311	981	-	WD40	WD40 repeat||WD40-repeat-containing domain||G-protein beta WD-40 repeat||WD40 repeat, conserved site
Zm00001d009480	4.80269	-1.52694	2.98055e-57	1.97943e-55	8	66824808	66826892	1320	receptor for activated C kinase2	WD40	WD40 repeat||WD40/YVTN repeat-like-containing domain||G-protein beta WD-40 repeat||WD40 repeat, conserved site||WD40-repeat-containing domain
Zm00001d030584	4.82594	-1.04426	7.25816e-08	4.06285e-07	1	146389914	146397654	1990	-	-	WD40 repeat||WD40/YVTN repeat-like-containing domain||Cmr1/WDR76||WD40-repeat-containing domain
Zm00001d033849	4.85727	-2.02591	0.000113595	0.00041866	1	275752027	275757102	1502	-	WD40	WD40 repeat||WD40 repeat, conserved site||G-protein beta WD-40 repeat||WD40/YVTN repeat-like-containing domain||WD40-repeat-containing domain
Zm00001d016193	3.63293	-7.94315	2.6933e-16	3.06591e-15	5	149830371	149856132	1978	-	Motile_Sperm	WD40 repeat||Immunoglobulin-like fold||WD40-repeat-containing domain||PapD-like||WD40 repeat, conserved site||Major sperm protein (MSP) domain||WD40/YVTN repeat-like-containing domain
Zm00001d038923	3.99622	-1.32553	3.27745e-36	1.05864e-34	6	167106090	167108422	1343	receptor for activated C kinase1	WD40	WD40 repeat||G-protein beta WD-40 repeat||WD40/YVTN repeat-like-containing domain||WD40 repeat, conserved site||WD40-repeat-containing domain
Zm00001d024698	3.88857	-1.142	2.17132e-13	1.99848e-12	10	83962005	83966353	1969	fertilization independent endosperm2	-	WD40 repeat||G-protein beta WD-40 repeat||WD40/YVTN repeat-like-containing domain||WD40 repeat, conserved site||WD40-repeat-containing domain
Zm00001d033422	5.20969	-1.42115	5.16258e-43	2.14358e-41	1	262592398	262598732	6231	GTP binding protein2	WD40	WD40 repeat||G-protein beta WD-40 repeat||WD40 repeat, conserved site||WD40-repeat-containing domain||Guanine nucleotide-binding protein, beta subunit||G-protein, beta subunit||WD40/YVTN repeat-like-containing domain||Six-bladed beta-propeller, TolB-like||-
Zm00001d031041	3.04321	-1.33295	6.021e-29	1.43161e-27	1	174748246	174754584	4575	-	-	WD40 repeat||Bulb-type lectin domain||Quinoprotein amine dehydrogenase, beta chain-like||WD40-repeat-containing domain||WD40/YVTN repeat-like-containing domain
Zm00001d052072	3.49669	-1.01979	7.27386e-07	3.63634e-06	4	178595993	178607864	8387	-	-	WD40 repeat||Anaphase-promoting complex subunit 4, WD40 domain||WD40/YVTN repeat-like-containing domain||Anaphase-promoting complex subunit 4||WD40-repeat-containing domain||Anaphase-promoting complex subunit 4 long domain
Zm00001d025820	3.26406	-1.24646	1.07401e-05	4.59981e-05	10	130664658	130670443	5190	-	-	WD40 repeat||Anaphase-promoting complex subunit 4, WD40 domain||WD40 repeat, conserved site||WD40/YVTN repeat-like-containing domain||WD40-repeat-containing domain
Zm00001d033284	4.73295	-5.00011	5.4731e-13	4.87297e-12	1	257409781	257411752	1195	-	DUF6	WAT1-related protein||EamA domain
Zm00001d002893	4.07136	4.3893	5.21566e-19	7.04296e-18	2	26045493	26048383	1756	-	DUF6	WAT1-related protein||EamA domain
Zm00001d011627	4.50613	-2.49388	0.00405557	0.0111563	8	156545681	156548901	837	-	-	Wall-associated receptor kinase, galacturonan-binding domain||Wall-associated receptor kinase, C-terminal
Zm00001d017264	5.53403	-2.12406	0.000268565	0.000927264	5	191017386	191020103	2505	-	Pkinase	Wall-associated receptor kinase, galacturonan-binding domain||Protein kinase-like domain||EGF-type aspartate/asparagine hydroxylation site||Serine/threonine-protein kinase, active site||EGF-like calcium-binding, conserved site||Protein kinase domain||EGF-like calcium-binding domain||Protein kinase, ATP binding site||EGF-like domain
Zm00001d035343	4.99962	-5.24661	0.00176281	0.00523223	6	22590673	22592360	1168	-	-	Wall-associated receptor kinase, galacturonan-binding domain
Zm00001d029950	4.94288	-4.48683	2.38238e-08	1.39861e-07	1	96145951	96147477	1429	-	-	Wall-associated receptor kinase, galacturonan-binding domain
Zm00001d024886	3.38068	2.31323	0.0204299	0.0473272	10	92761097	92763080	1814	-	VWA	VWA-Hint protein, Vwaint domain||von Willebrand factor, type A
Zm00001d047591	4.50613	1.44523	6.3894e-14	6.1051e-13	9	136547131	136547676	546	-	-	VQ
Zm00001d046961	5.32224	1.23768	1.41926e-26	2.95503e-25	9	113240979	113241680	702	-	-	VQ
Zm00001d045300	5.33871	4.36669	5.58661e-07	2.82957e-06	9	18401809	18402272	464	-	-	VQ
Zm00001d044027	3.44956	1.30737	2.71849e-42	1.11545e-40	3	217222683	217222955	273	-	-	VQ
Zm00001d036893	5.00626	2.31	1.02764e-05	4.41164e-05	6	105794357	105795004	648	-	-	VQ
Zm00001d033389	5.60314	-1.32086	3.89894e-11	2.98054e-10	1	261380066	261380422	357	-	-	VQ
Zm00001d023269	5.6635	-2.49327	8.0429e-05	0.000303245	10	1698336	1698995	660	-	-	VQ
Zm00001d022191	4.0824	1.05245	9.78112e-12	7.86754e-11	7	172373896	172374582	687	-	-	VQ
Zm00001d015397	4.00962	1.21102	7.93947e-33	2.19618e-31	5	88306260	88306964	705	-	-	VQ
Zm00001d003743	3.67677	-1.41069	0.000409234	0.00136744	2	57065505	57066452	948	-	-	VQ
Zm00001d004639	2.98355	-1.56305	1.94225e-20	2.86092e-19	2	124625290	124626984	1334	-	-	von Willebrand factor, type A||Sec23/Sec24, trunk domain||Zinc finger, Sec23/Sec24-type
Zm00001d038475	3.9249	-1.83389	1.22684e-15	1.33966e-14	6	158240771	158284439	17338	ribosome export associated1	AAA_5	von Willebrand factor, type A||P-loop containing nucleoside triphosphate hydrolase||ATPase, dynein-related, AAA domain||Midasin||AAA+ ATPase domain
Zm00001d009705	6.08522	-3.02615	9.85208e-72	9.79329e-70	8	76823614	76825895	2188	-	C4dic_mal_tran	Voltage-dependent anion channel
Zm00001d018738	3.51034	2.27839	3.82709e-11	2.9278e-10	7	3653618	3654109	492	pathogenesis related protein4	SCP	Ves allergen||Cysteine-rich secretory protein, allergen V5/Tpx-1-related||CAP domain||Allergen V5/Tpx-1-related, conserved site||Pathogenesis-related protein 1-like, SCP domain
Zm00001d036107	3.66972	1.24871	6.17776e-10	4.27504e-09	6	72485617	72487228	1284	-	-	Vegetative storage protein/acid phosphatase||HAD-like domain||Acid phosphatase, class B-like||Acid phosphatase, plant
Zm00001d046540	3.18156	1.55689	1.21467e-11	9.68188e-11	9	94826683	94831760	4399	-	C2	VASt domain||C2 domain||GRAM domain
Zm00001d021900	4.57969	3.86745	1.8919e-19	2.60728e-18	7	165631367	165634363	2326	-	-	Vacuolar protein sorting-associated protein 62
Zm00001d011387	3.3098	-1.04435	1.05139e-06	5.14833e-06	8	149262980	149266214	1017	-	-	Uroporphyrinogen decarboxylase (URO-D)
Zm00001d011386	5.87832	-1.61949	1.94138e-14	1.94232e-13	8	149257114	149261860	2771	-	-	Uroporphyrinogen decarboxylase (URO-D)
Zm00001d042005	4.25198	-1.19193	1.09664e-24	2.04682e-23	3	147031216	147034710	2142	-	AA_kinase	Uridylate kinase, bacteria||Aspartate/glutamate/uridylate kinase
Zm00001d035214	3.60202	-3.42378	3.58599e-10	2.52404e-09	6	10070049	10071716	1505	GRMZM2G055238	-	Ureide permease, plant||Ureide permease
Zm00001d023720	4.05681	-2.93569	3.37742e-10	2.38322e-09	10	16779779	16781690	1585	-	-	Ureide permease, plant||Ureide permease
Zm00001d010385	4.73295	-2.0549	9.6384e-50	4.96668e-48	8	112506767	112508303	1453	-	-	Upstream of FLC||Protein of unknown function DUF966
Zm00001d023830	5.22357	1.22465	1.45926e-49	7.49453e-48	10	23731692	23733983	1103	-	Usp	Universal stress protein A||Rossmann-like alpha/beta/alpha sandwich fold||UspA
Zm00001d030004	3.77216	-1.58519	5.35502e-20	7.70737e-19	1	98579791	98580687	897	-	-	Uncharacterised protein family UPF0503
Zm00001d006904	3.89257	-1.18911	5.24607e-12	4.30628e-11	2	219065492	219065887	396	-	-	Uncharacterised protein family UPF0434/Trm112
Zm00001d014744	3.87072	-3.47328	0.00224264	0.00652075	5	61241812	61243221	1032	-	-	Uncharacterised protein family UPF0114
Zm00001d015477	5.21716	1.03289	5.62385e-14	5.39704e-13	5	92669605	92675745	2421	-	-	Uncharacterised domain Wax2, C-terminal||NAD(P)-binding domain||Fatty acid hydroxylase
Zm00001d012204	4.29277	1.18452	6.19412e-14	5.92586e-13	8	170042407	170043615	1209	-	-	Uncharacterised conserved protein UCP031277
Zm00001d050287	4.81812	1.03956	3.83743e-07	1.98391e-06	4	78898312	78909395	5748	-	Peptidase_C48	Ulp1 protease family, C-terminal catalytic domain||P-loop containing nucleoside triphosphate hydrolase||DNA helicase Pif1-like||Helitron helicase-like domain
Zm00001d000237	4.48363	4.49329	4.49351e-43	1.87372e-41	B73V4_ctg44	71975	73515	1541	cis-zeatin O-glucosyltransferase1	UDPGT	UDP-glycosyltransferase family, conserved site||UDP-glucuronosyl/UDP-glucosyltransferase
Zm00001d052492	3.50631	2.46937	0.00234268	0.00678637	4	191250808	191252184	1377	-	UDPGT	UDP-glycosyltransferase family, conserved site||UDP-glucuronosyl/UDP-glucosyltransferase
Zm00001d034067	6.94357	1.01473	0.00479514	0.0129905	1	283065588	283066967	1380	-	UDPGT	UDP-glycosyltransferase family, conserved site||UDP-glucuronosyl/UDP-glucosyltransferase
Zm00001d032222	3.04958	-4.91884	0	0	1	217812762	217822354	1646	-	UDPGT	UDP-glycosyltransferase family, conserved site||UDP-glucuronosyl/UDP-glucosyltransferase
Zm00001d021576	3.76837	-1.58435	0.00075933	0.00241923	7	156641990	156643471	1482	-	UDPGT	UDP-glycosyltransferase family, conserved site||UDP-glucuronosyl/UDP-glucosyltransferase
Zm00001d016942	5.35065	1.73372	1.01234e-35	3.20278e-34	5	180644525	180646456	1848	-	UDPGT	UDP-glycosyltransferase family, conserved site||UDP-glucuronosyl/UDP-glucosyltransferase
Zm00001d015623	3.26073	-2.12204	3.70443e-05	0.000146989	5	101918442	101919917	1476	-	UDPGT	UDP-glycosyltransferase family, conserved site||UDP-glucuronosyl/UDP-glucosyltransferase
Zm00001d012335	5.40908	3.6108	0.015235	0.0364917	8	172652749	172654298	1550	cis-zeatin O-glucosyltransferase2	UDPGT	UDP-glucuronosyl/UDP-glucosyltransferase||UDP-glycosyltransferase family, conserved site
Zm00001d045055	3.92381	-1.77182	3.99401e-08	2.29276e-07	9	11218973	11220493	1521	bronze1	UDPGT	UDP-glucuronosyl/UDP-glucosyltransferase||UDP-glycosyltransferase family, conserved site
Zm00001d052209	4.56502	1.24803	4.87939e-19	6.60046e-18	4	183315220	183317096	1745	-	UDPGT	UDP-glucuronosyl/UDP-glucosyltransferase||UDP-glycosyltransferase family, conserved site
Zm00001d044106	4.72144	1.15171	1.96682e-21	3.08592e-20	3	219392311	219393785	1425	-	UDPGT	UDP-glucuronosyl/UDP-glucosyltransferase||UDP-glycosyltransferase family, conserved site
Zm00001d043544	4.81812	1.57146	4.7326e-64	3.76835e-62	3	203516952	203538454	7481	-	UDPGT	UDP-glucuronosyl/UDP-glucosyltransferase||UDP-glycosyltransferase family, conserved site
Zm00001d041763	3.75469	-2.83034	5.59286e-11	4.22722e-10	3	136454209	136455684	1476	-	UDPGT	UDP-glucuronosyl/UDP-glucosyltransferase||UDP-glycosyltransferase family, conserved site
Zm00001d039891	4.5403	-1.8259	0.00124948	0.00382012	3	18182217	18183569	1353	-	UDPGT	UDP-glucuronosyl/UDP-glucosyltransferase||UDP-glycosyltransferase family, conserved site
Zm00001d039643	4.40247	-2.22887	1.35987e-34	4.04873e-33	3	9986629	9988206	1578	-	UDPGT	UDP-glucuronosyl/UDP-glucosyltransferase||UDP-glycosyltransferase family, conserved site
Zm00001d029620	3.07669	-1.65655	7.55738e-80	9.0615e-78	1	79984693	79986558	1708	-	UDPGT	UDP-glucuronosyl/UDP-glucosyltransferase||UDP-glycosyltransferase family, conserved site
Zm00001d025037	5.02361	-2.74772	0.000688824	0.00221197	10	100955562	100957474	1682	-	UDPGT	UDP-glucuronosyl/UDP-glucosyltransferase||UDP-glycosyltransferase family, conserved site
Zm00001d025036	5.40908	-3.90801	1.35239e-07	7.34081e-07	10	100773356	100775278	1525	-	UDPGT	UDP-glucuronosyl/UDP-glucosyltransferase||UDP-glycosyltransferase family, conserved site
Zm00001d022467	3.20783	2.43568	0.00936516	0.0236528	7	178218340	178219782	1443	-	UDPGT	UDP-glucuronosyl/UDP-glucosyltransferase||UDP-glycosyltransferase family, conserved site
Zm00001d021168	4.26221	1.24712	1.89209e-25	3.69017e-24	7	144743120	144744903	1668	-	UDPGT	UDP-glucuronosyl/UDP-glucosyltransferase||UDP-glycosyltransferase family, conserved site
Zm00001d020337	5.96817	1.07773	0.0162183	0.0385385	7	107214969	107216447	1479	-	UDPGT	UDP-glucuronosyl/UDP-glucosyltransferase||UDP-glycosyltransferase family, conserved site
Zm00001d005688	4.73295	2.03358	1.37358e-09	9.17558e-09	2	183498578	183506789	1605	-	UDPGT	UDP-glucuronosyl/UDP-glucosyltransferase||UDP-glycosyltransferase family, conserved site
Zm00001d004187	5.04987	3.09656	1.13725e-28	2.65287e-27	2	90014009	90015460	1452	-	UDPGT	UDP-glucuronosyl/UDP-glucosyltransferase||UDP-glycosyltransferase family, conserved site
Zm00001d003102	3.46127	1.7624	1.0933e-39	4.10353e-38	2	32088958	32090373	1416	-	UDPGT	UDP-glucuronosyl/UDP-glucosyltransferase||UDP-glycosyltransferase family, conserved site
Zm00001d042740	4.90381	1.22047	8.83404e-43	3.63932e-41	3	178593832	178600238	2871	-	UDPGT	UDP-glucuronosyl/UDP-glucosyltransferase
Zm00001d041328	11.1037	-3.15433	4.03813e-05	0.000159369	3	112409894	112410839	783	-	-	UDP-glucuronosyl/UDP-glucosyltransferase
Zm00001d037630	4.15053	1.12712	0.0189582	0.0442486	6	132423018	132424529	1134	-	-	UDP-glucuronosyl/UDP-glucosyltransferase
Zm00001d026512	3.71532	2.286	0.0152571	0.0365419	10	147430706	147433738	1038	-	-	UDP-glucuronosyl/UDP-glucosyltransferase
Zm00001d016415	4.9647	-3.23833	0.00130647	0.00397932	5	161595325	161596749	864	-	-	UDP-glucuronosyl/UDP-glucosyltransferase
Zm00001d020093	3.21957	1.05546	1.06856e-06	5.2266e-06	7	91456986	91467926	1388	-	-	UDP-glucose 4-epimerase||NAD(P)-binding domain
Zm00001d005598	3.42779	-4.8797	0.00854742	0.0218218	2	180222268	180234088	1580	-	-	UDP-glucose 4-epimerase||NAD(P)-binding domain
Zm00001d006000	3.27075	2.45527	0.0187251	0.0437695	2	195046144	195046701	558	-	ubiquitin	Ubiquitin-related domain||Ubiquitin domain
Zm00001d024239	4.56502	1.14048	2.74836e-36	8.91481e-35	10	59002720	59005171	1012	autophagy8d	-	Ubiquitin-related domain||Autophagy protein Atg8 ubiquitin-like
Zm00001d005532	8.02796	1.182	1.74965e-06	8.3293e-06	2	177521140	177524929	3195	-	UQ_con	Ubiquitin-conjugating enzyme, active site||Ubiquitin-conjugating enzyme E2||Ubiquitin-conjugating enzyme/RWD-like
Zm00001d019981	4.70121	1.03076	1.40118e-23	2.46445e-22	7	81821997	81825706	2804	-	UQ_con	Ubiquitin-conjugating enzyme E2||Ubiquitin-conjugating enzyme, active site||Ubiquitin-conjugating enzyme/RWD-like
Zm00001d031587	5.67537	1.2566	6.8626e-08	3.85334e-07	1	195526969	195533151	5076	-	UCH	Ubiquitin specific protease, conserved site||Zinc finger, UBP-type||Peptidase C19, ubiquitin carboxyl-terminal hydrolase||Zinc finger, RING/FYVE/PHD-type||Ubiquitin specific protease domain
Zm00001d033297	3.77216	-1.10136	8.98819e-29	2.11106e-27	1	258038207	258048636	9272	LIM-transcription factor 5	LIM	Ubiquitin interacting motif||Protein DA1-like||Zinc finger, LIM-type
Zm00001d044844	3.95968	1.64869	6.2101e-17	7.33944e-16	9	4962424	4965816	1215	-	-	Ubiquitin domain||Ubiquitin-related domain||Membrane-anchored ubiquitin-fold protein
Zm00001d052733	4.90381	1.02395	2.09192e-07	1.11181e-06	4	199294141	199296531	2174	-	ubiquitin	Ubiquitin domain||BAG domain||Ubiquitin-related domain
Zm00001d027999	5.67537	-1.46635	0.000313695	0.0010686	1	19906136	19909038	1697	-	UbiA	UbiA prenyltransferase family||2-carboxy-1,4-naphthoquinone phytyltransferase
Zm00001d004723	4.57038	-1.3164	0.021494	0.0494873	2	133865928	133868734	1620	-	-	UBA-like||RNA-binding domain, S1||Translation elongation factor EFTs/EF1B||Translation elongation factor Ts, conserved site||Translation elongation factor EFTs/EF1B, dimerisation||S1 domain||Nucleic acid-binding, OB-fold
Zm00001d019200	5.13347	-1.07622	0.00781949	0.0201824	7	21528531	21530144	1614	-	-	U3 small nucleolar RNA-associated protein 15, C-terminal||WD40 repeat||WD40/YVTN repeat-like-containing domain||WD40-repeat-containing domain
Zm00001d016501	4.58907	1.44624	1.34027e-39	5.01219e-38	5	165008348	165012519	1795	-	U-box	U box domain||Zinc finger, RING/FYVE/PHD-type||Armadillo-type fold||Armadillo-like helical||Armadillo
Zm00001d002498	3.96197	8.37505	0	0	2	14080929	14082176	1248	-	U-box	U box domain||Zinc finger, RING/FYVE/PHD-type||Armadillo-type fold||Armadillo-like helical
Zm00001d030251	7.43749	2.7789	0.000135393	0.000492405	1	116811699	116813033	1335	-	U-box	U box domain||Armadillo-type fold||Armadillo-like helical||Zinc finger, RING/FYVE/PHD-type
Zm00001d017671	5.08854	3.40476	0.0186134	0.0435347	5	203614656	203615933	1278	-	U-box	U box domain||Armadillo-type fold||Armadillo-like helical||Zinc finger, RING/FYVE/PHD-type
Zm00001d016730	5.42038	1.30928	7.23613e-37	2.40801e-35	5	174398003	174399313	1311	-	U-box	U box domain||Armadillo-type fold||Armadillo-like helical||Zinc finger, RING/FYVE/PHD-type
Zm00001d003745	5.04894	2.6736	5.0725e-31	1.30041e-29	2	57301190	57302536	1347	-	U-box	U box domain||Armadillo-like helical||Armadillo-type fold||Zinc finger, RING/FYVE/PHD-type
Zm00001d012931	3.10734	1.00104	2.35381e-06	1.10082e-05	5	2173189	2178440	2675	-	Pkinase_Tyr	Tyrosine-protein kinase, catalytic domain||Protein kinase-like domain||Serine-threonine/tyrosine-protein kinase, catalytic domain||Protein kinase domain||Tetratricopeptide-like helical domain
Zm00001d040641	5.25947	-1.48031	2.73222e-05	0.000110475	3	55745498	55752488	6483	-	DSPc	Tyrosine specific protein phosphatases domain||Protein kinase-like domain||Protein-tyrosine phosphatase, active site||Dual specificity phosphatase, catalytic domain||Phosphatidylinositol 3-/4-kinase, catalytic domain||Actin-fragmin kinase, catalytic domain||Dual specificity protein phosphatase domain||Protein-tyrosine phosphatase-like||Dual specificity phosphatase||Dual specificity protein phosph…
Zm00001d052765	7.2576	1.04925	1.52165e-31	3.98721e-30	4	200038358	200042350	2430	TUB-transcription factor 7	Tub	Tubby, C-terminal||Tubby, C-terminal, conserved site||F-box domain||Tubby C-terminal-like domain
Zm00001d019206	5.01413	-1.42509	0.000606418	0.00196434	7	21887844	21892369	2395	-	-	Tryptophan/tyrosine transporter||Amino acid/polyamine transporter 2
Zm00001d046676	4.58907	1.02704	3.52685e-23	6.06472e-22	9	101918009	101919782	1465	-	PALP	Tryptophan synthase, beta chain-like||Tryptophan synthase beta subunit-like PLP-dependent enzyme||Tryptophan synthase beta chain/beta chain-like
Zm00001d034856	4.05681	-1.49202	7.71699e-19	1.03167e-17	1	303903433	303908535	2138	elongation factor TU mitochondrial1	GTP_EFTU	Tr-type G domain, conserved site||Translation elongation factor EFTu/EF1A, C-terminal||Small GTP-binding protein domain||Translation protein, beta-barrel domain||Transcription factor, GTP-binding domain||Translation elongation factor EFTu-like, domain 2||P-loop containing nucleoside triphosphate hydrolase||Elongation factor Tu, domain 2||Translation elongation factor EFTu/EF1A, bacterial/organell…
Zm00001d034251	3.95778	-1.34469	3.15062e-17	3.80134e-16	1	287921614	287925375	2256	-	Radical_SAM	tRNA wybutosine-synthesis||Radical SAM||Flavodoxin/nitric oxide synthase||Flavodoxin-like||Aldolase-type TIM barrel||S-adenosyl-L-methionine-dependent tRNA 4-demethylwyosine synthase||Flavoprotein-like domain
Zm00001d027515	7.69823	-1.20071	1.44832e-08	8.72191e-08	1	7238508	7259024	7402	-	-	tRNA nucleotidyltransferase/poly(A) polymerase, RNA and SrmB- binding domain||Poly A polymerase, head domain
Zm00001d037860	4.63965	-1.00609	1.4085e-06	6.78066e-06	6	140054498	140057628	1637	-	TRM	tRNA methyltransferase, Trm1||S-adenosyl-L-methionine-dependent methyltransferase
Zm00001d044945	4.49383	-1.04014	1.13977e-11	9.10372e-11	9	8015980	8024917	1764	-	-	tRNA (guanine-N1-)-methyltransferase, N-terminal||Nucleic acid-binding, OB-fold||Putative RNA methyltransferase||Alpha/beta knot methyltransferases
Zm00001d017897	4.57905	-1.51429	1.68001e-16	1.94403e-15	5	209719922	209722622	1701	-	-	tRNA (guanine-N1-)-methyltransferase, eukaryotic||tRNA methyltransferase TRM10-type domain||tRNA methyltransferase TRMD/TRM10-type domain
Zm00001d042266	3.78083	-1.04612	3.06082e-05	0.000122987	3	158052163	158056995	2193	-	-	tRNA (adenine(58)-N(1))-methyltransferase non-catalytic subunit TRM6
Zm00001d005542	4.28135	-1.5524	2.55506e-38	9.0188e-37	2	178096528	178100358	2364	-	-	Triose phosphate/phosphoenolpyruvate translocator||Sugar phosphate transporter domain
Zm00001d005546	8.12542	-2.33181	1.45088e-96	2.36556e-94	2	178195810	178206466	2404	ADP glucose pyrophosphorylase small subunit embryo 1	-	Trimeric LpxA-like||Nucleotidyl transferase domain||ADP-glucose pyrophosphorylase, conserved site||Nucleotide-diphospho-sugar transferases||Glucose-1-phosphate adenylyltransferase
Zm00001d033910	4.52125	-1.17225	4.81434e-38	1.67632e-36	1	278289784	278294463	2196	ADP glucose pyrophosphorylase large subunit leaf1AGPL4	-	Trimeric LpxA-like||Nucleotidyl transferase domain||ADP-glucose pyrophosphorylase, conserved site||Nucleotide-diphospho-sugar transferases||Glucose-1-phosphate adenylyltransferase
Zm00001d020272	4.12414	-1.13035	8.04184e-07	4.0008e-06	7	103496049	103498536	1950	trehalose-6-phosphate phosphatase8	-	Trehalose-phosphatase||HAD-superfamily hydrolase, subfamily IIB||HAD-like domain
Zm00001d006375	4.14938	1.53353	2.72165e-10	1.94004e-09	2	206066839	206069070	1402	-	-	Trehalose-phosphatase||HAD-superfamily hydrolase, subfamily IIB||HAD-like domain
Zm00001d018342	6.24291	1.35552	2.12643e-65	1.74271e-63	5	218888425	218892344	3100	trehalose-6-phosphate synthase11	-	Trehalose-phosphatase||HAD-like domain||HAD-superfamily hydrolase, subfamily IIB||Glycosyl transferase, family 20
Zm00001d033855	3.6049	-1.09442	7.94327e-19	1.061e-17	1	275938957	275955287	2222	-	-	Transmembrane protein TauE-like
Zm00001d047130	4.17188	-2.40087	2.94307e-06	1.35729e-05	9	119474567	119477638	3072	-	-	Translocase of chloroplast 159/132, membrane anchor domain||Chloroplast protein import component Toc86/159||P-loop containing nucleoside triphosphate hydrolase||AIG1-type guanine nucleotide-binding (G) domain
Zm00001d035812	3.47222	-1.52553	1.26241e-41	5.09177e-40	6	51702104	51706431	4241	-	-	Translocase of chloroplast 159/132, membrane anchor domain||Chloroplast protein import component Toc86/159||AIG1-type guanine nucleotide-binding (G) domain||P-loop containing nucleoside triphosphate hydrolase
Zm00001d014122	4.66636	-1.21817	4.92075e-06	2.20173e-05	5	33167513	33179297	9310	-	-	Translin, N-terminal||Translin||Translin family
Zm00001d052952	3.1211	-5.61036	6.42051e-11	4.82792e-10	4	206113707	206115890	911	-	-	Translation protein, beta-barrel domain||H/ACA ribonucleoprotein complex, subunit Gar1/Naf1||H/ACA ribonucleoprotein complex, subunit Gar1
Zm00001d017047	5.77367	-1.46057	2.05756e-35	6.39795e-34	5	183747380	183749370	1177	-	-	Translation protein SH3-like domain||Ribosomal protein L2 domain 2||60S ribosomal protein L6E
Zm00001d021445	3.37245	-1.29271	7.02298e-15	7.26951e-14	7	152358112	152359792	742	-	-	Translation protein SH3-like domain||Ribosomal protein L14e domain||Ribosomal protein L2 domain 2
Zm00001d050921	5.19456	-1.04072	3.98817e-17	4.76893e-16	4	131330257	131332547	2199	-	-	Translation protein SH3-like domain||60S ribosomal protein L6E||Ribosomal protein L2 domain 2
Zm00001d008223	3.5671	1.50328	4.45475e-06	2.0034e-05	8	1663801	1665182	918	-	-	Translation initiation factor IF6
Zm00001d009868	3.42779	-1.32418	4.20591e-44	1.8152e-42	8	86006161	86009235	2756	-	GTP_EFTU	Translation elongation factor EFTu/EF1A, C-terminal||Translation elongation factor EF1A, eukaryotic/archaeal||Tr-type G domain, conserved site||Transcription factor, GTP-binding domain||Translation protein, beta-barrel domain||Translation elongation factor EF1A/initiation factor IF2gamma, C-terminal||Translation elongation factor EFTu-like, domain 2||P-loop containing nucleoside triphosphate hydr…
Zm00001d017092	4.14938	-1.36821	4.01952e-47	1.9144e-45	5	185199585	185201232	1648	-	GTP_EFTU	Translation elongation factor EFTu/EF1A, bacterial/organelle||Translation elongation factor EF1A/initiation factor IF2gamma, C-terminal||Elongation factor Tu, domain 2||P-loop containing nucleoside triphosphate hydrolase||Translation elongation factor EFTu-like, domain 2||Translation elongation factor EFTu/EF1A, C-terminal||Tr-type G domain, conserved site||Transcription factor, GTP-binding domai…
Zm00001d034773	5.40908	-1.72216	0.0155319	0.0371194	1	301813401	301817696	3655	-	GTP_EFTU	Translation elongation factor EFG/EF2, domain IV||EF-G domain III/V-like||Translation elongation factor EFTu-like, domain 2||P-loop containing nucleoside triphosphate hydrolase||Ribosomal protein S5 domain 2-type fold||Tr-type G domain, conserved site||Transcription factor, GTP-binding domain||Elongation factor EFG, domain V-like||Ribosomal protein S5 domain 2-type fold, subgroup||Translation pro…
Zm00001d019060	4.24208	2.01642	6.89428e-34	1.99107e-32	7	14494700	14497925	2750	deoxy xylulose synthase 2	-	Transketolase-like, pyrimidine-binding domain||Thiamin diphosphate-binding fold||Transketolase, N-terminal||Transketolase, C-terminal domain||Deoxyxylulose-5-phosphate synthase||Transketolase C-terminal/Pyruvate-ferredoxin oxidoreductase domain II||Transketolase binding site
Zm00001d027946	6.12795	1.69121	2.38387e-98	4.01416e-96	1	18086164	18087981	1705	hydroxycinnamoyltransferase1	-	Transferase
Zm00001d002353	4.6067	-1.52322	1.53411e-07	8.27907e-07	2	10743536	10746206	1266	glossy2	-	Transferase
Zm00001d050455	3.51653	1.29862	9.90343e-43	4.07442e-41	4	89654139	89655850	1622	-	-	Transferase
Zm00001d049704	4.21656	1.6903	1.96315e-68	1.76884e-66	4	40666843	40668285	1443	-	-	Transferase
Zm00001d037619	4.23044	-1.89184	8.35844e-29	1.96765e-27	6	132054552	132056290	1647	-	-	Transferase
Zm00001d036922	4.8986	2.85579	0.00671616	0.017606	6	106563890	106566238	1909	-	-	Transferase
Zm00001d033989	5.28634	-2.63692	3.97511e-05	0.000156962	1	280531584	280533830	1917	-	-	Transferase
Zm00001d024789	5.15517	2.64052	5.45859e-30	1.35432e-28	10	88437757	88439157	1401	-	-	Transferase
Zm00001d024763	3.091	4.90866	0	0	10	87102320	87104398	1671	-	-	Transferase
Zm00001d022592	4.72233	3.91755	1.11993e-93	1.76978e-91	7	180553678	180555059	1382	-	-	Transferase
Zm00001d021324	4.28135	1.17071	4.14467e-13	3.73335e-12	7	148944181	148945515	1335	-	-	Transferase
Zm00001d018367	4.01889	1.31771	7.3439e-08	4.10861e-07	5	219274877	219276542	1583	-	-	Transferase
Zm00001d014748	5.25635	2.53463	3.41523e-68	3.05044e-66	5	61273486	61274832	1347	-	-	Transferase
Zm00001d005607	5.15055	-2.06422	0.000338715	0.00114837	2	180548102	180551841	1472	-	-	Transferase
Zm00001d031533	4.12414	-1.13433	0.00145605	0.00439626	1	193316763	193318712	1950	mTERF protein domain2	-	Transcription termination factor, mitochondrial/chloroplastic
Zm00001d050234	4.49383	-1.58948	1.7121e-07	9.19298e-07	4	75106267	75107484	1218	mTERF domain protein33	-	Transcription termination factor, mitochondrial/chloroplastic
Zm00001d013119	4.21585	-2.085	2.16859e-05	8.91358e-05	5	5078404	5079549	1146	TCP-transcription factor 44	TCP	Transcription factor, TCP||Transcription factor TCP subgroup
Zm00001d038683	6.32484	-2.64168	2.20748e-05	9.06013e-05	6	162529258	162530154	897	TCP-transcription factor 23	TCP	Transcription factor, TCP||Transcription factor TCP subgroup
Zm00001d020941	3.88857	-5.43208	0.00758102	0.0196277	7	137273600	137277139	1590	tassel sheath4	SBP	Transcription factor, SBP-box
Zm00001d012015	5.60314	-3.02718	4.95553e-06	2.21568e-05	8	166514041	166517345	1387	SBP-transcription factor 18	SBP	Transcription factor, SBP-box
Zm00001d031625	7.48589	-2.41726	2.19191e-09	1.43101e-08	1	196773083	196773325	243	MADS-transcription factor 77	-	Transcription factor, MADS-box
Zm00001d006027	4.25009	3.50655	0.000350662	0.00118522	2	195561468	195570994	2799	bZIP-transcription factor 85	bZIP_1	Transcription factor TGA like domain||Basic-leucine zipper domain
Zm00001d020938	4.95376	1.70188	7.25061e-19	9.7086e-18	7	137232926	137243079	2392	bZIP-transcription factor 7	bZIP_1	Transcription factor TGA like domain||Basic-leucine zipper domain
Zm00001d026398	4.90065	2.78203	4.13547e-17	4.93741e-16	10	145211405	145218613	2784	bZIP-transcription factor 113	-	Transcription factor TGA like domain||Basic-leucine zipper domain
Zm00001d024160	4.26221	2.13656	0.000446263	0.00148201	10	51315314	51327171	2339	bZIP-transcription factor 107	bZIP_1	Transcription factor TGA like domain||Basic-leucine zipper domain
Zm00001d043390	5.29381	1.14756	0.00191857	0.00565694	3	198588278	198589171	894	-	-	Transcription factor TGA like domain
Zm00001d039771	6.46329	1.31592	1.47619e-09	9.81205e-09	3	14423056	14424523	1313	-	-	Transcription factor TGA like domain
Zm00001d021247	5.98683	-1.19232	5.09506e-09	3.21072e-08	7	146817751	146825126	6347	-	-	Transcription factor TGA like domain
Zm00001d016312	4.97018	2.62505	0.0213462	0.0491764	5	156743208	156743816	282	-	-	Transcription factor TGA like domain
Zm00001d038887	3.86143	1.44965	2.23438e-07	1.18385e-06	6	166387302	166388228	927	-	-	Transcription factor TFIIB, cyclin-like domain||Cyclin-like||Transcription factor TFIIB||Transcription factor TFIIB, conserved site
Zm00001d044836	4.01889	-5.8131	0.000728426	0.00232847	9	4608923	4609996	1074	TCP-transcription factor 9	TCP	Transcription factor TCP subgroup||Transcription factor, TCP
Zm00001d051216	5.40908	3.30377	3.39569e-06	1.55296e-05	4	148970275	148970931	657	TCP-transcription factor 25	TCP	Transcription factor TCP subgroup||Transcription factor, TCP
Zm00001d007868	6.15337	-2.74694	0.000453362	0.00150219	2	241313813	241315135	1323	TCP-transcription factor 43	TCP	Transcription factor TCP subgroup||CYC/TB1, R domain||Transcription factor, TCP
Zm00001d044806	6.72783	1.96724	1.84787e-52	1.04481e-50	9	2940677	2943325	1631	umc109	-	Transcription factor MYC/MYB N-terminal
Zm00001d020878	4.73295	1.54661	0.000288782	0.000991733	7	135226750	135227544	795	-	-	Transcription factor IIS, N-terminal
Zm00001d025105	5.33853	-1.22264	3.11636e-07	1.62654e-06	10	104358643	104361481	963	-	-	Transcription factor IIIC, subunit 5
Zm00001d052380	5.13299	-2.18914	1.30155e-13	1.21574e-12	4	188747594	188751193	2753	scarecrow1	GRAS	Transcription factor GRAS
Zm00001d033834	5.75838	-1.8719	0.00162384	0.00485717	1	275262743	275264398	1656	GRAS-transcription factor 65	GRAS	Transcription factor GRAS
Zm00001d002573	5.59472	1.09352	1.724e-39	6.42382e-38	2	15738092	15739963	1872	GRAS-transcription factor 52	GRAS	Transcription factor GRAS
Zm00001d003553	4.54095	-1.18191	2.63582e-06	1.22324e-05	2	47859916	47861739	1824	GRAS-transcription factor 51	GRAS	Transcription factor GRAS
Zm00001d005029	7.47272	-1.16342	5.9945e-23	1.01606e-21	2	154743078	154746493	2321	GRAS-transcription factor 37	GRAS	Transcription factor GRAS
Zm00001d025133	6.26828	5.38429	0.00901511	0.022885	10	105808862	105810346	1485	GRAS-transcription factor 30	GRAS	Transcription factor GRAS
Zm00001d026050	4.35208	1.00149	1.53622e-23	2.69429e-22	10	137005720	137007591	1872	GRAS-transcription factor 22	GRAS	Transcription factor GRAS
Zm00001d033166	4.8986	-2.38699	0.00461677	0.0125543	1	252616117	252618315	2199	GRAS-transcription factor 16	GRAS	Transcription factor GRAS
Zm00001d028432	6.79064	-2.97732	5.35294e-25	1.01384e-23	1	34899450	34900187	738	CCAAT-HAP5-transcription factor 511	-	Transcription factor CBF/NF-Y/archaeal histone domain||Histone-fold
Zm00001d034948	4.57905	1.09492	6.77594e-05	0.000258673	1	306476631	306490356	3209	-	LAG1	TRAM/LAG1/CLN8 homology domain
Zm00001d034572	4.28052	1.94078	4.68033e-30	1.16404e-28	1	296603347	296604114	768	-	LAG1	TRAM/LAG1/CLN8 homology domain
Zm00001d006249	5.6811	2.37739	0.000197608	0.000697195	2	202837832	202840525	1732	-	-	Trafficking protein particle complex subunit 2||Longin-like domain
Zm00001d015780	5.21716	-1.12834	6.27487e-07	3.16413e-06	5	118856895	118861582	4391	-	-	TPX2, C-terminal
Zm00001d021583	4.73295	1.75526	1.22264e-26	2.55428e-25	7	156885893	156890748	3234	-	-	TPX2 central domain||TPX2||TPX2, C-terminal
Zm00001d009929	4.9647	-1.58928	1.49257e-15	1.61949e-14	8	90224127	90225398	1079	-	-	TPM domain
Zm00001d006617	5.18254	1.78074	0.0109	0.0270831	2	212688199	212689120	708	-	TIR	Toll/interleukin-1 receptor homology (TIR) domain
Zm00001d053894	5.40908	-1.44607	6.45025e-39	2.32473e-37	4	243184586	243227697	6090	-	-	TOG domain||HEAT repeat||HEAT, type 2||Translational activator Gcn1||Armadillo-like helical||Armadillo-type fold
Zm00001d049853	5.40735	-1.40788	9.90032e-09	6.06397e-08	4	48161458	48165320	1578	-	-	TOG domain||CLASP N-terminal domain||Armadillo-type fold||Armadillo-like helical
Zm00001d036684	6.08522	1.40542	0.00864323	0.0220299	6	97508062	97510725	431	-	-	TMEM14 family
Zm00001d007163	4.07083	1.58061	1.29304e-15	1.40895e-14	2	223621321	223625177	1652	-	-	TMEM14 family
Zm00001d031651	3.92089	-1.29576	4.83632e-06	2.16647e-05	1	197393450	197395554	782	-	-	Tim10/FAM136A-like domain||Tim10-like
Zm00001d035382	5.92579	1.59368	0.00207172	0.00606383	6	23840275	23852509	507	ZIM-transcription factor 9	Zim	Tify domain||CO/COL/TOC1, conserved site
Zm00001d003903	3.14185	-3.12657	1.18641e-23	2.09628e-22	2	66485018	66487506	841	ZIM-transcription factor 33	Zim	Tify domain||CO/COL/TOC1, conserved site
Zm00001d033050	4.07083	-1.3389	1.34092e-34	4.00003e-33	1	248529926	248530474	549	ZIM-transcription factor 18	Zim	Tify domain||CO/COL/TOC1, conserved site
Zm00001d005726	4.51452	1.12842	5.07994e-35	1.54073e-33	2	184842614	184845272	2119	ZIM-transcription factor 15	Zim	Tify domain||CO/COL/TOC1, conserved site
Zm00001d021334	3.67677	-1.28513	2.24554e-38	7.94446e-37	7	149125322	149126224	903	-	-	Thioredoxin-like fold||Thioredoxin||Thioredoxin domain
Zm00001d019034	5.04894	1.18188	9.28519e-41	3.61723e-39	7	13647277	13649821	771	thioredoxin h homolog2	-	Thioredoxin-like fold||Thioredoxin domain||Thioredoxin||Thioredoxin, conserved site
Zm00001d029457	6.76135	1.38111	1.49465e-56	9.7168e-55	1	71670964	71675538	2250	nucleoredoxin1	-	Thioredoxin-like fold||Thioredoxin domain||Thioredoxin, conserved site||DC1
Zm00001d028992	4.76679	1.31094	1.07689e-39	4.04689e-38	1	53883358	53885907	1547	-	-	Thioredoxin-like fold||Thioredoxin domain
Zm00001d022278	5.04987	1.37472	4.57299e-08	2.61005e-07	7	174336203	174337471	1185	-	-	Thioredoxin-like fold||Peroxiredoxin, C-terminal||Peroxiredoxin, AhpC-type||Thioredoxin domain||Alkyl hydroperoxide reductase subunit C/ Thiol specific antioxidant
Zm00001d041772	5.04987	1.8455	4.73247e-84	6.05108e-82	3	136996989	137007669	1179	glutathione transferase18	-	Thioredoxin-like fold||Glutathione S-transferases, class Zeta , C-terminal||Glutathione S-transferases, class Zeta||Glutathione S-transferases, class Zeta , N-terminal||Glutathione S-transferase, N-terminal||Glutathione S-transferase, C-terminal-like
Zm00001d021469	4.45514	-1.29438	0.020072	0.0465998	7	153018015	153030585	8856	-	GST_C	Thioredoxin-like fold||Glutathione S-transferase, N-terminal||Glutathione S-transferases Phi, C-terminal||Glutathione S-transferase, C-terminal||Glutathione S-transferase, C-terminal-like
Zm00001d042104	4.79219	1.79881	3.64478e-55	2.2553e-53	3	150759060	150760119	980	glutathione transferase7	-	Thioredoxin-like fold||Glutathione S-transferase, N-terminal||Glutathione S-transferase, C-terminal-like
Zm00001d029707	3.40522	-1.47371	0.00308068	0.00870211	1	83264283	83265235	855	glutathione transferase38	GST_N	Thioredoxin-like fold||Glutathione S-transferase, N-terminal||Glutathione S-transferase, C-terminal-like
Zm00001d042095	4.76443	2.26549	2.01998e-71	1.98868e-69	3	150585101	150586111	913	glutathione transferase29	-	Thioredoxin-like fold||Glutathione S-transferase, N-terminal||Glutathione S-transferase, C-terminal-like
Zm00001d043344	4.00962	1.58413	3.80883e-38	1.33526e-36	3	197152506	197154049	1097	glutathione transferase8	GST_N	Thioredoxin-like fold||Glutathione S-transferase, N-terminal||Glutathione S-transferase, C-terminal||Glutathione S-transferase, C-terminal-like
Zm00001d029702	4.21585	4.24075	4.74489e-19	6.42698e-18	1	83166984	83167370	387	-	GST_N	Thioredoxin-like fold||Glutathione S-transferase, N-terminal
Zm00001d009568	4.73295	1.44385	1.51214e-34	4.49774e-33	8	70849400	70849804	405	-	-	Thioredoxin-like fold||Glutaredoxin||Glutaredoxin-like, plant II
Zm00001d037757	4.73295	2.07554	5.3849e-12	4.41671e-11	6	136409991	136410359	369	-	-	Thioredoxin-like fold||Glutaredoxin subgroup||Glutaredoxin||Glutaredoxin-like, plant II
Zm00001d043009	7.51234	-1.50926	3.14631e-15	3.33403e-14	3	186342199	186347672	5093	-	-	Thioredoxin-like fold
Zm00001d025016	5.3842	2.06407	1.42463e-33	4.05356e-32	10	99815796	99824932	2075	-	-	Thioredoxin-like fold
Zm00001d052769	4.8986	1.3628	0.00261272	0.00750197	4	200157142	200159041	1511	-	-	Thioredoxin||Thioredoxin domain||Thioredoxin-like fold
Zm00001d016893	3.7531	-2.15081	4.00342e-24	7.26534e-23	5	179479278	179480567	924	-	-	Thioredoxin||Thioredoxin domain||Thioredoxin-like fold
Zm00001d010871	4.77966	-3.46619	1.81041e-37	6.17806e-36	8	131613133	131614413	971	-	-	Thioredoxin, conserved site||Thioredoxin||Thioredoxin domain||Thioredoxin-like fold
Zm00001d040483	4.0501	7.23478	3.35979e-10	2.37132e-09	3	46196702	46197595	894	-	Chal_sti_synt_N	Thiolase-like||Chalcone/stilbene synthase, C-terminal||Chalcone/stilbene synthase, N-terminal
Zm00001d017941	4.52125	-9.36556	1.89443e-28	4.35649e-27	5	210498173	210500108	1746	-	-	Thiolase-like||3-Oxoacyl-[acyl-carrier-protein (ACP)] synthase III, C-terminal||FAE1/Type III polyketide synthase-like protein||Very-long-chain 3-ketoacyl-CoA synthase
Zm00001d037290	4.35951	-1.78772	0.00863724	0.0220201	6	119545820	119551288	2625	-	-	THIF-type NAD/FAD binding fold
Zm00001d011183	5.98412	-2.76165	1.11755e-26	2.34267e-25	8	142217718	142219220	1413	thiamine biosynthesis1	-	Thiamine thiazole synthase||Thiazole biosynthetic enzyme Thi4 family||FAD/NAD(P)-binding domain
Zm00001d010588	3.56411	1.52503	3.35399e-20	4.87056e-19	8	121126170	121128814	2445	pyruvate decarboxylase1	TPP_enzyme_N	Thiamine pyrophosphate enzyme, N-terminal TPP-binding domain||Thiamine pyrophosphate (TPP)-dependent enzyme||Thiamin diphosphate-binding fold||Thiamine pyrophosphate enzyme, central domain||Thiamine pyrophosphate enzyme, C-terminal TPP-binding||DHS-like NAD/FAD-binding domain
Zm00001d043121	4.30886	1.78779	2.05789e-20	3.02836e-19	3	189739582	189740244	663	-	Thaumatin	Thaumatin||Thaumatin, conserved site
Zm00001d004437	5.01413	2.38056	8.61423e-06	3.73502e-05	2	111722006	111723284	1093	-	Thaumatin	Thaumatin||Thaumatin, conserved site
Zm00001d030304	3.96476	-1.41272	5.18061e-11	3.92333e-10	1	121172256	121174236	1415	-	-	Thaumatin||Thaumatin, conserved site
Zm00001d032027	3.56198	1.30287	5.35459e-07	2.72011e-06	1	209851567	209853560	1444	-	Thaumatin	Thaumatin, conserved site||Thaumatin
Zm00001d031157	7.11828	-2.08581	8.6887e-62	6.59463e-60	1	179888174	179888707	534	-	Thaumatin	Thaumatin, conserved site||Thaumatin
Zm00001d031155	2.93341	-2.59284	1.81347e-14	1.81789e-13	1	179817897	179818430	534	-	Thaumatin	Thaumatin, conserved site||Thaumatin
Zm00001d022643	4.52125	-1.73593	0.0154175	0.0368658	7	182127626	182129422	1511	-	Thaumatin	Thaumatin
Zm00001d025446	3.84446	-3.23397	1.13008e-07	6.18094e-07	10	118852748	118859926	5863	-	-	Tetratricopeptide-like helical domain||Thioredoxin, conserved site||Thioredoxin-like fold||Pentatricopeptide repeat||Thioredoxin domain||Protein disulphide isomerase
Zm00001d042812	3.56411	-1.96845	5.36383e-49	2.70518e-47	3	180955995	180958405	2277	-	-	Tetratricopeptide-like helical domain||Tetratricopeptide repeat-containing domain
Zm00001d030086	4.14938	-2.05082	6.51966e-11	4.89888e-10	1	104416569	104417982	1318	-	-	Tetratricopeptide-like helical domain||Tetratricopeptide repeat-containing domain
Zm00001d049379	5.52597	-1.34495	1.29209e-11	1.02645e-10	4	28327205	28395840	15380	-	-	Tetratricopeptide-like helical domain||Tetratricopeptide repeat||Tetratricopeptide repeat-containing domain
Zm00001d039966	3.80865	-1.05828	1.62989e-13	1.51235e-12	3	20997443	20999788	2346	-	-	Tetratricopeptide-like helical domain||Tetratricopeptide repeat||PB1 domain||Tetratricopeptide repeat-containing domain
Zm00001d028866	4.19972	1.70591	3.58253e-10	2.52218e-09	1	48956482	48959493	2507	-	-	Tetratricopeptide-like helical domain||Tetratricopeptide repeat||DnaJ domain
Zm00001d022599	4.97018	-1.46609	1.84136e-35	5.75471e-34	7	180824817	180834362	3294	plastid transcriptionally active chromosome 2 homolog	-	Tetratricopeptide-like helical domain||Smr domain||Pentacotripeptide-repeat region of PRORP||Pentatricopeptide repeat
Zm00001d028221	5.02361	-2.2292	1.12733e-05	4.81814e-05	1	27049419	27051494	2076	ATP synthase4	-	Tetratricopeptide-like helical domain||Smr domain||Pentacotripeptide-repeat region of PRORP||Pentatricopeptide repeat
Zm00001d030021	5.13299	-1.56825	0.000669373	0.00215378	1	100085601	100090561	3520	-	Pkinase_Tyr	Tetratricopeptide-like helical domain||Serine-threonine/tyrosine-protein kinase, catalytic domain||Protein kinase domain||Protein kinase-like domain
Zm00001d047053	4.21695	-2.00181	0.000313831	0.00106894	9	116754563	116759268	3757	-	Pkinase	Tetratricopeptide-like helical domain||Serine-threonine/tyrosine-protein kinase, catalytic domain||Protein kinase domain||Protein kinase-like domain
Zm00001d032790	4.24208	-1.58622	4.00854e-12	3.31339e-11	1	238206823	238227886	3082	-	SAP	Tetratricopeptide-like helical domain||SAP domain
Zm00001d044825	3.84911	-1.57124	0.00272711	0.00779626	9	3987885	3992205	2745	NLP-transcription factor 14	RWP-RK	Tetratricopeptide-like helical domain||RWP-RK domain||Pentatricopeptide repeat
Zm00001d047307	4.39813	-1.58027	0.000546025	0.0017839	9	126209552	126212827	3276	proton gradient regulation3 homolog	-	Tetratricopeptide-like helical domain||Pentatricopeptide repeat||Pentacotripeptide-repeat region of PRORP
Zm00001d033869	5.16351	-1.93209	1.49717e-06	7.18419e-06	1	276803098	276804885	1788	empty pericarp4	-	Tetratricopeptide-like helical domain||Pentatricopeptide repeat
Zm00001d052794	3.86652	1.02149	8.08692e-10	5.50836e-09	4	201187450	201192914	4096	-	PPR	Tetratricopeptide-like helical domain||Pentatricopeptide repeat
Zm00001d049196	4.00224	-2.50795	0.00793693	0.0204427	4	20093745	20095181	1437	-	PPR	Tetratricopeptide-like helical domain||Pentatricopeptide repeat
Zm00001d042067	4.46429	-1.8206	8.10331e-06	3.52142e-05	3	149594678	149596483	1806	-	PPR	Tetratricopeptide-like helical domain||Pentatricopeptide repeat
Zm00001d041464	4.17188	-1.18171	0.00976618	0.0245369	3	121900435	121902537	2103	-	PPR	Tetratricopeptide-like helical domain||Pentatricopeptide repeat
Zm00001d023302	7.43749	-1.22908	0.000406033	0.00135704	10	2427920	2430022	2103	-	PPR	Tetratricopeptide-like helical domain||Pentatricopeptide repeat
Zm00001d020448	3.71532	-1.1766	0.000243098	0.000844921	7	114984579	114986921	2343	-	PPR	Tetratricopeptide-like helical domain||Pentatricopeptide repeat
Zm00001d014666	3.65186	-1.4414	2.83067e-09	1.83211e-08	5	58166000	58167433	1434	-	PPR	Tetratricopeptide-like helical domain||Pentatricopeptide repeat
Zm00001d013941	4.45514	-3.23524	6.57402e-06	2.88902e-05	5	25536275	25537969	1695	-	PPR	Tetratricopeptide-like helical domain||Pentatricopeptide repeat
Zm00001d011311	5.52597	-5.13863	0.00619819	0.0163853	8	146409219	146411054	1836	-	PPR	Tetratricopeptide-like helical domain||Pentatricopeptide repeat
Zm00001d050156	3.66676	1.29262	5.26037e-06	2.34077e-05	4	69627916	69629499	1584	-	-	Tetratricopeptide-like helical domain||Pentatricopeptide repeat
Zm00001d048888	3.2076	-1.96207	0.00231229	0.00670933	4	7174770	7176872	2103	-	-	Tetratricopeptide-like helical domain||Pentatricopeptide repeat
Zm00001d048332	4.73295	-3.2807	0.00141896	0.00429015	9	154587390	154589003	1614	-	-	Tetratricopeptide-like helical domain||Pentatricopeptide repeat
Zm00001d042389	7.03306	-2.00783	0.0170378	0.0402561	3	164252515	164254119	1605	-	-	Tetratricopeptide-like helical domain||Pentatricopeptide repeat
Zm00001d037471	5.22357	-3.02645	3.44671e-05	0.000137256	6	126309095	126311101	2007	-	-	Tetratricopeptide-like helical domain||Pentatricopeptide repeat
Zm00001d024409	4.30169	-1.53023	1.48191e-13	1.37794e-12	10	69419168	69422702	3138	-	-	Tetratricopeptide-like helical domain||Pentatricopeptide repeat
Zm00001d023944	4.05681	-3.42085	4.93188e-06	2.20606e-05	10	30897430	30899575	2146	-	-	Tetratricopeptide-like helical domain||Pentatricopeptide repeat
Zm00001d022263	4.36066	-6.61459	9.84107e-05	0.000366291	7	173939301	173941539	2196	-	-	Tetratricopeptide-like helical domain||Pentatricopeptide repeat
Zm00001d022049	3.75617	-1.32598	1.00809e-21	1.6054e-20	7	168873298	168877751	3362	-	-	Tetratricopeptide-like helical domain||Pentatricopeptide repeat
Zm00001d020062	3.76837	-2.62782	0.00845278	0.021616	7	89573121	89574794	1674	-	-	Tetratricopeptide-like helical domain||Pentatricopeptide repeat
Zm00001d017878	4.30169	-6.26341	5.11134e-06	2.27906e-05	5	209468909	209472256	3348	-	-	Tetratricopeptide-like helical domain||Pentatricopeptide repeat
Zm00001d017317	4.68843	-1.62954	4.24986e-06	1.91934e-05	5	192510272	192511687	1416	-	-	Tetratricopeptide-like helical domain||Pentatricopeptide repeat
Zm00001d016690	4.29277	-3.39769	0.000107277	0.000397037	5	172636956	172639352	2397	-	-	Tetratricopeptide-like helical domain||Pentatricopeptide repeat
Zm00001d009391	6.6151	-2.34148	5.21174e-05	0.000202248	8	61818189	61819910	1722	-	-	Tetratricopeptide-like helical domain||Pentatricopeptide repeat
Zm00001d002968	4.63965	-1.72642	0.000185627	0.000657785	2	28307399	28309598	1919	-	-	Tetratricopeptide-like helical domain||Pentatricopeptide repeat
Zm00001d002550	5.60152	1.26848	4.54432e-14	4.40356e-13	2	15225588	15227399	1812	-	-	Tetratricopeptide-like helical domain||Pentatricopeptide repeat
Zm00001d010880	4.07136	-1.78184	1.5542e-19	2.15539e-18	8	131986532	131992085	2761	-	-	Tetratricopeptide-like helical domain||Pentacotripeptide-repeat region of PRORP||Pentatricopeptide repeat
Zm00001d052221	3.33111	1.91431	5.83804e-18	7.38806e-17	4	183593619	183599554	2475	-	-	Tetratricopeptide-like helical domain||Methylthioribose-1-phosphate isomerase-like, N-terminal domain||Tetratricopeptide repeat||Tetratricopeptide repeat-containing domain
Zm00001d032336	6.21407	-1.56637	2.59192e-10	1.85142e-09	1	222976163	223002067	3297	-	-	Tetratricopeptide-like helical domain||HAT (Half-A-TPR) repeat
Zm00001d042039	2.63574	-1.15602	0.00507869	0.0136848	3	148145123	148148309	3087	empty pericarp5	-	Tetratricopeptide-like helical domain||DYW domain||Pentatricopeptide repeat
Zm00001d020103	3.987	-2.99081	0.000209339	0.000735549	7	92281854	92290430	3639	-	PPR	Tetratricopeptide-like helical domain||DYW domain||Pentatricopeptide repeat
Zm00001d053207	3.04321	-2.35313	3.79687e-07	1.96376e-06	4	219937359	219942038	3048	-	-	Tetratricopeptide-like helical domain||DYW domain||Pentatricopeptide repeat
Zm00001d044843	4.24561	-2.65199	7.21167e-07	3.60759e-06	9	4935211	4937001	1791	-	-	Tetratricopeptide-like helical domain||DYW domain||Pentatricopeptide repeat
Zm00001d016798	3.06692	-1.69273	0.00264662	0.00759011	5	176187350	176189107	1758	-	-	Tetratricopeptide-like helical domain||DYW domain||Pentatricopeptide repeat
Zm00001d047661	3.95778	3.19135	2.5359e-54	1.52923e-52	9	138406738	138409643	2443	-	-	Tetratricopeptide-like helical domain||DnaJ domain
Zm00001d044589	3.62036	-2.12683	8.97849e-05	0.000336339	3	232818850	232819665	816	-	-	Tetratricopeptide-like helical domain
Zm00001d044586	3.95778	-2.02619	6.4732e-07	3.25827e-06	3	232671225	232674052	1245	-	-	Tetratricopeptide-like helical domain
Zm00001d054069	3.4727	-1.01661	2.04868e-09	1.34234e-08	4	245857045	245859477	2177	-	-	Tetratricopeptide repeat-containing domain||Winged helix-turn-helix DNA-binding domain||Tetratricopeptide-like helical domain||Tetratricopeptide repeat
Zm00001d009189	3.66972	-1.90228	1.05739e-07	5.80812e-07	8	41985030	41995700	862	-	-	Tetratricopeptide repeat-containing domain||Tetratricopeptide-like helical domain||Tetratricopeptide repeat
Zm00001d018901	3.39495	-1.39927	1.23675e-24	2.30275e-23	7	8756087	8758156	1544	-	-	Tetratricopeptide repeat-containing domain||Tetratricopeptide-like helical domain||Methylthioribose-1-phosphate isomerase-like, N-terminal domain||Tetratricopeptide repeat||PDZ domain
Zm00001d016364	4.1996	-1.4714	7.6428e-13	6.73086e-12	5	159326170	159328780	1481	-	Tetraspannin	Tetraspanin/Peripherin
Zm00001d034035	5.36697	3.88531	2.90564e-133	8.95374e-131	1	281760570	281764626	2649	glutathione transporter1	OPT	Tetrapeptide transporter, OPT1/isp4||Oligopeptide transporter, OPT superfamily
Zm00001d041082	4.40247	1.52506	1.91631e-56	1.23797e-54	3	96077271	96081198	2922	kaurene synthase4	-	Terpene synthase, N-terminal domain||Terpene synthase, metal-binding domain||Terpenoid cyclases/protein prenyltransferase alpha-alpha toroid||Isoprenoid synthase domain
Zm00001d024669	6.09915	-2.2213	2.26115e-09	1.47465e-08	10	82923300	82925883	2312	-	-	Terpene synthase, metal-binding domain||Terpene synthase, N-terminal domain||Terpenoid cyclases/protein prenyltransferase alpha-alpha toroid||Isoprenoid synthase domain
Zm00001d002349	3.85397	-1.11908	3.51571e-08	2.03144e-07	2	10674198	10679341	3975	kaurene synthase3	-	Terpene synthase, metal-binding domain||Terpene synthase, N-terminal domain||Isoprenoid synthase domain||Terpenoid cyclases/protein prenyltransferase alpha-alpha toroid
Zm00001d013177	5.30504	2.41084	0.000362224	0.00122162	5	5976767	5980828	2494	-	-	Ternary complex factor MIP1, leucine-zipper||Domain of unknown function DUF547
Zm00001d039517	4.48363	1.78535	0.000869093	0.0027392	3	6375732	6379654	2582	-	-	TauD/TfdA-like domain
Zm00001d015313	3.65862	-1.00426	2.91739e-06	1.3466e-05	5	84116703	84121412	1454	-	-	Synthesis of cytochrome c oxidase, Sco1/Sco2||Thioredoxin domain||Thioredoxin-like fold||Copper chaperone SCO1/SenC
Zm00001d014499	3.83234	1.08774	4.36241e-30	1.08585e-28	5	50438959	50448486	3660	-	C2	Synaptotagmin-like mitochondrial-lipid-binding domain||C2 domain
Zm00001d009161	4.21695	-1.04128	3.72188e-28	8.40834e-27	8	40267885	40272449	3502	-	-	SWR1-complex protein 5/Craniofacial development protein||BCNT-C domain
Zm00001d015914	3.51653	-3.09237	0.00215295	0.00627618	5	130947371	130950710	1403	sugars will eventually be exported transporter4b	-	SWEET sugar transporter
Zm00001d009071	6.13903	3.07579	9.27817e-30	2.2836e-28	8	34288986	34294478	1199	sugars will eventually be exported transporter17b	-	SWEET sugar transporter
Zm00001d050577	3.13414	2.94902	1.99937e-08	1.18391e-07	4	101826608	101828504	1469	sugars will eventually be exported transporter15a	-	SWEET sugar transporter
Zm00001d025503	4.28135	1.05457	0.00391644	0.0108112	10	120607074	120608219	781	-	-	Sulphate adenylyltransferase catalytic domain||Rossmann-like alpha/beta/alpha sandwich fold
Zm00001d042125	4.9456	-1.33343	0.00605038	0.0160381	3	152132770	152140284	1690	-	Sulfotransfer_1	Sulfotransferase domain||P-loop containing nucleoside triphosphate hydrolase
Zm00001d000204	4.07136	2.28285	0.00351538	0.00980862	B73V4_ctg129	15011	19789	2428	-	Sulfate_transp	Sulfate transporter 3.4||SLC26A/SulP transporter domain||STAS domain||SLC26A/SulP transporter
Zm00001d021936	4.96032	-1.75707	1.23301e-61	9.26714e-60	7	166383108	166385301	2114	-	Sugar_tr	Sugar/inositol transporter||Major facilitator superfamily domain||Sugar transporter, conserved site||Major facilitator, sugar transporter-like
Zm00001d029762	4.21656	-1.77255	1.31808e-54	8.04292e-53	1	86130014	86134531	4031	-	Sugar_tr	Sugar transporter, conserved site||Major facilitator, sugar transporter-like||Sugar/inositol transporter||Major facilitator superfamily domain
Zm00001d000021	4.34891	1.1857	1.99837e-50	1.05626e-48	B73V4_ctg150	1459856	1464045	2010	glucose 6-phosphate/phosphate translocator1	-	Sugar phosphate transporter domain||Triose phosphate/phosphoenolpyruvate translocator
Zm00001d032383	5.38793	-1.86029	1.47019e-64	1.18287e-62	1	224766461	224770369	1639	-	-	Sugar phosphate transporter domain||Triose phosphate/phosphoenolpyruvate translocator
Zm00001d009028	3.51034	-1.20509	2.0759e-15	2.22345e-14	8	30678992	30681712	1781	-	-	Sugar phosphate transporter domain||Triose phosphate/phosphoenolpyruvate translocator
Zm00001d048084	3.65862	1.1007	1.16854e-27	2.57941e-26	9	149786807	149790346	1779	-	-	Sugar phosphate transporter domain||GDP-mannose transporter GONST3, plant
Zm00001d020052	4.52125	1.40742	2.74925e-38	9.69315e-37	7	88709984	88712122	1403	-	-	Sugar phosphate transporter domain||GDP-fucose transporter 1, plant
Zm00001d044715	5.03525	2.12889	0.000437355	0.00145447	3	235595192	235597934	825	-	-	Sugar phosphate transporter domain
Zm00001d017282	3.62036	2.73923	8.88031e-85	1.14978e-82	5	191618363	191622011	2461	-	-	Sugar phosphate transporter domain
Zm00001d010044	4.52125	-2.33059	0.00373311	0.010358	8	96676310	96679113	955	-	-	Sugar phosphate transporter domain
Zm00001d006679	3.87797	1.01068	4.49421e-34	1.30897e-32	2	214112550	214117471	1324	-	-	Sugar phosphate transporter domain
Zm00001d012036	4.68843	-2.55624	2.63587e-40	1.01151e-38	8	166917606	166923260	3802	sucrose phosphate synthase1	Glycos_transf_1	Sucrose-phosphatase-like, N-terminal||Sucrose-phosphate synthase, C-terminal||Sucrose phosphate synthase, plant||Sucrose synthase||Glycosyl transferase, family 1
Zm00001d027854	3.86076	-3.25743	1.80929e-166	8.57744e-164	1	15301583	15306925	2427	sucrose transporter1	-	Sucrose/H+ symporter, plant||Major facilitator superfamily domain
Zm00001d037816	3.6565	-1.19588	2.16352e-08	1.27596e-07	6	138740453	138748540	2701	-	C4dic_mal_tran	S-type anion channel||Voltage-dependent anion channel
Zm00001d028094	3.83599	1.84747	4.8539e-104	9.06502e-102	1	22841793	22844037	2131	-	-	Strigolactone esterase D14 family||Alpha/Beta hydrolase fold||Alpha/beta hydrolase fold-1
Zm00001d041938	5.03525	-6.13655	7.81762e-06	3.40687e-05	3	144476750	144493274	1434	-	Pkinase	Stress responsive alpha-beta barrel||Serine/threonine-protein kinase, active site||Dimeric alpha-beta barrel||Protein kinase, ATP binding site||Protein kinase domain||Protein kinase-like domain
Zm00001d023395	4.00224	-1.88207	1.00349e-21	1.59972e-20	10	4672326	4673327	882	-	-	Stress responsive alpha-beta barrel||Dimeric alpha-beta barrel
Zm00001d029260	3.59971	2.58388	1.83964e-13	1.70083e-12	1	63980014	63987394	3128	-	-	Stomatal closure-related actin-binding protein, coiled-coil domain||Stomatal closure-related actin-binding protein, actin-binding domain||Stomatal closure-related actin-binding protein, fused Ig-PH domain
Zm00001d043625	5.50459	-1.13943	1.52212e-28	3.52397e-27	3	205468692	205471845	1776	-	-	Stm1-like, N-terminal||Hyaluronan/mRNA-binding protein
Zm00001d021288	4.73295	1.0263	4.4497e-28	1.00086e-26	7	147970755	147972640	1636	-	-	Staygreen protein
Zm00001d048189	3.01417	1.96612	2.41716e-60	1.75258e-58	9	152042170	152045904	2169	-	Sulfate_transp	STAS domain||SLC26A/SulP transporter domain||Sulphate anion transporter, conserved site||SLC26A/SulP transporter
Zm00001d043596	3.37245	1.93764	1.04623e-94	1.67044e-92	3	204658923	204659819	540	-	-	START-like domain||Polyketide cyclase/dehydrase
Zm00001d010445	4.67508	1.24829	9.2479e-35	2.77212e-33	8	115433371	115435609	1998	-	-	START-like domain||Polyketide cyclase/dehydrase
Zm00001d010007	4.99962	-3.84427	2.78008e-56	1.77735e-54	8	94844625	94845188	564	-	-	START-like domain||Polyketide cyclase/dehydrase
Zm00001d023811	3.47222	2.87795	2.8715e-236	2.68137e-233	10	22869495	22870557	947	-	-	START-like domain||Bet v I/Major latex protein||Bet v I type allergen
Zm00001d043080	3.92089	-1.60011	3.51746e-17	4.2274e-16	3	188610371	188617615	5122	-	KH_1	STAR protein, homodimerisation region||K Homology domain||K Homology domain, type 1
Zm00001d036148	7.69823	-1.0957	3.72106e-13	3.36753e-12	6	74547569	74550576	2399	whirly1	-	ssDNA-binding transcriptional regulator||Whirly transcription factor
Zm00001d037810	5.25635	-3.15572	9.03453e-26	1.79844e-24	6	138532222	138543958	9606	-	-	S-receptor-like serine/threonine-protein kinase||Protein kinase-like domain||Bulb-type lectin domain||PWI domain||Serine/threonine-protein kinase, active site||S-locus glycoprotein domain||Protein kinase domain||Protein kinase, ATP binding site||PAN/Apple domain
Zm00001d002178	4.46429	2.44967	4.26655e-118	9.96014e-116	2	7300454	7304565	3671	-	B_lectin	S-receptor-like serine/threonine-protein kinase||Protein kinase-like domain||Bulb-type lectin domain||PAN/Apple domain||S-locus glycoprotein domain||Serine-threonine/tyrosine-protein kinase, catalytic domain||Protein kinase domain||Protein kinase, ATP binding site
Zm00001d047998	3.65186	1.16607	1.97026e-15	2.11325e-14	9	147612453	147617340	4300	-	-	Squalene epoxidase||FAD/NAD(P)-binding domain
Zm00001d030821	5.42345	6.12153	1.28746e-05	5.45786e-05	1	161943350	161947143	897	-	-	Squalene cyclase, C-terminal||Terpenoid cyclases/protein prenyltransferase alpha-alpha toroid
Zm00001d018445	6.26828	-3.15782	0.000184206	0.000653126	5	220941468	220946307	3383	phosphate transporter3	SPX	SPX domain||EXS, C-terminal
Zm00001d028237	4.97018	-1.39777	1.01439e-05	4.3578e-05	1	27571849	27577275	5339	-	-	SprT-like
Zm00001d020420	7.82944	-1.81219	0.00375362	0.0104102	7	112910144	112922494	2308	-	-	SprT-like
Zm00001d007807	5.33853	-1.4539	8.93319e-22	1.42704e-20	2	240011428	240022438	5809	-	SAP	SPOC-like, C-terminal domain||Ku70/Ku80, N-terminal alpha/beta||Ku70||Ku70, bridge and pillars domain||von Willebrand factor, type A||Ku70/Ku80 C-terminal arm||Ku70/Ku80 beta-barrel domain||SAP domain
Zm00001d028830	6.91005	2.82344	1.25063e-05	5.30901e-05	1	47982359	47988628	4464	-	CH	Spindle pole body-associated protein Vik1/Cik1, microtubule binding domain||P-loop containing nucleoside triphosphate hydrolase||Calponin homology domain||Kinesin motor domain
Zm00001d021505	4.0501	-1.69124	1.15958e-09	7.79167e-09	7	154271170	154278697	1244	-	-	Spindle and kinetochore-associated protein 1
Zm00001d021504	3.87072	-1.81877	4.35269e-06	1.96065e-05	7	154246089	154246537	358	-	-	Spindle and kinetochore-associated protein 1
Zm00001d012378	4.44768	1.14671	1.11856e-28	2.61322e-27	8	173232285	173232962	678	-	-	SOUL haem-binding protein
Zm00001d004644	4.3639	-1.26455	2.06651e-11	1.61051e-10	2	124805300	124818947	4605	-	-	SOS response associated peptidase (SRAP)
Zm00001d038299	3.83599	1.80223	0.001919	0.00565766	6	153761010	153764311	2435	-	-	Solute carrier family 35 member SLC35F1/F2/F6
Zm00001d006115	3.59493	1.43354	3.27633e-06	1.50238e-05	2	198986664	198998001	1235	-	-	Solute carrier family 35 member SLC35F1/F2/F6
Zm00001d023929	3.67677	-1.92279	4.16132e-80	5.02867e-78	10	29148234	29154174	5564	oxo-glutarate/malate transporter1	Na_sulph_symp	Solute carrier family 13||Citrate carrier CitT-related
Zm00001d020921	3.75617	2.2079	1.7928e-12	1.52938e-11	7	136609178	136611755	2007	-	Na_sulph_symp	Solute carrier family 13
Zm00001d041201	5.95238	-3.71646	3.05112e-91	4.54204e-89	3	105179821	105183171	2417	-	-	Soluble quinoprotein glucose/sorbosone dehydrogenase||Six-bladed beta-propeller, TolB-like||Glucose/Sorbosone dehydrogenase
Zm00001d037242	3.86076	1.50524	1.21267e-28	2.82667e-27	6	117577794	117583731	2478	-	-	Sodium/solute symporter||Urea active transporter
Zm00001d048692	4.46429	-2.20382	2.94296e-09	1.9012e-08	4	3354424	3358262	3123	-	Na_Ca_ex	Sodium/calcium exchanger membrane region
Zm00001d031131	4.21585	1.37099	0.000878746	0.00276622	1	178922269	178923900	1632	-	Na_Ca_ex	Sodium/calcium exchanger membrane region
Zm00001d008333	4.43625	1.08585	8.17211e-32	2.17464e-30	8	5562984	5567351	2894	-	-	SNARE||Target SNARE coiled-coil homology domain||Syntaxin, N-terminal domain||Syntaxin/epimorphin, conserved site
Zm00001d035331	4.5403	-1.32048	0.00851002	0.0217443	6	21637975	21638871	897	-	-	SNARE||Syntaxin/epimorphin, conserved site||Syntaxin, N-terminal domain||Target SNARE coiled-coil homology domain
Zm00001d000439	4.90065	1.43446	1.11626e-28	2.60983e-27	B73V4_ctg88	8525	11623	1617	-	-	SNARE associated Golgi protein
Zm00001d005425	9.21341	2.69913	8.41006e-07	4.17119e-06	2	173592990	173593806	329	-	-	Small subunit of serine palmitoyltransferase-like
Zm00001d025508	4.0907	1.77616	2.71581e-12	2.27902e-11	10	120809943	120810596	654	-	-	Small heat shock protein HSP20||Alpha crystallin/Hsp20 domain||HSP20-like chaperone
Zm00001d017813	4.73975	2.25504	1.45503e-09	9.68189e-09	5	207525809	207526282	474	-	-	Small heat shock protein HSP20||Alpha crystallin/Hsp20 domain||HSP20-like chaperone
Zm00001d031562	4.63965	-3.19383	3.31359e-52	1.84979e-50	1	194370600	194371395	723	ras-related protein11G1	Ras	Small GTP-binding protein domain||P-loop containing nucleoside triphosphate hydrolase||Small GTPase superfamily
Zm00001d014097	4.0907	1.42442	7.11222e-05	0.000270438	5	32299586	32306371	1410	-	Ras	Small GTPase superfamily||Small GTP-binding protein domain||P-loop containing nucleoside triphosphate hydrolase
Zm00001d011095	3.26964	-1.17895	0.00677791	0.0177498	8	138813684	138815295	455	-	-	Small GTPase superfamily||P-loop containing nucleoside triphosphate hydrolase
Zm00001d038533	3.56411	-1.28142	7.93372e-07	3.95083e-06	6	159380616	159390229	5082	centromeric histone H3	Arf	Small GTPase superfamily, ARF type||Histone H3/CENP-A||Histone H2A/H2B/H3||Small GTPase superfamily, ARF/SAR type||Small GTP-binding protein domain||P-loop containing nucleoside triphosphate hydrolase||Histone-fold
Zm00001d044325	4.35816	5.48281	0.00703727	0.0183634	3	225261649	225261975	327	-	Auxin_inducible	Small auxin-up RNA
Zm00001d042292	3.72763	1.85481	4.1614e-37	1.3984e-35	3	159333398	159333859	462	-	Auxin_inducible	Small auxin-up RNA
Zm00001d033462	4.05681	-5.48265	0.000910798	0.00285574	1	263334484	263334816	333	-	Auxin_inducible	Small auxin-up RNA
Zm00001d033460	4.15053	1.1177	0.0046496	0.0126347	1	263312679	263313005	327	-	Auxin_inducible	Small auxin-up RNA
Zm00001d032475	4.35816	1.18814	2.81463e-14	2.77278e-13	1	227990837	227991226	390	-	Auxin_inducible	Small auxin-up RNA
Zm00001d017397	4.11	1.15769	9.15833e-24	1.63129e-22	5	194705728	194706324	597	-	Auxin_inducible	Small auxin-up RNA
Zm00001d013869	4.15053	2.25459	3.37461e-99	5.87506e-97	5	23456902	23457294	393	-	Auxin_inducible	Small auxin-up RNA
Zm00001d013619	3.87797	-2.30801	2.58201e-29	6.25509e-28	5	15654693	15655013	321	-	Auxin_inducible	Small auxin-up RNA
Zm00001d013617	5.77367	1.06348	3.76476e-08	2.16803e-07	5	15578282	15578608	327	-	Auxin_inducible	Small auxin-up RNA
Zm00001d013616	4.73295	2.25934	0.00787676	0.0203098	5	15567224	15567550	327	-	Auxin_inducible	Small auxin-up RNA
Zm00001d002374	4.10247	3.68632	7.10867e-07	3.56011e-06	2	11368790	11369293	504	-	Auxin_inducible	Small auxin-up RNA
Zm00001d046993	4.48363	-1.47844	4.8685e-25	9.24355e-24	9	114347644	114347928	285	-	-	Small auxin-up RNA
Zm00001d045207	4.61503	2.38122	4.17912e-38	1.46009e-36	9	16080083	16082452	2370	receptor-like protein kinase1	Pkinase	S-locus glycoprotein domain||S-receptor-like serine/threonine-protein kinase||Protein kinase-like domain||Protein kinase domain||Bulb-type lectin domain||Protein kinase, ATP binding site||PAN/Apple domain
Zm00001d052509	3.22819	5.19319	1.34371e-67	1.17967e-65	4	191654457	191657111	1809	-	-	S-locus glycoprotein domain||Bulb-type lectin domain||PAN/Apple domain
Zm00001d025707	4.41306	1.94739	4.70234e-91	6.93314e-89	10	126903970	126906191	1592	-	BTB	SKP1/BTB/POZ domain||Zinc finger, TAZ-type||BTB/POZ domain
Zm00001d025788	4.36066	1.50308	1.04099e-07	5.72315e-07	10	129673527	129674867	1341	-	K_tetra	SKP1/BTB/POZ domain||WD40/YVTN repeat-like-containing domain||BTB/POZ domain||Potassium channel tetramerisation-type BTB domain||Quinoprotein alcohol dehydrogenase-like superfamily
Zm00001d021949	4.58907	1.45091	2.21545e-73	2.27564e-71	7	166838764	166841455	2500	-	-	SKP1/BTB/POZ domain||NPH3 domain
Zm00001d016898	3.4125	1.08809	1.39684e-09	9.32083e-09	5	179623715	179628079	2620	-	-	SKP1/BTB/POZ domain||BTB/POZ domain||Root phototropism protein 3-like||NPH3 domain
Zm00001d053017	4.80269	-1.99025	6.24077e-12	5.09699e-11	4	209242258	209246990	2146	-	-	Six-hairpin glycosidase-like||Glycosyl hydrolase family 100
Zm00001d038807	6.02833	-1.51615	4.95384e-08	2.81491e-07	6	164812460	164817085	3634	-	WD40	Six-bladed beta-propeller, TolB-like||WD40/YVTN repeat-like-containing domain||Periodic tryptophan protein 2||WD40 repeat, conserved site||G-protein beta WD-40 repeat||Small-subunit processome, Utp12||WD40-repeat-containing domain||Quinoprotein alcohol dehydrogenase-like superfamily||WD40 repeat
Zm00001d014297	4.76443	1.58608	5.61626e-20	8.06454e-19	5	40021551	40049955	5063	histidine kinase3	HATPase_c	Signal transduction response regulator, receiver domain||Histidine kinase domain||Histidine kinase-like ATPase, C-terminal domain||Signal transduction histidine kinase, dimerisation/phosphoacceptor domain||CheY-like superfamily||CHASE domain||Signal transduction histidine kinase-related protein, C-terminal
Zm00001d001865	3.37361	-2.47449	1.14474e-36	3.78084e-35	2	2078887	2079669	783	cytokinin response regulator1	Response_reg	Signal transduction response regulator, receiver domain||CheY-like superfamily
Zm00001d047422	5.19456	1.21973	4.87479e-29	1.16267e-27	9	129558501	129565916	4842	-	HATPase_c	Signal transduction histidine kinase-related protein, C-terminal||Histidine kinase-like ATPase, C-terminal domain||Branched-chain alpha-ketoacid dehydrogenase kinase/Pyruvate dehydrogenase kinase, N-terminal||Histidine kinase domain
Zm00001d042044	4.1072	-1.59221	3.94909e-11	3.01739e-10	3	148445216	148448764	1948	-	-	Signal recognition particle, SRP54 subunit, GTPase domain||AAA+ ATPase domain||Signal recognition particle, SRP54 subunit, helical bundle||Signal-recognition particle receptor FtsY||P-loop containing nucleoside triphosphate hydrolase
Zm00001d034901	3.89257	-3.64976	0.0103597	0.0258721	1	305155510	305156325	816	-	-	Sialate O-acetylesterase domain||SGNH hydrolase-type esterase domain
Zm00001d004042	4.90613	-1.25335	3.67554e-05	0.000145881	2	78528269	78549917	1244	-	adh_short	Short-chain dehydrogenase/reductase, conserved site||Short-chain dehydrogenase/reductase SDR||NAD(P)-binding domain
Zm00001d051041	3.56411	-2.5265	3.70092e-14	3.60442e-13	4	138224292	138227545	951	-	adh_short	Short-chain dehydrogenase/reductase SDR||NAD(P)-binding domain
Zm00001d045817	4.0907	4.84476	0.000139654	0.000506108	9	41020490	41022490	1257	-	adh_short	Short-chain dehydrogenase/reductase SDR||NAD(P)-binding domain
Zm00001d031026	4.52125	1.00486	2.29252e-05	9.38415e-05	1	174112352	174114291	1731	-	adh_short	Short-chain dehydrogenase/reductase SDR||NAD(P)-binding domain
Zm00001d025923	3.10636	-1.78899	0.00831216	0.0212988	10	133837382	133838958	1042	-	adh_short	Short-chain dehydrogenase/reductase SDR||NAD(P)-binding domain
Zm00001d052247	3.95618	1.9432	4.25019e-125	1.1194e-122	4	184666747	184669386	1277	-	SKI	Shikimate kinase/gluconokinase||Shikimate kinase, conserved site||P-loop containing nucleoside triphosphate hydrolase||Shikimate kinase/Threonine synthase-like 1
Zm00001d009971	4.57969	-1.8571	1.09221e-09	7.35824e-09	8	93018884	93020443	1448	-	-	SHI protein family||SHORT INTERNODES, C-terminal||Zinc finger, lateral root primordium type 1
Zm00001d019593	3.7215	-5.06286	0.00344153	0.00962436	7	45246088	45247213	970	-	-	SGNH hydrolase-type esterase domain||Sialate O-acetylesterase domain
Zm00001d044040	4.64191	4.14846	5.50502e-05	0.000212898	3	217476456	217480759	2254	-	Lipase_GDSL	SGNH hydrolase-type esterase domain||GDSL lipase/esterase-like, plant||GDSL lipase/esterase
Zm00001d040733	4.30886	1.9164	4.7548e-19	6.43757e-18	3	60679832	60682468	1722	-	Lipase_GDSL	SGNH hydrolase-type esterase domain||GDSL lipase/esterase-like, plant||GDSL lipase/esterase
Zm00001d025818	4.89609	-2.01241	1.17327e-05	5.00335e-05	10	130620785	130623971	1681	-	Lipase_GDSL	SGNH hydrolase-type esterase domain||GDSL lipase/esterase-like, plant||GDSL lipase/esterase
Zm00001d023984	4.31474	3.66177	5.22984e-25	9.91739e-24	10	34278519	34282752	1501	-	Lipase_GDSL	SGNH hydrolase-type esterase domain||GDSL lipase/esterase-like, plant||GDSL lipase/esterase
Zm00001d026636	4.44768	1.7332	0.00156691	0.00470242	10	149249863	149251541	1149	-	-	SGNH hydrolase-type esterase domain
Zm00001d014243	4.6117	1.16544	1.34049e-21	2.12814e-20	5	37785958	37788118	1407	-	Pkinase_Tyr	Serine-threonine/tyrosine-protein kinase, catalytic domain||Protein kinase domain||Protein kinase-like domain||Serine/threonine-protein kinase, active site
Zm00001d040695	4.24208	1.3007	0.0172983	0.0407777	3	58717714	58721522	2848	-	Pkinase_Tyr	Serine-threonine/tyrosine-protein kinase, catalytic domain||Protein kinase domain||Protein kinase-like domain||Protein kinase, ATP binding site||Serine/threonine-protein kinase, active site
Zm00001d030213	3.47222	-2.21616	1.11357e-40	4.33267e-39	1	113434606	113438057	2169	-	Pkinase_Tyr	Serine-threonine/tyrosine-protein kinase, catalytic domain||Protein kinase domain||Protein kinase-like domain||Gnk2-homologous domain||Serine/threonine-protein kinase, active site
Zm00001d028774	4.35654	1.41968	6.78792e-28	1.51572e-26	1	46171809	46175164	2523	-	Pkinase_Tyr	Serine-threonine/tyrosine-protein kinase, catalytic domain||Protein kinase domain||Protein kinase-like domain
Zm00001d008468	10.2133	-1.6358	1.29814e-12	1.12045e-11	8	9622565	9639429	2298	-	Pkinase	Serine/threonine-protein kinase, active site||Wall-associated receptor kinase, galacturonan-binding domain||Protein kinase-like domain||Protein kinase domain||Protein kinase, ATP binding site
Zm00001d023425	3.7874	-1.06571	3.29226e-06	1.50902e-05	10	5235583	5238288	2706	crinkly4	Pkinase	Serine/threonine-protein kinase, active site||TNFR/NGFR cysteine-rich region||Serine-threonine/tyrosine-protein kinase, catalytic domain||Protein kinase domain||Protein kinase-like domain||Regulator of chromosome condensation 1/beta-lactamase-inhibitor protein II||Protein kinase, ATP binding site
Zm00001d046370	3.79491	-1.76876	0.000462406	0.00152938	9	84830660	84833119	2460	-	Pkinase	Serine/threonine-protein kinase, active site||S-receptor-like serine/threonine-protein kinase||Protein kinase-like domain||Bulb-type lectin domain||PAN/Apple domain||Protein kinase, ATP binding site||S-locus glycoprotein domain||Protein kinase domain
Zm00001d044995	3.76837	-1.43456	3.95961e-51	2.17109e-49	9	9516903	9519596	1978	-	Pkinase_Tyr	Serine/threonine-protein kinase, active site||Serine-threonine/tyrosine-protein kinase, catalytic domain||Protein kinase domain||Protein kinase-like domain
Zm00001d027892	4.22782	1.31167	1.33612e-31	3.51902e-30	1	16843024	16848595	1820	-	Pkinase_Tyr	Serine/threonine-protein kinase, active site||Serine-threonine/tyrosine-protein kinase, catalytic domain||Protein kinase domain||Protein kinase-like domain
Zm00001d015032	6.1862	1.15989	1.39379e-25	2.74789e-24	5	72787738	72794488	2270	-	Pkinase_Tyr	Serine/threonine-protein kinase, active site||Serine-threonine/tyrosine-protein kinase, catalytic domain||Protein kinase domain||ACT domain||Protein kinase-like domain
Zm00001d053588	4.36066	1.0594	0.000697882	0.00223885	4	235516296	235520305	2766	-	Pkinase	Serine/threonine-protein kinase, active site||Rossmann-like alpha/beta/alpha sandwich fold||Protein kinase domain||Serine-threonine/tyrosine-protein kinase, catalytic domain||UspA||Protein kinase-like domain
Zm00001d038915	6.25782	-1.42765	1.09924e-27	2.42992e-26	6	166879015	166882711	2113	-	Pkinase_Tyr	Serine/threonine-protein kinase, active site||Protein kinase-like domain||Wall-associated receptor kinase, C-terminal||Serine-threonine/tyrosine-protein kinase, catalytic domain||Protein kinase domain||Protein kinase, ATP binding site
Zm00001d007789	4.9647	-2.32613	1.83307e-25	3.5796e-24	2	239777541	239780141	2601	-	Pkinase	Serine/threonine-protein kinase, active site||Protein kinase-like domain||S-receptor-like serine/threonine-protein kinase||Bulb-type lectin domain||PAN/Apple domain||Protein kinase, ATP binding site||S-locus glycoprotein domain||Protein kinase domain
Zm00001d031049	4.57038	1.24689	2.02317e-57	1.35237e-55	1	174839919	174844064	1636	-	Pkinase_Tyr	Serine/threonine-protein kinase, active site||Protein kinase-like domain||Serine-threonine/tyrosine-protein kinase, catalytic domain||Protein kinase domain||Protein kinase, ATP binding site
Zm00001d026488	3.61359	1.80432	4.82152e-05	0.000188046	10	146938408	146939628	1221	-	Pkinase_Tyr	Serine/threonine-protein kinase, active site||Protein kinase-like domain||Protein kinase domain||Serine-threonine/tyrosine-protein kinase, catalytic domain||Protein kinase, ATP binding site
Zm00001d050805	2.95159	1.91008	4.60199e-77	5.04664e-75	4	123915632	123922702	2474	-	Pkinase	Serine/threonine-protein kinase, active site||Protein kinase-like domain||Protein kinase domain||Mlo-related protein
Zm00001d028447	4.43625	-5.01086	0.017504	0.0411557	1	35263025	35264614	1590	-	Pkinase	Serine/threonine-protein kinase, active site||Protein kinase-like domain||Protein kinase domain
Zm00001d053080	3.35683	1.33752	6.89131e-21	1.04403e-19	4	212685412	212689787	2766	-	Pkinase	Serine/threonine-protein kinase, active site||Protein kinase, ATP binding site||Rossmann-like alpha/beta/alpha sandwich fold||Protein kinase-like domain||Protein kinase domain||UspA
Zm00001d008586	4.26221	-1.6085	0.00710117	0.0185192	8	13623909	13642819	2878	-	Pkinase	Serine/threonine-protein kinase, active site||Protein kinase, ATP binding site||Protein kinase-like domain||Wall-associated receptor kinase, galacturonan-binding domain||S-receptor-like serine/threonine-protein kinase||Protein kinase domain
Zm00001d052147	5.28634	1.27373	3.45997e-50	1.80405e-48	4	181042459	181054051	2285	-	Pkinase	Serine/threonine-protein kinase, active site||Protein kinase, ATP binding site||Protein kinase-like domain||Protein kinase domain
Zm00001d011656	5.14767	-2.48235	1.29318e-46	6.01952e-45	8	157692739	157694157	1419	-	Pkinase	Serine/threonine-protein kinase, active site||Protein kinase, ATP binding site||Protein kinase-like domain||Protein kinase domain
Zm00001d009587	3.96197	1.31142	1.4202e-05	5.98927e-05	8	71702017	71706338	2661	-	Pkinase	Serine/threonine-protein kinase, active site||Protein kinase, ATP binding site||Protein kinase-like domain||Protein kinase domain
Zm00001d008874	4.16725	-1.57087	8.05383e-11	5.999e-10	8	23543542	23549832	3239	-	Pkinase	Serine/threonine-protein kinase, active site||Protein kinase, ATP binding site||Protein kinase-like domain||Protein kinase domain
Zm00001d008466	4.05681	-5.1015	4.69761e-14	4.54353e-13	8	9609345	9610316	972	-	Pkinase	Serine/threonine-protein kinase, active site||Protein kinase, ATP binding site||Protein kinase-like domain||Protein kinase domain
Zm00001d031372	4.64191	-2.75147	0.00356437	0.00993094	1	187621387	187624780	2618	-	Pkinase	Serine/threonine-protein kinase, active site||Protein kinase, ATP binding site||Protein kinase domain||Wall-associated receptor kinase, galacturonan-binding domain||Protein kinase-like domain
Zm00001d003659	6.99953	-1.07853	1.30476e-14	1.32084e-13	2	52839413	52844416	4476	SnRK2 serine threonine protein kinase7	Pkinase	Serine/threonine-protein kinase, active site||Protein kinase, ATP binding site||Protein kinase domain||Protein kinase-like domain
Zm00001d002905	6.10625	3.08637	7.04472e-06	3.08751e-05	2	26329482	26339000	5439	-	Pkinase	Serine/threonine-protein kinase, active site||Protein kinase, ATP binding site||Immunoglobulin-like fold||Protein kinase domain||Protein kinase-like domain||Late embryogenesis abundant protein, LEA-14
Zm00001d025035	4.8384	1.01244	2.99646e-35	9.21516e-34	10	100748577	100750979	2403	-	Pkinase	Serine/threonine-protein kinase, active site||Protein kinase, ATP binding site||Bulb-type lectin domain||Protein kinase domain||S-receptor-like serine/threonine-protein kinase||Protein kinase-like domain
Zm00001d022126	4.28052	1.19164	2.0607e-22	3.39393e-21	7	170886332	170890114	1696	-	Pkinase_Tyr	Serine/threonine-protein kinase, active site||Protein kinase domain||Serine-threonine/tyrosine-protein kinase, catalytic domain||Protein kinase-like domain
Zm00001d002167	4.70699	1.99445	1.76384e-37	6.02581e-36	2	7083640	7086670	2008	-	Pkinase_Tyr	Serine/threonine-protein kinase, active site||Protein kinase domain||Serine-threonine/tyrosine-protein kinase, catalytic domain||Protein kinase-like domain
Zm00001d033339	4.70121	-1.3922	3.76269e-16	4.23461e-15	1	259579890	259583075	1903	-	Pkinase	Serine/threonine-protein kinase, active site||Protein kinase domain||Protein kinase-like domain||Protein kinase, ATP binding site
Zm00001d027508	4.40529	-1.3934	2.25138e-31	5.8694e-30	1	7064043	7068106	2159	-	Pkinase	Serine/threonine-protein kinase, active site||Protein kinase domain||Protein kinase-like domain||Protein kinase, ATP binding site
Zm00001d011654	4.41863	-1.14132	1.1366e-17	1.40886e-16	8	157636613	157637983	1371	-	Pkinase	Serine/threonine-protein kinase, active site||Protein kinase domain||Protein kinase-like domain||Protein kinase, ATP binding site
Zm00001d032473	4.73295	1.37159	6.19251e-05	0.000237844	1	227870996	227876186	3158	-	Pkinase	Serine/threonine-protein kinase, active site||Protein kinase domain||Protein kinase-like domain||EF-hand domain pair||Protein kinase, ATP binding site
Zm00001d017135	5.04894	2.43003	0.0167101	0.0395606	5	186621179	186622492	1314	-	Pkinase	Serine/threonine-protein kinase, active site||Protein kinase domain||Protein kinase-like domain||AGC-kinase, C-terminal
Zm00001d051424	4.35208	-1.23527	1.4507e-05	6.11285e-05	4	158063199	158065701	1638	-	Pkinase	Serine/threonine-protein kinase, active site||Protein kinase domain||Protein kinase-like domain
Zm00001d045071	3.70124	4.42738	1.88377e-05	7.81374e-05	9	11538436	11539392	957	-	Pkinase	Serine/threonine-protein kinase, active site||Protein kinase domain||Protein kinase-like domain
Zm00001d005976	5.51633	-1.7325	5.61455e-14	5.38979e-13	2	194515524	194519448	3925	-	Pkinase	Serine/threonine-protein kinase, active site||Protein kinase domain||Protein kinase-like domain
Zm00001d044599	7.05671	-1.29378	6.17154e-38	2.13921e-36	3	233046742	233055445	3718	blue-light receptor phototropin 1	Pkinase	Serine/threonine-protein kinase, active site||PAC motif||Protein kinase domain||Protein kinase-like domain||PAS-associated, C-terminal||PAS domain||Protein kinase, ATP binding site
Zm00001d028711	5.40908	1.06031	5.0212e-35	1.52442e-33	1	43908553	43911257	1640	MAP kinase3	Pkinase	Serine/threonine-protein kinase, active site||Mitogen-activated protein (MAP) kinase, JNK||Mitogen-activated protein (MAP) kinase, conserved site||Protein kinase, ATP binding site||Protein kinase-like domain||Protein kinase domain
Zm00001d046838	5.53403	1.10004	2.74745e-15	2.9184e-14	9	108226063	108230008	3426	-	Pkinase_Tyr	Serine/threonine-protein kinase, active site||Malectin-like carbohydrate-binding domain||Protein kinase, ATP binding site||Serine-threonine/tyrosine-protein kinase, catalytic domain||Protein kinase domain||Protein kinase-like domain
Zm00001d021688	4.00224	-5.16194	6.49897e-74	6.81176e-72	7	160073985	160078648	2328	-	Pkinase_Tyr	Serine/threonine-protein kinase, active site||Gnk2-homologous domain||Protein kinase-like domain||Protein kinase domain||Serine-threonine/tyrosine-protein kinase, catalytic domain||Protein kinase, ATP binding site
Zm00001d018431	4.67508	1.51008	3.65366e-74	3.86898e-72	5	220634043	220637003	2785	-	Pkinase_Tyr	Serine/threonine-protein kinase, active site||EGF-like calcium-binding, conserved site||Protein kinase-like domain||Wall-associated receptor kinase, galacturonan-binding domain||EGF-type aspartate/asparagine hydroxylation site||EGF-like domain||Serine-threonine/tyrosine-protein kinase, catalytic domain||Protein kinase domain||Protein kinase, ATP binding site||EGF-like calcium-binding domain
Zm00001d021897	6.94444	2.08601	4.02805e-27	8.65734e-26	7	165575276	165577321	2046	-	Pkinase	Serine/threonine-protein kinase, active site||Concanavalin A-like lectin/glucanase domain||Legume lectin domain||Protein kinase domain||Protein kinase-like domain||Protein kinase, ATP binding site
Zm00001d028154	5.2913	1.2968	1.38516e-09	9.24887e-09	1	24416953	24417897	945	serine acetyltransferase2	Hexapep	Serine O-acetyltransferase||Hexapeptide transferase, conserved site||Trimeric LpxA-like||Hexapeptide repeat||Serine acetyltransferase, N-terminal
Zm00001d030859	4.73295	-1.04652	2.28977e-38	8.09166e-37	1	163875186	163880577	2305	-	SHMT	Serine hydroxymethyltransferase||Cytochrome b/b6, C-terminal||Pyridoxal phosphate-dependent transferase, major region, subdomain 1||Cytochrome b6/f complex, subunit IV||Serine hydroxymethyltransferase, pyridoxal phosphate binding site||Pyridoxal phosphate-dependent transferase||Pyridoxal phosphate-dependent transferase, subdomain 2
Zm00001d051206	3.96197	-1.42523	1.97713e-07	1.05316e-06	4	148675866	148680836	1694	-	Peptidase_S10	Serine carboxypeptidases, histidine active site||Serine carboxypeptidase, serine active site||Alpha/Beta hydrolase fold||Peptidase S10, serine carboxypeptidase
Zm00001d047201	3.26964	1.48392	8.44317e-05	0.000317482	9	121697446	121702129	1812	-	Peptidase_S10	Serine carboxypeptidases, histidine active site||Peptidase S10, serine carboxypeptidase||Alpha/Beta hydrolase fold||Serine carboxypeptidase, serine active site
Zm00001d041769	4.41863	-1.96862	7.67362e-66	6.46072e-64	3	136872860	136877613	2107	-	Peptidase_S10	Serine carboxypeptidases, histidine active site||Alpha/Beta hydrolase fold||Peptidase S10, serine carboxypeptidase||Serine carboxypeptidase, serine active site
Zm00001d009907	5.72687	1.26533	1.32683e-28	3.09042e-27	8	88814089	88820257	1166	-	-	Serine aminopeptidase, S33||Alpha/beta hydrolase fold-1||Alpha/Beta hydrolase fold
Zm00001d033797	3.99622	1.2081	2.09588e-38	7.43206e-37	1	274041149	274045067	1987	-	-	Serine aminopeptidase, S33||Alpha/Beta hydrolase fold
Zm00001d030220	5.40908	1.05188	1.26985e-36	4.17614e-35	1	113769645	113772634	1461	-	-	Serine aminopeptidase, S33||Alpha/Beta hydrolase fold
Zm00001d013406	4.0183	1.42924	9.68037e-36	3.0721e-34	5	10497408	10501324	2039	-	-	Serine aminopeptidase, S33||Alpha/Beta hydrolase fold
Zm00001d043586	5.14767	2.02519	5.4465e-91	7.9921e-89	3	204438188	204438472	285	-	-	Senescence regulator S40
Zm00001d017287	4.03344	1.87692	3.35195e-12	2.78561e-11	5	191750113	191750625	513	-	-	Senescence regulator S40
Zm00001d014007	4.41863	2.04451	3.21778e-12	2.68134e-11	5	28477643	28478182	540	-	-	Senescence regulator S40
Zm00001d003009	4.73295	1.13823	0.000630802	0.00203797	2	29360438	29360992	555	-	-	Senescence regulator S40
Zm00001d034139	2.80391	-1.16984	4.91959e-27	1.05057e-25	1	284867580	284872240	1901	-	-	SecY subunit domain||SecY/SEC61-alpha family||SecY conserved site||Translocon Sec61/SecY, plug domain
Zm00001d022457	4.71046	-1.55511	2.82107e-30	7.07908e-29	7	178107698	178109315	1361	peroxidase3	-	Secretory peroxidase||Peroxidases heam-ligand binding site||Plant peroxidase||Haem peroxidase||Haem peroxidase, plant/fungal/bacterial||Peroxidase, active site
Zm00001d024745	4.95376	4.48531	3.04134e-125	8.07922e-123	10	85907865	85909124	1260	-	-	Secretory peroxidase||Peroxidases heam-ligand binding site||Plant peroxidase||Haem peroxidase||Haem peroxidase, plant/fungal/bacterial||Peroxidase, active site
Zm00001d024750	5.82319	2.52597	4.32927e-36	1.39255e-34	10	86031628	86032341	714	-	-	Secretory peroxidase||Peroxidases heam-ligand binding site||Plant peroxidase||Haem peroxidase||Haem peroxidase, plant/fungal/bacterial
Zm00001d040686	4.44148	-1.30113	2.47944e-39	9.15016e-38	3	58049539	58063745	3554	-	-	SecA conserved site||P-loop containing nucleoside triphosphate hydrolase||SecA motor DEAD||SecA preprotein, cross-linking domain||Endonuclease/exonuclease/phosphatase||Protein translocase subunit SecA||SecA DEAD-like, N-terminal||SecA Wing/Scaffold
Zm00001d022275	3.9163	-1.8428	5.45036e-11	4.12154e-10	7	174207485	174211005	1383	-	-	Sec20||Target SNARE coiled-coil homology domain
Zm00001d046898	3.33111	-1.14765	3.59914e-12	2.98459e-11	9	109488450	109491432	1542	dihydrodipicolinate synthase1	-	Schiff base-forming aldolase, conserved site||Aldolase-type TIM barrel||Schiff base-forming aldolase, active site||DapA-like||4-hydroxy-tetrahydrodipicolinate synthase, DapA
Zm00001d028803	4.73295	1.46392	0.000168844	0.000603586	1	46852702	46858687	4310	-	-	SCAR/WAVE family||WH2 domain
Zm00001d027498	4.74552	-2.16643	4.65588e-12	3.83612e-11	1	6607016	6608379	926	-	-	SCAR/WAVE family
Zm00001d038623	3.32602	-1.25546	4.47745e-22	7.25789e-21	6	161118605	161123856	2500	-	-	SCAMP
Zm00001d012087	6.70172	-1.14955	9.09679e-06	3.93097e-05	8	167976609	167980265	1964	-	-	Sas10/Utp3/C1D
Zm00001d044694	4.46429	1.07901	4.10078e-35	1.25187e-33	3	235066012	235068964	2260	-	-	Saposin B type, region 2||Saposin-like||Saposin-like type B, region 1||Saposin B type domain
Zm00001d032916	5.85797	-1.49762	3.84974e-07	1.98943e-06	1	242987926	243024940	2378	-	-	SAP domain
Zm00001d008808	4.84582	1.27119	9.28962e-33	2.56046e-31	8	21238766	21240538	1454	MYB-related-transcription factor 24	-	SANT/Myb domain||Zinc finger, CCHC-type||Homeobox domain-like||Myb domain||Myb domain, plants
Zm00001d004521	4.40874	-1.81157	2.56487e-19	3.51273e-18	2	116470474	116480753	3905	MYB-related-transcription factor 114	SWIRM	SANT/Myb domain||SANT domain||Zinc finger, ZZ-type||SWIRM domain||Homeobox domain-like||Winged helix-turn-helix DNA-binding domain
Zm00001d038338	5.13347	-1.90774	0.0206466	0.0477718	6	154811648	154812744	916	MYB-transcription factor 85	Myb_DNA-binding	SANT/Myb domain||Integrase-like, catalytic domain||Homeobox domain-like||Myb domain
Zm00001d051316	5.6811	1.8196	2.34265e-28	5.36322e-27	4	153362817	153366616	3007	Trihelix-transcription factor 16	-	SANT/Myb domain||Homeobox domain-like||Myb-like domain
Zm00001d042892	3.75469	1.1133	2.59026e-05	0.000105232	3	183117455	183119171	969	G2-like-transcription factor 54	Myb_DNA-binding	SANT/Myb domain||Homeobox domain-like||Myb domain||Myb domain, plants
Zm00001d009066	6.834	-4.85836	0.00568657	0.0151579	8	34057004	34057960	957	MYB-transcription factor 90	Myb_DNA-binding	SANT/Myb domain||Homeobox domain-like||Myb domain
Zm00001d005760	4.25298	1.83006	0.00343193	0.009601	2	186872023	186873836	1586	MYB-transcription factor 35	Myb_DNA-binding	SANT/Myb domain||Homeobox domain-like||Myb domain
Zm00001d017383	3.08521	1.72189	9.32444e-09	5.72946e-08	5	193951312	193955766	1341	MYB-transcription factor 26	Myb_DNA-binding	SANT/Myb domain||Homeobox domain-like||Myb domain
Zm00001d025864	4.99394	-1.36825	4.43324e-28	9.97884e-27	10	131914989	131917182	1680	MYB-transcription factor 132	Myb_DNA-binding	SANT/Myb domain||Homeobox domain-like||Myb domain
Zm00001d024725	4.00224	-2.95944	0.000445294	0.00147927	10	85285499	85286719	1221	MYB-transcription factor 101	Myb_DNA-binding	SANT/Myb domain||Homeobox domain-like||Myb domain
Zm00001d014723	4.6117	-1.14996	0.0012701	0.00387775	5	60590272	60603467	5911	ARR-B-transcription factor 5	Myb_DNA-binding	SANT/Myb domain||Homeobox domain-like||CheY-like superfamily||Signal transduction response regulator, receiver domain||Myb domain||Myb domain, plants
Zm00001d012128	4.00224	-2.27522	0.00281608	0.00801715	8	168571952	168576042	2286	ARR-B-transcription factor 7	Response_reg	SANT/Myb domain||Homeobox domain-like||CheY-like superfamily||Response regulator B-type, plant||Signal transduction response regulator, receiver domain||Myb domain||Myb domain, plants
Zm00001d020129	3.64664	-1.33974	1.6576e-06	7.90973e-06	7	94627588	94631681	3439	-	-	SANT associated
Zm00001d036164	7.91937	-1.60847	1.07818e-14	1.09723e-13	6	75432773	75434348	1152	-	-	SAM dependent carboxyl methyltransferase||S-adenosyl-L-methionine-dependent methyltransferase
Zm00001d037813	4.71046	-2.29074	4.35015e-19	5.90268e-18	6	138594710	138600101	1848	-	-	SAICAR synthetase/ADE2, N-terminal||SAICAR synthetase, conserved site
Zm00001d051056	4.6961	1.2256	4.26532e-48	2.10297e-46	4	139235984	139238663	2585	-	SAM_decarbox	S-adenosylmethionine decarboxylase, core||S-adenosylmethionine decarboxylase||S-adenosylmethionine decarboxylase, conserved site
Zm00001d026079	5.94295	1.11198	3.85918e-34	1.13366e-32	10	137925928	137929631	2433	-	-	S-adenosyl-L-methionine-dependent methyltransferase||Putative S-adenosyl-L-methionine-dependent methyltransferase
Zm00001d017566	4.00962	-1.03152	3.96009e-18	5.07403e-17	5	199762000	199766413	2527	-	-	S-adenosyl-L-methionine-dependent methyltransferase||MT-A70-like
Zm00001d017746	4.73295	-1.1581	2.60845e-24	4.75899e-23	5	205825586	205829216	1340	vitamin E synthesis4	Methyltransf_11	S-adenosyl-L-methionine-dependent methyltransferase||Methyltransferase type 11||SAM-dependent methyltransferase gamma-tocopherol (gTMT)-type
Zm00001d052266	4.35456	-2.30042	0.000596322	0.0019353	4	185249435	185254161	1262	-	Methyltransf_11	S-adenosyl-L-methionine-dependent methyltransferase||Methyltransferase type 11
Zm00001d014284	4.76679	-1.56672	5.94112e-52	3.31059e-50	5	39393734	39396064	1455	-	Methyltransf_11	S-adenosyl-L-methionine-dependent methyltransferase||Methyltransferase type 11
Zm00001d032261	2.8397	-1.99696	1.92889e-06	9.13179e-06	1	219333374	219346185	5160	-	Amino_oxidase	S-adenosyl-L-methionine-dependent methyltransferase||F-box domain||FAD/NAD(P)-binding domain||Domain unknown function DUF295||Amine oxidase
Zm00001d025174	5.40908	-1.00328	7.90595e-12	6.41279e-11	10	107649554	107658355	1746	-	-	S-adenosyl-L-methionine-dependent methyltransferase
Zm00001d025773	3.53507	1.12294	1.83637e-31	4.79557e-30	10	129108410	129115766	2556	S-adenosylmethionine decarboxylase1	SAM_decarbox	S-adenosyl-l-methionine decarboxylase leader peptide||S-adenosylmethionine decarboxylase||S-adenosylmethionine decarboxylase, core||S-adenosylmethionine decarboxylase, conserved site
Zm00001d045041	3.37325	1.51801	1.23874e-53	7.32663e-52	9	10858894	10869057	7273	-	-	SAC domain
Zm00001d021931	5.07287	-1.52478	6.00731e-13	5.33166e-12	7	166078401	166081777	1561	-	-	RuvB-like||AAA+ ATPase domain||P-loop containing nucleoside triphosphate hydrolase||TIP49, C-terminal
Zm00001d008230	3.33111	-2.51633	5.33375e-96	8.6052e-94	8	2034108	2036318	1756	-	-	Rubrerythrin||Magnesium-protoporphyrin IX monomethyl ester [oxidative] cyclase||Ferritin-like superfamily||Ferritin-related
Zm00001d044101	5.52597	-1.24106	7.39962e-13	6.52229e-12	3	219135721	219144864	2289	-	-	Rubisco LSMT, substrate-binding domain
Zm00001d020437	3.21039	-1.16327	0.000750636	0.00239425	7	114149831	114152030	1590	-	SET	Rubisco LSMT methyltransferase, plant||SET domain||Rubisco LSMT, substrate-binding domain
Zm00001d047993	4.6206	1.03736	2.8693e-29	6.92927e-28	9	147425381	147428673	2372	-	-	RST domain of plant C-terminal||Secretoglobin||Poly(ADP-ribose) polymerase, catalytic domain
Zm00001d042658	2.92032	-3.07863	0.00175934	0.00522294	3	175714011	175716871	1936	-	Usp	Rossmann-like alpha/beta/alpha sandwich fold||UspA
Zm00001d038616	3.96197	-1.17052	2.52946e-21	3.92671e-20	6	160984295	160985107	813	-	Usp	Rossmann-like alpha/beta/alpha sandwich fold||Universal stress protein A||UspA
Zm00001d038351	3.7092	1.5439	7.98071e-71	7.66124e-69	6	155009149	155011475	2146	-	Usp	Rossmann-like alpha/beta/alpha sandwich fold||Universal stress protein A||UspA
Zm00001d037573	5.13299	1.25681	2.98133e-54	1.79083e-52	6	130066372	130069036	957	-	Usp	Rossmann-like alpha/beta/alpha sandwich fold||Universal stress protein A||UspA
Zm00001d040308	4.40529	3.58614	1.32012e-12	1.13821e-11	3	37004302	37006317	1159	-	-	Rossmann-like alpha/beta/alpha sandwich fold||Phosphoadenosine phosphosulphate reductase
Zm00001d007905	4.04694	-1.74792	1.62161e-29	3.95644e-28	2	242175591	242196209	10850	-	-	Rossmann-like alpha/beta/alpha sandwich fold||Aminoacyl-tRNA synthetase, class Ia||Valyl-tRNA synthetase, tRNA-binding arm||Valyl tRNA synthetase, anticodon-binding domain||Aminoacyl-tRNA synthetase, class I, conserved site||Methionyl/Leucyl tRNA synthetase||Methionyl/Valyl/Leucyl/Isoleucyl-tRNA synthetase, anticodon-binding||Aminoacyl-tRNA synthetase, class Ia, anticodon-binding||Valyl/Leucyl/Is…
Zm00001d048092	3.0837	-1.03649	1.88041e-14	1.88194e-13	9	149962274	149969070	5396	-	RVT_1	Root UVB sensitive family||Reverse transcriptase domain
Zm00001d003378	3.79491	-1.49211	2.76366e-07	1.45006e-06	2	42148337	42154340	4992	mediator of paramutation1	-	RNA-dependent RNA polymerase, eukaryotic-type||RNA recognition motif domain
Zm00001d040988	3.01773	-1.41914	2.79779e-08	1.63067e-07	3	88431308	88434145	2838	RNA-dependent RNA polymerase6	-	RNA-dependent RNA polymerase, eukaryotic-type
Zm00001d040986	4.23504	-1.44007	4.48563e-11	3.4138e-10	3	88400804	88401646	843	-	-	RNA-dependent RNA polymerase, eukaryotic-type
Zm00001d040696	4.12414	-1.19485	1.78317e-08	1.06304e-07	3	58880502	58892481	5526	crs2 associated factor2	-	RNA-binding, CRM domain
Zm00001d024823	4.30886	-1.01787	0.00115581	0.00355985	10	89626222	89630017	2756	-	-	RNA-binding, CRM domain
Zm00001d010884	4.45514	-1.15162	0.00104066	0.00322778	8	132112713	132116755	2610	-	-	RNA-binding, CRM domain
Zm00001d036396	3.66676	-1.29035	3.29655e-07	1.71593e-06	6	86737071	86740900	2495	-	S4	RNA-binding S4 domain||Pseudouridine synthase, RsuA/RluB/C/D/E/F||Pseudouridine synthase, RluC/RluD, conserved site||Pseudouridine synthase, catalytic domain
Zm00001d043449	5.04987	-1.05994	1.90457e-06	9.03331e-06	3	200412705	200420724	1402	-	S4	RNA-binding S4 domain||Photosystem II S4
Zm00001d034578	5.38846	-3.74672	6.89437e-07	3.45616e-06	1	296914952	296930870	960	-	RRM_1	RNA-binding motif protein 8||RBM8, RNA recognition motif||RNA recognition motif domain
Zm00001d039749	4.76443	-3.66649	0.00136081	0.00412851	3	13697952	13705516	4945	-	LRRNT_2	RNA recognition motif domain||Leucine-rich repeat||Zinc finger, CCCH-type||Leucine-rich repeat-containing N-terminal, plant-type||AtC3H46-like, RNA recognition motif||Leucine-rich repeat domain, L domain-like||Leucine-rich repeat, typical subtype
Zm00001d004477	5.98412	1.14114	3.98772e-09	2.5415e-08	2	114362210	114365356	1848	-	RRM_1	RNA recognition motif domain||Arginine/serine-rich-splicing factor RSP31/31A/40/41
Zm00001d022237	4.57905	-2.87252	2.64238e-81	3.23115e-79	7	173379234	173381283	1276	RNA binding protein 1	RRM_1	RNA recognition motif domain
Zm00001d031168	3.97878	-1.00797	2.09483e-35	6.50727e-34	1	180447018	180448137	1020	glycine-rich protein1	RRM_1	RNA recognition motif domain
Zm00001d050838	3.99622	-1.68467	1.06022e-23	1.88303e-22	4	125848028	125857181	1672	-	RRM_1	RNA recognition motif domain
Zm00001d042042	5.03525	1.9419	9.89616e-08	5.45333e-07	3	148431159	148436886	2725	-	RRM_1	RNA recognition motif domain
Zm00001d041246	6.834	-1.18733	3.1526e-45	1.41408e-43	3	108034638	108035490	758	-	RRM_1	RNA recognition motif domain
Zm00001d035092	3.67677	-2.25981	6.64245e-46	3.04141e-44	6	4891397	4894111	1587	-	RRM_1	RNA recognition motif domain
Zm00001d029380	4.25009	-2.36173	2.39834e-07	1.2668e-06	1	68392423	68396629	1514	-	RRM_1	RNA recognition motif domain
Zm00001d029325	5.22357	-2.31593	3.85573e-27	8.29709e-26	1	65991013	65992879	1206	-	RRM_1	RNA recognition motif domain
Zm00001d028661	4.51452	-1.81146	8.81938e-06	3.81752e-05	1	42128655	42129990	801	-	RRM_1	RNA recognition motif domain
Zm00001d021149	5.51633	-3.19794	7.21206e-10	4.94415e-09	7	144128263	144129613	498	-	RRM_1	RNA recognition motif domain
Zm00001d019898	6.69152	-1.00934	1.21958e-09	8.18052e-09	7	73679535	73681408	1468	-	RRM_1	RNA recognition motif domain
Zm00001d013812	3.83599	-1.00587	1.47069e-26	3.05799e-25	5	21282883	21293656	1602	-	RRM_1	RNA recognition motif domain
Zm00001d012052	7.29328	-1.61401	1.8823e-58	1.28896e-56	8	167250646	167252718	886	-	RRM_1	RNA recognition motif domain
Zm00001d007012	5.86931	-2.68307	6.04563e-127	1.64864e-124	2	220171958	220174039	1240	-	RRM_1	RNA recognition motif domain
Zm00001d031969	3.87797	-1.81796	1.28978e-09	8.62514e-09	1	208240913	208243090	1389	-	-	RNA recognition motif domain
Zm00001d015519	5.25947	-1.10058	2.90857e-09	1.87977e-08	5	95546146	95556835	1065	-	-	RNA recognition motif domain
Zm00001d003770	4.05552	-1.38542	6.22496e-05	0.000239045	2	58263412	58265197	228	-	-	RNA recognition motif domain
Zm00001d031457	5.05988	-1.51821	1.3132e-08	7.94233e-08	1	190910668	190943061	5821	-	-	RNA polymerase, alpha subunit||RNA polymerase Rpb1, domain 4||RNA polymerase Rpb1, domain 3||RNA polymerase Rpb1, domain 5||RNA polymerase Rpb1, domain 1||RNA polymerase, N-terminal
Zm00001d012810	3.92249	-1.40786	1.98789e-24	3.65058e-23	5	684894	687528	2281	sigma-like factor6	Sigma70_r4	RNA polymerase sigma-70 region 2||RNA polymerase sigma-70 region 3||Winged helix-turn-helix DNA-binding domain||RNA polymerase sigma-70||RNA polymerase sigma factor, region 2||RNA polymerase sigma-70 region 4||RNA polymerase sigma factor, region 3/4
Zm00001d035960	3.99622	-1.70696	2.14839e-48	1.07472e-46	6	62647186	62672875	16443	-	RNA_pol_Rpb2_1	RNA polymerase Rpb2, domain 2||RNA polymerase, beta subunit, conserved site||RNA polymerase Rpb2, domain 7||RNA polymerase Rpb2, domain 3||DNA-directed RNA polymerase, subunit 2, domain 6||RNA polymerase Rpb2, domain 4||RNA polymerase Rpb2, OB-fold||DNA-directed RNA polymerase, subunit 2||RNA polymerase, beta subunit, protrusion||RNA polymerase Rpb2, domain 5
Zm00001d012158	5.90255	-2.30436	0.00355309	0.00990397	8	169118061	169122308	3515	-	FH2	RNA polymerase Rpb2, domain 2||Formin, FH2 domain
Zm00001d020357	4.12414	-1.36687	2.11567e-38	7.4936e-37	7	108875743	108882439	5180	-	DEAD	RNA helicase, DEAD-box type, Q motif||Helicase superfamily 1/2, ATP-binding domain||P-loop containing nucleoside triphosphate hydrolase||DEAD/DEAH box helicase domain||Helicase, C-terminal
Zm00001d041480	6.76135	-1.10768	4.34947e-18	5.55676e-17	3	122677055	122681572	2308	-	DEAD	RNA helicase, DEAD-box type, Q motif||Helicase superfamily 1/2, ATP-binding domain||DEAD/DEAH box helicase domain||P-loop containing nucleoside triphosphate hydrolase||Helicase, C-terminal
Zm00001d031050	4.0418	-1.08541	1.92319e-25	3.74846e-24	1	174872589	174876413	2317	-	DEAD	RNA helicase, DEAD-box type, Q motif||Helicase superfamily 1/2, ATP-binding domain||DEAD/DEAH box helicase domain||P-loop containing nucleoside triphosphate hydrolase||Helicase, C-terminal
Zm00001d049436	5.36596	2.82956	2.92825e-06	1.35121e-05	4	30236260	30237345	912	-	-	RmlC-like jelly roll fold||RmlC-like cupin domain||Germin, manganese binding site||Cupin 1||Germin
Zm00001d000012	3.14031	1.4635	6.38675e-37	2.12765e-35	B73V4_ctg150	735500	736575	940	-	-	RmlC-like jelly roll fold||RmlC-like cupin domain||Germin, manganese binding site||Cupin 1||Germin
Zm00001d049421	4.05681	4.48589	1.8626e-145	6.83286e-143	4	29956941	29958086	977	-	-	RmlC-like jelly roll fold||RmlC-like cupin domain||Cupin 1||Germin, manganese binding site||Germin
Zm00001d020915	5.03525	2.1278	1.01395e-67	8.95264e-66	7	136479777	136482266	1313	-	-	RmlC-like jelly roll fold||Pirin, C-terminal domain||RmlC-like cupin domain||Pirin, N-terminal domain||Pirin
Zm00001d000006	3.86076	3.07569	6.77186e-16	7.48392e-15	B73V4_ctg150	478489	479634	962	-	-	RmlC-like cupin domain||RmlC-like jelly roll fold||Germin||Germin, manganese binding site||Cupin 1
Zm00001d037513	4.12414	-1.75651	1.02605e-24	1.91971e-23	6	127667045	127667683	639	germin-like protein1	-	RmlC-like cupin domain||RmlC-like jelly roll fold||Germin||Cupin 1||Germin, manganese binding site
Zm00001d000008	3.65186	3.95219	4.0505e-09	2.57885e-08	B73V4_ctg150	572908	573968	893	-	-	RmlC-like cupin domain||RmlC-like jelly roll fold||Germin||Cupin 1||Germin, manganese binding site
Zm00001d019560	4.27218	2.14156	0.0101865	0.025485	7	42572171	42573747	1453	beta expansin4	-	RlpA-like protein, double-psi beta-barrel domain||Expansin, cellulose-binding-like domain||Expansin/pollen allergen, DPBB domain||Major pollen allergen Lol pI||Expansin/Lol pI
Zm00001d013945	4.05681	2.29671	2.48134e-58	1.6954e-56	5	25546118	25546714	597	-	-	RlpA-like protein, double-psi beta-barrel domain
Zm00001d028998	3.75469	-2.22129	7.25619e-17	8.55719e-16	1	54251798	54253443	1543	-	-	Ricin B, lectin domain
Zm00001d020008	3.66676	1.5137	0.000253292	0.000878667	7	85218743	85225209	1476	-	-	Ribulose-phosphate binding barrel||Indole-3-glycerol phosphate synthase, conserved site||Indole-3-glycerol phosphate synthase||Aldolase-type TIM barrel
Zm00001d034382	5.51633	2.23133	1.60283e-09	1.06149e-08	1	291401832	291403841	1884	-	-	Ribosome-inactivating protein, subdomain 1||Ribosome-inactivating protein type 1/2||Ribosome-inactivating protein
Zm00001d004143	3.15617	-1.4594	3.45815e-13	3.13882e-12	2	86093715	86098066	1248	-	-	Ribosome-associated, YjgA||PSPTO4464-like domain
Zm00001d006672	4.84582	2.43527	3.51281e-12	2.91457e-11	2	214008603	214009845	1033	-	-	Ribosome biogenesis protein BMS1/TSR1, C-terminal
Zm00001d036985	4.71278	-1.57601	3.46184e-08	2.00219e-07	6	108317523	108319096	817	-	Ribosomal_S24e	Ribosomal S24e conserved site||Ribosomal protein L23/L15e core domain||Ribosomal protein S24e
Zm00001d053632	4.55469	-1.04018	1.50724e-08	9.05901e-08	4	237551123	237553636	1123	rps8	-	Ribosomal protein S8e/ribosomal biogenesis NSA2||Ribosomal protein S8e, conserved site||Ribosomal protein S8e
Zm00001d009000	4.29277	-1.32798	1.4806e-23	2.5997e-22	8	29485965	29488075	723	-	-	Ribosomal protein S8
Zm00001d037929	4.90065	-1.32767	1.60119e-22	2.64988e-21	6	142399394	142401680	1345	-	-	Ribosomal protein S7, conserved site||Ribosomal protein S5/S7, eukaryotic/archaeal||Ribosomal protein S7 domain||Ribosomal protein S5/S7
Zm00001d034550	3.56198	-1.34807	1.10223e-12	9.55957e-12	1	296028286	296030453	1381	-	-	Ribosomal protein S5, eukaryotic/archaeal||Ribosomal protein S5||Ribosomal protein S5 domain 2-type fold||Ribosomal protein S5, N-terminal||Ribosomal protein S5 domain 2-type fold, subgroup||Ribosomal protein S5, C-terminal||Ribosomal protein S5, N-terminal, conserved site
Zm00001d028264	3.87797	-1.27031	6.94177e-06	3.04586e-05	1	28568675	28577849	4951	-	-	Ribosomal protein S5 domain 2-type fold||UDP-3-O-acyl N-acetylglucosamine deacetylase, C-terminal||UDP-3-O-acyl N-acetylglucosamine deacetylase, N-terminal||UDP-3-O-acyl N-acetylglucosamine deacetylase
Zm00001d044664	3.7874	-1.81495	9.17644e-67	7.85478e-65	3	234344944	234345393	450	-	-	Ribosomal protein S5 domain 2-type fold||Ribosomal protein S5 domain 2-type fold, subgroup||Ribosomal protein S9||Ribosomal protein S9, conserved site
Zm00001d018377	4.40012	-1.09037	1.61115e-15	1.74386e-14	5	219513929	219518215	3913	-	-	Ribosomal protein S5 domain 2-type fold||Ribosomal protein S5 domain 2-type fold, subgroup||GHMP kinase N-terminal domain||Diphosphomevalonate decarboxylase||GHMP kinase, C-terminal domain||Diphosphomevalonate/phosphomevalonate decarboxylase
Zm00001d018891	5.55633	-1.42463	3.62452e-14	3.53224e-13	7	8478320	8494304	3996	chloroplast RNA processing4	RNase_PH	Ribosomal protein S5 domain 2-type fold||Polyribonucleotide nucleotidyltransferase||PNPase/RNase PH domain||Nucleic acid-binding, OB-fold||Polyribonucleotide nucleotidyltransferase, RNA-binding domain||Exoribonuclease, phosphorolytic domain 2||RNA-binding domain, S1||Exoribonuclease, phosphorolytic domain 1||S1 domain||K Homology domain, type 1||K Homology domain
Zm00001d035285	4.40247	-1.23551	7.89666e-05	0.000298023	6	19340069	19371142	3457	-	HATPase_c	Ribosomal protein S5 domain 2-type fold||Histidine kinase-like ATPase, C-terminal domain||Heat shock protein Hsp90 family||Heat shock protein Hsp90, N-terminal||Heat shock protein Hsp90, conserved site
Zm00001d052809	5.33211	-1.65248	2.63979e-68	2.36469e-66	4	201661975	201666670	2898	-	HATPase_c	Ribosomal protein S5 domain 2-type fold||Histidine kinase-like ATPase, C-terminal domain||Heat shock protein Hsp90 family||Heat shock protein Hsp90, conserved site||Heat shock protein Hsp90, N-terminal
Zm00001d046549	2.89931	-1.14536	3.85696e-25	7.38213e-24	9	95423390	95429102	3326	-	GTP_EFTU	Ribosomal protein S5 domain 2-type fold||116kDa U5 small nuclear ribonucleoprotein component, N-terminal||Elongation factor EFG, domain V-like||Small GTP-binding protein domain||Translation protein, beta-barrel domain||116kDa U5 small nuclear ribonucleoprotein component, C-terminal||Ribosomal protein S5 domain 2-type fold, subgroup||Transcription factor, GTP-binding domain||Translation elongation…
Zm00001d005030	4.05552	1.1275	0.00563356	0.0150341	2	154831004	154835182	4055	-	-	Ribosomal protein S4e||Ribosomal protein S4e, central region
Zm00001d012878	4.12814	-1.01539	4.05276e-27	8.69679e-26	5	1531936	1534668	1183	ribosomal protein S4	Ribosomal_S4e	Ribosomal protein S4e, N-terminal, conserved site||40S ribosomal protein S4, C-terminal domain||Ribosomal protein S4e, central region||Ribosomal protein S4e||RNA-binding S4 domain||KOW||Ribosomal protein S4e, N-terminal
Zm00001d049112	7.69823	1.09794	1.13431e-07	6.203e-07	4	16437392	16446205	987	-	Ribosomal_S4e	Ribosomal protein S4e, central region||Ribosomal protein S4e
Zm00001d041760	3.48211	-1.52391	6.95609e-53	4.01408e-51	3	136288386	136290732	995	-	S4	Ribosomal protein S4/S9, N-terminal||Ribosomal protein S4, conserved site||RNA-binding S4 domain||Ribosomal protein S4/S9, eukaryotic/archaeal||Ribosomal protein S4/S9
Zm00001d047186	4.46429	-1.507	9.38437e-24	1.66963e-22	9	121314787	121317011	883	-	S4	Ribosomal protein S4/S9, eukaryotic/archaeal||RNA-binding S4 domain||Ribosomal protein S4/S9||Ribosomal protein S4/S9, N-terminal
Zm00001d048158	3.66676	-1.26408	9.00511e-07	4.44913e-06	9	151101990	151104280	1898	-	-	Ribosomal protein S3Ae, conserved site||40S ribosomal protein S1/3, eukaryotes||Ribosomal protein S3Ae
Zm00001d028117	7.43749	-1.19019	2.83042e-25	5.47517e-24	1	23321794	23325398	1756	-	-	Ribosomal protein S3Ae, conserved site||40S ribosomal protein S1/3, eukaryotes||Ribosomal protein S3Ae
Zm00001d028807	4.73295	-1.0217	2.03644e-15	2.18271e-14	1	46964052	46965897	593	-	-	Ribosomal protein S28e||Ribosomal protein S28e conserved site||Nucleic acid-binding, OB-fold
Zm00001d012992	2.80541	-1.00461	5.84417e-20	8.3879e-19	5	2871120	2873693	786	-	-	Ribosomal protein S26e
Zm00001d049933	3.82373	-1.00907	7.38114e-14	7.02223e-13	4	53889726	53891170	930	-	-	Ribosomal protein S25||Winged helix-turn-helix DNA-binding domain
Zm00001d011741	3.34187	-1.12559	6.66212e-20	9.53079e-19	8	160442324	160444345	980	-	Ribosomal_S24e	Ribosomal protein S24e||Ribosomal protein L23/L15e core domain||Ribosomal S24e conserved site
Zm00001d033589	4.04334	-1.64779	7.90234e-23	1.33211e-21	1	267976400	267977244	777	-	-	Ribosomal protein S21
Zm00001d015628	3.14031	-1.40998	1.70662e-11	1.33952e-10	5	102015204	102017402	1505	-	-	Ribosomal protein S21
Zm00001d048256	4.64191	-1.01726	9.3018e-13	8.1338e-12	9	153315971	153318553	2270	-	-	Ribosomal protein S2||Ribosomal protein S2, conserved site||Ribosomal protein S2, eukaryotic||Ribosomal protein S2, eukaryotic/archaeal||Ribosomal protein S2, flavodoxin-like domain
Zm00001d018979	4.67508	-1.12052	2.46662e-14	2.44401e-13	7	11577845	11579861	845	-	-	Ribosomal protein S19, superfamily||Ribosomal protein S19A/S15e||Ribosomal protein S19 conserved site||Ribosomal protein S19/S15
Zm00001d007819	4.23504	-1.29806	2.81169e-28	6.39899e-27	2	240252323	240254144	1718	-	-	Ribosomal protein S19, superfamily||Ribosomal protein S19A/S15e||Ribosomal protein S19 conserved site||Ribosomal protein S19/S15
Zm00001d007810	4.73295	-1.04199	1.99281e-11	1.55622e-10	2	240071374	240073496	1694	-	-	Ribosomal protein S19 conserved site||Ribosomal protein S19/S15||Ribosomal protein S19, superfamily||Ribosomal protein S19A/S15e
Zm00001d042233	3.92089	-1.18288	2.11338e-08	1.2483e-07	3	157012964	157021930	1434	-	-	Ribosomal protein S18
Zm00001d037111	4.95376	-1.08075	2.38897e-12	2.01192e-11	6	112668246	112668674	429	-	-	Ribosomal protein S17e
Zm00001d035094	3.38983	-1.08398	2.54539e-14	2.51721e-13	6	4936802	4938697	1681	-	-	Ribosomal protein S13/S15, N-terminal||Ribosomal protein S15P||Ribosomal protein S15||S15/NS1, RNA-binding
Zm00001d039106	4.00962	-1.13182	2.86249e-11	2.21016e-10	6	170128583	170130302	956	-	-	Ribosomal protein S12e||Ribosomal protein L7Ae/L30e/S12e/Gadd45||50S ribosomal protein L30e-like
Zm00001d042966	3.7531	-1.16005	2.75494e-28	6.28376e-27	3	185204150	185206008	1771	-	Ribosomal_S12	Ribosomal protein S12/S23||Nucleic acid-binding, OB-fold||Ribosomal protein S23, eukaryotic/archaeal
Zm00001d028426	6.41267	-1.34153	5.68684e-09	3.56396e-08	1	34649020	34655072	827	-	Ribosomal_S10	Ribosomal protein S10 domain||Ribosomal protein S10||Ribosomal protein S10, eukaryotic/archaeal
Zm00001d050193	4.31965	-1.04061	1.24004e-21	1.9707e-20	4	72526574	72528866	1245	-	-	Ribosomal protein L7, eukaryotic||Ribosomal protein L30, N-terminal||Ribosomal protein L30, ferredoxin-like fold domain||Ribosomal protein L30, conserved site
Zm00001d037448	6.08522	-2.04264	1.52063e-06	7.29196e-06	6	125639761	125644733	3901	-	-	Ribosomal protein L5, C-terminal||Ribosomal protein L5, N-terminal||Ribosomal protein L5 domain
Zm00001d027512	3.7531	-1.29206	0.000189328	0.000669668	1	7148372	7152568	1240	-	-	Ribosomal protein L5 eukaryotic/L18 archaeal||Ribosomal protein L5 eukaryotic/L18 archaeal, C-terminal
Zm00001d042525	4.07083	-1.09578	2.7645e-36	8.95773e-35	3	170807231	170810349	2482	60S ribosomal protein L5-1 homolog a	-	Ribosomal protein L5 eukaryotic/L18 archaeal, C-terminal||Ribosomal protein L5 eukaryotic/L18 archaeal
Zm00001d010016	4.18952	-1.57229	2.14469e-34	6.35467e-33	8	95242385	95245137	1049	-	-	Ribosomal protein L5 domain||Ribosomal protein L5, C-terminal||Ribosomal protein L5||Ribosomal protein L5, N-terminal||Ribosomal protein L5, conserved site
Zm00001d027442	4.25009	-1.62276	8.60201e-54	5.10734e-52	1	5434308	5435871	1278	-	-	Ribosomal protein L5 domain||Ribosomal protein L5, bacterial-type||Ribosomal protein L5, conserved site||Ribosomal protein L5, N-terminal||Ribosomal protein L5, C-terminal
Zm00001d034440	5.97818	-1.15882	6.69256e-07	3.3632e-06	1	293008179	293011116	1951	-	-	Ribosomal protein L4/L1e, eukaryotic/archaeal, conserved site||Ribosomal protein L4 domain||Ribosomal protein L4/L1e||60S ribosomal protein L4, C-terminal domain
Zm00001d018383	4.70121	-1.13869	6.98271e-09	4.3399e-08	5	219689034	219689884	659	ribosomal protein L39	-	Ribosomal protein L39e, conserved site||Ribosomal protein L39e domain||Ribosomal protein L39e
Zm00001d031701	4.87488	-1.08834	5.49268e-07	2.78337e-06	1	198847487	198849568	1034	-	-	Ribosomal protein L38e
Zm00001d004009	4.10247	-1.24853	4.09274e-19	5.56566e-18	2	75235597	75238270	2593	-	-	Ribosomal protein L37ae||Zinc-binding ribosomal protein||Ribosomal protein L37ae/L37e
Zm00001d020201	3.63901	-1.03681	1.6351e-25	3.20927e-24	7	98881911	98884286	1167	-	-	Ribosomal protein L35A||Ribosomal protein L35Ae, conserved site||Translation protein, beta-barrel domain
Zm00001d005642	3.96476	-1.09751	2.16013e-22	3.55389e-21	2	181731962	181733845	1059	-	-	Ribosomal protein L35A||Ribosomal protein L35Ae, conserved site||Translation protein, beta-barrel domain
Zm00001d030146	4.12414	-1.24849	7.08113e-10	4.86088e-09	1	108663640	108666094	2455	-	-	Ribosomal protein L35, non-mitochondrial||Ribosomal protein L35
Zm00001d012530	4.23504	1.48215	3.24873e-30	8.12578e-29	8	176195066	176195707	642	-	-	Ribosomal protein L34Ae
Zm00001d010633	3.51653	-2.37974	0.00767555	0.0198508	8	122649472	122649855	384	-	-	Ribosomal protein L34Ae
Zm00001d045889	5.97818	-1.65674	3.14497e-27	6.78182e-26	9	46113964	46116409	1535	-	Ribosomal_L31e	Ribosomal protein L31e||Ribosomal protein L31e domain
Zm00001d017850	4.03344	-1.39003	1.08854e-44	4.81254e-43	5	208742451	208744562	670	-	Ribosomal_L31e	Ribosomal protein L31e||Ribosomal protein L31e domain
Zm00001d038535	4.61503	-1.30025	8.72692e-36	2.77237e-34	6	159533551	159536132	2410	-	-	Ribosomal protein L30e, conserved site||Ribosomal protein L7Ae/L30e/S12e/Gadd45||50S ribosomal protein L30e-like||Ribosomal protein L30e
Zm00001d031703	5.21716	-1.12687	1.02529e-09	6.92102e-09	1	198955378	198957377	1195	-	-	Ribosomal protein L30, ferredoxin-like fold domain
Zm00001d024373	7.41133	-1.6964	1.55808e-12	1.33627e-11	10	67656528	67659072	1127	-	-	Ribosomal protein L30, conserved site||Ribosomal protein L30, ferredoxin-like fold domain||Ribosomal protein L30, N-terminal||Ribosomal protein L7, eukaryotic
Zm00001d012936	5.6635	-1.09516	0.00270759	0.00774908	5	2225609	2227382	913	-	-	Ribosomal protein L30, bacterial-type||Ribosomal protein L30, ferredoxin-like fold domain
Zm00001d004841	3.30251	-1.219	3.03e-32	8.21914e-31	2	143651473	143654532	1833	-	-	Ribosomal protein L3||Translation protein, beta-barrel domain||Ribosomal protein L3, conserved site
Zm00001d045500	4.76679	-1.17911	4.72133e-13	4.22684e-12	9	24646435	24651266	991	-	-	Ribosomal protein L29/L36||Ribosomal protein L47, mitochondrial
Zm00001d025160	4.35456	-1.75262	5.85662e-27	1.24549e-25	10	106964303	106965933	760	-	-	Ribosomal protein L29/L36
Zm00001d004052	5.85797	-1.18581	2.36402e-31	6.15263e-30	2	79610945	79613138	1900	-	-	Ribosomal protein L29/L36
Zm00001d014355	4.23044	-1.20326	5.8003e-23	9.84231e-22	5	42443374	42444156	783	-	-	Ribosomal protein L27e||Translation protein SH3-like domain||Ribosomal protein L27e, conserved site||KOW||Ribosomal protein L2 domain 2
Zm00001d008594	4.31965	-1.2195	3.765e-32	1.01592e-30	8	13894290	13894763	474	-	KOW	Ribosomal protein L26/L24, eukaryotic/archaeal||Translation protein SH3-like domain||Ribosomal protein L2 domain 2||Ribosomal protein L24/L26, conserved site||KOW
Zm00001d013730	4.98902	-1.42096	1.15372e-11	9.20317e-11	5	18815334	18827255	1203	-	-	Ribosomal protein L25/Gln-tRNA synthetase, anti-codon-binding domain||Ribosomal protein L25/Gln-tRNA synthetase, beta-barrel domain||Ribosomal protein L25, beta domain||Ribosomal protein L25
Zm00001d039395	4.66056	-1.51559	1.43559e-27	3.16209e-26	3	3336553	3338859	1238	-	-	Ribosomal protein L23/L15e core domain||Ribosomal protein L25/L23
Zm00001d047500	4.39254	-1.4856	4.52586e-13	4.06128e-12	9	132754246	132755531	785	-	-	Ribosomal protein L22e
Zm00001d007154	4.26221	-1.24371	3.13056e-09	2.0169e-08	2	223382570	223383942	581	-	-	Ribosomal protein L22e
Zm00001d049815	4.14938	-1.0529	9.06333e-25	1.70089e-23	4	45901761	45904117	1000	RPL17	-	Ribosomal protein L22/L17, eukaryotic/archaeal||Ribosomal protein L22/L17||-||Ribosomal protein L22/L17, conserved site
Zm00001d043185	4.73295	-1.78055	4.65092e-18	5.92223e-17	3	190866499	190869969	1459	-	-	Ribosomal protein L20, mitochondrial
Zm00001d019473	4.05681	-1.02953	1.6625e-09	1.09888e-08	7	35502929	35504870	1199	-	Ribosomal_L2_C	Ribosomal protein L2 domain 2||Ribosomal protein L2||Translation protein SH3-like domain||Ribosomal protein L2, conserved site||Ribosomal protein L2, domain 3||Ribosomal Proteins L2, RNA binding domain||Ribosomal protein L2, archaeal-type||Ribosomal protein L2, C-terminal||Nucleic acid-binding, OB-fold
Zm00001d030691	4.72233	-1.07853	5.26667e-29	1.25409e-27	1	153357400	153359291	1172	-	Ribosomal_L2_C	Ribosomal protein L2 domain 2||Ribosomal protein L2, domain 3||Translation protein SH3-like domain||Ribosomal protein L2, conserved site||Ribosomal protein L2||Ribosomal protein L2, archaeal-type||Ribosomal Proteins L2, RNA binding domain||Nucleic acid-binding, OB-fold||Ribosomal protein L2, C-terminal
Zm00001d036570	5.28634	-1.44447	7.02129e-24	1.25791e-22	6	93085359	93085772	414	-	-	Ribosomal protein L2 domain 2||KOW||Ribosomal protein L27e||Translation protein SH3-like domain||Ribosomal protein L27e, conserved site
Zm00001d009848	3.0581	-1.1369	9.20216e-33	2.53863e-31	8	84947841	84951081	2974	-	-	Ribosomal protein L18e, conserved site||Ribosomal protein L18e/L15P||Ribosomal protein L18e
Zm00001d021511	5.87832	-1.48466	1.48489e-30	3.75365e-29	7	154590413	154592259	1104	-	-	Ribosomal protein L15e, conserved site||Ribosomal protein L15e||Ribosomal protein L15e core domain||Ribosomal protein L23/L15e core domain
Zm00001d018903	3.80807	-1.22657	3.41189e-21	5.2595e-20	7	8797832	8800021	2004	-	-	Ribosomal protein L15e, conserved site||Ribosomal protein L15e core domain||Ribosomal protein L15e||Ribosomal protein L23/L15e core domain
Zm00001d027595	3.68979	-1.1568	4.7264e-15	4.94379e-14	1	8661846	8665065	613	-	-	Ribosomal protein L14P
Zm00001d042308	4.73295	-1.424	8.05265e-33	2.22549e-31	3	160130135	160132289	1011	-	-	Ribosomal protein L13e, conserved site||Ribosomal protein L13, eukaryotic||Ribosomal protein L13e
Zm00001d012160	4.72281	-1.0946	3.90947e-19	5.32112e-18	8	169176092	169181164	1714	-	-	Ribosomal protein L13||Ribosomal protein L13, bacterial-type
Zm00001d014679	3.75469	-1.20341	7.10414e-36	2.26854e-34	5	58659914	58661357	749	acidic ribosomal protein P3	-	Ribosomal protein L12 family
Zm00001d009653	3.70566	-1.36555	4.98926e-30	1.23987e-28	8	74612588	74614857	1667	acidic ribosomal protein P2a	-	Ribosomal protein L12 family
Zm00001d051543	4.31474	-1.2526	1.05163e-27	2.32969e-26	4	162016341	162016841	501	-	-	Ribosomal protein L11/L12||Ribosomal protein L11, N-terminal||Ribosomal protein L11, C-terminal||Ribosomal protein L11, conserved site
Zm00001d049619	5.85797	-1.32458	1.67871e-12	1.43653e-11	4	37784246	37786605	1654	-	-	Ribosomal protein L10P||60S acidic ribosomal protein P0
Zm00001d046183	6.33422	-1.44474	3.27245e-12	2.72542e-11	9	70138991	70155350	1649	-	-	Ribosomal protein L1, conserved site||Ribosomal protein L1, 3-layer alpha/beta-sandwich||Ribosomal protein L1/ribosomal biogenesis protein||Ribosomal protein L1, bacterial-type||Ribosomal protein L1-like
Zm00001d043942	4.40529	-1.06725	2.51815e-21	3.91113e-20	3	214343446	214345260	1702	-	-	Ribosomal protein 50S-L18Ae/60S-L20/60S-L18A||50S ribosomal protein L18Ae/60S ribosomal protein L20 and L18a||60S ribosomal protein L18a/ L20, eukaryotes
Zm00001d045192	3.88857	-1.17008	1.24224e-08	7.5309e-08	9	15720802	15728927	6212	hybrid proline-rich protein1	Ribonuc_red_lgC	Ribonucleotide reductase large subunit, C-terminal||Bifunctional inhibitor/plant lipid transfer protein/seed storage helical domain||Ribonucleotide reductase R1 subunit, N-terminal||Ribonucleotide reductase large subunit, N-terminal||Ribonucleotide reductase, class I , alpha subunit||ATP-cone domain||Hydrophobic seed protein
Zm00001d014988	3.83599	-2.45753	1.0653e-08	6.50687e-08	5	71247670	71250750	2030	-	-	Ribonuclease Nob1, eukaryote||Ribonuclease, PIN domain||PIN domain-like||Nin one binding (NOB1) Zn-ribbon-like
Zm00001d011513	3.99122	2.08806	2.53955e-08	1.48522e-07	8	152937472	152939599	1440	-	3_5_exonuc	Ribonuclease H-like domain||Ribosomal protein L7/L12, oligomerisation||Ribosomal protein L7/L12, C-terminal||3'-5' exonuclease domain||Ribosomal protein L7/L12||Ribosomal protein L7/L12, C-terminal/adaptor protein ClpS-like
Zm00001d035750	4.15053	-1.01035	3.89686e-05	0.00015399	6	45230933	45235975	1052	-	-	Ribonuclease H-like domain||Ribonuclease H1, N-terminal||Ribonuclease H domain||Ribosomal protein L9/RNase H1, N-terminal
Zm00001d014492	7.95756	8.82906	7.89052e-09	4.88246e-08	5	50147875	50148531	657	-	-	Ribonuclease H-like domain||Ribonuclease H domain
Zm00001d050434	7.17123	-1.14563	1.44255e-06	6.93483e-06	4	87633804	87639553	3416	-	CAF1	Ribonuclease H-like domain||Ribonuclease CAF1
Zm00001d032158	4.52125	1.13824	1.38694e-28	3.22312e-27	1	214729933	214731327	1333	-	CAF1	Ribonuclease H-like domain||Ribonuclease CAF1
Zm00001d020486	5.10783	1.13281	6.94551e-30	1.7177e-28	7	118536132	118536971	840	-	CAF1	Ribonuclease H-like domain||Ribonuclease CAF1
Zm00001d035352	4.61503	-3.18467	0.00885379	0.0225144	6	22881829	22885514	2517	-	DUF659	Ribonuclease H-like domain||HAT, C-terminal dimerisation domain||Domain of unknown function DUF659
Zm00001d014191	3.13799	1.5208	1.42246e-35	4.47734e-34	5	35767017	35771795	2361	UTP-glucose-P-uridyltransferase homolog	Exonuc_X-T	Ribonuclease H-like domain||Exonuclease, RNase T/DNA polymerase III
Zm00001d035766	2.90634	3.88064	5.22249e-05	0.000202607	6	46356804	46358180	1282	-	Exonuc_X-T	Ribonuclease H-like domain||Exonuclease, RNase T/DNA polymerase III
Zm00001d040409	4.5583	-1.29258	1.74043e-13	1.61104e-12	3	41725412	41729804	1260	-	-	Ribonuclease H-like domain
Zm00001d015889	3.82373	-3.83983	5.12857e-07	2.61089e-06	5	129318041	129320422	2382	-	-	Ribonuclease H-like domain
Zm00001d018794	3.091	2.0932	3.36274e-121	8.35667e-119	7	5353809	5359209	3016	-	NAD_binding_1	Riboflavin synthase-like beta-barrel||Oxidoreductase FAD/NAD(P)-binding||Flavoprotein pyridine nucleotide cytochrome reductase||Ferredoxin reductase-type FAD-binding domain||Ferredoxin--NADP reductase, plant and Cyanobacteria type||Ferredoxin--NADP reductase
Zm00001d054093	3.40977	1.47885	5.02888e-13	4.48913e-12	4	246371114	246375126	1601	-	Rhodanese	Rhodanese-like domain
Zm00001d042526	4.14938	-1.60699	1.68331e-42	6.91616e-41	3	170861366	170869496	2826	-	Rhodanese	Rhodanese-like domain
Zm00001d015754	4.47577	-1.15103	7.82338e-20	1.11147e-18	5	116594014	116651674	10626	-	RVT_1	Reverse transcriptase domain||Nucleoporin Nup186/Nup192/Nup205
Zm00001d045630	4.34891	-3.09207	0.0196362	0.0456705	9	29283539	29285959	1746	-	RVT_1	Reverse transcriptase domain||Endonuclease/exonuclease/phosphatase||SWR1-complex protein 5/Craniofacial development protein
Zm00001d013223	4.35816	-2.33655	5.00113e-44	2.14937e-42	5	6720508	6727876	5134	-	RVT_1	Reverse transcriptase domain||Endonuclease/exonuclease/phosphatase||Aspartate-semialdehyde dehydrogenase||Semialdehyde dehydrogenase, NAD-binding||Semialdehyde dehydrogenase, dimerisation domain||Aspartate-semialdehyde dehydrogenase, beta-type||NAD(P)-binding domain||SWR1-complex protein 5/Craniofacial development protein
Zm00001d048982	4.82936	-2.45326	1.80045e-07	9.63877e-07	4	11451926	11462159	1978	-	RVT_1	Reverse transcriptase domain||CCR4-NOT transcription complex subunit 11
Zm00001d042846	3.54233	-1.60719	1.56248e-09	1.03588e-08	3	181893969	181898076	825	-	-	Reticulon
Zm00001d039316	4.79219	-1.4098	1.07685e-23	1.91036e-22	3	1541745	1544300	1461	-	-	Reticulon
Zm00001d021839	3.56909	-1.25382	4.50648e-24	8.16385e-23	7	164317820	164319461	1531	-	-	Remorin, C-terminal
Zm00001d020708	5.59963	-2.20191	0.00775169	0.0200259	7	129524403	129529423	4261	-	-	Remorin, C-terminal
Zm00001d014455	6.36818	-3.1215	0.0110142	0.0273212	5	48031606	48033356	1244	-	-	Remorin, C-terminal
Zm00001d002544	4.4677	1.44017	0.0106558	0.0265362	2	15091610	15099493	6631	-	FYVE	Regulator of chromosome condensation, RCC1||Pleckstrin homology domain||C-type lectin-like/link domain||PH domain-like||Zinc finger, FYVE/PHD-type||FYVE zinc finger||Brevis radix (BRX) domain||Zinc finger, RING/FYVE/PHD-type||Zinc finger, FYVE-related||Regulator of chromosome condensation 1/beta-lactamase-inhibitor protein II
Zm00001d002876	4.99394	-1.22127	1.36029e-05	5.74919e-05	2	25317220	25323118	3685	-	FYVE	Regulator of chromosome condensation 1/beta-lactamase-inhibitor protein II||Zinc finger, RING/FYVE/PHD-type||Zinc finger, FYVE-related||PH domain-like||Brevis radix (BRX) domain||FYVE zinc finger||Zinc finger, FYVE/PHD-type||Regulator of chromosome condensation, RCC1||Transcription factor BREVIS RADIX, N-terminal domain||Pleckstrin homology domain
Zm00001d012398	3.61359	1.44934	7.59757e-07	3.79079e-06	8	173581012	173587177	5217	-	-	Regulator of chromosome condensation 1/beta-lactamase-inhibitor protein II||Regulator of chromosome condensation, RCC1
Zm00001d043595	3.30009	-1.17339	2.33253e-37	7.93342e-36	3	204592723	204595734	2403	-	-	Regulator of chromosome condensation 1/beta-lactamase-inhibitor protein II||C-type lectin-like/link domain||Regulator of chromosome condensation, RCC1
Zm00001d040803	4.85201	1.7838	7.64746e-72	7.65119e-70	3	66922907	66923248	342	-	-	Rapid ALkalinization Factor
Zm00001d040297	4.40012	3.50078	3.87911e-47	1.85038e-45	3	36319753	36320169	417	-	-	Rapid ALkalinization Factor
Zm00001d036706	4.76443	-2.38585	0.000202653	0.000713685	6	98210806	98211135	330	-	-	Rapid ALkalinization Factor
Zm00001d023856	5.03525	1.49754	7.74811e-58	5.21306e-56	10	25214019	25214375	357	-	-	Rapid ALkalinization Factor
Zm00001d043328	3.70566	-1.02959	2.88717e-09	1.86672e-08	3	196692709	196701654	1722	LIP1P-2	Radical_SAM	Radical SAM, alpha/beta horseshoe||Radical SAM||Aldolase-type TIM barrel||Lipoyl synthase, chloroplastic||Lipoyl synthase||Elongator protein 3/MiaB/NifB
Zm00001d036044	4.12814	-2.03533	0.00033155	0.00112581	6	68203800	68205848	1209	-	-	Rad1/Rec1/Rad17
Zm00001d032044	4.18249	1.1402	5.1788e-35	1.56763e-33	1	210445252	210451544	5675	-	TBC	Rab-GTPase-TBC domain
Zm00001d010564	3.19081	-1.36733	9.59071e-10	6.49391e-09	8	120465369	120489619	5175	-	TBC	Rab-GTPase-TBC domain
Zm00001d038404	3.07669	-2.30598	1.03651e-13	9.74304e-13	6	156394901	156403240	2112	-	-	Rab-GTPase-TBC domain
Zm00001d033080	5.10783	3.28886	0.00188819	0.00557804	1	249851631	249854079	2087	-	-	QWRF family
Zm00001d028073	5.32163	1.91953	6.41661e-14	6.12919e-13	1	21990180	22006881	5368	-	-	QWRF family
Zm00001d040599	4.96032	-1.02268	1.90244e-20	2.80496e-19	3	52499476	52521065	1883	-	-	Quinolinate synthetase A
Zm00001d003974	4.30886	-1.90012	6.50802e-24	1.16799e-22	2	72986095	72986979	450	umc131	-	Pyruvate/Phosphoenolpyruvate kinase-like domain
Zm00001d025893	4.90707	-1.24483	3.5801e-25	6.87356e-24	10	133218764	133222199	2303	-	-	Pyruvate/Phosphoenolpyruvate kinase-like domain
Zm00001d033405	4.83697	-1.05628	0.000244776	0.000850081	1	262089165	262094227	2438	-	PK	Pyruvate kinase, C-terminal||Pyruvate kinase, barrel||Pyruvate kinase||Pyruvate/Phosphoenolpyruvate kinase-like domain||Pyruvate kinase-like, insert domain
Zm00001d053727	5.4401	-1.22563	0.0119798	0.0294712	4	239922850	239929510	3443	-	-	Pyrophosphate-energised proton pump
Zm00001d009222	6.41519	1.14242	3.70754e-32	1.00217e-30	8	44260856	44269441	2835	-	-	Pyrophosphate-energised proton pump
Zm00001d025659	4.35208	1.79322	2.30281e-06	1.07926e-05	10	125277608	125279663	1784	-	PFK	Pyrophosphate-dependent phosphofructokinase TP0108-type||ATP-dependent 6-phosphofructokinase||Phosphofructokinase domain
Zm00001d024665	3.10636	1.52837	5.4299e-14	5.21579e-13	10	82671602	82673149	1548	-	-	Pyridoxal-phosphate binding site||Pyridoxal phosphate-dependent transferase, major region, subdomain 1||Pyridoxal phosphate-dependent transferase||Pyridoxal phosphate-dependent transferase, subdomain 2||Pyridoxal phosphate-dependent decarboxylase||Aromatic-L-amino-acid decarboxylase
Zm00001d027861	3.26645	1.4304	2.13735e-39	7.92568e-38	1	15582763	15585986	2044	-	Aminotran_3	Pyridoxal phosphate-dependent transferase||Pyridoxal phosphate-dependent transferase, subdomain 2||Aminotransferase class-III||Pyridoxal phosphate-dependent transferase, major region, subdomain 1
Zm00001d039487	4.40529	-1.59022	3.07864e-06	1.41658e-05	3	5625096	5627096	1770	1-aminocyclopropane-1-carboxylate synthase1	Aminotran_1_2	Pyridoxal phosphate-dependent transferase||Aminotransferase, class I/classII||Aminotransferases, class-I, pyridoxal-phosphate-binding site||Pyridoxal phosphate-dependent transferase, subdomain 2||Pyridoxal phosphate-dependent transferase, major region, subdomain 1
Zm00001d028165	3.60862	1.21223	0.004963	0.0134048	1	24963473	24967985	1499	-	Aminotran_1_2	Pyridoxal phosphate-dependent transferase, subdomain 2||Aminotransferase, class I/classII||Pyridoxal phosphate-dependent transferase||Pyridoxal phosphate-dependent transferase, major region, subdomain 1||LL-diaminopimelate aminotransferase
Zm00001d016441	3.60862	3.4998	4.00068e-59	2.78916e-57	5	162429370	162433900	3732	-	Aminotran_1_2	Pyridoxal phosphate-dependent transferase, major region, subdomain 1||Pyridoxal phosphate-dependent transferase||Aminotransferase, class I/classII||Pyridoxal phosphate-dependent transferase, subdomain 2||Tyrosine/nicotianamine aminotransferase
Zm00001d030900	4.95674	1.17186	9.10312e-12	7.33942e-11	1	166624511	166627207	2697	-	-	Pyridoxal phosphate-dependent transferase, major region, subdomain 1||Pyridoxal phosphate-dependent transferase, subdomain 2||Pyridoxal phosphate-dependent transferase
Zm00001d033024	4.35951	1.33464	9.2226e-10	6.25703e-09	1	247476007	247477503	1497	-	-	Pyridoxal phosphate-dependent transferase, major region, subdomain 1||Pyridoxal phosphate-dependent transferase, subdomain 2||Aromatic-L-amino-acid decarboxylase||Pyridoxal phosphate-dependent decarboxylase||Pyridoxal phosphate-dependent transferase
Zm00001d024159	3.04321	-2.20212	4.65746e-14	4.50753e-13	10	51231078	51241553	6759	-	Aminotran_3	Pyridoxal phosphate-dependent transferase, major region, subdomain 1||Dethiobiotin synthase BioD||Pyridoxal phosphate-dependent transferase||Pyridoxal phosphate-dependent transferase, subdomain 2||Aminotransferase class-III||P-loop containing nucleoside triphosphate hydrolase
Zm00001d043382	6.15337	1.18649	6.95712e-41	2.72061e-39	3	198283208	198288738	2083	glutamate-oxaloacetate transaminase1	Aminotran_1_2	Pyridoxal phosphate-dependent transferase, major region, subdomain 1||Aspartate/other aminotransferase||Pyridoxal phosphate-dependent transferase, subdomain 2||Aminotransferases, class-I, pyridoxal-phosphate-binding site||Pyridoxal phosphate-dependent transferase||Aminotransferase, class I/classII
Zm00001d043651	4.28135	4.60788	0	0	3	206031893	206033971	1752	-	-	Pyridoxal phosphate-dependent transferase, major region, subdomain 1||Alliinase, C-terminal||Pyridoxal phosphate-dependent transferase, subdomain 2||EGF-like, alliinase||Pyridoxal phosphate-dependent transferase
Zm00001d009779	4.81974	-1.51558	1.19452e-38	4.28013e-37	8	80645709	80652834	2359	-	Pyr_redox_2	Pyridine nucleotide-disulphide oxidoreductase, class I, active site||FAD/NAD(P)-binding domain||FAD/NAD-linked reductase, dimerisation domain||Pyridine nucleotide-disulphide oxidoreductase, dimerisation domain||Dihydrolipoamide dehydrogenase
Zm00001d010984	5.97818	-6.58218	6.55018e-06	2.87896e-05	8	135873289	135874824	1536	-	PWWP	PWWP domain
Zm00001d046182	4.30169	1.05186	8.71326e-21	1.31039e-19	9	70088769	70092051	2338	-	-	Putative O-fucosyltransferase, plant||GDP-fucose protein O-fucosyltransferase
Zm00001d045763	4.73295	1.00295	1.97441e-26	4.07509e-25	9	37487738	37493402	2659	-	-	Putative O-fucosyltransferase, plant||GDP-fucose protein O-fucosyltransferase
Zm00001d021448	3.59626	-2.91789	0.000735477	0.00234979	7	152385950	152390797	3549	-	-	Putative O-fucosyltransferase, plant||GDP-fucose protein O-fucosyltransferase
Zm00001d035080	5.9671	-2.78814	0.00908536	0.0230476	6	4036225	4036665	441	-	-	Putative ATP-synthase-associated protein
Zm00001d006374	4.61503	-1.15783	8.53765e-23	1.4345e-21	2	206057451	206060931	2455	-	Metallophos	Purple acid phosphatase-like, N-terminal||Purple acid phosphatase, N-terminal||Iron/zinc purple acid phosphatase-like C-terminal domain||Calcineurin-like phosphoesterase domain, ApaH type||Metallo-dependent phosphatase-like
Zm00001d053145	4.6117	-2.53272	8.82104e-07	4.36589e-06	4	216139474	216141277	1452	-	Metallophos	Purple acid phosphatase, N-terminal||Purple acid phosphatase-like, N-terminal||Calcineurin-like phosphoesterase domain, ApaH type||Metallo-dependent phosphatase-like||Iron/zinc purple acid phosphatase-like C-terminal domain||Fibronectin type III
Zm00001d033775	3.23468	-1.09841	9.28895e-28	2.06224e-26	1	273294309	273300622	5021	-	-	PurM-like, N-terminal domain||Glutamine amidotransferase||AIR synthase-related protein, C-terminal domain||Class I glutamine amidotransferase-like||Phosphoribosylformylglycinamidine synthase
Zm00001d048232	3.87072	4.77529	1.13938e-07	6.22957e-07	9	152878848	152879978	1131	-	-	Purine permease, plant
Zm00001d027978	7.82575	1.46828	0.000113985	0.000419998	1	19169552	19170715	1164	-	-	Purine permease, plant
Zm00001d002514	2.96099	-1.11612	0.000390695	0.00130904	2	14444751	14447285	1418	-	-	Purine permease, plant
Zm00001d011078	5.48153	-1.74481	3.56763e-16	4.01667e-15	8	138325200	138331960	3086	-	PUF	Pumilio, RNA binding domain||Armadillo-type fold||Armadillo-like helical||Pumilio homology domain||Pumilio RNA-binding repeat||Nucleic acid binding NABP
Zm00001d023646	4.77966	1.71809	7.11754e-13	6.28624e-12	10	13500284	13504618	3490	-	PUF	Pumilio RNA-binding repeat||Pumilio homology domain||Armadillo-like helical||Pumilio, RNA binding domain||Armadillo-type fold
Zm00001d025156	3.96197	-1.27631	0.000976823	0.00304387	10	106849972	106858473	987	-	-	P-type ATPase, transmembrane domain||P-type ATPase, N-terminal||P-type ATPase, subfamily IV
Zm00001d019719	4.25009	-1.73883	0.000219842	0.000769995	7	53590581	53601030	1596	-	-	Pseudouridine synthase, RsuA/RluB/C/D/E/F||Pseudouridine synthase, catalytic domain
Zm00001d008327	5.9671	-2.14382	8.13325e-08	4.5272e-07	8	5397381	5399132	1752	-	-	Pseudouridine synthase, catalytic domain||PUA domain||Pseudouridine synthase II, N-terminal||tRNA pseudouridylate synthase B, C-terminal||tRNA pseudouridine synthase B family||Dyskerin-like||Uncharacterised domain CHP00451||PUA-like domain
Zm00001d027714	3.50245	-1.43387	1.03358e-14	1.05393e-13	1	11881252	11887552	3893	-	S4	Pseudouridine synthase, catalytic domain||Pseudouridine synthase, RsuA/RluB/E/F||Pseudouridine synthase, RsuA/RluB/E/F, conserved site||RNA-binding S4 domain||Pseudouridine synthase, RsuA/RluB/C/D/E/F
Zm00001d021703	5.13347	-1.47637	9.07071e-55	5.54591e-53	7	160760828	160761969	838	oxygen evolving complex2	-	PsbQ-like domain||Oxygen-evolving enhancer protein 3
Zm00001d016943	3.37245	-2.0694	0.00250896	0.00722489	5	180770623	180771646	908	-	-	PsbQ-like domain||Oxygen-evolving enhancer protein 3
Zm00001d007857	6.21355	-1.59958	2.48881e-43	1.05203e-41	2	241015793	241017115	1089	photosystem II oxygen evolving polypeptide1	-	PsbP family||Mog1/PsbP, alpha/beta/alpha sandwich
Zm00001d008203	3.51597	-1.05705	5.47665e-16	6.09253e-15	8	1019559	1026656	5466	protoporphyrinogen IX oxidase1	Amino_oxidase	Protoporphyrinogen oxidase||Flavin amine oxidase||FAD/NAD(P)-binding domain||Amine oxidase
Zm00001d028355	4.44768	1.38807	5.14227e-27	1.09509e-25	1	31794590	31806747	4624	-	-	Proton-dependent oligopeptide transporter family||PTR2 family proton/oligopeptide symporter, conserved site||Major facilitator superfamily domain
Zm00001d046383	3.92583	1.39029	1.97608e-07	1.05278e-06	9	86006967	86015173	1920	-	-	Proton-dependent oligopeptide transporter family||Major facilitator superfamily domain
Zm00001d042684	3.2173	4.0883	3.03298e-29	7.31308e-28	3	176820832	176823217	2293	-	-	Proton-dependent oligopeptide transporter family||Major facilitator superfamily domain
Zm00001d041163	4.9491	-3.68574	3.84293e-43	1.60897e-41	3	101065731	101068219	1731	-	-	Proton-dependent oligopeptide transporter family||Major facilitator superfamily domain
Zm00001d038186	4.35951	-2.43559	1.8034e-08	1.07448e-07	6	150861505	150866590	4808	-	-	Proton-dependent oligopeptide transporter family||Major facilitator superfamily domain
Zm00001d017713	5.28634	1.71252	0.0126374	0.0309383	5	205042879	205045991	2071	-	-	Proton-dependent oligopeptide transporter family||Major facilitator superfamily domain
Zm00001d016982	4.21656	-2.39464	4.41441e-51	2.40336e-49	5	181884079	181887305	2289	-	-	Proton-dependent oligopeptide transporter family||Major facilitator superfamily domain
Zm00001d014060	5.18254	-2.3038	2.04196e-65	1.67794e-63	5	31079371	31083342	1964	-	-	Proton-dependent oligopeptide transporter family||Major facilitator superfamily domain
Zm00001d012259	4.73975	5.36541	3.1533e-110	6.61013e-108	8	171234043	171236231	1828	-	-	Proton-dependent oligopeptide transporter family||Major facilitator superfamily domain
Zm00001d038335	3.99122	3.4032	1.55052e-05	6.50767e-05	6	154795657	154796198	489	-	-	Proton-dependent oligopeptide transporter family
Zm00001d028718	5.40908	-1.2056	3.67097e-14	3.57638e-13	1	44179372	44180241	757	proteolipid membrane potential regulator4	-	Proteolipid membrane potential modulator
Zm00001d015999	5.13215	-1.29633	4.14064e-05	0.000163331	5	138468680	138483666	2699	-	-	Protein-only RNase P, C-terminal||Pentacotripeptide-repeat region of PRORP||Pentatricopeptide repeat
Zm00001d029630	4.63822	2.91721	3.09043e-211	2.32272e-208	1	80665246	80665596	351	cystatin6	-	Proteinase inhibitor I25, cystatin, conserved site||Cystatin domain||Cystatin
Zm00001d040245	5.30504	1.3298	2.05088e-35	6.38362e-34	3	33490795	33491514	631	-	-	Proteinase inhibitor I20
Zm00001d011080	3.4585	2.56281	1.57301e-65	1.29953e-63	8	138416663	138416884	222	subtilisin-chymotrypsin inhibitor homolog1	-	Proteinase inhibitor I13, potato inhibitor I
Zm00001d041830	3.13414	3.04488	5.45441e-10	3.79596e-09	3	139602989	139603219	231	-	-	Proteinase inhibitor I13, potato inhibitor I
Zm00001d035681	6.26828	5.3435	0.000722362	0.00231052	6	40865498	40868507	848	-	-	Proteinase inhibitor I13, potato inhibitor I
Zm00001d008548	4.30886	1.17348	4.28061e-18	5.4756e-17	8	12671727	12672398	582	wound induced protein1	-	Proteinase inhibitor I12, Bowman-Birk
Zm00001d048660	7.05671	4.94068	8.28498e-05	0.000311724	4	2847383	2847973	482	-	-	Proteinase inhibitor I12, Bowman-Birk
Zm00001d040027	5.40908	-1.56141	0.000869435	0.00273999	3	23377488	23378234	663	-	-	Proteinase inhibitor I12, Bowman-Birk
Zm00001d035386	4.41306	8.19106	3.25898e-13	2.96415e-12	6	23947244	23948019	563	-	-	Proteinase inhibitor I12, Bowman-Birk
Zm00001d034673	4.73295	1.41236	2.71247e-27	5.86559e-26	1	299503736	299505297	1562	-	-	Proteinase inhibitor I12, Bowman-Birk
Zm00001d025482	5.21716	-2.88036	0.000225987	0.000789994	10	120131870	120132917	836	-	-	Proteinase inhibitor I12, Bowman-Birk
Zm00001d024996	5.29381	1.23899	8.7939e-54	5.21123e-52	10	98385298	98386222	812	-	-	Proteinase inhibitor I12, Bowman-Birk
Zm00001d024960	8.43254	1.08194	7.69077e-22	1.2324e-20	10	96937750	96938641	780	-	-	Proteinase inhibitor I12, Bowman-Birk
Zm00001d003304	5.67069	1.56018	0.0044227	0.0120767	2	39497247	39499853	651	-	-	Proteinase inhibitor I12, Bowman-Birk
Zm00001d046073	4.40529	-1.14334	0.00683735	0.0178917	9	61597161	61601700	2079	-	-	Protein trichome birefringence-like 25/26||PC-Esterase||PMR5 N-terminal domain||Trichome birefringence-like family
Zm00001d015010	5.04987	1.08214	0.00453998	0.0123674	5	72045686	72058064	1269	-	-	Protein trichome birefringence-like 12||PC-Esterase||PMR5 N-terminal domain||Trichome birefringence-like family
Zm00001d041036	4.17188	-1.12941	3.71955e-39	1.35322e-37	3	92302528	92325633	1602	-	-	Protein RETICULATA-related
Zm00001d053639	5.10783	2.40999	1.52724e-21	2.41343e-20	4	238009255	238010118	763	-	-	Protein phosphatase inhibitor
Zm00001d020100	4.35208	1.48541	1.28559e-09	8.60081e-09	7	92004425	92005501	1077	protein phosphatase homolog6	PP2C	Protein phosphatase 2C family||PPM-type phosphatase, divalent cation binding||PPM-type phosphatase domain
Zm00001d025323	6.07042	1.04694	5.02485e-31	1.28927e-29	10	114052762	114058481	3205	GRMZM2G443509	PP2C	Protein phosphatase 2C family||PPM-type phosphatase domain
Zm00001d017670	3.68243	1.86513	3.988e-34	1.16816e-32	5	203605797	203610210	2487	-	PP2C	Protein phosphatase 2C family||PPM-type phosphatase domain
Zm00001d003509	3.79491	1.04386	1.93177e-20	2.84684e-19	2	46242467	46247628	2399	-	PP2C	Protein phosphatase 2C family||PPM-type phosphatase domain
Zm00001d009500	4.52659	-1.4572	0.0153717	0.0367734	8	67554896	67557110	2074	-	-	Protein phosphatase 2A, regulatory B subunit, B56||Armadillo-like helical||Armadillo-type fold
Zm00001d026390	5.40735	1.68235	0.0133699	0.0325506	10	144990951	144991196	246	-	-	Protein of unknown function wound-induced
Zm00001d002161	4.89609	-1.90501	7.0735e-05	0.000269165	2	6896084	6896404	321	-	-	Protein of unknown function wound-induced
Zm00001d002159	3.71532	-1.00823	3.56706e-05	0.000141776	2	6889076	6889357	282	-	-	Protein of unknown function wound-induced
Zm00001d032955	4.67508	1.19531	4.92252e-16	5.49991e-15	1	244544978	244546492	1388	-	-	Protein of unknown function PDDEXK-like
Zm00001d027907	4.95376	1.05138	1.6393e-22	2.71149e-21	1	17314485	17317861	1729	-	-	Protein of unknown function DUF936, plant
Zm00001d006130	5.40908	-1.15556	0.000447126	0.00148456	2	199406737	199412468	2804	-	-	Protein of unknown function DUF936, plant
Zm00001d042425	6.61126	1.66743	0.00298447	0.00845902	3	166836824	166837759	936	-	-	Protein of unknown function DUF868, plant
Zm00001d025337	7.83776	1.40418	7.92225e-08	4.42174e-07	10	114691400	114692437	1038	-	-	Protein of unknown function DUF868, plant
Zm00001d021869	4.16725	-2.22942	0.0149453	0.0358843	7	164995427	164996281	855	-	-	Protein of unknown function DUF868, plant
Zm00001d046188	3.15429	2.19034	1.55632e-11	1.22686e-10	9	70766239	70767030	792	-	-	Protein of unknown function DUF761, plant||Domain of unknown function DUF4408
Zm00001d046281	3.45434	5.57705	0.000753692	0.00240251	9	77965034	77965828	795	-	-	Protein of unknown function DUF761, plant
Zm00001d038799	4.05681	1.31729	0.00659351	0.0173125	6	164652743	164653636	894	-	-	Protein of unknown function DUF761, plant
Zm00001d032285	4.05681	-1.49071	0.000458709	0.0015186	1	220441211	220441984	774	-	-	Protein of unknown function DUF761, plant
Zm00001d053068	3.65862	-2.38147	5.12419e-98	8.58163e-96	4	212048116	212048751	636	-	-	Protein of unknown function DUF688
Zm00001d034611	3.01132	-1.99114	2.19256e-22	3.60339e-21	1	297848873	297849262	390	-	-	Protein of unknown function DUF688
Zm00001d046149	3.52423	5.44247	2.15994e-68	1.94048e-66	9	67283987	67284751	765	-	-	Protein of unknown function DUF679
Zm00001d044435	4.97018	1.06085	1.24902e-11	9.9402e-11	3	228026403	228027161	759	-	-	Protein of unknown function DUF679
Zm00001d037387	3.44709	-1.12501	0.00134563	0.00408648	6	124090279	124091124	846	-	-	Protein of unknown function DUF679
Zm00001d009557	5.55633	2.43799	3.36928e-19	4.60419e-18	8	70051211	70051921	711	-	-	Protein of unknown function DUF679
Zm00001d048169	6.21272	5.63999	5.96233e-17	7.05837e-16	9	151290748	151291866	1119	-	-	Protein of unknown function DUF677
Zm00001d028125	5.15055	3.03481	1.4516e-09	9.66324e-09	1	23561220	23562368	1149	-	-	Protein of unknown function DUF677
Zm00001d014806	3.77216	3.30794	1.07554e-09	7.2538e-09	5	63867432	63868610	1179	-	-	Protein of unknown function DUF677
Zm00001d025431	3.60862	1.08376	7.14539e-28	1.59324e-26	10	118602247	118606546	3894	-	-	Protein of unknown function DUF668||Protein of unknown function DUF3475
Zm00001d012257	5.59472	-1.782	3.53703e-09	2.26787e-08	8	171216718	171226043	5750	-	-	Protein of unknown function DUF668||Protein of unknown function DUF3475
Zm00001d028565	5.18173	-1.22448	1.60876e-15	1.74188e-14	1	39236494	39239663	1895	-	-	Protein of unknown function DUF620
Zm00001d027816	6.91754	1.46622	3.69378e-35	1.13145e-33	1	14361469	14365136	1374	-	-	Protein of unknown function DUF620
Zm00001d010782	4.61503	-1.89744	4.35478e-05	0.000171251	8	127602768	127607332	4141	-	-	Protein of unknown function DUF616
Zm00001d026055	7.84498	-1.91782	7.64708e-10	5.22957e-09	10	137223044	137225822	2256	GRMZM2G098676	-	Protein of unknown function DUF604
Zm00001d049607	5.77939	-2.413	1.97572e-26	4.07509e-25	4	37273054	37276474	1816	-	-	Protein of unknown function DUF604
Zm00001d028576	3.82946	1.02606	2.00921e-11	1.56863e-10	1	39587411	39593209	2305	-	-	Protein of unknown function DUF604
Zm00001d024597	6.96685	1.27222	6.64194e-18	8.38474e-17	10	79896971	79904061	1893	-	-	Protein of unknown function DUF599
Zm00001d052937	4.95674	-1.95419	5.69028e-13	5.06049e-12	4	205501809	205504770	2322	-	-	Protein of unknown function DUF594||Domain of unknown function DUF4220
Zm00001d043200	4.67508	-2.08212	2.0628e-05	8.50372e-05	3	191416497	191430313	2175	-	-	Protein of unknown function DUF594||Domain of unknown function DUF4220
Zm00001d040745	6.02833	4.47624	0.00223674	0.00650606	3	62092282	62094528	2247	-	-	Protein of unknown function DUF594||Domain of unknown function DUF4220
Zm00001d025875	5.59472	-2.37714	3.62442e-05	0.000143945	10	132297753	132300224	2472	-	-	Protein of unknown function DUF594||Domain of unknown function DUF4220
Zm00001d044230	6.10625	1.69288	3.03897e-25	5.86385e-24	3	222536200	222537794	1093	-	-	Protein of unknown function DUF538
Zm00001d016800	8.58553	1.05034	3.65544e-17	4.38638e-16	5	176392556	176394945	2313	-	-	Protein of unknown function DUF4750
Zm00001d043713	4.67508	1.49227	6.48365e-57	4.2691e-55	3	208017079	208017345	267	-	-	Protein of unknown function DUF4666
Zm00001d052661	4.05681	-1.00752	5.79625e-09	3.62884e-08	4	196255307	196256122	816	-	-	Protein of unknown function DUF4228, plant
Zm00001d047664	3.67677	-1.66739	1.50346e-23	2.63834e-22	9	138540104	138540709	606	-	-	Protein of unknown function DUF4228, plant
Zm00001d044783	3.38068	-2.78731	2.95602e-06	1.3628e-05	9	2258325	2258849	525	-	-	Protein of unknown function DUF4228, plant
Zm00001d040057	4.58907	2.5298	0.011712	0.0288725	3	25371011	25371619	609	-	-	Protein of unknown function DUF4228, plant
Zm00001d037329	5.7514	-1.52156	1.01544e-61	7.66932e-60	6	121594560	121597848	981	-	-	Protein of unknown function DUF4228, plant
Zm00001d034827	8.83727	1.67042	0.0155005	0.0370558	1	303225537	303226439	903	-	-	Protein of unknown function DUF4228, plant
Zm00001d032233	3.34753	1.38021	4.37534e-07	2.2471e-06	1	218157346	218158260	834	-	-	Protein of unknown function DUF4228, plant
Zm00001d028870	4.44148	-3.45064	9.40861e-32	2.49078e-30	1	49176439	49177083	645	-	-	Protein of unknown function DUF4228, plant
Zm00001d020348	7.43749	1.64829	1.46871e-32	4.02296e-31	7	108322505	108323760	1071	-	-	Protein of unknown function DUF4228, plant
Zm00001d015867	6.97046	1.04303	8.1433e-15	8.37669e-14	5	127359526	127360170	645	-	-	Protein of unknown function DUF4228, plant
Zm00001d007083	6.11621	1.82865	0.00523175	0.0140567	2	221879767	221880489	723	-	-	Protein of unknown function DUF4228, plant
Zm00001d011941	4.77966	-1.51006	1.12082e-10	8.24694e-10	8	164860103	164864678	2757	-	-	Protein of unknown function DUF3754
Zm00001d046652	3.6049	2.50505	1.17045e-19	1.64466e-18	9	100613423	100616851	1887	-	-	Protein of unknown function DUF3537
Zm00001d023390	5.39593	-2.03664	0.00277633	0.00792006	10	4418853	4420523	1671	-	-	Protein of unknown function DUF3475||Protein of unknown function DUF668
Zm00001d053342	4.6067	-1.02611	3.27372e-08	1.89731e-07	4	226826897	226831036	807	-	-	Protein of unknown function DUF3119
Zm00001d015705	4.54133	-1.67324	3.44995e-26	7.03576e-25	5	109791492	109802417	1093	-	-	Protein of unknown function DUF3082
Zm00001d043871	3.40522	1.36529	1.10533e-09	7.44174e-09	3	212599024	212602777	2844	-	-	Protein of unknown function DUF2921
Zm00001d009511	4.24208	-1.5202	5.5603e-20	7.99164e-19	8	68418437	68421217	2781	-	-	Protein of unknown function DUF2921
Zm00001d053409	4.73295	1.42202	2.05955e-51	1.13533e-49	4	230626155	230634841	1314	-	-	Protein of unknown function DUF247, plant
Zm00001d047378	3.38068	1.56413	0.00954989	0.0240523	9	128178297	128179207	759	-	-	Protein of unknown function DUF241, plant
Zm00001d002671	4.49063	1.71166	0.00572547	0.0152529	2	18894011	18895354	882	-	-	Protein of unknown function DUF241, plant
Zm00001d046442	5.54087	-1.36801	1.80566e-08	1.07561e-07	9	89997220	90002364	1521	-	-	Protein of unknown function DUF2358||SOUL haem-binding protein
Zm00001d035395	7.23477	-2.92188	4.66043e-32	1.25097e-30	6	24184508	24189866	1581	-	-	Protein of unknown function DUF1719||WW domain
Zm00001d030682	4.64191	-1.86777	2.44831e-37	8.30887e-36	1	152817120	152818589	1470	-	-	Protein of unknown function DUF1719
Zm00001d018708	4.21585	2.25713	5.78391e-10	4.0106e-09	7	2867773	2869404	1632	-	-	Protein of unknown function DUF1719
Zm00001d049091	7.01783	1.1044	7.37781e-29	1.74748e-27	4	15753998	15755445	1356	-	-	Protein of unknown function DUF1685
Zm00001d044918	2.89557	-1.28311	1.37287e-14	1.38614e-13	9	7219182	7220363	1182	-	-	Protein of unknown function DUF1645, plant
Zm00001d028841	4.14858	-1.26731	0.00241293	0.00697444	1	48337931	48338995	1065	-	-	Protein of unknown function DUF1645, plant
Zm00001d046563	5.42038	2.68124	0.0217047	0.0498978	9	96016421	96018174	954	-	ESCRT-III	Protein of unknown function DUF1639||Snf7 family
Zm00001d050937	4.56502	-2.20354	0.000176255	0.000627386	4	132629396	132632436	857	-	K_trans	Protein of unknown function DUF1639||Potassium transporter
Zm00001d043808	4.17188	1.07506	4.51451e-25	8.60326e-24	3	210745455	210746583	940	-	-	Protein of unknown function DUF1639
Zm00001d011620	3.15617	-1.48586	8.26892e-05	0.000311195	8	156255009	156256336	1140	-	-	Protein of unknown function DUF1639
Zm00001d009413	3.73636	1.18921	3.21491e-05	0.000128793	8	63468493	63474399	1760	-	-	Protein of unknown function DUF1639
Zm00001d014600	7.48589	-1.31043	2.74789e-30	6.9067e-29	5	54830497	54831807	968	-	-	Protein of unknown function DUF1517
Zm00001d046385	6.79064	1.09729	1.46851e-17	1.80575e-16	9	86533090	86547022	1894	-	-	Protein of unknown function DUF1475
Zm00001d024925	3.64664	-4.83297	2.50806e-14	2.48268e-13	10	95280553	95281923	1274	-	-	Protein of unknown function DUF1295||3-oxo-5-alpha-steroid 4-dehydrogenase, C-terminal
Zm00001d013456	3.04692	1.24295	2.32484e-34	6.86864e-33	5	12056763	12061089	1525	-	-	Protein of unknown function DUF1295||3-oxo-5-alpha-steroid 4-dehydrogenase, C-terminal
Zm00001d050302	3.96197	1.21139	4.37102e-51	2.38394e-49	4	80005891	80007018	1128	-	-	Protein of unknown function DUF1262
Zm00001d019597	5.28634	-1.15106	0.000195282	0.000689697	7	45693404	45696635	1017	-	-	Protein of unknown function DUF1218
Zm00001d034279	3.68936	-1.24501	1.02263e-17	1.27425e-16	1	288410720	288412651	1042	-	-	Protein of unknown function DUF1068
Zm00001d047055	3.79491	1.14244	0.0132071	0.0321925	9	116811920	116813239	1320	-	-	Protein of unknown function DUF1005
Zm00001d024499	5.04894	1.02758	1.07482e-30	2.72373e-29	10	74394028	74403109	1803	-	-	Protein of unknown function DUF1005
Zm00001d013163	4.73975	1.36002	5.66153e-05	0.000218485	5	5642010	5643323	1314	-	-	Protein of unknown function DUF1005
Zm00001d012729	3.76837	-1.54357	1.43066e-09	9.52999e-09	8	179415114	179417574	2355	-	-	Protein NUCLEAR FUSION DEFECTIVE 6, chloroplastic/mitochondrial
Zm00001d041443	3.1757	2.50308	6.45279e-11	4.85101e-10	3	120171712	120179837	6120	-	-	Protein Networked (NET), actin-binding (NAB) domain
Zm00001d009811	5.03525	-1.29544	0.000154569	0.000556302	8	82521546	82526249	2588	-	-	Protein Networked (NET), actin-binding (NAB) domain
Zm00001d006828	2.8897	2.54603	1.37706e-18	1.8142e-17	2	217457356	217462858	4119	-	-	Protein LONGIFOLIA 1/2||Domain of unknown function DUF4378
Zm00001d025396	5.40908	2.25302	0.00102738	0.0031898	10	116812849	116815284	2436	-	Pkinase	Protein kinase-like domain||S-receptor-like serine/threonine-protein kinase||Bulb-type lectin domain||Serine/threonine-protein kinase, active site||S-locus glycoprotein domain||Protein kinase domain||Protein kinase, ATP binding site||PAN/Apple domain
Zm00001d045945	5.15517	-1.21773	1.45793e-20	2.16616e-19	9	48527705	48530228	1940	liguleless narrow1	Pkinase_Tyr	Protein kinase-like domain||Serine-threonine/tyrosine-protein kinase, catalytic domain||Protein kinase domain||Serine/threonine-protein kinase, active site
Zm00001d036912	4.96032	-3.58636	2.41907e-05	9.87594e-05	6	106238198	106241939	2196	-	Pkinase	Protein kinase-like domain||Serine-threonine/tyrosine-protein kinase, catalytic domain||Protein kinase domain||Pentatricopeptide repeat||Tetratricopeptide-like helical domain||Serine/threonine-protein kinase, active site
Zm00001d040708	5.31089	-5.64108	0.000667884	0.00214966	3	59518770	59521824	1446	-	-	Protein kinase-like domain||Serine-threonine/tyrosine-protein kinase, catalytic domain||Protein kinase domain
Zm00001d046616	5.42038	1.0188	2.39636e-23	4.15787e-22	9	98847757	98851557	2405	-	Pkinase_Tyr	Protein kinase-like domain||Protein kinase domain||Serine-threonine/tyrosine-protein kinase, catalytic domain
Zm00001d017473	4.0853	1.01567	0.000171375	0.000611502	5	196995199	196997750	1895	-	-	Protein kinase-like domain||Protein kinase domain||Serine-threonine/tyrosine-protein kinase, catalytic domain
Zm00001d024678	3.87797	2.19033	1.35213e-59	9.60042e-58	10	83375794	83380009	2034	-	Pkinase_Tyr	Protein kinase-like domain||Protein kinase domain||Serine/threonine-protein kinase, active site
Zm00001d035400	5.25762	-2.08353	4.29891e-87	5.86154e-85	6	24389981	24393065	2185	-	Pkinase	Protein kinase-like domain||Protein kinase domain||Protein kinase, ATP binding site||Serine/threonine-protein kinase, active site||Gnk2-homologous domain
Zm00001d045839	5.20969	2.37534	1.1676e-67	1.02799e-65	9	42917485	42919506	2022	-	Pkinase	Protein kinase-like domain||Protein kinase domain||Protein kinase, ATP binding site||Serine/threonine-protein kinase, active site||Concanavalin A-like lectin/glucanase domain||Legume lectin domain
Zm00001d046423	3.05312	-1.19196	4.42013e-05	0.000173644	9	89321018	89322644	1549	-	Pkinase	Protein kinase-like domain||Protein kinase domain||Protein kinase, ATP binding site||Serine/threonine-protein kinase, active site
Zm00001d038282	4.60038	1.43625	0.018753	0.0438248	6	153243817	153250372	4700	-	Pkinase	Protein kinase-like domain||Protein kinase domain||Protein kinase, ATP binding site||Serine/threonine-protein kinase, active site
Zm00001d011580	4.45514	1.32498	1.33159e-54	8.10929e-53	8	154898654	154911041	3245	-	Pkinase_Tyr	Protein kinase-like domain||Protein kinase domain||Leucine-rich repeat||Serine-threonine/tyrosine-protein kinase, catalytic domain||Leucine-rich repeat-containing N-terminal, plant-type||Leucine-rich repeat domain, L domain-like
Zm00001d046938	3.66972	-1.76566	1.78723e-13	1.65386e-12	9	111825489	111831688	2271	-	Pkinase	Protein kinase-like domain||Protein kinase domain||Leucine-rich repeat||Leucine-rich repeat domain, L domain-like
Zm00001d051899	3.38688	1.69802	8.69555e-22	1.3898e-20	4	173930118	173931335	1218	-	Pkinase	Protein kinase-like domain||Protein kinase domain
Zm00001d021948	4.95674	2.30449	5.21874e-156	2.20295e-153	7	166828550	166830651	1368	-	Pkinase	Protein kinase-like domain||Protein kinase domain
Zm00001d028317	5.67537	-1.93599	0.000216611	0.000759629	1	30517819	30521296	3129	-	Pkinase	Protein kinase-like domain||Leucine-rich repeat-containing N-terminal, plant-type||Serine/threonine-protein kinase, active site||Leucine-rich repeat domain, L domain-like||Serine-threonine/tyrosine-protein kinase, catalytic domain||Leucine-rich repeat||Protein kinase domain||Protein kinase, ATP binding site||Leucine-rich repeat, typical subtype
Zm00001d054012	4.40874	-1.14574	2.27787e-05	9.33041e-05	4	245105914	245109405	3376	-	Pkinase	Protein kinase-like domain||Leucine-rich repeat-containing N-terminal, plant-type||Serine/threonine-protein kinase, active site||Leucine-rich repeat domain, L domain-like||Leucine-rich repeat||Protein kinase domain||Serine-threonine/tyrosine-protein kinase, catalytic domain||Protein kinase, ATP binding site||Leucine-rich repeat, typical subtype
Zm00001d025735	4.30886	-1.09927	3.45292e-19	4.71431e-18	10	127934025	127936164	2018	-	Pkinase	Protein kinase-like domain||AGC-kinase, C-terminal||Protein kinase domain||Serine/threonine-protein kinase, active site
Zm00001d048680	3.73308	-1.83061	3.25702e-79	3.86019e-77	4	3197914	3204309	4037	-	-	Protein kinase-like domain
Zm00001d042013	5.76879	-1.13744	9.96394e-15	1.01702e-13	3	147399992	147402361	2370	-	Pkinase	Protein kinase, ATP binding site||S-locus glycoprotein domain||S-receptor-like serine/threonine-protein kinase||Protein kinase-like domain||Bulb-type lectin domain||Protein kinase domain||Serine/threonine-protein kinase, active site
Zm00001d035588	4.35654	1.34246	0.0168085	0.0397754	6	35148537	35151188	2652	-	Pkinase	Protein kinase, ATP binding site||S-locus glycoprotein domain||Protein kinase domain||PAN/Apple domain||S-receptor-like serine/threonine-protein kinase||Protein kinase-like domain||Bulb-type lectin domain||Serine/threonine-protein kinase, active site
Zm00001d051397	4.76679	1.56043	1.15602e-46	5.39738e-45	4	157102240	157105793	2672	-	Pkinase	Protein kinase, ATP binding site||Rossmann-like alpha/beta/alpha sandwich fold||Protein kinase-like domain||U box domain||Protein kinase domain||Zinc finger, RING/FYVE/PHD-type||Serine/threonine-protein kinase, active site
Zm00001d040094	4.73975	1.26396	6.36102e-48	3.11629e-46	3	27358348	27364324	5764	-	Pkinase	Protein kinase, ATP binding site||Protein kinase-like domain||Wall-associated receptor kinase, galacturonan-binding domain||Protein kinase domain||Serine/threonine-protein kinase, active site
Zm00001d035450	3.97878	-1.52952	2.49452e-10	1.78557e-09	6	26190346	26193493	2133	-	B_lectin	Protein kinase, ATP binding site||Protein kinase-like domain||S-locus glycoprotein domain||Bulb-type lectin domain||Protein kinase domain||Serine-threonine/tyrosine-protein kinase, catalytic domain||PAN/Apple domain
Zm00001d020172	3.92381	-1.85135	5.92275e-16	6.57218e-15	7	97251945	97256687	2156	-	Pkinase_Tyr	Protein kinase, ATP binding site||Protein kinase-like domain||Protein kinase domain||Serine-threonine/tyrosine-protein kinase, catalytic domain||Serine/threonine-protein kinase, active site||Malectin
Zm00001d035401	5.04987	-2.45778	4.42704e-43	1.8485e-41	6	24413321	24417330	2261	-	Pkinase_Tyr	Protein kinase, ATP binding site||Protein kinase-like domain||Protein kinase domain||Serine-threonine/tyrosine-protein kinase, catalytic domain||Serine/threonine-protein kinase, active site||Gnk2-homologous domain
Zm00001d040324	3.79491	3.90982	9.28408e-18	1.15919e-16	3	38203704	38204900	1197	-	Pkinase	Protein kinase, ATP binding site||Protein kinase-like domain||Protein kinase domain||Serine/threonine-protein kinase, active site
Zm00001d029143	3.36273	-1.51946	0.000725639	0.00232028	1	60338845	60344732	4281	-	Pkinase	Protein kinase, ATP binding site||Protein kinase-like domain||Protein kinase domain||Serine/threonine-protein kinase, active site
Zm00001d024961	7.71147	-3.11185	1.1805e-19	1.65651e-18	10	96948264	96950890	2352	-	Pkinase	Protein kinase, ATP binding site||Protein kinase-like domain||Protein kinase domain||Serine/threonine-protein kinase, active site
Zm00001d008465	3.72763	-1.65879	9.43058e-27	1.98771e-25	8	9362789	9378737	2053	-	Pkinase	Protein kinase, ATP binding site||Protein kinase-like domain||Protein kinase domain||Serine/threonine-protein kinase, active site
Zm00001d039105	4.03344	-1.24902	0.000570255	0.00185755	6	170114771	170120452	2861	-	Pkinase	Protein kinase, ATP binding site||Protein kinase-like domain||Protein kinase domain||Mitogen-activated protein (MAP) kinase, conserved site
Zm00001d022432	3.29815	1.0188	0.000554751	0.00180991	7	177634512	177639698	2937	-	Pkinase	Protein kinase, ATP binding site||Protein kinase-like domain||Protein kinase domain||Leucine-rich repeat||Leucine-rich repeat domain, L domain-like||Leucine-rich repeat, typical subtype||Leucine-rich repeat-containing N-terminal, plant-type
Zm00001d034555	3.59971	-1.31121	3.63818e-05	0.000144454	1	296175631	296185070	7936	-	Pkinase	Protein kinase, ATP binding site||Protein kinase domain||Winged helix-turn-helix DNA-binding domain||NB-ARC||Protein kinase-like domain||P-loop containing nucleoside triphosphate hydrolase||Leucine-rich repeat domain, L domain-like||Serine/threonine-protein kinase, active site
Zm00001d014850	4.4677	-1.72177	0.00797566	0.0205322	5	65522898	65526275	1501	-	Pkinase_Tyr	Protein kinase, ATP binding site||Protein kinase domain||Serine-threonine/tyrosine-protein kinase, catalytic domain||Protein kinase-like domain||Serine/threonine-protein kinase, active site
Zm00001d008457	4.05681	-1.17727	6.02843e-27	1.28115e-25	8	9218920	9221936	2364	-	Pkinase_Tyr	Protein kinase, ATP binding site||Protein kinase domain||Serine-threonine/tyrosine-protein kinase, catalytic domain||Protein kinase-like domain||Serine/threonine-protein kinase, active site
Zm00001d017270	4.49063	-1.03584	2.48543e-27	5.39355e-26	5	191243684	191245128	1345	phosphoenolpyruvate carboxylase kinase3	Pkinase	Protein kinase, ATP binding site||Protein kinase domain||Protein kinase-like domain||Serine/threonine-protein kinase, active site
Zm00001d047833	6.08522	1.22007	1.86078e-26	3.84831e-25	9	142784493	142792921	5710	autophagy1c	Pkinase	Protein kinase, ATP binding site||Protein kinase domain||Protein kinase-like domain||Serine/threonine-protein kinase, active site
Zm00001d047482	3.23974	-4.95615	3.6253e-12	3.00548e-11	9	131693047	131697968	2150	-	Pkinase	Protein kinase, ATP binding site||Protein kinase domain||Protein kinase-like domain||Serine/threonine-protein kinase, active site
Zm00001d044672	6.09915	-1.23944	0.0031451	0.00886781	3	234545897	234549775	3202	-	Pkinase	Protein kinase, ATP binding site||Protein kinase domain||Protein kinase-like domain||Serine/threonine-protein kinase, active site
Zm00001d030999	4.11	-2.33524	1.70297e-19	2.35429e-18	1	172720285	172725171	2659	-	Pkinase	Protein kinase, ATP binding site||Protein kinase domain||Protein kinase-like domain||Serine/threonine-protein kinase, active site
Zm00001d020355	4.01238	-1.95516	9.00611e-22	1.43794e-20	7	108764029	108774978	2954	-	Pkinase	Protein kinase, ATP binding site||Protein kinase domain||Protein kinase-like domain||Serine/threonine-protein kinase, active site
Zm00001d009029	3.99122	-1.1702	0.000571753	0.00186176	8	30691253	30694822	3474	-	Pkinase	Protein kinase, ATP binding site||Protein kinase domain||Leucine-rich repeat||Protein kinase-like domain||Leucine-rich repeat domain, L domain-like||Leucine-rich repeat-containing N-terminal, plant-type||Serine/threonine-protein kinase, active site
Zm00001d041236	4.68796	-1.41023	7.03149e-15	7.27587e-14	3	107564987	107567956	2970	-	Pkinase	Protein kinase, ATP binding site||Protein kinase domain||Leucine-rich repeat||Leucine-rich repeat, typical subtype||Protein kinase-like domain||Leucine-rich repeat domain, L domain-like||Leucine-rich repeat-containing N-terminal, plant-type||Serine/threonine-protein kinase, active site
Zm00001d006885	3.4644	-2.32321	8.92534e-06	3.85959e-05	2	218537811	218543707	2473	-	Pkinase	Protein kinase, ATP binding site||EF-hand domain pair||Protein kinase-like domain||Protein kinase domain||Serine/threonine-protein kinase, active site
Zm00001d043804	5.22357	2.848	4.7658e-08	2.71206e-07	3	210576077	210578478	1000	-	Pkinase_Tyr	Protein kinase domain||Serine-threonine/tyrosine-protein kinase, catalytic domain||Protein kinase-like domain||Tyrosine-protein kinase, catalytic domain||P-loop containing nucleoside triphosphate hydrolase
Zm00001d016331	5.52597	1.53513	9.33588e-12	7.52315e-11	5	157659574	157662571	963	-	Pkinase_Tyr	Protein kinase domain||Serine-threonine/tyrosine-protein kinase, catalytic domain||Protein kinase-like domain||Tyrosine-protein kinase, catalytic domain
Zm00001d043562	4.35456	-1.02598	4.39384e-06	1.97803e-05	3	203929207	203933755	4246	-	-	Protein kinase domain||Serine-threonine/tyrosine-protein kinase, catalytic domain||Protein kinase-like domain||Protein kinase, ATP binding site||Serine/threonine-protein kinase, active site
Zm00001d052343	5.67322	1.58984	2.5832e-13	2.36838e-12	4	187573638	187579315	3121	-	Pkinase	Protein kinase domain||Serine/threonine-protein kinase OSR1/WNK, CCT domain||Protein kinase-like domain||Serine/threonine-protein kinase, active site
Zm00001d036261	3.23468	-2.39306	0.00511507	0.013772	6	80468750	80482998	2573	-	Pkinase	Protein kinase domain||Protein kinase-like domain||Wall-associated receptor kinase, galacturonan-binding domain||Protein kinase, ATP binding site||EGF-like calcium-binding domain||Serine/threonine-protein kinase, active site||EGF-like calcium-binding, conserved site
Zm00001d043738	5.22785	3.06301	0.0201477	0.0467369	3	208785996	208787123	1128	-	Pkinase	Protein kinase domain||Protein kinase-like domain||Serine/threonine-protein kinase, active site
Zm00001d026690	3.96825	-1.10604	2.44289e-08	1.43195e-07	10	150050330	150051860	1463	SnRK2 serine threonine kinase5	Pkinase	Protein kinase domain||Protein kinase-like domain||Protein kinase, ATP binding site||Serine/threonine-protein kinase, active site
Zm00001d011655	6.08522	-1.6045	4.92938e-07	2.51322e-06	8	157649540	157650979	1440	MAP kinase kinase kinase18	Pkinase	Protein kinase domain||Protein kinase-like domain||Protein kinase, ATP binding site||Serine/threonine-protein kinase, active site
Zm00001d043740	3.63293	-2.20721	1.93676e-35	6.0406e-34	3	208800675	208802444	1455	-	Pkinase	Protein kinase domain||Protein kinase-like domain||Protein kinase, ATP binding site||Serine/threonine-protein kinase, active site
Zm00001d037858	5.54087	-1.0565	2.11816e-37	7.21227e-36	6	139991985	139995915	2946	-	ABC1	Protein kinase domain||Protein kinase-like domain||Armadillo-like helical||Armadillo-type fold||UbiB domain
Zm00001d020101	4.54095	-1.80595	0.00347478	0.00970676	7	92051858	92057965	5949	-	Pkinase	Protein kinase domain||Leucine-rich repeat||Protein kinase-like domain||Serine/threonine-protein kinase, active site||Leucine-rich repeat-containing N-terminal, plant-type||Leucine-rich repeat, typical subtype||Leucine-rich repeat domain, L domain-like
Zm00001d016285	5.04987	-1.25596	7.10724e-27	1.50522e-25	5	155592092	155595494	3288	-	Pkinase	Protein kinase domain||Leucine-rich repeat||Protein kinase, ATP binding site||Leucine-rich repeat, typical subtype||Protein kinase-like domain||Leucine-rich repeat-containing N-terminal, plant-type||Serine/threonine-protein kinase, active site||Leucine-rich repeat domain, L domain-like
Zm00001d052944	4.48363	-1.17846	0.00711175	0.0185389	4	205745035	205748279	2186	calcium/calmodulin dependent protein kinase1	Pkinase	Protein kinase domain||EF-hand domain||Protein kinase-like domain||EF-hand domain pair||Protein kinase, ATP binding site||Serine/threonine-protein kinase, active site||EF-Hand 1, calcium-binding site
Zm00001d048214	3.66676	1.31821	1.44332e-05	6.08424e-05	9	152581965	152582732	768	-	-	Protein kinase C-like, phorbol ester/diacylglycerol-binding domain||DC1
Zm00001d007624	5.2547	-2.25685	2.16839e-35	6.729e-34	2	236373651	236374367	717	-	-	Protein kinase C-like, phorbol ester/diacylglycerol-binding domain||DC1
Zm00001d029566	3.15429	1.38586	1.92886e-07	1.02923e-06	1	76607988	76612585	3264	-	-	Protein ENHANCED DISEASE RESISTANCE 2, C-terminal
Zm00001d024605	3.7874	1.12486	3.35516e-15	3.54316e-14	10	80137465	80140638	1571	-	-	Protein ENHANCED DISEASE RESISTANCE 2, C-terminal
Zm00001d047269	4.03344	-1.44768	3.89347e-13	3.51943e-12	9	124897628	124898960	962	GRMZM2G359322	-	Protein EARLY FLOWERING 4
Zm00001d027456	5.54675	-1.43885	1.82241e-11	1.42604e-10	1	5661737	5663089	841	-	-	Protein CURVATURE THYLAKOID 1||Cyanobacterial aminoacyl-tRNA synthetase, CAAD domain
Zm00001d004090	4.79501	-1.52775	1.02433e-05	4.39804e-05	2	81696526	81701884	5083	-	-	Protein Cms1
Zm00001d019697	4.26791	-2.8274	5.40872e-22	8.71703e-21	7	51727097	51733228	4147	-	-	Protein arginine N-methyltransferase||S-adenosyl-L-methionine-dependent methyltransferase||Zinc finger C2H2-type
Zm00001d036131	4.89609	-1.47702	3.46714e-20	5.03249e-19	6	73847683	73858041	1573	-	-	Protein arginine N-methyltransferase||S-adenosyl-L-methionine-dependent methyltransferase
Zm00001d020188	4.28052	-1.05981	7.13567e-14	6.79288e-13	7	98545533	98549395	2812	-	-	Protein arginine N-methyltransferase||S-adenosyl-L-methionine-dependent methyltransferase
Zm00001d022469	3.53903	1.11303	3.52292e-47	1.68308e-45	7	178246469	178259360	9182	-	-	Protein arginine N-methyltransferase||Rubber elongation factor||S-adenosyl-L-methionine-dependent methyltransferase
Zm00001d021464	4.85727	-3.39278	0.00413209	0.0113485	7	152793032	152797189	2783	-	DUF315	PRONE domain
Zm00001d029853	4.74552	3.62231	5.63272e-258	6.67586e-255	1	90315517	90318180	2150	-	-	Proline dehydrogenase domain||Proline oxidase family||FAD-linked oxidoreductase-like
Zm00001d010797	4.01889	2.53439	6.49976e-24	1.16719e-22	8	128115856	128116962	902	profilin homolog2	-	Profilin
Zm00001d046072	3.91287	1.6673	1.15472e-13	1.08154e-12	9	61238885	61249100	3646	-	-	Probable zinc-ribbon domain, plant
Zm00001d011373	4.03344	-1.3858	3.69667e-22	6.01441e-21	8	148912004	148917649	5646	-	-	Probable zinc-ribbon domain, plant
Zm00001d004109	3.6565	1.06245	1.63334e-06	7.80452e-06	2	83268894	83272972	2217	-	-	PRMT5 arginine-N-methyltransferase||Thiolase-like||Thiolase, C-terminal||Protein arginine N-methyltransferase PRMT5||Thiolase, conserved site||PRMT5, TIM barrel domain
Zm00001d003372	6.52813	-1.18542	1.50563e-11	1.18934e-10	2	41979302	41992353	3019	-	-	Pre-rRNA-processing protein IPI1/Testis-expressed sequence 10 protein||Armadillo-like helical||Armadillo-type fold
Zm00001d013069	4.5583	1.13405	2.87805e-06	1.33004e-05	5	4260910	4261590	681	-	-	Prenylated rab acceptor PRA1
Zm00001d013489	4.73975	-1.03671	2.66876e-05	0.000108215	5	12657966	12661040	1329	-	-	Pre-mRNA processing factor 4 (PRP4)-like||Prp18
Zm00001d047528	3.04187	-1.10028	1.35115e-36	4.43878e-35	9	133966793	133980328	6716	-	-	PRC-barrel-like||PRC-barrel domain
Zm00001d040340	4.095	1.0545	1.61106e-06	7.70762e-06	3	38778973	38786131	4434	-	-	PQ-loop repeat
Zm00001d028130	7.17123	-1.65621	1.80441e-05	7.50277e-05	1	23628624	23634749	4869	-	-	PPPDE putative peptidase domain
Zm00001d015504	3.83599	-1.51693	3.17585e-16	3.59397e-15	5	94160702	94167041	5116	-	PP2C	PPM-type phosphatase, divalent cation binding||Protein phosphatase 2C family||PPM-type phosphatase domain
Zm00001d017643	3.04321	-1.60047	2.1932e-12	1.85363e-11	5	202957210	202960229	2236	-	PP2C	PPM-type phosphatase domain||Protein phosphatase 2C family||PPM-type phosphatase, divalent cation binding
Zm00001d015982	4.47577	4.6986	0.017397	0.0409791	5	136640695	136645961	735	-	-	PPM-type phosphatase domain||Protein phosphatase 2C family
Zm00001d042134	4.46429	-2.09026	0.0106488	0.0265208	3	152750251	152755325	1800	-	PP2C	PPM-type phosphatase domain||Amino acid/polyamine transporter I
Zm00001d048203	4.48758	1.18091	7.00267e-29	1.6599e-27	9	152377111	152382143	3350	-	SpoIIE	PPM-type phosphatase domain
Zm00001d051620	3.92663	1.2825	5.92553e-11	4.46989e-10	4	164924661	164925614	954	-	-	PPC domain||AT-hook motif nuclear-localized protein
Zm00001d018508	5.25762	1.35366	0.004178	0.0114613	5	222085925	222086662	738	-	-	PPC domain||AT-hook motif nuclear-localized protein
Zm00001d031826	4.05681	1.44151	1.58439e-10	1.14878e-09	1	203010395	203011279	885	-	-	PPC domain
Zm00001d030053	5.52597	-3.17659	2.73217e-05	0.000110475	1	102359351	102363384	2274	-	-	PPC domain
Zm00001d020951	3.40522	1.5697	1.29107e-11	1.0259e-10	7	137493946	137514552	1314	-	-	PPC domain
Zm00001d004924	4.10247	-2.42083	0.00208982	0.00611159	2	149026476	149029096	1451	-	-	PPC domain
Zm00001d015837	5.40908	-1.53826	1.33218e-58	9.14281e-57	5	124870872	124878713	5088	-	-	POTRA domain, BamA/TamA-like||POTRA domain||Bacterial surface antigen (D15)
Zm00001d051756	3.63901	-1.60018	3.0928e-20	4.49975e-19	4	168940022	168944865	4095	-	K_trans	Potassium transporter
Zm00001d042244	4.3274	1.18729	1.5095e-51	8.35101e-50	3	157369712	157375209	3100	-	K_trans	Potassium transporter
Zm00001d033071	3.19081	3.82699	2.22857e-17	2.71221e-16	1	249491416	249495004	2511	-	K_trans	Potassium transporter
Zm00001d033067	4.60038	6.98887	8.07561e-94	1.28273e-91	1	249377951	249381659	2525	-	K_trans	Potassium transporter
Zm00001d033066	2.87977	-3.3588	1.66381e-05	6.94907e-05	1	249337697	249342245	2747	-	K_trans	Potassium transporter
Zm00001d029072	2.82628	-1.01384	1.48074e-08	8.90843e-08	1	57132195	57138858	4947	-	K_trans	Potassium transporter
Zm00001d003861	4.95125	2.08141	5.71025e-137	1.83293e-134	2	63431223	63436171	3815	-	K_trans	Potassium transporter
Zm00001d051416	4.29277	-1.03986	1.3106e-11	1.04035e-10	4	157609029	157610057	1029	-	-	Polyprenyl synthetase||Polyprenyl synthetase, conserved site||Isoprenoid synthase domain
Zm00001d008370	3.95618	-1.54972	0.00151935	0.00456814	8	6617307	6618398	1092	geranylgeranyl pyrophosphate synthase3	-	Polyprenyl synthetase, conserved site||Isoprenoid synthase domain||Polyprenyl synthetase
Zm00001d045043	5.13299	1.54517	2.39181e-52	1.34496e-50	9	10913773	10917850	1932	-	ADH_N	Polyketide synthase, enoylreductase domain||Alcohol dehydrogenase, zinc-type, conserved site||Alcohol dehydrogenase, C-terminal||D-isomer specific 2-hydroxyacid dehydrogenase, NAD-binding domain conserved site 1||NAD(P)-binding domain||GroES-like||Alcohol dehydrogenase, N-terminal
Zm00001d047705	3.68936	2.40309	2.3769e-57	1.58537e-55	9	139633495	139634151	657	-	-	Polyketide cyclase/dehydrase||START-like domain
Zm00001d045080	3.47222	-1.06411	1.7578e-07	9.42193e-07	9	11803157	11825109	4971	origin recognition complex1	AAA	P-loop containing nucleoside triphosphate hydrolase||Zinc finger, PHD-finger||Bromo adjacent homology (BAH) domain||Zinc finger, PHD-type||Zinc finger, FYVE/PHD-type||Zinc finger, RING/FYVE/PHD-type||Zinc finger, PHD-type, conserved site||ATPase, AAA-type, core||AAA+ ATPase domain
Zm00001d043197	2.96099	1.07476	1.21519e-11	9.68347e-11	3	191270207	191271106	900	-	NB-ARC	P-loop containing nucleoside triphosphate hydrolase||Winged helix-turn-helix DNA-binding domain||NB-ARC
Zm00001d046449	4.28052	-1.10326	6.77986e-36	2.17174e-34	9	90421943	90425048	2975	elongation factor 1-alpha9	GTP_EFTU	P-loop containing nucleoside triphosphate hydrolase||Translation elongation factor EFTu-like, domain 2||Translation elongation factor EF1A/initiation factor IF2gamma, C-terminal||Translation protein, beta-barrel domain||Transcription factor, GTP-binding domain||Translation elongation factor EF1A, eukaryotic/archaeal||Tr-type G domain, conserved site||Translation elongation factor EFTu/EF1A, C-ter…
Zm00001d033414	3.53507	-1.38494	1.70011e-06	8.10348e-06	1	262412278	262419216	765	-	Arf	P-loop containing nucleoside triphosphate hydrolase||Small GTP-binding protein domain||Small GTPase superfamily, ARF/SAR type||Small GTPase superfamily, ARF type
Zm00001d017650	5.60454	1.80403	1.77322e-62	1.36604e-60	5	203139983	203141495	1166	-	Arf	P-loop containing nucleoside triphosphate hydrolase||Small GTPase superfamily, ARF/SAR type||Small GTP-binding protein domain||Small GTPase superfamily, ARF type
Zm00001d043622	4.79219	2.14579	4.65071e-32	1.24945e-30	3	205433975	205435543	1569	-	NB-ARC	P-loop containing nucleoside triphosphate hydrolase||NB-ARC
Zm00001d011736	4.73645	2.26442	0.000125368	0.00045876	8	160338061	160339605	1545	-	NB-ARC	P-loop containing nucleoside triphosphate hydrolase||NB-ARC
Zm00001d037196	4.03344	-5.17339	0.00300359	0.00850538	6	115288433	115303727	4708	-	MCM	P-loop containing nucleoside triphosphate hydrolase||Mini-chromosome maintenance protein||MCM domain
Zm00001d023536	4.58907	-1.73341	1.14584e-29	2.81348e-28	10	9162610	9167073	2090	oil yellow1	-	P-loop containing nucleoside triphosphate hydrolase||Magnesium chelatase, ATPase subunit I||Magnesium chelatase ChlI domain||AAA+ ATPase domain
Zm00001d023923	3.9249	2.22383	5.89171e-23	9.99191e-22	10	28420100	28422811	2712	-	NB-ARC	P-loop containing nucleoside triphosphate hydrolase||Leucine-rich repeat domain, L domain-like||Winged helix-turn-helix DNA-binding domain||NB-ARC
Zm00001d018441	2.8897	-2.24051	0.00498839	0.0134603	5	220902906	220907799	4588	-	Kinesin	P-loop containing nucleoside triphosphate hydrolase||Kinesin motor domain
Zm00001d022046	4.8384	-1.12421	2.9707e-07	1.55261e-06	7	168698269	168724594	6273	-	SNF2_N	P-loop containing nucleoside triphosphate hydrolase||HNH endonuclease||SNF2-related, N-terminal domain||Helicase, C-terminal||HNH nuclease||Helicase superfamily 1/2, ATP-binding domain
Zm00001d007117	4.48363	-1.87754	1.49399e-35	4.69291e-34	2	222661588	222665700	2683	-	-	P-loop containing nucleoside triphosphate hydrolase||GTP1/OBG domain||GTP-binding protein Obg/CgtA||GTP1/OBG, conserved site||GTP binding domain||GTP-binding protein OBG, C-terminal||OBG-type guanine nucleotide-binding (G) domain
Zm00001d050118	6.21355	-2.86464	0.0164219	0.0389531	4	67132382	67136209	1260	-	-	P-loop containing nucleoside triphosphate hydrolase||GTP binding domain
Zm00001d050612	3.40977	-1.30266	5.58702e-08	3.16129e-07	4	104301142	104382663	9805	-	-	P-loop containing nucleoside triphosphate hydrolase||DNA repair protein Rad50, eukaryotes||RAD50, zinc hook
Zm00001d043566	4.61741	-1.30458	3.63421e-06	1.65541e-05	3	204182964	204191395	7939	-	-	P-loop containing nucleoside triphosphate hydrolase||DNA polymerase III, gamma subunit, domain III||DNA polymerase III, subunit gamma/ tau||DNA polymerase III, clamp loader complex, gamma/delta/delta subunit, C-terminal
Zm00001d043277	4.29369	-3.18645	0.00146844	0.00443018	3	194202489	194215311	8430	-	-	P-loop containing nucleoside triphosphate hydrolase||DNA polymerase III, gamma subunit, domain III||DNA polymerase III, clamp loader complex, gamma/delta/delta subunit, C-terminal||DNA polymerase III, subunit gamma/ tau
Zm00001d011762	4.65642	-1.19455	0.010032	0.0251412	8	161003849	161009679	5198	-	-	P-loop containing nucleoside triphosphate hydrolase||DNA polymerase III, gamma subunit, domain III||DNA polymerase III, clamp loader complex, gamma/delta/delta subunit, C-terminal||DNA polymerase III, subunit gamma/ tau
Zm00001d021660	4.05681	-1.58668	0.0109897	0.027273	7	159408976	159414207	4896	-	-	P-loop containing nucleoside triphosphate hydrolase||DNA helicase Pif1-like||Helitron helicase-like domain
Zm00001d010200	4.27218	-1.39552	9.07382e-05	0.000339524	8	103828466	103834917	2338	-	-	P-loop containing nucleoside triphosphate hydrolase||Deoxynucleoside kinase domain
Zm00001d036624	4.35208	-1.03459	1.32323e-08	7.99361e-08	6	95234528	95240368	2801	-	-	P-loop containing nucleoside triphosphate hydrolase||Archaeal primase DnaG/twinkle, TOPRIM domain||TOPRIM domain||DNA helicase, DnaB-like, C-terminal
Zm00001d036986	3.53024	2.35327	1.62908e-23	2.85391e-22	6	108327528	108338061	6111	-	ABC2_membrane	P-loop containing nucleoside triphosphate hydrolase||ABC-transporter extracellular N-terminal domain||Plant PDR ABC transporter associated||AAA+ ATPase domain||ATP-binding cassette transporter, PDR-like subfamily G, domain 2||ABC-2 type transporter||ABC transporter-like
Zm00001d032279	4.5583	1.16729	2.85422e-27	6.16779e-26	1	220036840	220043811	3299	-	ABC_tran	P-loop containing nucleoside triphosphate hydrolase||ABC transporter A, ABCA||ABC transporter, conserved site||ABC transporter-like||AAA+ ATPase domain
Zm00001d020578	5.60314	-2.89534	3.27109e-10	2.31189e-09	7	123563227	123564819	1593	-	AAA	P-loop containing nucleoside triphosphate hydrolase||AAA-type ATPase, N-terminal domain||ATPase, AAA-type, core||AAA+ ATPase domain
Zm00001d031221	4.25009	-1.04595	0.00628009	0.0165742	1	182579405	182580994	1590	-	AAA	P-loop containing nucleoside triphosphate hydrolase||AAA-type ATPase, N-terminal domain||ATPase, AAA-type, conserved site||AAA+ ATPase domain||ATPase, AAA-type, core||Helicase, superfamily 3, DNA virus
Zm00001d028538	6.15337	-1.0022	0.0012638	0.00386042	1	38586289	38599861	8782	-	AAA	P-loop containing nucleoside triphosphate hydrolase||AAA+ ATPase domain||ATPase, AAA-type, core
Zm00001d014611	4.26221	3.15662	4.72853e-18	6.01609e-17	5	55313125	55314896	711	-	ABC_tran	P-loop containing nucleoside triphosphate hydrolase||AAA+ ATPase domain||ABC transporter-like
Zm00001d037650	4.16394	2.56716	0.00513648	0.01382	6	132828573	132836981	5594	-	NB-ARC	P-loop containing nucleoside triphosphate hydrolase||6-phosphogluconate dehydrogenase, NADP-binding||Leucine-rich repeat domain, L domain-like||Winged helix-turn-helix DNA-binding domain||NB-ARC||NAD(P)-binding domain
Zm00001d029417	3.52423	-1.80074	5.17404e-05	0.000200854	1	69624781	69628628	1769	-	-	P-loop containing nucleoside triphosphate hydrolase
Zm00001d026019	4.56502	4.23617	1.05233e-10	7.75781e-10	10	136223082	136227424	1620	-	-	P-loop containing nucleoside triphosphate hydrolase
Zm00001d018692	4.72144	3.34251	3.58456e-09	2.29595e-08	7	2684020	2685501	1482	-	-	P-loop containing nucleoside triphosphate hydrolase
Zm00001d018681	5.04894	1.30194	3.00492e-42	1.2297e-40	7	2444734	2447527	1575	-	-	P-loop containing nucleoside triphosphate hydrolase
Zm00001d018680	3.0931	4.05218	7.45287e-26	1.49324e-24	7	2404739	2406359	1515	-	-	P-loop containing nucleoside triphosphate hydrolase
Zm00001d018497	3.73636	1.15789	6.23108e-14	5.95751e-13	5	221816955	221821994	3390	-	-	P-loop containing nucleoside triphosphate hydrolase
Zm00001d042023	3.51653	-1.67647	1.45373e-14	1.4649e-13	3	147720689	147722899	1140	-	-	Plectin/S10, N-terminal
Zm00001d025413	3.0931	-1.30466	1.34078e-28	3.12055e-27	10	117927675	117931068	2707	-	-	Plectin/S10, N-terminal
Zm00001d047889	3.26073	1.73557	0.00617688	0.0163368	9	144394809	144456468	9167	-	RhoGAP	Pleckstrin homology domain||Reverse transcriptase domain||Ternary complex factor MIP1, leucine-zipper||Rho GTPase activation protein||PH domain-like||Reverse transcriptase zinc-binding domain||Rho GTPase-activating protein domain
Zm00001d025680	4.70121	-1.5563	9.57293e-11	7.08429e-10	10	126096965	126110392	1699	-	-	PLC-like phosphodiesterase, TIM beta/alpha-barrel domain||Phosphatidylinositol-specific phospholipase C, X domain
Zm00001d017036	4.59559	1.30117	5.87333e-09	3.67411e-08	5	183328274	183333494	2934	-	-	PLC-like phosphodiesterase, TIM beta/alpha-barrel domain||Glycerophosphodiester phosphodiesterase domain
Zm00001d005121	5.52597	-1.33312	4.56254e-05	0.000178669	2	159304300	159307785	511	-	-	Plastid lipid-associated protein/fibrillin conserved domain
Zm00001d003715	6.35182	-1.53476	3.38865e-10	2.3895e-09	2	56141056	56143346	1100	-	-	Plastid lipid-associated protein/fibrillin conserved domain
Zm00001d001932	3.33751	-1.34068	3.65216e-37	1.2313e-35	2	3093088	3096658	1264	-	-	Plastid lipid-associated protein/fibrillin conserved domain
Zm00001d040705	4.41863	3.28419	1.29888e-250	1.4824e-247	3	59360005	59362184	1442	-	-	Plant peroxidase||Secretory peroxidase||Peroxidases heam-ligand binding site||Peroxidase, active site||Haem peroxidase, plant/fungal/bacterial||Haem peroxidase
Zm00001d046186	4.29898	2.25574	1.8982e-06	9.00622e-06	9	70325553	70327150	1357	-	-	Plant peroxidase||Secretory peroxidase||Peroxidases heam-ligand binding site||Haem peroxidase, plant/fungal/bacterial||Peroxidase, active site||Haem peroxidase
Zm00001d045845	4.31474	1.19026	1.71321e-05	7.14281e-05	9	43387648	43389074	1292	-	-	Plant peroxidase||Secretory peroxidase||Peroxidases heam-ligand binding site||Haem peroxidase, plant/fungal/bacterial||Peroxidase, active site||Haem peroxidase
Zm00001d024734	4.90065	2.03492	1.09265e-24	2.04061e-23	10	85620431	85625034	1511	-	-	Plant peroxidase||Secretory peroxidase||Peroxidases heam-ligand binding site||Haem peroxidase, plant/fungal/bacterial||Peroxidase, active site||Haem peroxidase
Zm00001d002899	4.5403	1.1942	1.70585e-13	1.5814e-12	2	26144895	26145908	1014	-	-	Plant peroxidase||Secretory peroxidase||Peroxidases heam-ligand binding site||Haem peroxidase, plant/fungal/bacterial||Peroxidase, active site||Haem peroxidase
Zm00001d010925	5.84385	2.06808	2.15263e-25	4.18506e-24	8	133733061	133734092	975	-	-	Plant peroxidase||Secretory peroxidase||Peroxidase, active site||Haem peroxidase, plant/fungal/bacterial||Haem peroxidase
Zm00001d024751	4.70121	3.15106	3.46664e-79	4.0929e-77	10	86089300	86090579	1280	-	-	Plant peroxidase||Peroxidases heam-ligand binding site||Secretory peroxidase||Peroxidase, active site||Haem peroxidase, plant/fungal/bacterial||Haem peroxidase
Zm00001d024749	5.32224	2.31718	5.45465e-10	3.79596e-09	10	85988783	85989775	993	-	-	Plant peroxidase||Haem peroxidase, plant/fungal/bacterial||Haem peroxidase
Zm00001d023235	4.10247	-1.14817	4.97499e-06	2.22374e-05	10	1049718	1053027	2695	-	-	Plant organelle RNA recognition domain||Nck-associated protein 1
Zm00001d009618	4.89297	-2.20255	2.46294e-36	7.99743e-35	8	73467308	73468804	1497	what's this factor1	-	Plant organelle RNA recognition domain
Zm00001d048087	5.03525	1.85905	1.23679e-33	3.52772e-32	9	149888756	149890173	1220	-	-	Plant methyltransferase dimerisation||S-adenosyl-L-methionine-dependent methyltransferase||O-methyltransferase, family 2||Winged helix-turn-helix DNA-binding domain||O-methyltransferase COMT-type
Zm00001d049541	3.76567	1.08722	5.8237e-40	2.20735e-38	4	33817769	33820095	1550	brown midrib3	-	Plant methyltransferase dimerisation||S-adenosyl-L-methionine-dependent methyltransferase||O-methyltransferase, family 2||Orn/DAP/Arg decarboxylase 2, conserved site||Winged helix-turn-helix DNA-binding domain||O-methyltransferase COMT-type
Zm00001d025047	3.75469	5.14551	0.00773152	0.0199771	10	101525953	101527964	1139	-	-	Plant ascorbate peroxidase||Peroxidases heam-ligand binding site||Haem peroxidase||Peroxidase, active site||Haem peroxidase, plant/fungal/bacterial
Zm00001d049872	5.02361	-2.06305	8.12125e-07	4.03769e-06	4	49828071	49838035	1929	-	PH	Plant AGD1/2/3/4, BAR domain||PH domain-like||Arfaptin homology (AH) domain/BAR domain||Arf GTPase activating protein||Pleckstrin homology domain
Zm00001d050899	4.73295	1.66038	1.53026e-78	1.7661e-76	4	129065452	129066520	876	CNR2	-	PLAC8 motif-containing protein
Zm00001d053183	2.8897	-2.65411	0.0152163	0.0364582	4	218603373	218605795	1859	-	DUF88	PIN domain-like||NYN domain, limkain-b1-type||OST-HTH/LOTUS domain||Meiosis regulator and mRNA stability factor 1
Zm00001d014813	3.97878	-1.1952	2.81491e-09	1.82268e-08	5	64068899	64100088	10491	-	PI3_PI4_kinase	PIK-related kinase, FAT||Tetratricopeptide-like helical domain||PIK-related kinase||Armadillo-like helical||Phosphatidylinositol 3/4-kinase, conserved site||Armadillo-type fold||FATC domain||Phosphatidylinositol 3-/4-kinase, catalytic domain||UME domain||Protein kinase-like domain
Zm00001d023385	4.97018	-4.85097	0.00746635	0.0193599	10	4347611	4348392	692	phytosulfokine4	-	Phytosulfokine
Zm00001d043357	4.49383	2.93768	0.00652909	0.0171678	3	197606520	197607434	780	-	Cu_bind_like	Phytocyanin domain||Cupredoxin
Zm00001d033799	4.90505	1.01435	6.66993e-11	5.00814e-10	1	274078397	274085766	4915	phytochromeA1	GAF	Phytochrome||PAS fold-2||PAS domain||Phytochrome, central region||GAF domain||Histidine kinase domain||Phytochrome chromophore binding site||GAF domain-like||Phytochrome A/B/C/D/E||Histidine kinase-like ATPase, C-terminal domain||PAS fold||Phytochrome chromophore attachment domain
Zm00001d009351	4.68843	5.38211	0.00264305	0.00758057	8	57972242	57979142	4030	-	PhyH	Phytanoyl-CoA dioxygenase||Enolase C-terminal domain-like
Zm00001d008681	5.40908	-1.39121	3.35223e-18	4.31131e-17	8	16986395	16986763	369	-	-	Photosystem II PsbX
Zm00001d010715	4.40247	-1.73794	3.20196e-16	3.62086e-15	8	125482282	125483096	684	-	-	Photosystem II PsbW, class 2
Zm00001d008706	6.03546	-1.21815	1.47956e-30	3.74323e-29	8	17461549	17462748	1056	-	-	Photosystem I PsaL, reaction centre subunit XI
Zm00001d034283	7.06049	-1.07373	1.6324e-25	3.20602e-24	1	288457795	288458472	678	-	-	Photosystem I PsaF, reaction centre subunit III
Zm00001d042257	4.50421	-1.45292	3.88129e-60	2.78792e-58	3	157565559	157567207	967	-	-	Photosynthetic NDH subunit of subcomplex B 5, chloroplastic
Zm00001d010856	5.40908	1.07145	0.00278541	0.00794304	8	130582741	130583307	567	-	-	Phosphotransferase system, HPr histidine phosphorylation site||TspO/MBR-related protein
Zm00001d034074	4.59559	-1.3636	1.40319e-19	1.95741e-18	1	283220928	283230016	5084	starch phosphorylase1	-	Phosphorylase pyridoxal-phosphate attachment site||Glycosyl transferase, family 35||Glycogen/starch/alpha-glucan phosphorylase
Zm00001d035737	5.36596	-1.22009	7.78554e-20	1.10762e-18	6	44300291	44304215	1793	-	-	Phosphoribulokinase/uridine kinase||P-loop containing nucleoside triphosphate hydrolase
Zm00001d003108	5.25635	-2.16172	3.42536e-07	1.77997e-06	2	32464010	32470101	3882	adenine phosphoribosyltransferase1	Pribosyltran	Phosphoribosyltransferase-like||Phosphoribosyltransferase domain||Adenine phosphoribosyl transferase
Zm00001d001785	4.29277	1.10842	1.1952e-08	7.25428e-08	2	833688	836726	3039	-	C2	Phosphoribosyltransferase C-terminal||C2 domain
Zm00001d042813	4.41306	-3.0741	2.63463e-20	3.86232e-19	3	181000679	181003338	1536	-	Acyltransferase	Phospholipid/glycerol acyltransferase||HAD-like domain
Zm00001d014425	3.59971	-1.06339	3.36967e-07	1.7531e-06	5	46337460	46350865	3590	-	Acyltransferase	Phospholipid/glycerol acyltransferase||Glycerol-3-phosphate O-acyltransferase, chloroplast||Glycerol-3-phosphate O-acyltransferase, alpha helical bundle, N-terminal
Zm00001d041596	5.50459	1.70184	4.29786e-11	3.27819e-10	3	129159709	129161496	1788	-	Acyltransferase	Phospholipid/glycerol acyltransferase
Zm00001d027810	5.22357	1.64912	2.86331e-11	2.21024e-10	1	14247874	14250263	1636	-	-	Phospholipid/glycerol acyltransferase
Zm00001d052028	5.42507	1.03498	6.59273e-34	1.90577e-32	4	176844373	176866604	13111	-	Pkinase	Phospholipase/carboxylesterase/thioesterase||G-protein beta WD-40 repeat||Serine/threonine-protein kinase, active site||WD40-repeat-containing domain||Armadillo-like helical||Armadillo-type fold||Protein kinase-like domain||WD40 repeat||WD40/YVTN repeat-like-containing domain||HEAT repeat||HEAT, type 2||Alpha/Beta hydrolase fold||Protein kinase domain||Serine aminopeptidase, S33
Zm00001d015033	3.79867	6.29218	2.98433e-08	1.73546e-07	5	72855538	72858777	2796	-	C2	Phospholipase D, plant||Phospholipase D, C-terminal||Phospholipase D family||C2 domain||Phospholipase D/Transphosphatidylase
Zm00001d029397	3.87072	1.18348	4.53082e-48	2.23031e-46	1	68934359	68938239	3232	phospholipase D7	C2	Phospholipase D, plant||C2 domain||Phospholipase D family||Phospholipase D, C-terminal||Phospholipase D/Transphosphatidylase
Zm00001d007079	5.98412	1.00805	1.86559e-11	1.45872e-10	2	221781854	221783251	1300	-	-	Phospholipase A2 domain
Zm00001d010375	5.25762	1.35134	2.76533e-08	1.61298e-07	8	111876535	111878884	2073	-	PFK	Phosphofructokinase domain||ATP-dependent 6-phosphofructokinase||Pyrophosphate-dependent phosphofructokinase TP0108-type
Zm00001d017830	3.56198	-1.34808	3.14005e-14	3.07959e-13	5	208016509	208023474	4485	-	PFK	Phosphofructokinase domain||ATP-dependent 6-phosphofructokinase||Pyrophosphate-dependent phosphofructokinase PfpB
Zm00001d036537	4.07083	-1.20137	1.03021e-15	1.12975e-14	6	91400310	91405273	4763	-	-	Phosphofructokinase domain
Zm00001d035883	5.59472	-1.75507	0.00676481	0.0177184	6	58368443	58369358	333	-	-	Phosphofructokinase domain
Zm00001d011642	4.48758	-1.06071	6.88145e-28	1.5355e-26	8	157266444	157270844	2195	-	Methyltransf_11	Phosphoethanolamine N-methyltransferase||S-adenosyl-L-methionine-dependent methyltransferase||Methyltransferase type 11
Zm00001d040129	4.98096	-2.92501	6.27921e-06	2.76657e-05	3	28668662	28677463	3887	-	-	Phosphoenolpyruvate carboxylase||Phosphoenolpyruvate carboxylase, His active site||Pyruvate/Phosphoenolpyruvate kinase-like domain||Phosphoenolpyruvate carboxylase, Lys active site||Phosphoenolpyruvate carboxylase, bacterial/plant-type
Zm00001d046170	5.40908	-1.32864	1.437e-17	1.76913e-16	9	68851094	68856482	3265	phosphoenolpyruvate carboxylase1	-	Phosphoenolpyruvate carboxylase, bacterial/plant-type||Phosphoenolpyruvate carboxylase, Lys active site||Phosphoenolpyruvate carboxylase||Phosphoenolpyruvate carboxylase, His active site||Pyruvate/Phosphoenolpyruvate kinase-like domain
Zm00001d047893	7.82944	3.90378	1.7222e-160	7.58137e-158	9	144511510	144516403	3862	phosphoenolpyruvate carboxykinase homolog2	-	Phosphoenolpyruvate carboxykinase (ATP), conserved site||Phosphoenolpyruvate carboxykinase, C-terminal||Phosphoenolpyruvate carboxykinase, ATP-utilising||Phosphoenolpyruvate carboxykinase, N-terminal
Zm00001d006467	4.95674	1.20829	1.79453e-26	3.71629e-25	2	209132700	209135945	1749	adenosine 5'-phosphosulfate reductase-like2	-	Phosphoadenosine phosphosulphate reductase||Thioredoxin-like fold||Adenosine 5'-phosphosulphate reductase||Rossmann-like alpha/beta/alpha sandwich fold||Thioredoxin-independent 5'-adenylylsulphate reductase||Thioredoxin domain
Zm00001d021596	3.75617	1.37816	3.21262e-35	9.86026e-34	7	157694972	157698287	2012	adenosine 5'-phosphosulfate reductase-like1	-	Phosphoadenosine phosphosulphate reductase||Thioredoxin domain||Adenosine 5'-phosphosulphate reductase||Rossmann-like alpha/beta/alpha sandwich fold||Thioredoxin-independent 5'-adenylylsulphate reductase||Thioredoxin-like fold
Zm00001d037223	4.73295	-2.75109	0.007947	0.0204635	6	116533572	116550745	3432	-	PIP5K	Phosphatidylinositol-4-phosphate 5-kinase, N-terminal domain||Phosphatidylinositol-4-phosphate 5-kinase, C-terminal||Phosphatidylinositol-4-phosphate 5-kinase, core
Zm00001d002940	6.79064	1.76553	6.02272e-06	2.66193e-05	2	27630673	27637515	6104	-	PIP5K	Phosphatidylinositol-4-phosphate 5-kinase, core||GroEL-like apical domain||Phosphatidylinositol-4-phosphate 5-kinase, N-terminal domain||Chaperonin Cpn60/TCP-1 family||Phosphatidylinositol-4-phosphate 5-kinase, C-terminal
Zm00001d045757	3.95968	-2.08776	1.5942e-08	9.55186e-08	9	37394383	37397629	2460	-	PI3_PI4_kinase	Phosphatidylinositol 3-/4-kinase, catalytic domain
Zm00001d042476	5.17063	1.30471	9.96232e-11	7.35831e-10	3	168999383	169003373	2752	-	-	Phosphatidic acid phosphatase type 2/haloperoxidase||Acid phosphatase/vanadium-dependent haloperoxidase-related
Zm00001d038908	4.55469	1.33873	1.00499e-11	8.07109e-11	6	166802962	166806226	1976	-	-	Phosphatidic acid phosphatase type 2/haloperoxidase
Zm00001d052206	4.47577	-1.69988	0.00737997	0.0191571	4	183208273	183209323	1051	-	-	Phosphate-induced protein 1
Zm00001d037205	4.34891	-2.73272	8.08129e-08	4.50061e-07	6	115761948	115762958	1011	-	-	Phosphate-induced protein 1
Zm00001d017069	5.13347	-1.02974	0.00444857	0.0121403	5	184380955	184383871	2080	-	-	Phosphate transporter
Zm00001d043621	4.70121	-1.98041	0.00146462	0.00441966	3	205387381	205388211	831	-	-	Phosphatase PHOSPHO-type||Pyridoxal phosphate phosphatase-related||HAD-like domain
Zm00001d011819	3.73308	1.19339	6.13347e-18	7.75237e-17	8	162062147	162065473	2227	-	-	Pheophorbide a oxygenase||Rieske [2Fe-2S] iron-sulphur domain||Aromatic-ring-hydroxylating dioxygenase, 2Fe-2S-binding site
Zm00001d018358	5.39957	-1.10107	5.27447e-28	1.18378e-26	5	219156200	219158425	2023	-	-	Pheophorbide a oxygenase||Rieske [2Fe-2S] iron-sulphur domain
Zm00001d024771	4.23044	1.11229	7.31424e-10	5.01085e-09	10	87291646	87292414	673	-	4HBT	Phenylacetic acid degradation-related domain||HotDog domain||Thioesterase domain
Zm00001d032256	3.37361	5.37529	0.00162511	0.0048605	1	219157413	219174593	3042	-	PH	PH domain-like||P-loop containing nucleoside triphosphate hydrolase||Dynamin-type guanine nucleotide-binding (G) domain||Pleckstrin homology domain||Dynamin, GTPase domain||Dynamin central domain||Dynamin, GTPase region, conserved site||Dynamin superfamily
Zm00001d030609	3.76837	-1.49114	3.82941e-23	6.57033e-22	1	148162035	148190548	3871	-	-	PH domain-like||Oxysterol-binding protein||Pleckstrin homology domain
Zm00001d037579	5.40908	-3.10258	0.00324341	0.00911493	6	130321257	130351643	1445	-	-	PH domain-like||Domain of unknown function DUF625
Zm00001d004738	4.58907	3.07752	8.37212e-13	7.34587e-12	2	135038756	135044503	2034	-	-	PGG domain||Ankyrin repeat-containing domain||Ankyrin repeat
Zm00001d037386	3.56411	-1.05322	1.36866e-19	1.91097e-18	6	124045008	124049689	4606	transmembrane protein20	-	PGG domain
Zm00001d040285	4.45514	-1.16524	1.63232e-07	8.78602e-07	3	35692155	35692739	585	-	-	PGG domain
Zm00001d012387	5.36596	-4.17201	6.33056e-05	0.000242693	8	173335252	173336838	1587	-	-	PGG domain
Zm00001d016307	3.48211	1.1025	1.38353e-24	2.56364e-23	5	156562154	156563470	1317	-	-	Petal formation-expressed
Zm00001d036001	3.53024	1.36533	5.17292e-51	2.8064e-49	6	65313239	65315468	1787	-	-	Peroxisomal biogenesis factor 11
Zm00001d050666	5.36697	-1.18155	4.90821e-33	1.37247e-31	4	113569136	113572987	1233	-	-	Peroxiredoxin, C-terminal||Peroxiredoxin, AhpC-type||Alkyl hydroperoxide reductase subunit C/ Thiol specific antioxidant||Thioredoxin domain||Thioredoxin-like fold
Zm00001d016736	3.987	-1.6159	1.13551e-50	6.10657e-49	5	174721846	174726025	1236	-	-	Peroxiredoxin, C-terminal||Peroxiredoxin, AhpC-type||Alkyl hydroperoxide reductase subunit C/ Thiol specific antioxidant||Thioredoxin domain||Thioredoxin-like fold
Zm00001d052335	8.05045	1.59191	1.01798e-29	2.50352e-28	4	187347862	187349757	1346	-	-	Peroxidases heam-ligand binding site||Secretory peroxidase||Plant peroxidase||Haem peroxidase||Haem peroxidase, plant/fungal/bacterial||Peroxidase, active site
Zm00001d037547	5.25635	5.1862	0	0	6	128952506	128954001	1282	guaiacol peroxidase3	-	Peroxidase, active site||Haem peroxidase, plant/fungal/bacterial||Haem peroxidase||Plant peroxidase||Secretory peroxidase||Peroxidases heam-ligand binding site
Zm00001d024753	5.40908	3.39012	6.56435e-83	8.22279e-81	10	86312505	86313524	1020	peroxidase35	-	Peroxidase, active site||Haem peroxidase, plant/fungal/bacterial||Haem peroxidase||Plant peroxidase||Peroxidases heam-ligand binding site||Secretory peroxidase
Zm00001d024752	4.40247	3.51466	3.24437e-92	4.97389e-90	10	86136391	86137413	1023	-	-	Peroxidase, active site||Haem peroxidase, plant/fungal/bacterial||Haem peroxidase||Plant peroxidase||Peroxidases heam-ligand binding site||Secretory peroxidase
Zm00001d009138	4.58907	2.16391	1.06762e-85	1.40688e-83	8	38826801	38828721	1323	-	-	Peroxidase, active site||Haem peroxidase, plant/fungal/bacterial||Haem peroxidase||Plant peroxidase||Peroxidases heam-ligand binding site||Secretory peroxidase
Zm00001d010321	4.67508	-2.68723	0.000628341	0.00203066	8	109459050	109469711	3753	pyruvate, orthophosphate dikinase2	-	PEP-utilising enzyme, active site||PEP-utilising enzyme, C-terminal||Pyruvate phosphate dikinase, PEP/pyruvate-binding||Pyruvate/Phosphoenolpyruvate kinase-like domain||PEP-utilising enzyme, conserved site||Pyruvate, phosphate dikinase||ATP-grasp fold, subdomain 1||PEP-utilising enzyme, mobile domain
Zm00001d022337	3.98026	-1.28422	5.71115e-18	7.23045e-17	7	175701774	175703113	986	-	Pep_deformylase	Peptide deformylase
Zm00001d002698	5.05988	4.43772	3.27013e-16	3.69524e-15	2	19501404	19503689	2286	-	Peptidase_S8	Peptidase S8/S53 domain||Peptidase S8, subtilisin, Asp-active site||Peptidase S8 propeptide/proteinase inhibitor I9||Cucumisin-like catalytic domain||Peptidase S8, subtilisin-related||PA domain
Zm00001d043216	4.25009	3.39027	3.90191e-53	2.27373e-51	3	192130565	192135659	2442	-	Peptidase_S8	Peptidase S8, subtilisin-related||Peptidase S8/S53 domain||Peptidase S8 propeptide/proteinase inhibitor I9||Cucumisin-like catalytic domain||Peptidase S8, subtilisin, Ser-active site
Zm00001d007517	4.81812	-1.27281	1.38894e-11	1.0997e-10	2	233654880	233658387	2421	-	Peptidase_S8	Peptidase S8, subtilisin-related||Peptidase S8 propeptide/proteinase inhibitor I9||Cucumisin-like catalytic domain||Peptidase S8, subtilisin, Ser-active site||Immunoglobulin-like fold||Peptidase S8/S53 domain
Zm00001d020867	4.57905	-4.64867	1.39223e-06	6.71069e-06	7	135064149	135071720	2508	-	Peptidase_S8	Peptidase S8, subtilisin-related||PA domain||Peptidase S8/S53 domain||Immunoglobulin-like fold||Cucumisin-like catalytic domain||Peptidase S8, subtilisin, Ser-active site
Zm00001d038327	4.89297	1.27898	8.05541e-35	2.41701e-33	6	154610724	154620497	989	-	-	Peptidase S8 propeptide/proteinase inhibitor I9
Zm00001d048308	5.59963	-1.38107	2.43523e-07	1.28584e-06	9	154292378	154297178	3673	-	-	Peptidase S59, nucleoporin||Nuclear protein 96
Zm00001d029667	4.12414	-1.0111	2.16325e-05	8.89321e-05	1	81894379	81896612	1545	-	Rhomboid	Peptidase S54, rhomboid domain||Peptidase S54, rhomboid
Zm00001d027355	4.01889	2.77217	2.77071e-07	1.45352e-06	1	3573479	3575207	1272	-	Rhomboid	Peptidase S54, rhomboid domain||Peptidase S54, rhomboid
Zm00001d010424	3.6803	-1.48787	9.85947e-14	9.28575e-13	8	114429696	114437920	1744	-	Rhomboid	Peptidase S54, rhomboid domain
Zm00001d052014	6.44841	1.89323	1.53387e-15	1.66255e-14	4	176585079	176587322	710	-	Peptidase_S28	Peptidase S28
Zm00001d016036	6.28992	-1.87299	1.64301e-30	4.14996e-29	5	140763837	140779741	1330	-	-	Peptidase S26A, signal peptidase I, conserved site||Peptidase S26A, signal peptidase I||Peptidase S26||Peptidase S24/S26A/S26B/S26C||Peptidase S26A, signal peptidase I, serine active site
Zm00001d038198	4.23504	-1.80542	7.56746e-15	7.80165e-14	6	151367012	151371942	3631	-	-	Peptidase S1C||Peptidase S1, PA clan||PDZ domain
Zm00001d005973	5.02361	-5.59871	4.90551e-201	3.02327e-198	2	194455475	194458385	1760	-	Peptidase_S10	Peptidase S10, serine carboxypeptidase||Alpha/Beta hydrolase fold||Serine carboxypeptidase, serine active site||Serine carboxypeptidases, histidine active site
Zm00001d014516	4.77966	-1.00176	1.05881e-05	4.53974e-05	5	51276600	51297682	3215	-	Peptidase_M3	Peptidase M3A/M3B catalytic domain||Mitochondrial intermediate peptidase||Neurolysin/Thimet oligopeptidase, N-terminal
Zm00001d043519	4.75436	-1.16405	7.44395e-19	9.96028e-18	3	202650422	202657105	5631	-	TFR_dimer	Peptidase M28||PA domain||Transferrin receptor-like, dimerisation domain
Zm00001d006470	4.63965	-1.16607	1.12096e-14	1.13927e-13	2	209230535	209236917	2955	-	Peptidase_M24	Peptidase M24||Peptidase M24, methionine aminopeptidase||Peptidase M24A, methionine aminopeptidase, subfamily 1
Zm00001d017676	6.37159	-1.00987	1.86246e-18	2.43494e-17	5	203880481	203884648	1774	-	Peptidase_M20	Peptidase M20, dimerisation domain||Peptidase M20
Zm00001d045843	4.73295	-1.65589	5.53106e-50	2.86453e-48	9	43305859	43308309	1470	-	-	Peptidase family A1 domain||Aspartic peptidase A1 family||Xylanase inhibitor, N-terminal||Xylanase inhibitor, C-terminal||Aspartic peptidase domain
Zm00001d033957	3.92381	-2.24027	3.94795e-115	8.81565e-113	1	279603784	279609495	5350	bHLH-transcription factor 103	Asp	Peptidase family A1 domain||Aspartic peptidase A1 family||Transcription factor IIS, N-terminal||Myc-type, basic helix-loop-helix (bHLH) domain||Aspartic peptidase domain
Zm00001d009775	4.12414	-5.04428	0.00591043	0.0157036	8	80598451	80600049	1599	-	-	Peptidase family A1 domain||Aspartic peptidase A1 family||Pepsin-like domain, plant||Xylanase inhibitor, N-terminal||Aspartic peptidase domain||Xylanase inhibitor, C-terminal
Zm00001d020536	3.89257	1.86574	6.73367e-22	1.08185e-20	7	121382362	121384768	1748	-	-	Peptidase family A1 domain||Aspartic peptidase A1 family||CND41-like||Xylanase inhibitor, N-terminal||Xylanase inhibitor, C-terminal||Aspartic peptidase domain
Zm00001d020887	3.18156	-4.63393	1.40119e-52	7.98109e-51	7	135474565	135477046	1632	-	-	Peptidase family A1 domain||Aspartic peptidase A1 family||CND41-like||Xylanase inhibitor, N-terminal||Aspartic peptidase domain||Xylanase inhibitor, C-terminal
Zm00001d006050	4.01889	2.18964	0.0142373	0.0343881	2	196558630	196560244	1295	-	Peptidase_C1	Peptidase C1A||Cysteine peptidase, histidine active site||Peptidase C1A, papain C-terminal||Cathepsin propeptide inhibitor domain (I29)||Cysteine peptidase, cysteine active site||Cysteine peptidase, asparagine active site
Zm00001d049219	5.04987	1.1885	0.00150913	0.00454094	4	21199758	21201333	1482	-	Peptidase_C1	Peptidase C1A||Cysteine peptidase, histidine active site||Cathepsin propeptide inhibitor domain (I29)||Peptidase C1A, papain C-terminal||Cysteine peptidase, cysteine active site
Zm00001d047930	5.39593	1.25974	5.09262e-05	0.000197843	9	145598387	145599274	651	-	Peptidase_C1	Peptidase C1A, papain C-terminal||Cysteine peptidase, asparagine active site||Peptidase C1A||Cysteine peptidase, histidine active site
Zm00001d044495	4.86571	1.71253	8.12743e-66	6.82416e-64	3	229664664	229670336	2008	senescence enhanced2b	-	Peptidase C13, legumain
Zm00001d017399	3.04692	-3.00059	0.0116565	0.0287508	5	194914731	194921330	3614	-	-	Peptidase C13, legumain
Zm00001d050110	5.59739	-2.90516	3.51198e-28	7.93997e-27	4	66333703	66335464	1179	-	-	Pepsin-like domain, plant||Xylanase inhibitor, N-terminal||Aspartic peptidase domain||Xylanase inhibitor, C-terminal||Aspartic peptidase A1 family||Peptidase family A1 domain
Zm00001d045089	4.51452	-2.14363	0.00147463	0.00444711	9	12194663	12197108	2446	pentatricopeptide repeat protein2263	-	Pentatricopeptide repeat||Tetratricopeptide-like helical domain||DYW domain
Zm00001d025656	3.84586	-1.68392	9.35439e-07	4.6143e-06	10	125206872	125209697	2826	-	PPR	Pentatricopeptide repeat||Tetratricopeptide-like helical domain||DYW domain
Zm00001d049203	3.60862	-1.40589	0.0178475	0.0418992	4	20524918	20527438	2424	-	-	Pentatricopeptide repeat||Tetratricopeptide-like helical domain||DYW domain
Zm00001d036698	7.16711	-1.09871	0.000704917	0.00225988	6	98069169	98071529	2361	luteus15	-	Pentatricopeptide repeat||Tetratricopeptide-like helical domain
Zm00001d022480	4.71046	-1.18194	0.00955479	0.0240627	7	178455391	178457655	2265	empty pericarp17	-	Pentatricopeptide repeat||Tetratricopeptide-like helical domain
Zm00001d049986	3.83599	-1.56281	0.00046132	0.00152691	4	57081535	57084071	1992	-	PPR	Pentatricopeptide repeat||Tetratricopeptide-like helical domain
Zm00001d045492	3.59626	-1.7168	1.12403e-15	1.23e-14	9	24420777	24426027	5251	-	PPR	Pentatricopeptide repeat||Tetratricopeptide-like helical domain
Zm00001d023229	6.44841	-4.99093	0.017504	0.0411557	10	896443	898875	2433	-	PPR	Pentatricopeptide repeat||Tetratricopeptide-like helical domain
Zm00001d000220	4.50613	-1.21199	0.0108948	0.0270722	B73V4_ctg26	115480	117114	1635	-	PPR	Pentatricopeptide repeat||Tetratricopeptide-like helical domain
Zm00001d052377	3.64664	-3.45701	1.82759e-12	1.55788e-11	4	188547876	188549444	1569	-	-	Pentatricopeptide repeat||Tetratricopeptide-like helical domain
Zm00001d051576	4.30886	-2.22822	0.000160102	0.000574471	4	163283205	163288542	4089	-	-	Pentatricopeptide repeat||Tetratricopeptide-like helical domain
Zm00001d050273	4.8384	-3.27453	0.000228233	0.000797393	4	77789524	77791626	2103	-	-	Pentatricopeptide repeat||Tetratricopeptide-like helical domain
Zm00001d046790	4.12414	-1.08804	0.000151052	0.000544534	9	106223473	106225122	1650	-	-	Pentatricopeptide repeat||Tetratricopeptide-like helical domain
Zm00001d044388	4.34891	-2.61363	5.10458e-19	6.89902e-18	3	226768741	226770738	1665	-	-	Pentatricopeptide repeat||Tetratricopeptide-like helical domain
Zm00001d044353	5.28634	-1.55562	0.00109867	0.00339437	3	225681721	225694149	6730	-	-	Pentatricopeptide repeat||Tetratricopeptide-like helical domain
Zm00001d042508	3.2076	-1.08545	1.32876e-07	7.22146e-07	3	170134472	170136268	1797	-	-	Pentatricopeptide repeat||Tetratricopeptide-like helical domain
Zm00001d033060	3.83599	-2.02615	2.63543e-14	2.60041e-13	1	248986324	248988291	1968	-	-	Pentatricopeptide repeat||Tetratricopeptide-like helical domain
Zm00001d032900	6.97046	-1.75556	1.48075e-11	1.17059e-10	1	242190467	242193230	2764	-	-	Pentatricopeptide repeat||Tetratricopeptide-like helical domain
Zm00001d032707	4.64191	-1.19846	4.26097e-08	2.43741e-07	1	235472063	235474760	2486	-	-	Pentatricopeptide repeat||Tetratricopeptide-like helical domain
Zm00001d027843	5.32224	-2.56175	0.00900699	0.02287	1	14989245	14990987	1743	-	-	Pentatricopeptide repeat||Tetratricopeptide-like helical domain
Zm00001d026592	3.07125	-1.85761	0.00277816	0.00792309	10	148633857	148636016	2160	-	-	Pentatricopeptide repeat||Tetratricopeptide-like helical domain
Zm00001d024248	4.05681	-1.27188	7.61131e-09	4.71253e-08	10	59441463	59446450	4510	-	-	Pentatricopeptide repeat||Tetratricopeptide-like helical domain
Zm00001d017603	5.04852	-2.21815	0.00948269	0.0239163	5	201334831	201336336	1506	-	-	Pentatricopeptide repeat||Tetratricopeptide-like helical domain
Zm00001d013990	4.21695	1.45346	0.0104981	0.0261794	5	27690835	27692098	765	-	-	Pentatricopeptide repeat||Tetratricopeptide-like helical domain
Zm00001d010942	3.7874	-1.36728	0.0107054	0.0266382	8	134410312	134412421	2110	-	-	Pentatricopeptide repeat||Tetratricopeptide-like helical domain
Zm00001d004983	5.75838	-1.28573	3.36846e-08	1.95001e-07	2	152200319	152203049	2494	-	-	Pentatricopeptide repeat||Tetratricopeptide-like helical domain
Zm00001d030398	5.36658	-1.34948	2.20417e-12	1.86239e-11	1	129227423	129274590	5160	-	PPR	Pentatricopeptide repeat||Pentacotripeptide-repeat region of PRORP||Tetratricopeptide-like helical domain
Zm00001d007838	5.23091	-1.92673	2.37541e-08	1.39505e-07	2	240577564	240580182	2619	pentatricopeptide repeat-containing protein103	PPR	Pentatricopeptide repeat||DYW domain||Tetratricopeptide-like helical domain
Zm00001d043068	6.35257	-1.02416	0.00838458	0.0214665	3	188277665	188279611	1947	-	PPR	Pentatricopeptide repeat||DYW domain||Tetratricopeptide-like helical domain
Zm00001d009743	5.0861	-1.05859	9.65011e-09	5.92013e-08	8	79019679	79021421	1743	-	PPR	Pentatricopeptide repeat||DYW domain||Tetratricopeptide-like helical domain
Zm00001d043656	4.66056	-3.24263	0.000224228	0.000784734	3	206153162	206155015	1854	-	-	Pentatricopeptide repeat||DYW domain||Tetratricopeptide-like helical domain
Zm00001d023331	3.79491	-2.72215	0.00138457	0.00419481	10	3594888	3597482	2595	-	-	Pentatricopeptide repeat||DYW domain||Tetratricopeptide-like helical domain
Zm00001d034865	5.40735	-1.45483	1.42078e-54	8.63538e-53	1	304197047	304201731	3312	-	PPR	Pentatricopeptide repeat||Ankyrin repeat||Ankyrin repeat-containing domain||Tetratricopeptide-like helical domain
Zm00001d033749	3.83753	-1.92852	0.00298776	0.00846599	1	272717186	272719728	2543	defective kernel35	-	Pentatricopeptide repeat
Zm00001d009387	3.62384	-1.26857	2.23639e-07	1.18471e-06	8	61645805	61646767	963	-	PPR	Pentatricopeptide repeat
Zm00001d053026	5.23091	-1.30289	0.019164	0.0446599	4	209835802	209837190	1389	-	-	Pentatricopeptide repeat
Zm00001d043225	4.6961	-1.94061	9.7444e-26	1.93475e-24	3	192392374	192393555	1182	-	-	Pentatricopeptide repeat
Zm00001d037476	7.1736	-1.56427	1.89452e-08	1.12528e-07	6	126489261	126491991	2134	-	-	Pentatricopeptide repeat
Zm00001d034111	3.37361	-2.53418	0.0121086	0.0297526	1	284233964	284235433	1470	-	-	Pentatricopeptide repeat
Zm00001d033175	4.57038	-1.44461	0.00462832	0.0125835	1	252914205	252919395	4440	-	-	Pentatricopeptide repeat
Zm00001d023886	3.84911	-3.21401	0.00970591	0.0243994	10	26309772	26314253	1134	-	-	Pentatricopeptide repeat
Zm00001d014314	6.10625	-3.19671	0.00568788	0.0151593	5	40630521	40633058	2538	-	-	Pentatricopeptide repeat
Zm00001d012606	4.44768	-2.09634	1.67663e-08	1.00185e-07	8	177094098	177095459	1362	-	-	Pentatricopeptide repeat
Zm00001d003359	3.75469	-1.36326	0.00329837	0.00925256	2	41555229	41556283	873	-	-	Pentatricopeptide repeat
Zm00001d047759	4.41306	-1.02781	1.44827e-09	9.64315e-09	9	141091125	141101093	2761	-	-	Pentacotripeptide-repeat region of PRORP||Pentatricopeptide repeat||Winged helix-turn-helix DNA-binding domain||Tetratricopeptide-like helical domain
Zm00001d024913	3.84911	1.0777	6.19522e-12	5.06113e-11	10	94657224	94657835	612	-	-	Pectinesterase inhibitor domain
Zm00001d019291	3.70566	3.33651	0.000347925	0.00117687	7	25935641	25936537	897	-	-	Pectinesterase inhibitor domain
Zm00001d038794	4.7775	2.55466	0.000540141	0.0017658	6	164493063	164495421	2028	-	-	Pectin lyase fold/virulence factor||Pectinesterase, catalytic||Pectinesterase, Asp active site||Pectin lyase fold
Zm00001d015129	4.86571	-1.05007	0.00931158	0.0235451	5	76648261	76651007	2159	-	-	Pectin lyase fold/virulence factor||Glycoside hydrolase, family 28||Pectin lyase fold
Zm00001d012595	5.36596	2.24927	0.000705434	0.00226131	8	177029818	177031440	1445	-	-	Pectin lyase fold/virulence factor||AmbAllergen||Pectate lyase||Pectin lyase fold
Zm00001d053981	2.80289	-1.08605	5.034e-19	6.80661e-18	4	244568059	244571526	1989	small kernel2	-	PdxT/SNO family, conserved site||Class I glutamine amidotransferase-like||Pyridoxal 5'-phosphate synthase subunit PdxT/SNO
Zm00001d005680	3.26073	-1.23889	4.46405e-08	2.55071e-07	2	183167299	183168666	1368	-	-	PC-Esterase||Protein altered xyloglucan 4||PMR5 N-terminal domain||Trichome birefringence-like family
Zm00001d030940	7.05671	1.76704	7.54656e-06	3.29294e-05	1	168453787	168458127	1838	-	-	PC-Esterase||PMR5 N-terminal domain||Trichome birefringence-like family
Zm00001d053819	3.54233	-1.17343	3.25055e-16	3.67445e-15	4	241710056	241716042	5436	ARF-transcription factor 16	Auxin_resp	PB1 domain||WD40/YVTN repeat-like-containing domain||DNA-binding pseudobarrel domain||B3 DNA binding domain||AUX/IAA domain||Auxin response factor
Zm00001d017072	4.21695	1.64209	3.23799e-95	5.1968e-93	5	184389616	184394455	4246	next to brca1a	ZZ	PB1 domain||Ubiquitin-associated domain||Next to BRCA1, central domain||Zinc finger, ZZ-type||UBA-like
Zm00001d003176	3.71532	1.15515	1.24322e-19	1.74214e-18	2	34606365	34611108	3713	NLP-transcription factor 3	RWP-RK	PB1 domain||GAF domain-like||RWP-RK domain
Zm00001d038784	4.29277	-1.55142	6.20432e-08	3.49774e-07	6	164332917	164336272	1339	Aux/IAA-transcription factor 30	-	PB1 domain||AUX/IAA protein||AUX/IAA domain
Zm00001d033319	3.79491	4.87719	1.40486e-28	3.2623e-27	1	258878226	258879592	1207	Aux/IAA-transcription factor 3	-	PB1 domain||AUX/IAA protein||AUX/IAA domain
Zm00001d031064	5.32224	-1.24717	2.32056e-07	1.22718e-06	1	175371170	175379288	5769	ARF-transcription factor 34	Auxin_resp	PB1 domain||AUX/IAA domain||DNA-binding pseudobarrel domain||WD40/YVTN repeat-like-containing domain||B3 DNA binding domain||Auxin response factor
Zm00001d021746	4.86179	2.29202	0.000935573	0.00292413	7	162139179	162140330	1152	-	-	PB1 domain
Zm00001d032161	5.42038	1.1389	0.00280892	0.00799897	1	215098981	215100216	954	-	B_lectin	PAN/Apple domain||Bulb-type lectin domain
Zm00001d052696	4.47504	-1.13787	9.57031e-08	5.28795e-07	4	197665264	197668765	2002	-	-	Palmitoyltransferase, DHHC domain
Zm00001d017524	4.6117	-1.61291	0.00368287	0.0102315	5	198700069	198702420	2352	-	Peptidase_S8	PA domain||Peptidase S8, subtilisin-related||Peptidase S8 propeptide/proteinase inhibitor I9||Cucumisin-like catalytic domain||Peptidase S8, subtilisin, Asp-active site||Peptidase S8/S53 domain
Zm00001d015798	3.78657	-2.75842	2.7219e-158	1.16493e-155	5	121139511	121146584	2972	-	Peptidase_S8	PA domain||Peptidase S8, subtilisin-related||Cucumisin-like catalytic domain||Peptidase S8, subtilisin, Ser-active site||Peptidase S8 propeptide/proteinase inhibitor I9||Peptidase S8/S53 domain
Zm00001d046945	4.46429	1.60887	1.56659e-68	1.41568e-66	9	112208355	112213865	3208	-	-	PA domain||EGF-like calcium-binding, conserved site
Zm00001d031536	3.75469	1.32118	6.0569e-15	6.29064e-14	1	193620437	193622803	1454	-	-	Oxysterol-binding protein, conserved site||Oxysterol-binding protein
Zm00001d025874	3.6565	-1.30338	0.0074991	0.0194287	10	132243700	132247155	784	-	-	Oxygen-evolving enhancer protein 3||PsbQ-like domain
Zm00001d035308	3.97878	-1.42561	3.25095e-32	8.80299e-31	6	20483349	20484802	1340	-	2OG-FeII_Oxy	Oxoglutarate/iron-dependent dioxygenase||Non-haem dioxygenase N-terminal domain||Isopenicillin N synthase-like
Zm00001d008909	3.72763	-1.55083	4.28607e-06	1.93347e-05	8	24852743	24855080	1290	gibberellin 2-oxidase9	2OG-FeII_Oxy	Oxoglutarate/iron-dependent dioxygenase||Isopenicillin N synthase-like||Non-haem dioxygenase N-terminal domain
Zm00001d048634	3.56198	-1.02648	1.50602e-22	2.49775e-21	4	1846585	1848071	1466	benzoxazinone synthesis6	2OG-FeII_Oxy	Oxoglutarate/iron-dependent dioxygenase||Isopenicillin N synthase-like||Non-haem dioxygenase N-terminal domain
Zm00001d007718	3.81997	1.92896	7.5461e-22	1.20985e-20	2	238143557	238145188	1542	benzoxazinone synthesis13	2OG-FeII_Oxy	Oxoglutarate/iron-dependent dioxygenase||Isopenicillin N synthase-like||Non-haem dioxygenase N-terminal domain
Zm00001d035462	3.49542	3.72957	4.69532e-05	0.000183565	6	27973065	27977307	1601	-	2OG-FeII_Oxy	Oxoglutarate/iron-dependent dioxygenase||Isopenicillin N synthase-like||Non-haem dioxygenase N-terminal domain
Zm00001d028744	4.29898	1.57224	1.17781e-32	3.23479e-31	1	45107095	45112661	1477	-	2OG-FeII_Oxy	Oxoglutarate/iron-dependent dioxygenase||Isopenicillin N synthase-like||Non-haem dioxygenase N-terminal domain
Zm00001d024850	4.01889	-1.73082	0.0197335	0.0458762	10	90614501	90615758	1258	-	2OG-FeII_Oxy	Oxoglutarate/iron-dependent dioxygenase||Isopenicillin N synthase-like||Non-haem dioxygenase N-terminal domain
Zm00001d023933	7.48589	1.55392	0.00713587	0.0185908	10	29995808	29996959	1152	-	2OG-FeII_Oxy	Oxoglutarate/iron-dependent dioxygenase||Isopenicillin N synthase-like||Non-haem dioxygenase N-terminal domain
Zm00001d018206	3.73636	1.72001	2.33689e-22	3.83243e-21	5	216589277	216592402	1996	-	NAD_binding_1	Oxidoreductase, molybdopterin binding site||Oxidoreductase, molybdopterin-binding domain||Moybdenum cofactor oxidoreductase, dimerisation||Flavoprotein pyridine nucleotide cytochrome reductase||Immunoglobulin E-set||Eukaryotic molybdopterin oxidoreductase||NADH:cytochrome b5 reductase (CBR)||Oxidoreductase FAD/NAD(P)-binding
Zm00001d043470	3.18156	-3.22146	4.35559e-05	0.000171261	3	201134332	201135348	1017	OVATE-transcription factor 17	-	Ovate protein family, C-terminal
Zm00001d004881	4.44768	1.1093	2.56491e-29	6.21855e-28	2	146206362	146207063	702	OVATE-transcription factor 10	-	Ovate protein family, C-terminal
Zm00001d025480	4.39153	-1.86307	7.95139e-08	4.43559e-07	10	120107897	120111131	947	-	OTU	OTU domain
Zm00001d051563	4.34891	-1.75375	3.02777e-33	8.51283e-32	4	162873948	162877670	1524	-	-	Ornithine carbamoyltransferase||Aspartate/ornithine carbamoyltransferase, carbamoyl-P binding||Aspartate/ornithine carbamoyltransferase||Ornithine/putrescine carbamoyltransferase||Aspartate/ornithine carbamoyltransferase, Asp/Orn-binding domain
Zm00001d022593	3.78083	5.83922	0.000134565	0.000489622	7	180714727	180716026	1300	-	-	Orn/DAP/Arg decarboxylase 2, pyridoxal-phosphate binding site||Orn/DAP/Arg decarboxylase 2, C-terminal||Alanine racemase/group IV decarboxylase, C-terminal||Orn/DAP/Arg decarboxylase 2, conserved site||Ornithine/DAP/Arg decarboxylase||PLP-binding barrel||Ornithine decarboxylase||Orn/DAP/Arg decarboxylase 2, N-terminal
Zm00001d021321	5.13299	1.2028	2.96769e-41	1.17544e-39	7	148806602	148807834	1233	-	-	Orn/DAP/Arg decarboxylase 2, pyridoxal-phosphate binding site||Alanine racemase/group IV decarboxylase, C-terminal||Orn/DAP/Arg decarboxylase 2, C-terminal||Ornithine decarboxylase||PLP-binding barrel||Ornithine/DAP/Arg decarboxylase||Orn/DAP/Arg decarboxylase 2, N-terminal
Zm00001d005396	4.23044	1.44585	6.18902e-43	2.55993e-41	2	172253192	172255990	1055	-	-	ORMDL family
Zm00001d043840	4.89609	-1.32341	3.36561e-17	4.05439e-16	3	211465861	211479699	2576	origin recognition complex4	AAA	Origin recognition complex subunit 4||ATPase, AAA-type, core||Origin recognition complex subunit 4, C-terminal||P-loop containing nucleoside triphosphate hydrolase
Zm00001d051870	3.92583	-1.05265	2.38977e-34	7.05371e-33	4	172950400	172953761	1512	si683005e02	-	O-methyltransferase, family 2||S-adenosyl-L-methionine-dependent methyltransferase||Winged helix-turn-helix DNA-binding domain||O-methyltransferase COMT-type
Zm00001d052683	5.55185	1.28068	1.44957e-05	6.10894e-05	4	197237690	197239606	1371	GRMZM2G097297	-	O-methyltransferase COMT-type||Winged helix-turn-helix DNA-binding domain||O-methyltransferase, family 2||S-adenosyl-L-methionine-dependent methyltransferase||Plant methyltransferase dimerisation
Zm00001d029353	4.66056	-3.22947	0.00732108	0.0190219	1	67108827	67116860	1520	benzoxazinone synthesis12	-	O-methyltransferase COMT-type||Winged helix-turn-helix DNA-binding domain||O-methyltransferase, family 2||S-adenosyl-L-methionine-dependent methyltransferase||Plant methyltransferase dimerisation
Zm00001d036010	4.17188	-2.70923	8.1198e-06	3.52758e-05	6	65519482	65524396	4187	-	OPT	Oligopeptide transporter, OPT superfamily||Tetrapeptide transporter, OPT1/isp4
Zm00001d017429	4.45514	3.92628	1.68610724151298e-315	3.2473371654517e-312	5	195832862	195835971	2518	yellow stripe1	OPT	Oligopeptide transporter, OPT superfamily
Zm00001d051193	5.74593	-1.17887	0.0198501	0.0461264	4	148030454	148036401	2700	-	OPT	Oligopeptide transporter, OPT superfamily
Zm00001d017427	4.79219	1.33856	9.45485e-05	0.000352982	5	195764467	195767455	2277	-	OPT	Oligopeptide transporter, OPT superfamily
Zm00001d002974	5.43732	1.78326	7.47051e-102	1.35414e-99	2	28495049	28499783	2825	-	OPT	Oligopeptide transporter, OPT superfamily
Zm00001d011755	6.74491	1.70416	1.95697e-09	1.28487e-08	8	160797624	160798695	987	OBAP2B	-	Oil body-associated protein-like
Zm00001d008975	4.35816	-1.15957	3.79335e-25	7.26489e-24	8	27990096	27996516	3057	-	tRNA-synt_2	OB-fold nucleic acid binding domain, AA-tRNA synthetase-type||Aspartate-tRNA synthetase, type 2||Aminoacyl-tRNA synthetase, class II (D/K/N)||Aminoacyl-tRNA synthetase, class II||Aspartyl/Asparaginyl-tRNA synthetase, class IIb||Nucleic acid-binding, OB-fold
Zm00001d041914	4.54095	-1.38684	1.83026e-06	8.69424e-06	3	143312326	143320600	8009	-	DUF88	NYN domain, limkain-b1-type||PIN domain-like||OST-HTH/LOTUS domain||Meiosis regulator and mRNA stability factor 1
Zm00001d051799	4.6067	2.92222	1.58636e-61	1.18362e-59	4	169986068	169987353	1150	-	NUDIX	NUDIX hydrolase domain||NUDIX hydrolase, conserved site||NUDIX hydrolase domain-like
Zm00001d032385	2.93866	-1.98303	1.77725e-18	2.32651e-17	1	224920493	224925108	2162	ADP glucose pyrophosphorylase small subunit leaf1	-	Nucleotidyl transferase domain||Trimeric LpxA-like||Nucleotide-diphospho-sugar transferases||Glucose-1-phosphate adenylyltransferase||ADP-glucose pyrophosphorylase, conserved site
Zm00001d044129	3.32186	-2.07851	9.57104e-10	6.48202e-09	3	219979958	219989574	5905	shrunken2	-	Nucleotidyl transferase domain||Trimeric LpxA-like||Glucose-1-phosphate adenylyltransferase||Nucleotide-diphospho-sugar transferases||ADP-glucose pyrophosphorylase, conserved site
Zm00001d024093	3.34753	-1.17078	5.47915e-06	2.4318e-05	10	43772159	43777204	1663	-	-	Nucleotide-sugar transporter
Zm00001d029516	4.30169	-1.14256	2.48364e-24	4.53935e-23	1	74158653	74164282	5630	-	Glyco_transf_8	Nucleotide-diphospho-sugar transferases||Plant galacturonosyltransferase GAUT||Glycosyl transferase, family 8
Zm00001d027489	5.05988	-1.10741	0.00231721	0.00672171	1	6419426	6422501	1481	-	-	Nucleotide-diphospho-sugar transferases||Nucleotide-diphospho-sugar transferase
Zm00001d042627	3.30563	-1.86581	1.63765e-60	1.1902e-58	3	174461425	174467990	4542	-	Glyco_transf_8	Nucleotide-diphospho-sugar transferases||Glycosyl transferase, family 8
Zm00001d012224	5.59472	-1.95448	6.72828e-09	4.18768e-08	8	170419466	170424898	5433	-	Glyco_transf_8	Nucleotide-diphospho-sugar transferases||Glycosyl transferase, family 8
Zm00001d007231	4.0907	5.2656	0.00314264	0.00886248	2	225279855	225281464	1525	-	-	Nucleotide-diphospho-sugar transferases||Glycosyl transferase, family 43
Zm00001d040513	4.49063	-2.1666	1.47728e-07	7.9822e-07	3	47623384	47630229	2547	-	-	Nucleotide-diphospho-sugar transferases
Zm00001d018032	2.82486	-1.43711	0.000574894	0.00187068	5	212488580	212492036	2129	-	-	Nucleotide-diphospho-sugar transferases
Zm00001d042337	3.16957	1.11316	1.88997e-41	7.56357e-40	3	161937958	161939578	1384	-	-	Nucleotide-diphospho-sugar transferase||Nucleotide-diphospho-sugar transferases
Zm00001d029611	4.9456	-1.61381	0.00953152	0.0240178	1	79333091	79336790	1809	-	-	Nucleotide-diphospho-sugar transferase||Nucleotide-diphospho-sugar transferases
Zm00001d016935	4.02522	-1.69301	4.73817e-16	5.30163e-15	5	180421151	180425188	1130	nucleosome/chromatin assembly factor A104	-	Nucleosome assembly protein (NAP)
Zm00001d050874	4.70121	-1.42898	1.6587e-17	2.03551e-16	4	128050675	128059411	1310	-	-	Nucleosome assembly protein (NAP)
Zm00001d021753	5.66068	4.64673	2.18221e-06	1.02664e-05	7	162206476	162210415	3294	-	-	Nucleoside transporter, plants||Equilibrative nucleoside transporter
Zm00001d039301	3.59783	2.98469	0.000537322	0.00175733	3	1325146	1327618	1460	-	-	Nucleoside phosphorylase domain
Zm00001d021648	4.5583	-2.10965	4.59708e-11	3.49516e-10	7	159047515	159052509	4995	-	-	Nucleoside phosphatase GDA1/CD39
Zm00001d007312	4.23044	3.87264	6.64924e-08	3.74035e-07	2	227512023	227515789	1804	-	-	Nucleoside phosphatase GDA1/CD39
Zm00001d012314	4.30169	-1.02126	9.7883e-12	7.8692e-11	8	172325977	172333899	3193	-	-	Nucleoporin NSP1/NUP62||Nucleoporin, NSP1-like, C-terminal
Zm00001d047736	5.40908	2.01994	0.0150858	0.0361738	9	140319258	140322843	2470	asparagine synthetase4	-	Nucleophile aminohydrolases, N-terminal||Glutamine amidotransferase type 2 domain||Asparagine synthase, glutamine-hydrolyzing||Asparagine synthase, N-terminal domain||Rossmann-like alpha/beta/alpha sandwich fold||Asparagine synthase
Zm00001d028750	4.40012	1.68241	1.4546e-09	9.68112e-09	1	45286331	45290076	2202	asparagine synthetase3	-	Nucleophile aminohydrolases, N-terminal||Glutamine amidotransferase type 2 domain||Asparagine synthase, glutamine-hydrolyzing||Asparagine synthase, N-terminal domain||Asparagine synthase||Rossmann-like alpha/beta/alpha sandwich fold
Zm00001d008628	3.53024	3.84646	1.24347e-79	1.48518e-77	8	15223267	15228122	2548	-	-	Nucleophile aminohydrolases, N-terminal||Gamma-glutamyltranspeptidase
Zm00001d004982	4.8384	-1.51612	6.3001e-09	3.9307e-08	2	152191770	152198852	4434	-	-	Nucleolar complex protein 2||Armadillo-like helical
Zm00001d028320	4.66636	2.78387	1.13827e-06	5.55261e-06	1	30599349	30609154	3057	-	-	Nucleic acid-binding, OB-fold||Replication protein A, OB domain||Replication factor A, C-terminal||Domain of unknown function DUF223
Zm00001d040276	4.39643	-1.47203	0.000121936	0.000447103	3	35447344	35450045	1780	-	-	Nucleic acid-binding, OB-fold||Replication factor A protein 3
Zm00001d039554	5.59472	-2.96371	0.00671523	0.017606	3	7930158	7933184	1078	-	-	Nucleic acid-binding, OB-fold||Replication factor A protein 3
Zm00001d044086	3.96825	-2.82218	1.24808e-10	9.14183e-10	3	218641048	218643758	1280	-	-	Nucleic acid-binding, OB-fold||Primosome PriB/single-strand DNA-binding
Zm00001d011877	3.85397	-1.88976	5.84947e-08	3.30373e-07	8	163757649	163765413	2193	-	-	Nucleic acid-binding, OB-fold||Primosome PriB/single-strand DNA-binding
Zm00001d000241	4.13081	-2.28592	4.05398e-31	1.04802e-29	B73V4_ctg11	49629	52020	1575	-	-	Nucleic acid-binding, OB-fold||Primosome PriB/single-strand DNA-binding
Zm00001d014730	4.66636	-1.60157	0.000225726	0.00078926	5	60933271	60951744	3582	-	-	Nucleic acid-binding, OB-fold||Helitron helicase-like domain
Zm00001d001973	4.6117	-1.45328	8.54324e-08	4.74e-07	2	3728194	3732158	1539	-	-	Nucleic acid-binding, OB-fold||Exosome complex RNA-binding protein 1/RRP40/RRP4||K Homology domain, type 1||RNA-binding domain, S1
Zm00001d043108	3.8838	-1.32614	7.28142e-11	5.44736e-10	3	189327534	189331998	2222	-	-	Nuclear fragile X mental retardation-interacting protein 1, conserved domain
Zm00001d029206	4.0824	-1.35838	6.3227e-11	4.76018e-10	1	62408710	62417139	4846	-	-	Nuclear control of ATP synthase 2
Zm00001d032748	5.03525	-1.35135	2.32135e-18	3.02462e-17	1	237169276	237182149	3448	-	RRM_1	NUCL, RNA recognition motif 1||RNA recognition motif domain
Zm00001d039341	5.11465	1.00951	2.06016e-28	4.73407e-27	3	2111719	2119789	7182	ethylene insensitive 2	-	NRAMP family||Ethylene-insensitive protein 2
Zm00001d039639	3.79491	1.14059	1.35498e-05	5.72833e-05	3	9879223	9883575	1725	-	-	NPH3 domain
Zm00001d029144	6.76135	-1.90176	5.6507e-18	7.1598e-17	1	60427117	60431202	3623	-	-	NOP5, N-terminal||NOSIC||Nop domain
Zm00001d047472	3.9163	-1.46986	8.89302e-10	6.04541e-09	9	131248332	131251561	2204	-	-	Nop domain||NOSIC||NOP5, N-terminal
Zm00001d017294	3.23174	-1.64424	6.16386e-05	0.000236862	5	192007580	192011428	1404	gibberellin 2-oxidase4	2OG-FeII_Oxy	Non-haem dioxygenase N-terminal domain||Isopenicillin N synthase-like||Oxoglutarate/iron-dependent dioxygenase
Zm00001d027423	6.99953	-1.17147	3.71029e-08	2.13826e-07	1	4909652	4914685	1410	flavone synthase typeI2	-	Non-haem dioxygenase N-terminal domain||Isopenicillin N synthase-like||Oxoglutarate/iron-dependent dioxygenase
Zm00001d029744	4.39496	-1.9749	3.92327e-76	4.24195e-74	1	85068069	85072051	1514	flavone synthase typeI1	2OG-FeII_Oxy	Non-haem dioxygenase N-terminal domain||Isopenicillin N synthase-like||Oxoglutarate/iron-dependent dioxygenase
Zm00001d024853	4.18249	-1.39261	6.25433e-27	1.32824e-25	10	90664003	90665073	1071	1-aminocyclopropane-1-carboxylate oxidase15	2OG-FeII_Oxy	Non-haem dioxygenase N-terminal domain||Isopenicillin N synthase-like||Oxoglutarate/iron-dependent dioxygenase
Zm00001d051896	5.80608	1.21821	1.42967e-06	6.87934e-06	4	173895439	173897086	1545	-	2OG-FeII_Oxy	Non-haem dioxygenase N-terminal domain||Isopenicillin N synthase-like||Oxoglutarate/iron-dependent dioxygenase
Zm00001d042980	5.98412	1.53583	0.0118774	0.0292475	3	185751888	185756266	1458	-	2OG-FeII_Oxy	Non-haem dioxygenase N-terminal domain||Isopenicillin N synthase-like||Oxoglutarate/iron-dependent dioxygenase
Zm00001d050484	4.18952	-1.93291	2.55796e-15	2.72275e-14	4	92592461	92598606	4527	-	-	Nonaspanin (TM9SF)
Zm00001d024141	5.22785	-1.07225	2.61473e-30	6.58276e-29	10	49072650	49076807	2651	-	-	Nonaspanin (TM9SF)
Zm00001d019049	3.37325	-3.39219	7.82507e-206	5.48022e-203	7	14112144	14114021	1878	-	-	Nodulin-like||Major facilitator superfamily domain
Zm00001d023655	5.43732	-1.36068	2.20486e-34	6.52667e-33	10	13756073	13759615	1495	pale yellow9	-	NnrU domain
Zm00001d031997	3.0398	-1.24039	2.6531e-13	2.4303e-12	1	209095982	209098528	1468	-	NmrA	NmrA-like domain||NAD(P)-binding domain
Zm00001d006311	4.47504	-1.10019	4.28272e-13	3.85433e-12	2	204256542	204260847	2355	-	-	Nicotinate-nucleotide pyrophosphorylase/Putative pyrophosphorylase ModD||Quinolinate phosphoribosyl transferase, C-terminal||Quinolinate phosphoribosyl transferase, N-terminal
Zm00001d047639	3.99622	3.21484	0.0129395	0.0315852	9	137824154	137836628	4403	nicotianamine synthase6	-	Nicotianamine synthase||S-adenosyl-L-methionine-dependent methyltransferase
Zm00001d021879	4.00962	2.70392	4.35211e-05	0.000171168	7	165315434	165319355	2135	-	-	Neprosin activation peptide||Neprosin
Zm00001d038456	6.06626	-1.95112	8.28004e-05	0.000311576	6	157648981	157650905	945	pco066521	-	Nck-associated protein 1||GroES-like||GroES chaperonin family
Zm00001d038548	4.86571	1.6753	1.99302e-21	3.12545e-20	6	159741949	159745380	3432	-	NB-ARC	NB-ARC||Winged helix-turn-helix DNA-binding domain||P-loop containing nucleoside triphosphate hydrolase||Leucine-rich repeat domain, L domain-like
Zm00001d052996	5.17063	-1.00663	6.38588e-07	3.21748e-06	4	207999101	208002906	2459	-	NB-ARC	NB-ARC||P-loop containing nucleoside triphosphate hydrolase
Zm00001d018690	7.1736	1.33983	9.97284e-10	6.7408e-09	7	2664907	2666009	1020	-	NB-ARC	NB-ARC||P-loop containing nucleoside triphosphate hydrolase
Zm00001d000407	6.38162	1.09737	2.79626e-13	2.55764e-12	B73V4_ctg58	10359	22602	1751	-	Pkinase	NAF/FISL domain||Protein kinase domain||Protein kinase-like domain||Protein kinase, ATP binding site||Serine/threonine-protein kinase, active site||NAF domain
Zm00001d010743	5.29381	1.22455	1.54817e-27	3.40035e-26	8	126502112	126503641	1530	-	Pkinase	NAF domain||Serine/threonine-protein kinase, active site||NAF/FISL domain||Protein kinase domain||Protein kinase-like domain||Calcium/calmodulin-dependent/calcium-dependent protein kinase||Protein kinase, ATP binding site
Zm00001d022451	4.70121	-1.18639	1.12536e-35	3.54943e-34	7	177999485	178000798	1314	-	Pkinase	NAF domain||Serine/threonine-protein kinase, active site||Calcium/calmodulin-dependent/calcium-dependent protein kinase||Protein kinase, ATP binding site||Protein kinase domain||NAF/FISL domain||Protein kinase-like domain
Zm00001d010459	12.0748	4.67637	6.55258e-20	9.38716e-19	8	116264102	116265454	1353	-	Pkinase	NAF domain||Serine/threonine-protein kinase, active site||Calcium/calmodulin-dependent/calcium-dependent protein kinase||Protein kinase, ATP binding site||NAF/FISL domain||Protein kinase domain||Protein kinase-like domain
Zm00001d011363	5.25947	1.03227	3.86756e-38	1.3543e-36	8	148506457	148509460	2812	-	Aldo_ket_red	NADP-dependent oxidoreductase domain
Zm00001d005346	3.36568	-1.14253	5.8206e-13	5.1734e-12	2	170380531	170384466	1544	-	Aldo_ket_red	NADP-dependent oxidoreductase domain
Zm00001d043151	7.43749	-3.64502	4.06149e-09	2.58531e-08	3	190214692	190220053	1468	-	-	NADP-dependent oxidoreductase domain
Zm00001d037087	3.73636	6.42718	0.000881823	0.00277421	6	111762433	111763755	1323	-	Epimerase	NAD-dependent epimerase/dehydratase||Nucleotide sugar epimerase||NAD(P)-binding domain
Zm00001d018350	4.89609	1.57651	1.10159e-31	2.90628e-30	5	219015403	219016722	1320	-	-	NAD-dependent epimerase/dehydratase||Nucleotide sugar epimerase||NAD(P)-binding domain
Zm00001d021026	10.7326	2.53298	2.33198e-06	1.09167e-05	7	140795172	140796635	1464	-	Epimerase	NAD-dependent epimerase/dehydratase||NAD(P)-binding domain||Nucleotide sugar epimerase
Zm00001d011438	4.05681	2.34768	9.55571e-150	3.77512e-147	8	150482983	150484456	1174	anthocyaninless4	Epimerase	NAD-dependent epimerase/dehydratase||NAD(P)-binding domain
Zm00001d046697	6.33422	1.79544	8.33667e-22	1.33313e-20	9	102852827	102859765	1691	-	Epimerase	NAD-dependent epimerase/dehydratase||NAD(P)-binding domain
Zm00001d030090	3.71532	2.14408	3.0462e-83	3.83138e-81	1	104849146	104852816	1618	-	Epimerase	NAD-dependent epimerase/dehydratase||NAD(P)-binding domain
Zm00001d020958	5.22785	5.15066	0.0139645	0.0338007	7	137739132	137740896	1331	-	Epimerase	NAD-dependent epimerase/dehydratase||NAD(P)-binding domain
Zm00001d012981	4.47577	-2.78038	1.40383e-52	7.98136e-51	5	2680388	2692291	2066	-	Epimerase	NAD-dependent epimerase/dehydratase||NAD(P)-binding domain
Zm00001d046865	5.25762	-3.07899	1.01911e-27	2.26091e-26	9	108535285	108541755	2450	-	-	NAD(P)-binding domain||Uncharacterised domain Wax2, C-terminal||Fatty acid hydroxylase
Zm00001d005614	4.04694	-1.04859	6.30567e-16	6.98451e-15	2	180730952	180739978	1608	-	-	NAD(P)-binding domain||Tetrahydrofolate dehydrogenase/cyclohydrolase, catalytic domain||Tetrahydrofolate dehydrogenase/cyclohydrolase||Tetrahydrofolate dehydrogenase/cyclohydrolase, NAD(P)-binding domain
Zm00001d029190	3.56818	2.52346	8.01139e-06	3.48442e-05	1	61638930	61642292	1573	-	adh_short	NAD(P)-binding domain||Short-chain dehydrogenase/reductase, conserved site||Short-chain dehydrogenase/reductase SDR
Zm00001d051552	4.00224	1.12638	3.08749e-42	1.26182e-40	4	162529433	162531336	1298	-	adh_short	NAD(P)-binding domain||Short-chain dehydrogenase/reductase SDR||Short-chain dehydrogenase/reductase, conserved site
Zm00001d047150	3.9249	1.03632	0.0001561	0.000561156	9	120122544	120126124	2888	-	adh_short	NAD(P)-binding domain||Short-chain dehydrogenase/reductase SDR
Zm00001d033087	4.03344	6.67213	0.000474923	0.00156639	1	249987293	249989041	1176	-	adh_short	NAD(P)-binding domain||Short-chain dehydrogenase/reductase SDR
Zm00001d025924	4.73295	1.09797	0.00223799	0.00650908	10	133844872	133846261	1083	-	adh_short	NAD(P)-binding domain||Short-chain dehydrogenase/reductase SDR
Zm00001d009022	3.7192	-2.25135	4.31001e-58	2.91897e-56	8	30341792	30343500	1645	-	NmrA	NAD(P)-binding domain||NmrA-like domain
Zm00001d004053	4.34891	-2.07577	0.000157461	0.00056571	2	79773043	79793069	7065	-	-	NAD(P)-binding domain||NAD-dependent epimerase/dehydratase||CRIB domain
Zm00001d026369	3.97878	1.51363	1.07455e-56	7.01529e-55	10	144444247	144447064	2113	-	Epimerase	NAD(P)-binding domain||NAD-dependent epimerase/dehydratase||3-beta hydroxysteroid dehydrogenase/isomerase
Zm00001d046811	6.1862	-2.06148	3.78004e-08	2.17642e-07	9	106801933	106804839	1086	Helminthosporium carbonum susceptibility2	Epimerase	NAD(P)-binding domain||NAD-dependent epimerase/dehydratase
Zm00001d020961	4.0824	1.57762	8.03247e-23	1.35257e-21	7	137989627	137992577	1731	-	Epimerase	NAD(P)-binding domain||NAD-dependent epimerase/dehydratase
Zm00001d044042	4.64191	-1.8393	1.01908e-41	4.12111e-40	3	217573164	217581039	1405	malate dehydrogenase3	-	NAD(P)-binding domain||Malate dehydrogenase, active site||Malate dehydrogenase, type 1||Lactate dehydrogenase/glycoside hydrolase, family 4, C-terminal||Lactate/malate dehydrogenase, N-terminal||Lactate/malate dehydrogenase, C-terminal||L-lactate/malate dehydrogenase
Zm00001d009640	4.66828	-1.25157	9.08488e-40	3.42238e-38	8	74045695	74049815	1781	-	-	NAD(P)-binding domain||Malate dehydrogenase, active site||Malate dehydrogenase, type 1||Lactate dehydrogenase/glycoside hydrolase, family 4, C-terminal||Lactate/malate dehydrogenase, N-terminal||Lactate/malate dehydrogenase, C-terminal||L-lactate/malate dehydrogenase
Zm00001d013937	4.18952	-1.34165	2.72491e-42	1.1166e-40	5	25431430	25434346	1665	GRMZM2G073351	adh_short	NAD(P)-binding domain||Light-dependent protochlorophyllide reductase||Short-chain dehydrogenase/reductase SDR
Zm00001d019988	5.36596	-1.66676	0.0132218	0.0322206	7	83010258	83023722	3626	-	AA_kinase	NAD(P)-binding domain||Homoserine dehydrogenase, catalytic||ACT domain||Bifunctional aspartokinase/homoserine dehydrogenase I||Aspartate kinase domain||Aspartate kinase, conserved site||Aspartate/glutamate/uridylate kinase||Aspartate/homoserine dehydrogenase, NAD-binding||Homoserine dehydrogenase, conserved site
Zm00001d024314	4.16725	1.1528	3.08272e-07	1.60952e-06	10	63672420	63675196	1564	-	ADH_N	NAD(P)-binding domain||GroES-like||Alcohol dehydrogenase, N-terminal||Polyketide synthase, enoylreductase domain||Alcohol dehydrogenase, zinc-type, conserved site||Alcohol dehydrogenase, C-terminal
Zm00001d037609	5.18254	-1.69053	0.00051614	0.00169345	6	131653518	131657066	2749	-	-	NAD(P)-binding domain||Glyceraldehyde/Erythrose phosphate dehydrogenase family||Glyceraldehyde 3-phosphate dehydrogenase, NAD(P) binding domain
Zm00001d029502	4.05681	-2.91336	4.89785e-31	1.25773e-29	1	73436800	73454549	2075	-	G6PD_C	NAD(P)-binding domain||Glucose-6-phosphate dehydrogenase, NAD-binding||Glucose-6-phosphate dehydrogenase||Glucose-6-phosphate dehydrogenase, C-terminal||Glucose-6-phosphate dehydrogenase, active site
Zm00001d047797	3.73308	-1.17817	1.16511e-39	4.36775e-38	9	142003891	142008103	2189	-	-	NAD(P)-binding domain
Zm00001d034716	4.47577	-9.30275	9.98183e-33	2.74634e-31	1	300552772	300555135	864	-	-	NAD(P)-binding domain
Zm00001d029200	5.25762	-1.76228	2.9396e-05	0.000118426	1	62026473	62031559	1408	-	-	NAD(P)-binding domain
Zm00001d025129	3.29657	1.72461	0.000237016	0.000825456	10	105652923	105676382	1088	-	-	NAD(P)-binding domain
Zm00001d012982	4.9647	-1.12195	2.84032e-13	2.59639e-12	5	2772181	2774600	1669	-	-	NAD(P)-binding domain
Zm00001d042758	3.83234	2.36626	5.47337e-24	9.89219e-23	3	179023907	179025903	1367	NAC-transcription factor 93	NAM	NAC domain
Zm00001d042288	4.31965	1.53073	1.10201e-15	1.2072e-14	3	159141395	159142793	1304	NAC-transcription factor 90	NAM	NAC domain
Zm00001d011969	4.41306	2.36317	2.01026e-59	1.4143e-57	8	165320638	165322096	1286	NAC-transcription factor 9	NAM	NAC domain
Zm00001d043921	4.17342	1.61065	3.64786e-05	0.000144801	3	213845082	213849487	1824	NAC-transcription factor 82	NAM	NAC domain
Zm00001d049860	3.19081	1.69734	3.47419e-88	4.84422e-86	4	48975342	48977969	1437	NAC-transcription factor 75	NAM	NAC domain
Zm00001d023669	5.74593	2.17025	4.29057e-93	6.64391e-91	10	14594105	14596141	1930	NAC-transcription factor 67	NAM	NAC domain
Zm00001d021069	4.39643	1.72151	6.00985e-05	0.000231203	7	142080504	142083844	3062	NAC-transcription factor 63	NAM	NAC domain
Zm00001d013003	3.72763	-1.94003	4.05142e-39	1.47049e-37	5	2977575	2979101	1438	NAC-transcription factor 60	NAM	NAC domain
Zm00001d027530	4.57038	-1.85153	1.62033e-60	1.18039e-58	1	7490367	7492305	1287	NAC-transcription factor 53	NAM	NAC domain
Zm00001d051956	5.59963	6.56189	1.15824e-18	1.53444e-17	4	175257867	175260077	1849	NAC-transcription factor 51	NAM	NAC domain
Zm00001d052564	5.19456	-2.48228	7.95022e-21	1.19974e-19	4	193274586	193275656	1071	NAC-transcription factor 41	NAM	NAC domain
Zm00001d006106	3.92089	2.08429	4.96922e-107	9.87913e-105	2	198198555	198200085	1284	NAC-transcription factor 35	NAM	NAC domain
Zm00001d038289	5.59739	2.49848	2.97384e-33	8.36885e-32	6	153483310	153484444	819	NAC-transcription factor 31	NAM	NAC domain
Zm00001d016950	5.13299	1.4831	1.10712e-47	5.3726e-46	5	180967088	180968694	1265	NAC-transcription factor 30	NAM	NAC domain
Zm00001d038207	3.38983	1.64004	2.68639e-08	1.56782e-07	6	151568742	151571658	2000	NAC-transcription factor 3	NAM	NAC domain
Zm00001d002285	4.40247	1.48479	2.97068e-20	4.32412e-19	2	9589202	9591738	1401	NAC-transcription factor 22	NAM	NAC domain
Zm00001d022517	3.44234	2.79171	7.48354e-88	1.0341e-85	7	179273873	179275691	1622	NAC-transcription factor 2	NAM	NAC domain
Zm00001d014843	4.01889	-1.67855	0.000229642	0.000801953	5	65146662	65147468	807	NAC-transcription factor 127	NAM	NAC domain
Zm00001d005028	3.59971	2.44669	5.18762e-152	2.10337e-149	2	154629678	154631157	1244	NAC-transcription factor 126	NAM	NAC domain
Zm00001d003293	4.84582	2.66456	2.41638e-12	2.03334e-11	2	39094599	39100476	1486	NAC-transcription factor 111	NAM	NAC domain
Zm00001d024268	4.73295	1.13687	0.00212605	0.00620553	10	60226179	60228837	1268	NAC-transcription factor 110	NAM	NAC domain
Zm00001d002934	6.97575	-2.8797	1.11173e-26	2.33207e-25	2	27119340	27120568	987	NAC-transcription factor 103	NAM	NAC domain
Zm00001d011555	5.48153	3.85369	2.30313e-08	1.35466e-07	8	154368362	154374551	868	NAC-transcription factor 1	NAM	NAC domain
Zm00001d047050	4.90381	-1.54799	1.35613e-05	5.73239e-05	9	116624574	116626754	1539	-	NAM	NAC domain
Zm00001d013276	3.4125	4.35555	2.36625e-18	3.07803e-17	5	7615288	7624824	5600	-	Myosin_head	Myosin, N-terminal, SH3-like||Myosin head, motor domain||Dilute domain||IQ motif, EF-hand binding site||P-loop containing nucleoside triphosphate hydrolase
Zm00001d028180	4.75436	-1.43993	1.0199e-22	1.70898e-21	1	25632515	25636718	2695	low phytic acid1	-	Myo-inositol-1-phosphate synthase||Myo-inositol-1-phosphate synthase, GAPDH-like||NAD(P)-binding domain
Zm00001d043706	3.29525	-1.22508	5.30303e-18	6.72481e-17	3	207941097	207942500	1404	bHLH-transcription factor 57	HLH	Myc-type, basic helix-loop-helix (bHLH) domain||Transcription factor MYC/MYB N-terminal
Zm00001d017573	4.54095	-2.24618	4.47334e-13	4.01766e-12	5	200047657	200053076	3663	-	-	Myc-type, basic helix-loop-helix (bHLH) domain||Transcription factor MYC/MYB N-terminal
Zm00001d052192	3.79867	2.35994	0.00381116	0.010547	4	182751796	182753978	1611	bHLH-transcription factor 36	HLH	Myc-type, basic helix-loop-helix (bHLH) domain||ACT domain
Zm00001d016257	4.41863	-3.25195	4.05768e-07	2.09232e-06	5	153889883	153891184	877	bHLH-transcription factor 119	-	Myc-type, basic helix-loop-helix (bHLH) domain||Achaete-scute transcription factor-related
Zm00001d008205	5.50775	-1.5881	0.00209711	0.00613117	8	1077606	1080652	2397	phytochrome interacting factor3	HLH	Myc-type, basic helix-loop-helix (bHLH) domain
Zm00001d048309	3.15617	-3.19728	3.57047e-09	2.28788e-08	9	154303194	154304565	1136	bHLH-transcription factor 97	-	Myc-type, basic helix-loop-helix (bHLH) domain
Zm00001d044272	3.50631	2.20912	3.42851e-88	4.80226e-86	3	223519903	223525403	2028	bHLH-transcription factor 94	HLH	Myc-type, basic helix-loop-helix (bHLH) domain
Zm00001d000291	4.23504	-1.70026	0.00100598	0.00312715	B73V4_ctg14	71867	75016	1706	bHLH-transcription factor 88	HLH	Myc-type, basic helix-loop-helix (bHLH) domain
Zm00001d031561	2.85368	1.40956	1.50109e-19	2.08642e-18	1	194339694	194342403	2171	bHLH-transcription factor 81	HLH	Myc-type, basic helix-loop-helix (bHLH) domain
Zm00001d012642	5.18173	-3.26701	3.76366e-148	1.41436e-145	8	177705263	177706934	858	bHLH-transcription factor 79	HLH	Myc-type, basic helix-loop-helix (bHLH) domain
Zm00001d008853	3.59783	2.46269	5.61846e-08	3.1785e-07	8	22586868	22590558	1680	bHLH-transcription factor 62	HLH	Myc-type, basic helix-loop-helix (bHLH) domain
Zm00001d006022	6.1674	-2.55992	9.71534e-31	2.46808e-29	2	195425336	195428897	1974	bHLH-transcription factor 6	HLH	Myc-type, basic helix-loop-helix (bHLH) domain
Zm00001d034596	3.44234	-4.53769	8.74771e-26	1.74473e-24	1	297421545	297422826	690	bHLH-transcription factor 48	-	Myc-type, basic helix-loop-helix (bHLH) domain
Zm00001d007311	4.07083	2.485	9.46425e-05	0.00035329	2	227455863	227458214	1906	bHLH-transcription factor 41	HLH	Myc-type, basic helix-loop-helix (bHLH) domain
Zm00001d048229	3.44234	-4.60671	0.0183099	0.0428837	9	152802586	152804818	1798	bHLH-transcription factor 21	HLH	Myc-type, basic helix-loop-helix (bHLH) domain
Zm00001d005841	3.63293	-1.42139	0.00272155	0.00778326	2	190556326	190557054	729	bHLH-transcription factor 20	HLH	Myc-type, basic helix-loop-helix (bHLH) domain
Zm00001d042263	6.06331	1.64227	2.16043e-78	2.48409e-76	3	157976446	157978862	1348	bHLH-transcription factor 175	HLH	Myc-type, basic helix-loop-helix (bHLH) domain
Zm00001d024679	4.21585	1.04089	2.91425e-25	5.63379e-24	10	83443909	83447138	1605	bHLH-transcription factor 172	-	Myc-type, basic helix-loop-helix (bHLH) domain
Zm00001d031044	4.79219	-3.79421	0.00217238	0.0063302	1	174811257	174813790	1467	bHLH-transcription factor 163	HLH	Myc-type, basic helix-loop-helix (bHLH) domain
Zm00001d024781	4.03087	1.85677	0.000815702	0.00258254	10	87545456	87546629	1062	bHLH-transcription factor 153	HLH	Myc-type, basic helix-loop-helix (bHLH) domain
Zm00001d036807	4.49383	1.74531	0.00324561	0.00911926	6	101495580	101501691	1838	bHLH-transcription factor 142	HLH	Myc-type, basic helix-loop-helix (bHLH) domain
Zm00001d033848	5.67537	-1.81513	1.8205e-14	1.82435e-13	1	275704805	275707378	2412	bHLH-transcription factor 137	HLH	Myc-type, basic helix-loop-helix (bHLH) domain
Zm00001d014814	2.85368	-1.16231	5.17572e-15	5.39728e-14	5	64070549	64072356	1478	bHLH-transcription factor 127	HLH	Myc-type, basic helix-loop-helix (bHLH) domain
Zm00001d025141	3.5671	-2.66934	2.19564e-09	1.43314e-08	10	106318787	106321238	1505	bHLH-transcription factor 108	-	Myc-type, basic helix-loop-helix (bHLH) domain
Zm00001d021086	3.65862	2.28143	2.74241e-07	1.44014e-06	7	142451964	142454359	1297	-	HLH	Myc-type, basic helix-loop-helix (bHLH) domain
Zm00001d047614	4.9491	5.13902	0.017504	0.0411557	9	137029373	137029981	609	-	-	Myc-type, basic helix-loop-helix (bHLH) domain
Zm00001d047216	5.46996	-1.08239	3.64126e-08	2.10083e-07	9	122520864	122524564	2727	-	-	Myc-type, basic helix-loop-helix (bHLH) domain
Zm00001d044142	5.75838	1.98412	0.011719	0.0288875	3	220335813	220336259	447	-	-	Myc-type, basic helix-loop-helix (bHLH) domain
Zm00001d038863	4.90065	1.33427	6.44899e-54	3.85875e-52	6	166057719	166058909	1191	-	-	Myc-type, basic helix-loop-helix (bHLH) domain
Zm00001d002200	3.4125	-4.51974	6.47198e-10	4.46761e-09	2	8145079	8148406	2180	-	-	Myc-type, basic helix-loop-helix (bHLH) domain
Zm00001d015412	4.12414	-2.007	2.72575e-35	8.4078e-34	5	89090290	89091195	906	-	-	Myb-like domain
Zm00001d015393	5.21716	5.26	0.00451252	0.0122969	5	88008824	88012844	1403	-	-	Myb/SANT-like domain||Aldolase-type TIM barrel
Zm00001d050463	3.10636	-1.40536	2.14469e-11	1.67017e-10	4	90402428	90420961	3158	-	-	Myb/SANT-like domain
Zm00001d046247	4.35456	3.49029	3.53562e-18	4.53959e-17	9	76310102	76314796	2178	-	-	Myb/SANT-like domain
Zm00001d036126	4.90065	-1.01435	0.0196798	0.0457651	6	73723857	73733079	2181	-	-	Myb/SANT-like domain
Zm00001d027424	3.97878	1.30681	1.7339e-11	1.36058e-10	1	4949860	4952016	1400	-	-	Myb/SANT-like domain
Zm00001d018048	6.87369	-3.15488	0.0202442	0.0469395	5	212841881	212843454	765	-	-	Myb/SANT-like domain
Zm00001d004595	5.21716	-1.988	5.26501e-07	2.67637e-06	2	120889840	120894646	3128	-	-	Myb/SANT-like domain
Zm00001d030678	6.09915	2.12961	9.7843e-09	5.99648e-08	1	152667851	152669369	1327	MYB-transcription factor 56	Myb_DNA-binding	Myb domain||SANT/Myb domain||Myb-like domain||Homeobox domain-like
Zm00001d022227	4.85727	-2.0843	0.000138108	0.000501331	7	173165811	173167796	1691	MYB-transcription factor 70	Myb_DNA-binding	Myb domain||SANT/Myb domain||Homeobox domain-like
Zm00001d008528	5.50459	2.32144	1.99544e-07	1.06273e-06	8	11883571	11885380	1672	MYB-transcription factor 22	Myb_DNA-binding	Myb domain||SANT/Myb domain||Homeobox domain-like
Zm00001d043611	5.03525	5.78786	3.6259e-65	2.94808e-63	3	205136822	205138473	1196	MYB-transcription factor 151	Myb_DNA-binding	Myb domain||SANT/Myb domain||Homeobox domain-like
Zm00001d032240	5.86931	1.39884	9.73696e-06	4.19232e-05	1	218510675	218511967	766	MYB-transcription factor 146	Myb_DNA-binding	Myb domain||SANT/Myb domain||Homeobox domain-like
Zm00001d013164	4.23504	4.13993	1.07596e-33	3.08138e-32	5	5673628	5677335	3045	MYB-transcription factor 12	Myb_DNA-binding	Myb domain||SANT/Myb domain||Homeobox domain-like
Zm00001d051149	3.7874	-2.52468	4.04762e-21	6.21772e-20	4	145959279	145960656	1096	myb transcription factor39	Myb_DNA-binding	Myb domain||SANT/Myb domain||Homeobox domain-like
Zm00001d009090	5.02361	-1.74818	9.1213e-06	3.94101e-05	8	35622601	35629309	915	-	Myb_DNA-binding	Myb domain||SANT/Myb domain||Homeobox domain-like
Zm00001d030891	4.27218	1.19457	7.06028e-21	1.06805e-19	1	166009842	166012367	1969	G2-like-transcription factor 9	-	Myb domain||Myb domain, plants||Homeobox domain-like
Zm00001d028930	4.76443	-1.54979	3.17456e-12	2.64891e-11	1	51839504	51841800	1751	MYB-transcription factor 75	Myb_DNA-binding	Myb domain||Homeobox domain-like||SANT/Myb domain
Zm00001d017268	4.86571	-5.41919	2.46443e-44	1.07414e-42	5	191151367	191152674	1030	MYB-transcription factor 41	Myb_DNA-binding	Myb domain||Homeobox domain-like||SANT/Myb domain
Zm00001d010201	5.01413	-1.62301	2.21155e-41	8.80957e-40	8	103881482	103882231	750	MYB-transcription factor 25	Myb_DNA-binding	Myb domain||Homeobox domain-like||SANT/Myb domain
Zm00001d032024	6.42824	1.41103	3.33158e-18	4.28833e-17	1	209721047	209722443	1216	myb transcription factor38	-	Myb domain||Homeobox domain-like||SANT/Myb domain
Zm00001d053220	5.45635	1.81648	1.3802e-41	5.55232e-40	4	220717445	220718702	1143	myb transcription factor 42	Myb_DNA-binding	Myb domain||Homeobox domain-like||SANT/Myb domain
Zm00001d049543	6.62491	1.08774	2.2677e-16	2.5987e-15	4	34070590	34104400	4037	circadian clock associated1	Myb_DNA-binding	Myb domain, plants||Myb domain||SANT/Myb domain||Homeobox domain-like
Zm00001d039492	4.66056	1.59589	9.79515e-53	5.61036e-51	3	5810144	5811850	1441	-	Myb_DNA-binding	Myb domain, plants||Myb domain||Homeobox domain-like||SANT/Myb domain||Zinc finger, CCHC-type
Zm00001d034946	5.80608	-3.30476	1.63749e-23	2.867e-22	1	306417753	306418649	897	-	Myb_DNA-binding	Myb domain, plants||Myb domain||Homeobox domain-like||SANT/Myb domain
Zm00001d008229	3.40522	-1.56786	2.89484e-11	2.23346e-10	8	1983066	1984497	1370	MYB-related-transcription factor 107	Myb_DNA-binding	Myb domain, plants||Myb domain||Homeobox domain-like||Myb-like domain||SANT/Myb domain
Zm00001d048658	5.11876	2.68746	1.24821e-05	5.30095e-05	4	2822831	2825638	2274	-	-	Multicopper oxidase, type 3||Laccase, third cupredoxin domain||Multicopper oxidase, type 2||Multicopper oxidase, copper-binding site||Laccase, first cupredoxin domain||Multicopper oxidases, conserved site||Multicopper oxidase, type 1||Cupredoxin||Laccase, second cupredoxin domain
Zm00001d014366	3.4001	-1.58092	1.06194e-05	4.5519e-05	5	43072231	43076160	3319	-	-	Multicopper oxidase, type 1||Cupredoxin||Ascorbate oxidase homologue, first cupredoxin domain||Multicopper oxidase, type 3||Multicopper oxidase, type 2
Zm00001d053234	5.95238	-3.54184	1.69441e-35	5.30622e-34	4	221211009	221213468	1873	-	MatE	Multi antimicrobial extrusion protein
Zm00001d045948	5.15517	-1.74901	7.83683e-14	7.44426e-13	9	48992565	49020996	7527	-	MatE	Multi antimicrobial extrusion protein
Zm00001d026076	6.76135	-2.04119	3.60034e-07	1.86775e-06	10	137837686	137839407	1722	-	MatE	Multi antimicrobial extrusion protein
Zm00001d006504	6.31233	-1.40682	5.07301e-09	3.19748e-08	2	210098888	210106998	5850	-	-	MT-associated protein TORTIFOLIA1/SPIRAL2-like||Armadillo-like helical||Armadillo-type fold
Zm00001d049881	4.35654	1.36428	2.09681e-45	9.46023e-44	4	50064899	50067304	1055	-	Mpv17_PMP22	Mpv17/PMP22
Zm00001d035318	4.63965	-1.30945	2.18002e-19	2.99364e-18	6	21027078	21031220	1297	-	Mpv17_PMP22	Mpv17/PMP22
Zm00001d021407	5.15517	-1.59291	2.71865e-05	0.000110042	7	151457303	151476815	2853	-	-	MORN motif||Tubulin/FtsZ, GTPase domain
Zm00001d050008	4.43178	-1.21749	8.99017e-08	4.97722e-07	4	59178006	59180161	1990	-	MORN	MORN motif
Zm00001d025435	4.54095	1.48328	5.98131e-12	4.89286e-11	10	118619416	118620958	1244	-	-	Mog1/PsbP, alpha/beta/alpha sandwich||PsbP family
Zm00001d014235	5.40908	1.17575	0.0099042	0.0248492	5	37521872	37526366	1703	-	-	MOB kinase activator family
Zm00001d053065	5.73559	-2.15429	0.00335353	0.00939873	4	211838548	211843655	2166	barley mlo defense gene homolog4	-	Mlo-related protein
Zm00001d050803	3.96197	2.029	4.03556e-69	3.74565e-67	4	123900621	123904255	960	-	-	Mlo-related protein
Zm00001d014224	3.67677	1.27415	7.24785e-20	1.03399e-18	5	36951998	36952978	981	-	Mito_carr	Mitochondrial substrate/solute carrier||Mitochondrial carrier protein||Mitochondrial carrier domain
Zm00001d028205	4.51977	-1.44571	2.19714e-05	9.0201e-05	1	26182226	26187030	1733	-	Mito_carr	Mitochondrial substrate/solute carrier||Mitochondrial carrier domain
Zm00001d002674	3.04958	1.31769	7.63087e-05	0.00028877	2	18929764	18933522	1089	-	Mito_carr	Mitochondrial substrate/solute carrier||Mitochondrial carrier domain
Zm00001d035267	3.30563	-1.26485	0.000224955	0.000786733	6	18771626	18781091	9261	-	-	Mitochondrial inner membrane translocase subunit Tim17/Tim22/Tim23/peroxisomal protein PMP24
Zm00001d044415	5.09727	-1.06078	0.000282715	0.00097274	3	227490616	227495187	3214	etched1	AAA	Mitochondrial import protein TIM15||Zinc finger, DNL-type
Zm00001d014811	5.67537	1.05029	3.60396e-33	1.0096e-31	5	63966088	63968721	997	-	-	Mitochondrial import protein TIM15||Zinc finger, DNL-type
Zm00001d045926	4.76679	-1.76459	2.76223e-18	3.57339e-17	9	47429464	47433273	2320	-	-	Mitochondrial glycoprotein
Zm00001d039882	3.75469	2.43314	2.47538e-131	7.12886e-129	3	17546111	17550377	1061	-	-	Mitochondrial glycoprotein
Zm00001d032163	3.82373	-1.54056	4.40225e-09	2.78782e-08	1	215117483	215125708	1002	-	-	Mitochondrial glycoprotein
Zm00001d019430	4.12814	-3.12974	0.000540239	0.00176593	7	33321659	33331469	2035	-	Mito_carr	Mitochondrial carrier protein||Mitochondrial substrate/solute carrier||Mitochondrial carrier domain
Zm00001d032430	5.67069	-1.57317	7.25457e-07	3.62788e-06	1	226164158	226177345	1716	uaz282	Mito_carr	Mitochondrial carrier domain||Mitochondrial substrate/solute carrier
Zm00001d046373	3.38068	1.1984	0.0166162	0.0393596	9	85189796	85190961	519	-	Mito_carr	Mitochondrial carrier domain||Mitochondrial substrate/solute carrier
Zm00001d042007	5.59472	-1.54226	1.09898e-17	1.36388e-16	3	147174398	147175561	1164	-	Mito_carr	Mitochondrial carrier domain||Mitochondrial substrate/solute carrier
Zm00001d039886	4.15233	-2.93832	9.95302e-06	4.28056e-05	3	17688942	17693135	3166	-	Mito_carr	Mitochondrial carrier domain||Mitochondrial substrate/solute carrier
Zm00001d020702	4.25009	1.07256	1.8303e-41	7.3343e-40	7	129165206	129167201	1523	-	Mito_carr	Mitochondrial carrier domain||Mitochondrial substrate/solute carrier
Zm00001d010406	5.42038	-2.38982	4.13683e-12	3.41576e-11	8	113202370	113208725	3826	minichromosome maintenance6	MCM	Mini-chromosome maintenance protein||MCM OB domain||MCM domain||DNA replication licensing factor Mcm6||Nucleic acid-binding, OB-fold||Mini-chromosome maintenance, conserved site||P-loop containing nucleoside triphosphate hydrolase||MCM N-terminal domain
Zm00001d031619	4.04694	1.04585	0.00135103	0.00410167	1	196232433	196236937	2174	-	-	Microtubule-associated protein, MAP65/Ase1/PRC1
Zm00001d037291	5.15517	-1.30476	8.4996e-11	6.31425e-10	6	119610832	119619204	2617	-	-	Microtubule-associated protein 70
Zm00001d019483	4.63822	-1.0878	0.00638281	0.016818	7	36379274	36383078	1585	-	-	Methyltransferase-like||S-adenosyl-L-methionine-dependent methyltransferase
Zm00001d038891	3.75469	-1.73173	1.7392e-12	1.48665e-11	6	166502169	166507064	2614	-	Methyltransf_11	Methyltransferase type 11||S-adenosyl-L-methionine-dependent methyltransferase||Phosphoethanolamine N-methyltransferase||Methyltransferase domain
Zm00001d009084	7.20981	2.08653	4.51039e-112	9.85728e-110	8	35522370	35523774	1291	-	Methyltransf_11	Methyltransferase type 11||S-adenosyl-L-methionine-dependent methyltransferase
Zm00001d032301	3.10636	-1.09797	0.00822965	0.0211049	1	221117789	221131935	4945	-	-	Methyltransferase type 11||S-adenosyl-L-methionine-dependent methyltransferase
Zm00001d048081	4.22782	-1.08167	1.21583e-18	1.60936e-17	9	149598933	149607634	3984	-	-	Methionine-tRNA ligase, type 1||Rossmann-like alpha/beta/alpha sandwich fold||Methionyl-tRNA synthetase||Methionyl/Leucyl tRNA synthetase||tRNA-binding domain||Nucleic acid-binding, OB-fold||Aminoacyl-tRNA synthetase, class I, conserved site||Methionyl-tRNA synthetase, Zn-domain||Aminoacyl-tRNA synthetase, class Ia, anticodon-binding||Methioninyl-tRNA synthetase core domain
Zm00001d048611	3.70124	1.37376	4.76409e-54	2.85614e-52	4	1283712	1284484	596	-	-	Metallothionein, family 15, plant
Zm00001d019139	4.61503	-1.59862	4.33971e-87	5.89111e-85	7	18791758	18800979	5752	sterol methyltransferase1	Methyltransf_11	Metallo-dependent phosphatase-like||Calcineurin-like phosphoesterase domain, ApaH type||Sterol methyltransferase C-terminal||Methyltransferase type 11||SAM-dependent methyltransferase SMT-type||S-adenosyl-L-methionine-dependent methyltransferase
Zm00001d028368	4.23044	2.12597	0.00438876	0.0119871	1	32324768	32327736	1778	-	Metallophos	Metallo-dependent phosphatase-like||Calcineurin-like phosphoesterase domain, ApaH type||Acid phosphatase, type 5
Zm00001d018625	3.82946	-1.22015	0.000170257	0.000607864	7	1297768	1306494	7305	-	Metallophos	Metallo-dependent phosphatase-like||Calcineurin-like phosphoesterase domain, ApaH type
Zm00001d033233	4.85727	1.81104	6.27097e-13	5.55766e-12	1	255287266	255290302	2526	-	-	Metallo-beta-lactamase
Zm00001d020900	4.18952	-2.29542	1.27036e-07	6.92115e-07	7	135891863	135894153	1648	-	-	Metallo-beta-lactamase
Zm00001d051498	4.18952	-1.09975	7.91253e-08	4.41711e-07	4	160459315	160463822	1462	-	-	Metal-dependent protein hydrolase
Zm00001d037982	5.08854	1.55881	1.41439e-12	1.21711e-11	6	144216057	144258410	4325	-	-	Metal-dependent hydrolase||AMP deaminase||Adenosine/AMP deaminase active site||Adenosine/AMP deaminase domain
Zm00001d043152	4.14858	1.17895	3.38236e-31	8.77336e-30	3	190249713	190264424	4544	-	Amidohydro_1	Metal-dependent hydrolase, composite domain||Amidohydrolase-related||Hydantoinase/dihydropyrimidinase||Metal-dependent hydrolase
Zm00001d044812	5.08854	2.52755	8.139e-06	3.53543e-05	9	3291763	3295059	2454	PIN-formed protein1	-	Membrane transport protein||Auxin efflux carrier, plant type
Zm00001d021413	4.5583	1.22419	2.77353e-33	7.81228e-32	7	151517790	151529322	3887	-	-	Membrane transport protein
Zm00001d029657	4.81812	-1.03174	3.41921e-10	2.40995e-09	1	81675775	81704357	3827	-	-	Membrane insertase YidC/Oxa1, C-terminal||Membrane insertase OXA1/ALB3/YidC
Zm00001d008625	4.27442	-1.19876	1.4936e-31	3.92258e-30	8	15170298	15175020	2116	-	-	Membrane insertase OXA1/ALB3/YidC||Membrane insertase YidC/Oxa1, C-terminal
Zm00001d006797	5.0396	-1.51372	1.07845e-08	6.5833e-08	2	216892700	216916575	6940	-	MBOAT	Membrane bound O-acyl transferase, MBOAT
Zm00001d044723	3.6565	1.4531	9.16206e-69	8.37771e-67	9	321017	324165	2424	-	-	Membrane attack complex component/perforin (MACPF) domain
Zm00001d041489	3.99622	-1.04242	1.24106e-05	5.27277e-05	3	123607100	123613712	4415	Homeobox-transcription factor 25	START	MEKHLA||Homeobox domain-like||START-like domain||START domain||Homeobox domain
Zm00001d045611	3.84911	1.01323	4.17705e-30	1.04055e-28	9	28673728	28679642	4111	-	RRM_1	Mei2/Mei2-like, C-terminal RNA recognition motif||MEI2-like, RNA recognition motif 1||RNA recognition motif domain||MEI2-like, RNA recognition motif 3
Zm00001d025236	4.05981	-1.0847	0.00244579	0.00706278	10	110442775	110445367	968	-	-	Mediator of RNA polymerase II transcription subunit 30
Zm00001d010216	4.84582	-1.48663	4.72847e-09	2.98949e-08	8	104483932	104490884	3022	-	-	Mediator complex, subunit Med27
Zm00001d051415	4.29277	-1.1538	7.51865e-08	4.20256e-07	4	157604148	157608446	3553	-	-	Mechanosensitive ion channel MscS||LSM domain||Mechanosensitive ion channel MscS-like, plants/fungi
Zm00001d044540	5.13347	-2.20833	0.000782303	0.00248599	3	231327721	231332840	3132	minichromosome maintenance4	MCM	MCM OB domain||MCM domain||Mini-chromosome maintenance protein||Nucleic acid-binding, OB-fold||AAA+ ATPase domain||Mini-chromosome maintenance, conserved site||P-loop containing nucleoside triphosphate hydrolase||MCM N-terminal domain||Mini-chromosome maintenance complex protein 4
Zm00001d049190	3.50361	-1.3442	0.00431881	0.0118066	4	19769479	19776143	4622	minichromosome maintenance7	MCM	MCM N-terminal domain||Mini-chromosome maintenance, conserved site||P-loop containing nucleoside triphosphate hydrolase||MCM domain||MCM OB domain||Mini-chromosome maintenance protein||Nucleic acid-binding, OB-fold||DNA replication licensing factor Mcm2
Zm00001d046827	5.36596	-2.05866	0.00648489	0.0170572	9	107405327	107408013	1934	-	-	Matrin/U1-C-like, C2H2-type zinc finger||Zinc finger C2H2-type
Zm00001d048907	4.30169	-1.48694	6.35949e-19	8.53889e-18	4	7659035	7664153	1428	-	-	Mannose-6-phosphate isomerase||Phosphomannose isomerase, type I, conserved site||RmlC-like cupin domain||Mannose-6-phosphate isomerase, type I||RmlC-like jelly roll fold
Zm00001d036135	3.2076	-2.71246	8.28926e-16	9.12589e-15	6	73863295	73874255	3636	-	-	Manganese/iron superoxide dismutase, N-terminal||Manganese/iron superoxide dismutase||Manganese/iron superoxide dismutase, C-terminal||Manganese/iron superoxide dismutase, binding site
Zm00001d037693	4.12414	1.17323	1.11407e-45	5.06342e-44	6	134212972	134216929	2296	-	Malic_M	Malic enzyme, conserved site||Malic oxidoreductase||NAD(P)-binding domain||Malic enzyme, NAD-binding||Malic enzyme, N-terminal domain
Zm00001d036318	4.56502	1.00466	2.64595e-14	2.60996e-13	6	83982753	83999484	1289	-	-	Malectin
Zm00001d049950	4.39813	1.08865	0.00220165	0.00641125	4	55129672	55133478	2043	male sterile protein homolog1	NAD_binding_4	Male sterility, NAD-binding||NAD(P)-binding domain||Fatty acyl-CoA reductase||Fatty acyl-CoA reductase, C-terminal
Zm00001d016237	5.59739	-2.74613	3.61757e-08	2.08795e-07	5	151835826	151838198	1369	NOD26-like membrane intrinsic protein1	-	Major intrinsic protein, conserved site||Aquaporin transporter||Major intrinsic protein||Aquaporin-like
Zm00001d018627	3.88857	1.59	4.93695e-71	4.76903e-69	7	1335710	1339124	1903	monosaccharide transporter1	Sugar_tr	Major facilitator, sugar transporter-like||Sugar transporter, conserved site||Major facilitator superfamily domain||Sugar/inositol transporter
Zm00001d021935	6.03546	-4.28999	0	0	7	166376246	166378812	2481	-	Sugar_tr	Major facilitator, sugar transporter-like||Sugar transporter, conserved site||Major facilitator superfamily domain||Sugar/inositol transporter
Zm00001d004301	4.50613	6.31025	0.000824296	0.00260841	2	101598637	101600244	1608	phosphate transporter protein3	Sugar_tr	Major facilitator, sugar transporter-like||Phosphate permease||Major facilitator superfamily domain
Zm00001d026070	7.43749	2.10052	3.54305e-67	3.06683e-65	10	137651412	137671484	2832	-	-	Major facilitator superfamily||SPX domain||Major facilitator superfamily domain
Zm00001d011679	4.99394	2.39913	1.73155e-121	4.33804e-119	8	158415720	158417282	1563	-	MFS_1	Major facilitator superfamily||Major facilitator superfamily domain
Zm00001d052532	4.04334	2.81159	3.88416e-44	1.68341e-42	4	192393400	192396824	1615	-	MFS_1	Major facilitator superfamily domain||Sugar transporter, conserved site||Major facilitator superfamily
Zm00001d033800	4.54095	1.41625	5.11478e-45	2.28093e-43	1	274110065	274115179	3802	peptide transporter1	-	Major facilitator superfamily domain||PTR2 family proton/oligopeptide symporter, conserved site||Proton-dependent oligopeptide transporter family
Zm00001d024587	4.2605	-1.34687	1.00763e-50	5.42833e-49	10	79465955	79472158	2486	nitrate transporter/peptide transporter family1	-	Major facilitator superfamily domain||PTR2 family proton/oligopeptide symporter, conserved site||Proton-dependent oligopeptide transporter family
Zm00001d030235	4.90065	2.34868	6.30347e-15	6.53791e-14	1	115181093	115183515	2117	-	-	Major facilitator superfamily domain||Proton-dependent oligopeptide transporter family||PTR2 family proton/oligopeptide symporter, conserved site
Zm00001d051548	6.06502	1.63308	0.000477594	0.00157419	4	162157755	162160239	2182	-	-	Major facilitator superfamily domain||Proton-dependent oligopeptide transporter family
Zm00001d033528	4.70121	-4.53234	4.72845e-149	1.79885e-146	1	265772256	265790870	6151	-	-	Major facilitator superfamily domain||Proton-dependent oligopeptide transporter family
Zm00001d032740	5.50015	-1.24971	2.54867e-16	2.90878e-15	1	237003744	237006992	2013	-	-	Major facilitator superfamily domain||Proton-dependent oligopeptide transporter family
Zm00001d031213	3.11546	-5.00488	1.01573e-125	2.7217e-123	1	182385065	182386594	1530	-	-	Major facilitator superfamily domain||Proton-dependent oligopeptide transporter family
Zm00001d030234	3.60202	7.56179	9.96845e-10	6.73992e-09	1	115148363	115150637	1698	-	-	Major facilitator superfamily domain||Proton-dependent oligopeptide transporter family
Zm00001d027593	3.38068	-1.63945	8.65167e-25	1.62463e-23	1	8596506	8599611	2229	-	-	Major facilitator superfamily domain||Proton-dependent oligopeptide transporter family
Zm00001d006823	4.30886	1.16758	7.48609e-22	1.20085e-20	2	217339262	217343335	2608	-	-	Major facilitator superfamily domain||Proton-dependent oligopeptide transporter family
Zm00001d003603	3.92089	1.18786	8.91669e-07	4.41111e-06	2	49591583	49595579	1881	-	-	Major facilitator superfamily domain||Proton-dependent oligopeptide transporter family
Zm00001d003208	3.76837	4.69973	0.0157084	0.0374713	2	35998555	36000692	1527	-	-	Major facilitator superfamily domain||Proton-dependent oligopeptide transporter family
Zm00001d001976	4.66636	1.04203	0.00330374	0.00926591	2	3771594	3773923	2118	-	-	Major facilitator superfamily domain||Proton-dependent oligopeptide transporter family
Zm00001d042841	4.49063	-1.11191	9.93035e-20	1.40112e-18	3	181694529	181701897	3423	-	MFS_1	Major facilitator superfamily domain||Protein kinase domain||Protein kinase-like domain||Major facilitator superfamily||Serine/threonine-protein kinase, active site
Zm00001d016797	3.54233	-1.04378	3.67782e-12	3.04656e-11	5	176180755	176186882	5510	-	-	Major facilitator superfamily domain||Nonaspanin (TM9SF)
Zm00001d003116	3.64664	-1.45508	1.75707e-21	2.76527e-20	2	32716813	32735908	2271	-	MFS_1	Major facilitator superfamily domain||Nodulin-like||Major facilitator superfamily
Zm00001d033517	5.43732	1.97201	7.6262e-56	4.80575e-54	1	265338572	265340516	1905	-	-	Major facilitator superfamily domain||Nodulin-like
Zm00001d007785	3.01987	-2.05745	6.77626e-12	5.5197e-11	2	239555702	239557531	1830	-	-	Major facilitator superfamily domain||Nodulin-like
Zm00001d021943	3.6803	-1.21654	6.29983e-09	3.9307e-08	7	166612267	166619169	4897	-	Sugar_tr	Major facilitator superfamily domain||Major facilitator, sugar transporter-like||Stress-associated endoplasmic reticulum protein||Sugar transporter, conserved site
Zm00001d032850	5.25635	1.51122	8.07504e-62	6.14401e-60	1	240236142	240237767	1626	phosphate transporter protein2	Sugar_tr	Major facilitator superfamily domain||Major facilitator, sugar transporter-like||Phosphate permease
Zm00001d030556	4.52125	-2.16393	3.16844e-15	3.35633e-14	1	143750002	143752321	1973	-	Sugar_tr	Major facilitator superfamily domain||Major facilitator, sugar transporter-like
Zm00001d021781	3.8838	-1.13749	0.00148407	0.00447122	7	162910507	162912123	1617	-	Sugar_tr	Major facilitator superfamily domain||Major facilitator, sugar transporter-like
Zm00001d054057	2.99688	5.58482	0.0013811	0.00418472	4	245638263	245639837	1575	-	MFS_1	Major facilitator superfamily domain||Major facilitator superfamily
Zm00001d032300	4.52125	1.18545	4.78024e-22	7.7365e-21	1	221083224	221085513	1908	-	MFS_1	Major facilitator superfamily domain||Major facilitator superfamily
Zm00001d024916	4.85727	1.46778	6.66449e-28	1.49032e-26	10	94904945	94907435	1847	-	MFS_1	Major facilitator superfamily domain||Major facilitator superfamily
Zm00001d045082	4.90065	-2.34744	1.97523e-11	1.54327e-10	9	11882604	11886317	2530	-	-	Major facilitator superfamily domain||Folate-biopterin transporter
Zm00001d003149	5.65824	-1.77409	1.13532e-06	5.53947e-06	2	33778157	33782681	2311	-	-	Major facilitator superfamily domain||Folate-biopterin transporter
Zm00001d044513	3.83599	-1.18722	1.78556e-12	1.52416e-11	3	230490874	230495823	3647	-	MFS_1	Major facilitator superfamily domain||Cyclic nucleotide-regulated ion channel, N-terminal domain||Major facilitator superfamily
Zm00001d048335	3.92381	1.03478	1.7763e-18	2.32625e-17	9	154618004	154622654	2322	-	-	Major facilitator superfamily domain
Zm00001d035934	5.13215	1.5071	0.000136834	0.000497115	6	61207143	61214618	5647	-	-	Major facilitator superfamily domain
Zm00001d036046	5.13215	-1.30772	0.000158154	0.000568008	6	68433795	68434769	975	-	-	Magnesium-protoporphyrin IX methyltransferase||Magnesium-protoporphyrin IX methyltransferase, C-terminal||S-adenosyl-L-methionine-dependent methyltransferase
Zm00001d015884	3.61359	-2.42378	3.01544e-52	1.6864e-50	5	128733433	128735702	2270	-	Pkinase_Tyr	LysM domain||Protein kinase-like domain||Protein kinase domain||Serine-threonine/tyrosine-protein kinase, catalytic domain
Zm00001d048521	3.92381	-1.42644	1.43095e-19	1.99253e-18	9	157718905	157721676	2568	-	-	LysM domain
Zm00001d012613	4.03087	4.83173	0.00139769	0.00423081	8	177227423	177228219	696	-	-	LysM domain
Zm00001d043318	5.33871	-2.7177	5.0944e-16	5.68782e-15	3	196323342	196324013	672	-	-	LURP1-related protein domain||Tubby C-terminal-like domain
Zm00001d045466	5.72687	-5.26977	0.00368017	0.0102258	9	23231201	23233426	1158	-	-	Lung seven transmembrane receptor-like
Zm00001d020618	4.82936	-1.81697	1.61863e-08	9.68885e-08	7	125222886	125226156	2671	-	-	Lung seven transmembrane receptor-like
Zm00001d023836	5.75838	-1.22799	4.52896e-17	5.3905e-16	10	23860615	23861514	900	-	-	Lumazine-binding protein||Lumazine-binding domain||Riboflavin synthase-like beta-barrel||ATP synthase subunit alpha-like domain
Zm00001d021595	4.46429	-1.60294	4.21324e-09	2.67567e-08	7	157600128	157600988	861	-	-	Lon, substrate-binding domain||PUA-like domain
Zm00001d037198	3.78657	2.1712	4.71381e-23	8.03407e-22	6	115432815	115445954	2336	-	-	LMBR1-like membrane protein
Zm00001d041495	5.08854	-2.29725	1.31921e-23	2.32162e-22	3	124129914	124133015	2127	-	-	LIS1 homology motif||SRP40, C-terminal
Zm00001d015852	4.51452	3.1581	2.85934e-39	1.04893e-37	5	126372618	126376084	3195	lipoxygenase11	Lipoxygenase	Lipoxygenase||Lipoxygenase, iron binding site||PLAT/LH2 domain||Lipoxygenase, domain 3||Lipoxygenase, C-terminal||Lipoxygenase, conserved site||Lipoxygenase, plant
Zm00001d042540	5.32224	-1.3138	2.17183e-05	8.92571e-05	3	171277704	171281453	3185	-	Lipoxygenase	Lipoxygenase||Lipoxygenase, iron binding site||PLAT/LH2 domain||Lipoxygenase, domain 3||Lipoxygenase, C-terminal||Lipoxygenase, conserved site||Lipoxygenase, plant
Zm00001d053675	3.53507	-2.88001	3.02528e-78	3.46558e-76	4	238805319	238809230	3276	lipoxygenase10	Lipoxygenase	Lipoxygenase||Lipoxygenase, domain 3||Lipoxygenase, iron binding site||PLAT/LH2 domain||Lipoxygenase, plant||Lipoxygenase, C-terminal||Lipoxygenase, conserved site
Zm00001d031449	3.86652	2.98697	2.17469e-204	1.42581e-201	1	190316537	190321767	2992	lipoxygenase13	Lipoxygenase	Lipoxygenase||Lipoxygenase, C-terminal||Lipoxygenase, conserved site||Lipoxygenase, plant||PLAT/LH2 domain||Lipoxygenase, iron binding site||Lipoxygenase, domain 3
Zm00001d017199	5.40735	1.06585	1.60059e-36	5.23591e-35	5	188679379	188680432	971	-	Lipocalin_2	Lipocalin family conserved site||Lipocalin/cytosolic fatty-acid binding domain||Lipocalin, ApoD type||Calycin
Zm00001d020901	3.92249	1.0464	1.98675e-16	2.28781e-15	7	136108132	136115361	2057	-	-	Lipid binding protein BPI/LBP||Bactericidal permeability-increasing protein, alpha/beta domain||Lipid-binding serum glycoprotein, N-terminal||Lipid-binding serum glycoprotein, C-terminal||BPI/LBP/Plunc family
Zm00001d002601	3.0931	1.17258	2.24495e-32	6.11114e-31	2	16461905	16462911	915	-	-	Linker histone H1/H5, domain H15||Histone H5||Winged helix-turn-helix DNA-binding domain
Zm00001d018930	6.08522	1.14527	0.00800712	0.0206028	7	9617295	9622711	4552	CPP-transcription factor 1	-	Lin-54 family||Tesmin/TSO1-like CXC domain||CRC domain
Zm00001d040202	4.17188	-1.97556	6.03136e-47	2.84184e-45	3	31827897	31838331	4272	-	ESCRT-III	Light regulated Lir1||Snf7 family
Zm00001d017913	2.87977	1.39309	0.000301395	0.00103023	5	210045106	210049644	3383	-	Pkinase	Leucine-rich repeat-containing N-terminal, plant-type||Serine/threonine-protein kinase, active site||Leucine-rich repeat domain, L domain-like||Protein kinase-like domain||Protein kinase domain||Leucine-rich repeat||Protein kinase, ATP binding site
Zm00001d048832	5.65611	-2.44031	4.87761e-22	7.88995e-21	4	6126471	6129770	3156	-	Pkinase	Leucine-rich repeat-containing N-terminal, plant-type||Serine/threonine-protein kinase, active site||Leucine-rich repeat domain, L domain-like||Protein kinase-like domain||Leucine-rich repeat, typical subtype||Leucine-rich repeat||Protein kinase domain||Serine-threonine/tyrosine-protein kinase, catalytic domain||Protein kinase, ATP binding site
Zm00001d017212	6.08522	1.08093	0.00130047	0.00396224	5	189079371	189084164	4369	-	Pkinase	Leucine-rich repeat-containing N-terminal, plant-type||Leucine-rich repeat, typical subtype||Leucine-rich repeat domain, L domain-like||Leucine-rich repeat||Protein kinase domain||Protein kinase-like domain||Protein kinase, ATP binding site
Zm00001d021836	4.81812	-1.82499	1.73916e-08	1.03781e-07	7	164171204	164172202	999	-	LRRNT_2	Leucine-rich repeat-containing N-terminal, plant-type||Leucine-rich repeat, typical subtype||Leucine-rich repeat domain, L domain-like||Leucine-rich repeat
Zm00001d033745	5.2332	-1.1156	1.6048e-15	1.73821e-14	1	272677505	272681013	2733	-	Pkinase	Leucine-rich repeat-containing N-terminal, plant-type||Leucine-rich repeat domain, L domain-like||Protein kinase domain||Protein kinase-like domain||Protein kinase, ATP binding site
Zm00001d046655	4.22782	1.08169	0.000733717	0.0023449	9	100666621	100672101	2533	-	Pkinase	Leucine-rich repeat||Protein kinase domain||Protein kinase-like domain||Leucine-rich repeat-containing N-terminal, plant-type||Leucine-rich repeat domain, L domain-like
Zm00001d013782	6.21272	-5.77326	0.000902076	0.00283177	5	20023452	20027129	3502	-	Pkinase	Leucine-rich repeat||Protein kinase domain||Protein kinase-like domain||Leucine-rich repeat, typical subtype||Leucine-rich repeat domain, L domain-like||Serine/threonine-protein kinase, active site||Leucine-rich repeat-containing N-terminal, plant-type
Zm00001d022201	4.70699	-1.40275	1.21121e-13	1.13307e-12	7	172712659	172717330	4414	-	Pkinase	Leucine-rich repeat||Protein kinase domain||Protein kinase-like domain||Leucine-rich repeat, typical subtype||Leucine-rich repeat domain, L domain-like||Leucine-rich repeat-containing N-terminal, plant-type
Zm00001d044654	5.40908	1.15461	4.26102e-08	2.43741e-07	3	234124710	234127542	2523	-	LRRNT_2	Leucine-rich repeat||Leucine-rich repeat-containing N-terminal, plant-type||Leucine-rich repeat, typical subtype||Leucine-rich repeat domain, L domain-like
Zm00001d007485	4.19972	-1.19023	1.51034e-18	1.98808e-17	2	232774838	232777828	2991	-	LRRNT_2	Leucine-rich repeat||Leucine-rich repeat-containing N-terminal, plant-type||Leucine-rich repeat domain, L domain-like||Leucine-rich repeat, typical subtype
Zm00001d007363	4.12814	3.43962	1.54737e-243	1.58941e-240	2	229723559	229730271	1109	-	LRRNT_2	Leucine-rich repeat||Leucine-rich repeat-containing N-terminal, plant-type||Leucine-rich repeat domain, L domain-like
Zm00001d034427	6.39075	2.62473	1.46047e-222	1.28584e-219	1	292764825	292765994	1170	-	-	Leucine-rich repeat||Leucine-rich repeat domain, L domain-like||Leucine-rich repeat-containing N-terminal, plant-type
Zm00001d010304	5.40908	1.4162	8.71395e-05	0.000326945	8	108569248	108571613	2233	-	-	Leucine-rich repeat||Leucine-rich repeat domain, L domain-like||Leucine-rich repeat-containing N-terminal, plant-type
Zm00001d035133	5.18254	1.41101	8.43284e-06	3.65894e-05	6	6531539	6534487	2949	-	LRRNT_2	Leucine-rich repeat||Leucine-rich repeat domain, L domain-like||Leucine-rich repeat, typical subtype||Leucine-rich repeat-containing N-terminal, plant-type
Zm00001d033777	4.73295	-1.69132	3.48048e-25	6.68648e-24	1	273462134	273466455	4322	-	Pkinase_Tyr	Leucine-rich repeat, typical subtype||Protein kinase, ATP binding site||Protein kinase domain||Serine-threonine/tyrosine-protein kinase, catalytic domain||Leucine-rich repeat||Leucine-rich repeat domain, L domain-like||Leucine-rich repeat-containing N-terminal, plant-type||Serine/threonine-protein kinase, active site||Protein kinase-like domain
Zm00001d037114	5.34616	-2.17699	0.011257	0.0278533	6	112856874	112864407	5244	-	Pkinase	Leucine-rich repeat, typical subtype||Protein kinase, ATP binding site||Protein kinase domain||Leucine-rich repeat||Leucine-rich repeat domain, L domain-like||Leucine-rich repeat-containing N-terminal, plant-type||Serine/threonine-protein kinase, active site||Protein kinase-like domain
Zm00001d041298	5.86931	-1.20993	0.00109856	0.00339437	3	110788361	110796970	4023	-	Pkinase	Leucine-rich repeat, typical subtype||Protein kinase, ATP binding site||Leucine-rich repeat||Protein kinase domain||Leucine-rich repeat domain, L domain-like||Leucine-rich repeat-containing N-terminal, plant-type||Serine/threonine-protein kinase, active site||Protein kinase-like domain
Zm00001d004559	3.33751	1.22287	2.54036e-39	9.36377e-38	2	118056520	118081233	7648	-	LRRNT_2	Leucine-rich repeat, typical subtype||Leucine-rich repeat||Protein kinase domain||Protein kinase, ATP binding site||Serine/threonine-protein kinase, active site||Leucine-rich repeat-containing N-terminal, plant-type||Leucine-rich repeat domain, L domain-like||Protein kinase-like domain
Zm00001d005776	3.89595	-3.85527	3.38897e-12	2.81409e-11	2	187830483	187837915	7150	-	Pkinase	Leucine-rich repeat, typical subtype||Leucine-rich repeat||Protein kinase domain||Protein kinase, ATP binding site||Leucine-rich repeat-containing N-terminal, plant-type||Serine/threonine-protein kinase, active site||Leucine-rich repeat domain, L domain-like||Protein kinase-like domain
Zm00001d026063	6.33422	-2.80963	0.000176949	0.00062954	10	137333892	137337401	3510	-	Pkinase	Leucine-rich repeat, typical subtype||Leucine-rich repeat||Protein kinase domain||Leucine rich repeat 4||Leucine-rich repeat domain, L domain-like||Leucine-rich repeat-containing N-terminal, plant-type||Serine/threonine-protein kinase, active site||Protein kinase-like domain
Zm00001d033839	6.1674	2.29656	3.22319e-93	5.0163e-91	1	275426787	275431066	2885	-	Pkinase_Tyr	Leucine-rich repeat, typical subtype||Leucine-rich repeat domain, L domain-like||Protein kinase-like domain||Protein kinase domain||Leucine-rich repeat||Serine-threonine/tyrosine-protein kinase, catalytic domain
Zm00001d039600	6.69152	1.25371	3.61625e-09	2.31529e-08	3	8723887	8725695	1809	-	-	Leucine-rich repeat, typical subtype||Leucine-rich repeat domain, L domain-like||Leucine-rich repeat
Zm00001d036880	5.3842	1.27847	2.06905e-14	2.06336e-13	6	105523233	105526361	3063	EIN3-binding F-box protein1	-	Leucine-rich repeat, cysteine-containing subtype||Leucine-rich repeat domain, L domain-like||Leucine-rich repeat||F-box domain
Zm00001d023825	4.75879	1.21191	6.97308e-36	2.23131e-34	10	23585478	23590215	2857	-	-	Leucine-rich repeat, cysteine-containing subtype||Leucine-rich repeat domain, L domain-like||Leucine-rich repeat
Zm00001d027975	3.37325	-4.98097	0.0109554	0.0272008	1	18954240	18956944	2514	-	-	Leucine-rich repeat, cysteine-containing subtype||Leucine-rich repeat domain, L domain-like||F-box domain||Leucine-rich repeat
Zm00001d045205	8.4317	1.46406	5.39776e-53	3.12068e-51	9	16041474	16043191	831	F-box domain and LRR containing protein1	-	Leucine-rich repeat, cysteine-containing subtype||Leucine-rich repeat domain, L domain-like
Zm00001d050714	3.31565	-1.02107	0.0111978	0.0277165	4	117910694	117919249	4067	-	-	Leucine-rich repeat domain, L domain-like||Winged helix-turn-helix DNA-binding domain
Zm00001d041773	4.67319	1.8502	4.73059e-69	4.37757e-67	3	137017318	137022601	3687	-	Pkinase_Tyr	Leucine-rich repeat domain, L domain-like||Serine/threonine-protein kinase, active site||Protein kinase, ATP binding site||Protein kinase-like domain||Serine-threonine/tyrosine-protein kinase, catalytic domain||Protein kinase domain
Zm00001d024291	3.9163	1.03774	1.85436e-29	4.52073e-28	10	62300386	62308465	4112	-	Pkinase_Tyr	Leucine-rich repeat domain, L domain-like||Serine/threonine-protein kinase, active site||Malectin||Serine-threonine/tyrosine-protein kinase, catalytic domain||Protein kinase domain||Protein kinase-like domain
Zm00001d036972	5.40908	-1.31382	5.10591e-13	4.55262e-12	6	108025774	108029527	3654	-	Pkinase_Tyr	Leucine-rich repeat domain, L domain-like||Serine/threonine-protein kinase, active site||Leucine-rich repeat-containing N-terminal, plant-type||Protein kinase-like domain||Leucine-rich repeat, typical subtype||Leucine-rich repeat||Serine-threonine/tyrosine-protein kinase, catalytic domain||Protein kinase domain
Zm00001d046488	4.96032	2.16246	4.14535e-06	1.87465e-05	9	92065625	92071211	3493	-	-	Leucine-rich repeat domain, L domain-like||Protein kinase-like domain||Leucine-rich repeat||Protein kinase domain||Serine-threonine/tyrosine-protein kinase, catalytic domain
Zm00001d052581	3.44709	2.22348	0.0176695	0.0415067	4	193472119	193474854	2736	-	NB-ARC	Leucine-rich repeat domain, L domain-like||P-loop containing nucleoside triphosphate hydrolase||NB-ARC||Winged helix-turn-helix DNA-binding domain
Zm00001d021176	5.04987	-1.494	1.0183e-38	3.65722e-37	7	145030207	145044894	2844	-	NB-ARC	Leucine-rich repeat domain, L domain-like||P-loop containing nucleoside triphosphate hydrolase||NB-ARC||Winged helix-turn-helix DNA-binding domain
Zm00001d010972	3.38068	-2.39867	7.04078e-06	3.08623e-05	8	135489409	135497743	3801	-	-	Leucine-rich repeat domain, L domain-like||P-loop containing nucleoside triphosphate hydrolase||NB-ARC||Winged helix-turn-helix DNA-binding domain
Zm00001d052393	4.90505	1.51805	1.47507e-13	1.372e-12	4	189029262	189037143	4251	-	NB-ARC	Leucine-rich repeat domain, L domain-like||P-loop containing nucleoside triphosphate hydrolase||NB-ARC
Zm00001d021566	5.56028	1.12942	1.77194e-10	1.28084e-09	7	156211865	156221817	8353	-	-	Leucine-rich repeat domain, L domain-like||Malectin-like carbohydrate-binding domain||Leucine-rich repeat
Zm00001d019983	3.92583	1.86359	9.64376e-27	2.03125e-25	7	81911649	81915296	3648	bri1-like receptor kinase1	Pkinase	Leucine-rich repeat domain, L domain-like||Leucine-rich repeat-containing N-terminal, plant-type||Serine/threonine-protein kinase, active site||Protein kinase, ATP binding site||Protein kinase-like domain||Protein kinase domain||Leucine-rich repeat
Zm00001d011211	4.81812	-4.14043	9.66247e-32	2.55579e-30	8	143046789	143050596	2675	-	Pkinase_Tyr	Leucine-rich repeat domain, L domain-like||Leucine-rich repeat-containing N-terminal, plant-type||Protein kinase-like domain||Protein kinase domain||Leucine-rich repeat||Serine-threonine/tyrosine-protein kinase, catalytic domain
Zm00001d036775	5.40908	-1.26599	0.0167091	0.0395606	6	100470264	100476233	3105	-	Pkinase	Leucine-rich repeat domain, L domain-like||Leucine-rich repeat-containing N-terminal, plant-type||Protein kinase-like domain||Leucine-rich repeat||Serine-threonine/tyrosine-protein kinase, catalytic domain||Protein kinase domain
Zm00001d051094	3.82555	2.07947	8.5568e-07	4.23988e-06	4	141819150	141821792	1779	-	Pkinase	Leucine-rich repeat domain, L domain-like||Leucine-rich repeat-containing N-terminal, plant-type||Protein kinase, ATP binding site||Protein kinase-like domain||Leucine-rich repeat||Protein kinase domain
Zm00001d039325	4.28135	1.99037	8.32187e-69	7.63209e-67	3	1945996	1950106	2441	-	Pkinase_Tyr	Leucine-rich repeat domain, L domain-like||Leucine-rich repeat-containing N-terminal, plant-type||Protein kinase, ATP binding site||Leucine-rich repeat||Serine-threonine/tyrosine-protein kinase, catalytic domain||Protein kinase domain||Protein kinase-like domain
Zm00001d029583	6.80381	-1.51562	1.55581e-66	1.32072e-64	1	77839833	77840687	855	-	LRRNT_2	Leucine-rich repeat domain, L domain-like||Leucine-rich repeat-containing N-terminal, plant-type
Zm00001d006755	4.9456	1.28693	8.55871e-07	4.24014e-06	2	215971156	215975172	3471	-	NB-ARC	Leucine-rich repeat domain, L domain-like||Leucine-rich repeat, typical subtype||P-loop containing nucleoside triphosphate hydrolase||Winged helix-turn-helix DNA-binding domain||NB-ARC
Zm00001d005252	4.89609	-2.18586	0.0020063	0.00588991	2	165864515	165868015	3397	-	Pkinase_Tyr	Leucine-rich repeat domain, L domain-like||Leucine-rich repeat, typical subtype||Leucine-rich repeat||Serine-threonine/tyrosine-protein kinase, catalytic domain||Protein kinase domain||Protein kinase-like domain
Zm00001d038224	3.01417	2.00733	6.9714e-123	1.80524e-120	6	151975768	151979800	2557	-	-	Leucine-rich repeat domain, L domain-like||Leucine-rich repeat, cysteine-containing subtype||F-box domain||Leucine-rich repeat
Zm00001d020171	3.26406	-2.14913	0.00108508	0.00335576	7	97213254	97221286	1513	-	-	Leucine-rich repeat domain, L domain-like||Leucine-rich repeat
Zm00001d009952	3.01417	1.17776	4.10284e-13	3.69676e-12	8	92079626	92080870	1245	-	-	Leucine-rich repeat domain, L domain-like||Leucine-rich repeat
Zm00001d010909	5.21716	5.14253	0.017504	0.0411557	8	133065083	133068403	648	-	-	Leucine-rich repeat domain, L domain-like
Zm00001d004127	3.96825	2.77829	5.02108e-06	2.24238e-05	2	84787296	84790508	3213	-	-	Leucine-rich repeat domain, L domain-like
Zm00001d002799	4.0824	1.04949	1.21343e-06	5.89498e-06	2	22972434	22973879	1315	Homeobox-transcription factor 66	Homeobox	Leucine zipper, homeobox-associated||Homeobox, conserved site||Homeobox domain||Homeobox domain-like||Helix-turn-helix motif
Zm00001d028304	3.9249	1.75113	7.9022e-13	6.9474e-12	1	29830012	29832203	1526	Homeobox-transcription factor 45	Homeobox	Leucine zipper, homeobox-associated||Homeobox domain||Homeobox, conserved site||Homeobox domain-like
Zm00001d005951	4.10247	-2.25418	0.000299694	0.00102487	2	193728105	193730506	2225	Homeobox-transcription factor 54	HALZ	Leucine zipper, homeobox-associated||Homeobox domain||Homeobox, conserved site||Helix-turn-helix motif||Homeobox domain-like
Zm00001d019413	5.59145	1.56559	6.89854e-21	1.04461e-19	7	32721365	32723419	2055	-	Pkinase	Legume lectin domain||Concanavalin A-like lectin/glucanase domain||Serine/threonine-protein kinase, active site||Protein kinase, ATP binding site||Protein kinase-like domain||Protein kinase domain
Zm00001d019334	4.64191	-4.5913	2.39167e-12	2.01364e-11	7	28397796	28399421	1626	-	Pkinase	Legume lectin domain||Concanavalin A-like lectin/glucanase domain||Serine/threonine-protein kinase, active site||Protein kinase, ATP binding site||Protein kinase domain||Protein kinase-like domain
Zm00001d039880	4.76443	1.92067	4.9569e-79	5.80787e-77	3	17453267	17454450	1105	-	-	Lecithin:cholesterol/phospholipid:diacylglycerol acyltransferase||Alpha/Beta hydrolase fold
Zm00001d018011	4.82936	1.12083	1.58399e-22	2.62282e-21	5	211975629	211984184	2463	-	-	Lecithin:cholesterol/phospholipid:diacylglycerol acyltransferase||Alpha/Beta hydrolase fold
Zm00001d029506	9.44465	-2.52928	4.04374e-28	9.11543e-27	1	73706673	73707614	942	LBD-transcription factor 5	-	Lateral organ boundaries, LOB
Zm00001d047752	3.76837	-3.47097	1.38875e-84	1.7831e-82	9	140901122	140902338	1072	LBD-transcription factor 41	-	Lateral organ boundaries, LOB
Zm00001d028721	3.84911	-1.71798	2.97642e-69	2.77095e-67	1	44340623	44341737	1008	LBD-transcription factor 4	-	Lateral organ boundaries, LOB
Zm00001d010751	4.12414	-1.13315	9.51069e-14	8.97067e-13	8	126849996	126850937	942	LBD-transcription factor 38	-	Lateral organ boundaries, LOB
Zm00001d052317	3.80093	2.70884	1.10313e-63	8.69383e-62	4	186984558	187006976	4921	LBD-transcription factor 25	-	Lateral organ boundaries, LOB
Zm00001d033347	5.54675	-1.88087	0.000109397	0.000404447	1	259828724	259831189	1719	LBD-transcription factor 11	-	Lateral organ boundaries, LOB
Zm00001d040292	4.75879	1.04906	1.19808e-19	1.68042e-18	3	36020981	36021268	288	-	-	Late embryogenesis abundant protein, LEA5-type
Zm00001d011217	5.03525	-1.54206	9.41378e-13	8.22472e-12	8	143248933	143249868	936	-	-	Late embryogenesis abundant protein, LEA-14||Immunoglobulin-like fold
Zm00001d043155	3.63293	-2.43012	5.59898e-05	0.000216233	3	190313504	190317464	3086	-	-	Las1-like
Zm00001d002971	3.59971	-1.79218	1.14573e-15	1.25242e-14	2	28374464	28376302	1217	GRMZM2G021694	-	Large ribosomal RNA subunit accumulation protein YceD
Zm00001d031899	5.03525	-1.24453	3.22009e-46	1.48544e-44	1	205992135	205996030	1818	malate dehydrogenase6	-	Lactate/malate dehydrogenase, C-terminal||Lactate/malate dehydrogenase, N-terminal||Malate dehydrogenase, type 2||NAD(P)-binding domain||Malate dehydrogenase, active site||Malate dehydrogenase, NADP-dependent, plants||Lactate dehydrogenase/glycoside hydrolase, family 4, C-terminal
Zm00001d022229	4.01889	-1.49531	0.0149494	0.0358915	7	173196557	173197711	1155	-	-	Lactate dehydrogenase/glycoside hydrolase, family 4, C-terminal||Malate dehydrogenase, type 1||NAD(P)-binding domain||L-lactate/malate dehydrogenase||Lactate/malate dehydrogenase, C-terminal||Lactate/malate dehydrogenase, N-terminal
Zm00001d040248	3.72763	5.32555	1.85996e-115	4.21432e-113	3	33740978	33743632	2141	-	-	Laccase, second cupredoxin domain||Cupredoxin||Multicopper oxidase, copper-binding site||Laccase, first cupredoxin domain||Multicopper oxidase, type 1||Multicopper oxidases, conserved site||Multicopper oxidase, type 3||Multicopper oxidase, type 2
Zm00001d004890	4.82936	-1.39948	0.0127953	0.0312801	2	147021230	147025006	1149	-	zf-MYND	KOW||Programmed cell death protein 2, C-terminal||Zinc finger, MYND-type||CCR4-NOT transcription complex subunit 1, CAF1-binding domain
Zm00001d021843	7.53542	2.34454	1.43835e-12	1.23737e-11	7	164343316	164343884	442	-	-	Knottin, scorpion toxin-like
Zm00001d010525	5.04987	-1.5608	4.80192e-05	0.000187353	8	119256795	119260935	2903	-	Kinesin	Kinesin motor domain||RuvA domain 2-like||Kinesin motor domain, conserved site||P-loop containing nucleoside triphosphate hydrolase
Zm00001d045554	4.18249	1.83552	0.0031766	0.00894517	9	26632900	26639701	5676	kinesin-related protein2	Kinesin	Kinesin motor domain||P-loop containing nucleoside triphosphate hydrolase||NPK1-activating kinesin-like protein, C-terminal
Zm00001d009233	5.40908	-1.06964	2.18177e-16	2.50489e-15	8	45613010	45639922	4957	-	Kinesin	Kinesin motor domain||P-loop containing nucleoside triphosphate hydrolase||Kinesin motor domain, conserved site
Zm00001d002937	5.67537	-2.09463	1.29435e-19	1.8105e-18	2	27420578	27426388	5355	-	p450	Kinesin motor domain||Cytochrome P450, E-class, group IV||Cytochrome P450, E-class, group I||P-loop containing nucleoside triphosphate hydrolase||Cytochrome P450
Zm00001d010811	3.48523	-1.0833	2.6103e-14	2.57643e-13	8	128600595	128623332	3965	-	Pkinase	Kinase associated domain 1 (KA1)||Serine/threonine-protein kinase, active site||Protein kinase-like domain||KA1 domain/Ssp2, C-terminal||Serine/threonine-protein kinase pim-1/2/3||Ubiquitin-associated domain||Protein kinase, ATP binding site||Protein kinase domain
Zm00001d037518	4.26221	-1.22706	2.37723e-07	1.25629e-06	6	127912199	127934838	4405	-	Kelch_1	Kelch-type beta propeller||Kelch repeat type 1||Development/cell death domain||Galactose oxidase, beta-propeller
Zm00001d027856	4.12414	1.20245	3.00969e-29	7.26261e-28	1	15401478	15402767	1290	-	Kelch_1	Kelch-type beta propeller||Kelch repeat type 1
Zm00001d014755	5.77367	1.3325	3.239e-30	8.10802e-29	5	61632714	61633960	1200	-	-	Kelch-type beta propeller
Zm00001d009123	4.29277	1.57797	0.0181701	0.042595	8	37790210	37794148	2205	-	-	Kelch repeat type 1||Kelch-type beta propeller||Galactose oxidase, beta-propeller
Zm00001d048898	4.12814	1.59503	3.33977e-28	7.55616e-27	4	7335645	7336952	1308	-	Kelch_1	Kelch repeat type 1||Kelch-type beta propeller
Zm00001d005205	3.82946	-1.17959	7.85775e-10	5.36412e-09	2	163509070	163514363	1549	-	KH_1	K Homology domain||K Homology domain, type 1||KH domain containing protein, SPIN1||STAR protein, homodimerisation region
Zm00001d053682	4.35456	1.94828	3.15303e-29	7.59662e-28	4	238942996	238945802	1457	C3H-transcription factor 338	KH_1	K Homology domain, type 1||K Homology domain||Zinc finger, CCCH-type
Zm00001d012517	3.68979	-2.39003	9.67315e-05	0.000360651	8	175969428	175975434	1477	-	-	K Homology domain, type 1||K Homology domain||STAR protein, homodimerisation region
Zm00001d047491	5.01413	-1.14401	9.43237e-12	7.59662e-11	9	132259431	132268397	7051	JUMONJI-transcription factor 3	JmjC	JmjC domain||Zinc-finger domain of monoamine-oxidase A repressor R1||WRC domain
Zm00001d020367	5.01413	1.1023	6.573e-11	4.93656e-10	7	109762337	109767776	4172	JUMONJI-transcription factor 5	JmjC	JmjC domain||Zinc-finger domain of monoamine-oxidase A repressor R1
Zm00001d022069	4.24208	3.44237	3.18814e-16	3.60655e-15	7	169295747	169298138	1614	-	-	Jas TPL-binding domain||Putative nuclear localisation signal||Ethylene-responsive binding factor-associated repression||Ninja family
Zm00001d024210	3.37325	-1.97097	4.61127e-08	2.63044e-07	10	56611720	56614911	2025	terpene synthase11	-	Isoprenoid synthase domain||Terpenoid cyclases/protein prenyltransferase alpha-alpha toroid||Terpene synthase, N-terminal domain||Terpene synthase, metal-binding domain
Zm00001d004279	4.04694	2.4435	4.67749e-07	2.39311e-06	2	99777895	99783642	1499	-	-	Isoprenoid synthase domain||Terpenoid cyclases/protein prenyltransferase alpha-alpha toroid||Terpene synthase, N-terminal domain||Terpene synthase, metal-binding domain
Zm00001d021929	5.40908	1.8518	3.50597e-104	6.58758e-102	7	166016446	166018185	1477	geranylgeranyl pyrophosphate synthase2	-	Isoprenoid synthase domain||Polyprenyl synthetase, conserved site||Polyprenyl synthetase
Zm00001d010274	3.99622	1.15646	9.86002e-48	4.79238e-46	8	106962806	106966802	1421	isopentenyl pyrophosphate isomerase2	NUDIX	Isopentenyl-diphosphate delta-isomerase, type 1||NUDIX hydrolase domain-like||NUDIX hydrolase domain
Zm00001d053144	4.73295	-4.24919	0.000111718	0.000412285	4	216038534	216040340	1727	-	-	Isopenicillin N synthase-like||Oxoglutarate/iron-dependent dioxygenase
Zm00001d030548	5.02361	1.12853	1.1722e-46	5.46467e-45	1	143163535	143165480	1377	-	2OG-FeII_Oxy	Isopenicillin N synthase-like||Non-haem dioxygenase N-terminal domain||Oxoglutarate/iron-dependent dioxygenase
Zm00001d011208	3.21957	-2.41185	9.21161e-13	8.05721e-12	8	142999025	143000704	1559	-	2OG-FeII_Oxy	Isopenicillin N synthase-like||Non-haem dioxygenase N-terminal domain||Oxoglutarate/iron-dependent dioxygenase
Zm00001d003311	3.66972	4.76328	1.63543e-187	8.99927e-185	2	39752127	39753847	1506	-	2OG-FeII_Oxy	Isopenicillin N synthase-like||Non-haem dioxygenase N-terminal domain||Oxoglutarate/iron-dependent dioxygenase
Zm00001d001927	4.27218	-3.58986	7.08447e-10	4.86209e-09	2	3061215	3062758	1366	-	2OG-FeII_Oxy	Isopenicillin N synthase-like||Non-haem dioxygenase N-terminal domain||Oxoglutarate/iron-dependent dioxygenase
Zm00001d003083	4.31965	-1.12229	8.73233e-32	2.31772e-30	2	31519654	31526365	2937	-	-	Isocitrate/isopropylmalate dehydrogenase, conserved site||Isocitrate dehydrogenase NADP-dependent||Isopropylmalate dehydrogenase-like domain
Zm00001d021666	4.73295	2.02073	1.15034e-17	1.42532e-16	7	159493893	159495965	1849	isocitrate lyase1	-	Isocitrate lyase||Isocitrate lyase/phosphorylmutase, conserved site||Pyruvate/Phosphoenolpyruvate kinase-like domain
Zm00001d046262	5.23091	-2.76256	0.000626819	0.00202617	9	77157097	77159734	1005	-	-	Isocitrate dehydrogenase NADP-dependent||Isopropylmalate dehydrogenase-like domain||Sugar phosphate transporter domain
Zm00001d003239	4.21695	-1.87157	6.22532e-05	0.000239045	2	37358483	37359061	579	-	-	IRX15/IRX15L/IGXM||Polysaccharide biosynthesis domain
Zm00001d039195	4.11	-1.97458	0.00865098	0.0220478	6	172325398	172327411	1743	-	Metallophos	Iron/zinc purple acid phosphatase-like C-terminal domain||Calcineurin-like phosphoesterase domain, ApaH type||Metallo-dependent phosphatase-like||Purple acid phosphatase, N-terminal||Purple acid phosphatase-like, N-terminal
Zm00001d013967	4.0853	1.04379	0.00188567	0.00557168	5	26610074	26621214	6917	-	Myosin_head	IQ motif, EF-hand binding site||Myosin head, motor domain||P-loop containing nucleoside triphosphate hydrolase
Zm00001d033280	4.29277	-2.36636	0.00232736	0.00674609	1	257335467	257337638	1893	-	IQ	IQ motif, EF-hand binding site||Domain of unknown function DUF4005
Zm00001d032932	3.80807	-2.29731	1.81954e-06	8.64729e-06	1	243649592	243651383	1495	-	IQ	IQ motif, EF-hand binding site||Domain of unknown function DUF4005
Zm00001d038838	2.86101	-1.11585	8.23247e-16	9.0666e-15	6	165588358	165592492	2173	-	-	IQ motif, EF-hand binding site||Domain of unknown function DUF4005
Zm00001d016070	2.98355	-1.18861	2.706e-35	8.35526e-34	5	142715769	142723741	6378	phosphate regulatory homolog1	-	IQ motif, EF-hand binding site||BAG domain
Zm00001d025614	4.77966	1.55968	3.73486e-26	7.6017e-25	10	123911243	123912298	1056	-	-	IQ motif, EF-hand binding site||BAG domain
Zm00001d046778	5.50459	-5.06482	0.00524303	0.0140833	9	105591027	105593488	1920	-	-	IQ motif, EF-hand binding site
Zm00001d034366	6.26649	-2.03995	1.0461e-11	8.3925e-11	1	290941602	290947822	3631	-	-	IQ motif, EF-hand binding site
Zm00001d013112	4.12414	-1.4577	1.77919e-09	1.17249e-08	5	4870603	4876553	5515	-	-	IQ motif, EF-hand binding site
Zm00001d004916	3.35683	-1.2675	5.65556e-13	5.03107e-12	2	148560206	148564300	1862	-	-	IQ motif, EF-hand binding site
Zm00001d020568	4.26545	1.01811	3.97909e-06	1.80317e-05	7	122586114	122609281	3672	-	ANF_receptor	Ionotropic glutamate receptor||Solute-binding protein family 3/N-terminal domain of MltF||Ionotropic glutamate receptor, plant||Receptor, ligand binding region||Periplasmic binding protein-like I||Ionotropic glutamate receptor, L-glutamate and glycine-binding domain
Zm00001d020563	3.21039	2.07348	4.60339e-10	3.21444e-09	7	122392697	122398042	3003	-	ANF_receptor	Ionotropic glutamate receptor, plant||Solute-binding protein family 3/N-terminal domain of MltF||Ionotropic glutamate receptor||Periplasmic binding protein-like I||GPCR, family 3||Receptor, ligand binding region
Zm00001d035506	4.75436	-2.82023	0.00152741	0.00458923	6	29709357	29715541	2447	-	-	Interactor of constitutive active ROPs
Zm00001d010737	5.0861	-2.22189	0.000363703	0.00122634	8	126391295	126393260	1311	-	-	Interactor of constitutive active ROPs
Zm00001d030194	3.41433	1.03562	4.28516e-18	5.47913e-17	1	112579258	112586085	1642	-	-	Inositol-tetrakisphosphate 1-kinase
Zm00001d032253	4.44148	1.98202	9.7393e-91	1.42235e-88	1	219089997	219092203	1790	-	Exo_endo_phos	Inositol polyphosphate-related phosphatase||Endonuclease/exonuclease/phosphatase
Zm00001d013603	5.0861	-1.58687	0.00207839	0.0060815	5	15168335	15173013	3244	-	Exo_endo_phos	Inositol polyphosphate-related phosphatase||Endonuclease/exonuclease/phosphatase
Zm00001d031958	5.50015	1.43373	2.85251e-43	1.20082e-41	1	208010722	208014853	1814	-	-	Inosine/uridine-preferring nucleoside hydrolase||Inosine/uridine-preferring nucleoside hydrolase domain
Zm00001d035616	4.05681	1.25308	3.89398e-29	9.32348e-28	6	37235178	37239054	1856	-	Pyrophosphatase	Inorganic pyrophosphatase
Zm00001d042052	5.90255	1.09826	1.4093e-28	3.27015e-27	3	148711910	148719506	6640	-	-	Inorganic polyphosphate/ATP-NAD kinase, domain 1||NAD kinase/diacylglycerol kinase-like domain||ATP-NAD kinase, PpnK-type, all-beta||NAD kinase
Zm00001d025716	4.85201	1.62239	8.33361e-14	7.89669e-13	10	127318068	127321356	1579	-	-	ING family||Exonuclease, phage-type/RecB, C-terminal||Restriction endonuclease type II-like||Putative phage-type endonuclease||YqaJ viral recombinase
Zm00001d028522	5.67069	-1.52269	3.83795e-12	3.1775e-11	1	38045919	38047692	1644	-	-	Immunoglobulin-like fold||Late embryogenesis abundant protein, LEA-14
Zm00001d008850	5.13299	1.01626	0.000373392	0.00125653	8	22545576	22546424	849	-	-	Immunoglobulin-like fold||Late embryogenesis abundant protein, LEA-14
Zm00001d049753	4.35951	-1.52165	0.000337197	0.00114347	4	43110569	43119167	5269	sugary1	-	Immunoglobulin-like fold||Glycoside hydrolase superfamily||Immunoglobulin E-set||Glycoside hydrolase, family 13, N-terminal||Glycosyl hydrolase, family 13, catalytic domain
Zm00001d051687	4.0853	-1.4431	0.00574997	0.0153142	4	166717204	166719694	1368	-	-	Immunoglobulin E-set||Rho protein GDP-dissociation inhibitor||Rho GDP-dissociation inhibitor domain
Zm00001d004438	3.66676	1.10317	1.73206e-08	1.03377e-07	2	111723172	111775606	5857	pullulanase-type starch debranching enzyme1	-	Immunoglobulin E-set||Glycoside hydrolase superfamily||Glycoside hydrolase, family 13, N-terminal||Immunoglobulin-like fold||Alpha-1,6-glucosidases, pullulanase-type, C-terminal||Alpha-1,6-glucosidases, pullulanase-type
Zm00001d027383	3.09494	-1.25015	8.46127e-05	0.000318007	1	4110011	4114671	2886	-	-	Hydroxymethylglutaryl-coenzyme A synthase, active site||Hydroxymethylglutaryl-coenzyme A synthase C-terminal domain||Hydroxymethylglutaryl-CoA synthase, eukaryotic||Thiolase-like||Hydroxymethylglutaryl-coenzyme A synthase, N-terminal
Zm00001d017826	3.19916	-1.39791	0.000786496	0.00249777	5	207860764	207865964	2305	-	-	Hydroxymethylglutaryl-CoA reductase, N-terminal||Hydroxymethylglutaryl-CoA reductase, class I/II, conserved site||Hydroxymethylglutaryl-CoA reductase, class I/II||Hydroxymethylglutaryl-CoA reductase, class I/II, NAD/NADP-binding domain||Hydroxymethylglutaryl-CoA reductase, class I/II, catalytic domain||Hydroxymethylglutaryl-CoA reductase, class I/II, substrate-binding domain||Hydroxymethylglutary…
Zm00001d051626	3.89885	-2.04059	1.09386e-08	6.67339e-08	4	164951605	164957221	2318	-	-	Hydroxymethylglutaryl-CoA reductase, class I/II, catalytic domain||Hydroxymethylglutaryl-CoA reductase, eukaryotic/archaeal type||Hydroxymethylglutaryl-CoA reductase, class I/II, substrate-binding domain||Hydroxymethylglutaryl-CoA reductase, class I/II, conserved site||Hydroxymethylglutaryl-CoA reductase, N-terminal||Hydroxymethylglutaryl-CoA reductase, class I/II||Hydroxymethylglutaryl-CoA reduc…
Zm00001d008271	3.95968	1.0111	1.22496e-23	2.16191e-22	8	3624572	3629269	3071	-	HMGL-like	Hydroxymethylglutaryl-CoA lyase, active site||Pyruvate carboxyltransferase||Aldolase-type TIM barrel
Zm00001d043632	4.81812	-1.13841	1.6992e-38	6.05328e-37	3	205644327	205647560	1826	-	-	Hyaluronan/mRNA-binding protein||WD40/YVTN repeat-like-containing domain||Stm1-like, N-terminal
Zm00001d013111	3.51653	-1.1743	8.49319e-27	1.79259e-25	5	4796152	4799203	1541	-	DnaJ_C	HSP40/DnaJ peptide-binding||DnaJ domain, conserved site||DnaJ domain||Chaperone DnaJ||Chaperone DnaJ, C-terminal||Heat shock protein DnaJ, cysteine-rich domain
Zm00001d006563	4.05681	-1.39759	1.34277e-06	6.48755e-06	2	210989743	210992007	948	-	DnaJ_C	HSP40/DnaJ peptide-binding||Chaperone DnaJ, C-terminal||Heat shock protein DnaJ, cysteine-rich domain
Zm00001d028408	5.46996	1.73475	9.06669e-47	4.2396e-45	1	33789050	33790182	1032	heat shock protein26	-	HSP20-like chaperone||Small heat shock protein HSP20||Alpha crystallin/Hsp20 domain
Zm00001d039935	3.9249	2.50242	4.97328e-25	9.43668e-24	3	19868724	19869483	752	heat shock protein17.2	-	HSP20-like chaperone||Small heat shock protein HSP20||Alpha crystallin/Hsp20 domain
Zm00001d015777	4.72281	-1.10584	2.26591e-05	9.28633e-05	5	118463714	118464650	837	-	-	HSP20-like chaperone||Small heat shock protein HSP20||Alpha crystallin/Hsp20 domain
Zm00001d049305	4.10247	-1.07937	8.71141e-21	1.31039e-19	4	25528212	25532510	2821	-	-	HSP20-like chaperone||CS domain
Zm00001d042811	4.34891	1.03723	6.26928e-25	1.1852e-23	3	180893820	180895226	1407	-	-	Hs1pro-1, C-terminal||Nematode resistance protein-like HSPRO1, N-terminal
Zm00001d012321	4.76443	1.00446	2.36633e-18	3.07803e-17	8	172400471	172401895	1425	-	-	Hs1pro-1, C-terminal||Nematode resistance protein-like HSPRO1, N-terminal
Zm00001d032894	6.94357	-1.35993	3.66539e-37	1.23441e-35	1	241894333	241913759	3143	-	3_5_exonuc	HRDC domain||3'-5' exonuclease domain||HRDC-like||Exosome-associated factor Rrp6, N-terminal||Ribonuclease H-like domain
Zm00001d004426	4.95674	-1.1152	0.000653945	0.00210832	2	110929826	110930478	562	-	-	HotDog domain||MaoC-like domain
Zm00001d005148	4.05552	-3.41974	6.09176e-05	0.000234154	2	161094504	161096484	1651	-	-	HotDog domain||Acyl-ACP thioesterase
Zm00001d002729	4.70121	4.15747	5.15529e-10	3.59169e-09	2	20591311	20592776	908	-	-	HotDog domain
Zm00001d017751	4.07136	-1.33671	7.35218e-13	6.48418e-12	5	205889941	205895577	4750	organelle transcript processing51	-	Homing endonuclease||Homing endonuclease, LAGLIDADG||Tetratricopeptide-like helical domain||Pentatricopeptide repeat
Zm00001d041780	4.40529	-1.67316	3.13111e-06	1.43922e-05	3	137588464	137590201	1050	ZF-HD-transcription factor 21	ZF-HD_dimer	Homeodomain, ZF-HD class||Homeobox domain-like||ZF-HD homeobox protein, Cys/His-rich dimerisation domain
Zm00001d033378	3.70124	1.17361	6.79795e-47	3.19327e-45	1	261046942	261053205	6264	Homeobox-transcription factor 33	POX	Homeobox KN domain||POX domain||Homeobox domain-like||Homeobox domain
Zm00001d051573	4.17188	3.75918	0.006261	0.0165327	4	163144095	163145435	1341	ZF-HD-transcription factor 17	ZF-HD_dimer	Homeobox domain-like||ZF-HD homeobox protein, Cys/His-rich dimerisation domain||Homeodomain, ZF-HD class
Zm00001d049443	5.74593	1.56298	1.65871e-09	1.09685e-08	4	30518856	30525048	3239	outer cell layer5a	START	Homeobox domain-like||START domain||START-like domain||Homeobox domain||Homeobox, conserved site
Zm00001d023282	5.02361	3.10566	8.72516e-05	0.000327326	10	2048298	2049531	1140	MYB-transcription factor 69	Myb_DNA-binding	Homeobox domain-like||SANT/Myb domain||Myb domain
Zm00001d020408	4.90381	1.11387	1.44452e-07	7.81682e-07	7	111958019	111961171	2703	MYB-transcription factor 159	Myb_DNA-binding	Homeobox domain-like||SANT/Myb domain||Myb domain
Zm00001d019712	4.14938	1.23632	2.93464e-06	1.35396e-05	7	53178504	53179541	1038	MYB-transcription factor 153	Myb_DNA-binding	Homeobox domain-like||SANT/Myb domain||Myb domain
Zm00001d014029	4.07083	1.76339	5.46788e-41	2.14095e-39	5	29347456	29349180	1075	-	Myb_DNA-binding	Homeobox domain-like||SANT/Myb domain||Myb domain
Zm00001d009733	3.01417	-1.36802	3.06255e-06	1.41023e-05	8	78509895	78519823	7190	-	PPR	Homeobox domain-like||Pentatricopeptide repeat||Tetratricopeptide-like helical domain
Zm00001d014630	3.4727	2.97242	2.94565e-05	0.000118638	5	56629737	56631089	1032	Homeobox-transcription factor 43	Homeobox	Homeobox domain-like||Leucine zipper, homeobox-associated||Homeobox, conserved site||Homeobox domain
Zm00001d005875	4.47577	-1.31788	0.00702052	0.0183259	2	191461110	191462620	1254	Homeobox-transcription factor 59	Homeobox	Homeobox domain-like||Leucine zipper, homeobox-associated||Homeobox domain||Homeobox, conserved site
Zm00001d027991	4.63723	-1.3777	9.59264e-29	2.24447e-27	1	19584556	19586616	1669	Homeobox-transcription factor 5	Homeobox	Homeobox domain-like||Leucine zipper, homeobox-associated||Homeobox domain||Homeobox, conserved site
Zm00001d048471	3.83753	2.19667	1.5795e-11	1.24355e-10	9	156890103	156894363	1732	Homeobox-transcription factor 20	KNOX2	Homeobox domain-like||KNOX1||Homeobox KN domain||ELK domain||Homeobox domain||KNOX2
Zm00001d030532	3.73855	1.13498	0.0077475	0.0200167	1	142193026	142194949	1439	Homeobox-transcription factor 127	Homeobox	Homeobox domain-like||Homeobox, conserved site||Homeobox domain||Leucine zipper, homeobox-associated
Zm00001d027435	4.99394	-1.28663	1.19944e-40	4.66088e-39	1	5202748	5208577	2825	Homeobox-transcription factor 30	POX	Homeobox domain-like||Homeobox KN domain||POX domain||Homeobox domain
Zm00001d035907	3.70124	1.17415	0.00844935	0.0216108	6	59432425	59435437	1703	Homeobox-transcription factor 38	POX	Homeobox domain||POX domain||Homeobox KN domain||Homeobox domain-like
Zm00001d014629	5.90255	3.04025	5.90581e-08	3.3331e-07	5	56627074	56628308	986	Homeobox-transcription factor 44	Homeobox	Homeobox domain||Leucine zipper, homeobox-associated||Homeobox domain-like
Zm00001d016298	4.48363	5.14338	0.00722047	0.0187826	5	156109006	156112456	3402	Homeobox-transcription factor 2	POX	Homeobox domain||Homeobox KN domain||POX domain||Homeobox domain-like
Zm00001d029736	6.72783	-3.23694	0.0109956	0.0272831	1	84581725	84587077	2473	Homeobox-transcription factor 100	POX	Homeobox domain||Homeobox KN domain||POX domain||Homeobox domain-like
Zm00001d043076	2.95194	-1.82823	9.16768e-87	1.23363e-84	3	188444921	188448749	2141	Homeobox-transcription factor 88	Homeobox	Homeobox domain||Homeobox domain-like
Zm00001d003730	4.23504	1.1923	0.00232209	0.00673269	2	56683255	56683907	653	H3C2	Histone	Histone-fold||Histone H2A/H2B/H3||Histone H3/CENP-A
Zm00001d008669	4.72233	1.10368	2.94846e-10	2.0954e-09	8	16558205	16558516	312	H4C7	-	Histone H4, conserved site||CENP-T/Histone H4, histone fold||Histone-fold||Histone H4
Zm00001d011236	6.52146	1.01742	2.37054e-23	4.1154e-22	8	144142073	144142525	453	-	Histone	Histone H2B||Histone-fold||Histone H2A/H2B/H3
Zm00001d007567	6.53069	-1.61439	1.90621e-05	7.89832e-05	2	235018108	235019675	848	-	Histone	Histone H2A||Histone-fold||Histone H2A conserved site||Histone H2A/H2B/H3||Histone H2A, C-terminal domain
Zm00001d033822	5.21716	1.71952	0.0153962	0.0368263	1	274809375	274810292	807	-	Histone	Histone H2A||Histone H2A, C-terminal domain||Histone H2A conserved site||Histone-fold||Histone H2A/H2B/H3
Zm00001d021706	5.87832	1.11758	7.391e-12	6.00516e-11	7	160893540	160894808	788	-	Histone	Histone H2A, C-terminal domain||Histone H2A conserved site||Histone-fold||Histone H2A/H2B/H3||Histone H2A
Zm00001d041719	4.73295	-1.45008	4.4727e-38	1.55912e-36	3	134955964	134966224	3035	-	HATPase_c	Histidine kinase-like ATPase, C-terminal domain||Heat shock protein Hsp90 family||Ribosomal protein S5 domain 2-type fold||Heat shock protein Hsp90, conserved site||Heat shock protein Hsp90, N-terminal
Zm00001d045978	3.60202	-1.65944	0.00863423	0.0220142	9	51358329	51394263	6212	-	-	Histidine kinase-like ATPase, C-terminal domain
Zm00001d036704	3.61359	-2.71398	0.0087352	0.0222459	6	98143012	98153893	4144	-	HATPase_c	Histidine kinase domain||Signal transduction response regulator, receiver domain||PAS domain||Signal transduction histidine kinase-related protein, C-terminal||Histidine kinase-like ATPase, C-terminal domain||Signal transduction histidine kinase, dimerisation/phosphoacceptor domain||CheY-like superfamily
Zm00001d033551	4.39813	1.07215	1.57647e-24	2.91241e-23	1	266922337	266963190	13842	-	Acid_phosphat_A	Histidine acid phosphatase active site||ATP-grasp fold||Histidine phosphatase superfamily||Histidine phosphatase superfamily, clade-2
Zm00001d017391	4.05681	1.12302	6.27328e-06	2.76435e-05	5	194316184	194319929	2967	yabby15	YABBY	High mobility group box domain||YABBY protein
Zm00001d028216	3.25228	3.77254	7.23198e-08	4.04967e-07	1	26771165	26776231	4781	indeterminate floral apex1	YABBY	High mobility group box domain||YABBY protein
Zm00001d041277	3.52485	2.81546	8.24511e-29	1.94245e-27	3	109762671	109768864	5167	C2C2-YABBY-transcription factor 5	YABBY	High mobility group box domain||YABBY protein
Zm00001d031109	4.40874	1.03304	0.00239095	0.00691674	1	177577710	177583959	6141	C2C2-YABBY-transcription factor 11	YABBY	High mobility group box domain||YABBY protein
Zm00001d006306	6.02265	2.0685	0.0102774	0.0256801	2	204114307	204116336	1163	HMG-transcription factor 3	HMG_box	High mobility group box domain
Zm00001d051427	4.07136	-1.26244	7.81223e-28	1.73941e-26	4	158189751	158191758	1470	high mobility group protein3	HMG_box	High mobility group box domain
Zm00001d037258	3.59626	-1.38482	6.63083e-05	0.000253667	6	118389667	118393190	2528	-	-	HhH-GPD domain||DNA glycosylase||Helix-turn-helix, base-excision DNA repair, C-terminal
Zm00001d048944	4.81161	-1.3649	5.9622e-33	1.65967e-31	4	10376067	10385318	5217	-	-	HflX-type guanine nucleotide-binding (G) domain||Small GTP-binding protein domain||P-loop containing nucleoside triphosphate hydrolase||GTPase HflX, N-terminal||GTPase HflX||GTP-binding protein, middle domain||GTP binding domain
Zm00001d017422	3.57052	4.65646	7.03393e-10	4.83123e-09	5	195636860	195637865	917	Homeobox-transcription factor 41	Homeobox	Helix-turn-helix motif||Homeobox domain-like||Leucine zipper, homeobox-associated||Homeobox domain||Homeobox, conserved site
Zm00001d038855	4.80872	-1.14592	1.44098e-06	6.92835e-06	6	165902624	165906657	1906	flap endonuclease1	XPG_I	Helix-hairpin-helix motif, class 2||XPG/Rad2 endonuclease||5'-3' exonuclease, N-terminal||XPG-I domain||Flap endonuclease 1||XPG N-terminal||PIN domain-like||XPG conserved site||5'-3' exonuclease, C-terminal domain
Zm00001d011790	4.95674	-1.00917	1.18194e-05	5.03545e-05	8	161650580	161666693	1769	-	DEAD	Helicase, C-terminal||P-loop containing nucleoside triphosphate hydrolase||DEAD/DEAH box helicase domain||Helicase superfamily 1/2, ATP-binding domain||RNA helicase, DEAD-box type, Q motif
Zm00001d046097	6.08522	-2.17791	2.76094e-14	2.72164e-13	9	63160737	63180393	3033	-	DEAD	Helicase, C-terminal||P-loop containing nucleoside triphosphate hydrolase||DEAD/DEAH box helicase domain||ATP-dependent RNA helicase DEAD-box, conserved site||Helicase superfamily 1/2, ATP-binding domain||RNA helicase, DEAD-box type, Q motif
Zm00001d012922	5.08854	-1.72045	1.34078e-45	6.07592e-44	5	1978763	1993142	2680	RNA helicase3	DEAD	Helicase superfamily 1/2, ATP-binding domain||Zinc finger, CCHC-type||RNA helicase, DEAD-box type, Q motif||Helicase, C-terminal||DEAD/DEAH box helicase domain||P-loop containing nucleoside triphosphate hydrolase||GUCT
Zm00001d038113	3.53507	-2.04181	0.000935255	0.0029238	6	148382390	148390037	5055	required to maintain repression1	SNF2_N	Helicase superfamily 1/2, ATP-binding domain||SNF2-related, N-terminal domain||P-loop containing nucleoside triphosphate hydrolase||Helicase, C-terminal
Zm00001d006113	2.76953	-1.14453	1.4463e-15	1.57094e-14	2	198798411	198822169	2846	-	DEAD	Helicase superfamily 1/2, ATP-binding domain||RNA helicase, DEAD-box type, Q motif||Helicase, C-terminal||DEAD/DEAH box helicase domain||P-loop containing nucleoside triphosphate hydrolase||ATP-dependent RNA helicase DEAD-box, conserved site
Zm00001d003427	3.80865	-2.07368	4.35331e-25	8.31148e-24	2	43982572	43986370	2635	-	Helicase_C	Helicase superfamily 1/2, ATP-binding domain||P-loop containing nucleoside triphosphate hydrolase||Helicase, C-terminal||Mitochondrial degradasome RNA helicase subunit, C-terminal domain
Zm00001d024819	3.15429	-1.10325	9.0948e-12	7.33463e-11	10	89565254	89570746	5009	-	-	Helicase superfamily 1/2, ATP-binding domain, DinG/Rad3-type||Helicase-like, DEXD box c2 type||Helical and beta-bridge domain||ATP-dependent helicase, C-terminal||DEAD2||P-loop containing nucleoside triphosphate hydrolase||DNA helicase (DNA repair), Rad3 type||RAD3/XPD family
Zm00001d003945	3.99622	1.60733	0.00358313	0.00997779	2	71037398	71040700	2204	mouse DNA EBV homolog1	HMA	Heavy metal-associated domain, HMA
Zm00001d029126	4.85727	-1.38327	2.62565e-05	0.000106586	1	59132630	59134681	1850	-	HMA	Heavy metal-associated domain, HMA
Zm00001d017014	6.11621	1.80883	5.1713e-87	6.9892e-85	5	182702751	182703296	372	-	HMA	Heavy metal-associated domain, HMA
Zm00001d014128	3.40977	-1.06495	0.0188508	0.0440232	5	33413409	33415521	1713	-	HMA	Heavy metal-associated domain, HMA
Zm00001d040252	6.91005	-1.83318	0.00179543	0.0053234	3	34109530	34110479	819	-	-	Heavy metal-associated domain, HMA
Zm00001d029716	4.81812	-1.16045	4.93228e-08	2.80318e-07	1	83791692	83792855	815	-	-	Heavy metal-associated domain, HMA
Zm00001d005733	5.51633	-1.24749	2.14466e-06	1.0099e-05	2	185170256	185171065	624	-	-	Heavy metal-associated domain, HMA
Zm00001d052855	3.42902	-1.1094	3.39115e-35	1.03978e-33	4	202671658	202675792	3616	-	HATPase_c	Heat shock protein Hsp90, conserved site||Heat shock protein Hsp90, N-terminal||Ribosomal protein S5 domain 2-type fold||Histidine kinase-like ATPase, C-terminal domain||Heat shock protein Hsp90 family
Zm00001d049583	4.48363	-1.78546	8.29681e-23	1.39556e-21	4	36134527	36140205	4284	-	DnaJ_C	Heat shock protein DnaJ, cysteine-rich domain||Chaperone DnaJ, C-terminal||Chaperone DnaJ||DnaJ domain||DnaJ domain, conserved site||HSP40/DnaJ peptide-binding
Zm00001d003459	6.52813	-1.20328	1.04692e-11	8.3969e-11	2	45018395	45021399	820	-	-	Heat shock protein DnaJ, cysteine-rich domain
Zm00001d002501	4.41306	-1.14786	0.000384541	0.00129011	2	14135350	14155809	895	-	-	Heat shock protein DnaJ, cysteine-rich domain
Zm00001d009948	4.5583	-1.32967	4.07382e-44	1.76313e-42	8	91813684	91819885	5122	-	HSP70	Heat shock protein 70kD, peptide-binding domain||Heat shock protein 70 family||Heat shock protein 70kD, C-terminal domain
Zm00001d047799	3.97878	1.02421	2.38928e-18	3.10525e-17	9	142104072	142106918	2165	-	HSP70	Heat shock protein 70kD, peptide-binding domain||Heat shock protein 70 family||Heat shock protein 70, conserved site||Heat shock protein 70kD, C-terminal domain
Zm00001d009950	4.64191	-1.50596	1.48724e-47	7.20588e-46	8	91946184	91954177	7170	-	HSP70	Heat shock protein 70kD, C-terminal domain||Heat shock protein 70kD, peptide-binding domain||Heat shock protein 70 family
Zm00001d037717	5.25947	-1.46471	2.50226e-28	5.72012e-27	6	135053658	135064649	3085	-	HSP70	Heat shock protein 70kD, C-terminal domain||Heat shock protein 70 family||Heat shock protein 70kD, peptide-binding domain
Zm00001d020058	4.30886	-1.16574	1.406e-06	6.76968e-06	7	89292487	89294138	484	-	-	Heat shock protein 70 family
Zm00001d018941	4.70699	-1.73986	5.60639e-05	0.000216465	7	9991664	9995513	2344	HSF-transcription factor 4	HSF_DNA-bind	Heat shock factor (HSF)-type, DNA-binding||Winged helix-turn-helix DNA-binding domain||Heat shock transcription factor family
Zm00001d043536	5.13215	1.13469	1.34983e-11	1.42935e-10	3	203125767	203126960	1052	-	HSF_DNA-bind	Heat shock factor (HSF)-type, DNA-binding||Winged helix-turn-helix DNA-binding domain||Heat shock transcription factor family
Zm00001d046204	4.29277	1.8258	0.000490697	0.00161565	9	71750080	71751360	1164	HSF-transcription factor 12	HSF_DNA-bind	Heat shock factor (HSF)-type, DNA-binding||Heat shock transcription factor family||Winged helix-turn-helix DNA-binding domain
Zm00001d046299	3.99622	1.27439	3.02e-11	2.33e-10	9	79124493	79126324	804	-	HSF_DNA-bind	Heat shock factor (HSF)-type, DNA-binding||Heat shock transcription factor family||Winged helix-turn-helix DNA-binding domain
Zm00001d026696	3.63293	-1.05076	1.22422e-18	1.61907e-17	10	150180000	150204009	17724	-	-	HEAT repeat||Armadillo-like helical||Armadillo-type fold||Importin-beta, N-terminal domain
Zm00001d032060	3.9249	1.13029	1.38192e-25	2.72624e-24	1	211112193	211116480	2902	-	-	HD/PDEase domain||RelA/SpoT
Zm00001d010344	3.22297	-2.522	9.79139e-09	5.99964e-08	8	110668957	110670384	1428	-	-	Harbinger transposase-derived nuclease domain||Winged helix-turn-helix DNA-binding domain
Zm00001d022290	4.01889	3.4589	0.00044363	0.00147438	7	174596758	174598577	1683	-	-	Haem peroxidase||Peroxidase, active site||Haem peroxidase, plant/fungal/bacterial||Peroxidases heam-ligand binding site||Secretory peroxidase||Plant peroxidase
Zm00001d031494	6.76135	-2.73747	3.63632e-63	2.83679e-61	1	191908229	191910980	1439	-	-	Haem peroxidase||Peroxidase, active site||Haem peroxidase, plant/fungal/bacterial||Peroxidases heam-ligand binding site||Plant ascorbate peroxidase
Zm00001d053554	4.44148	-3.72316	9.23006e-29	2.16292e-27	4	233852901	233854306	1210	-	-	Haem peroxidase||Haem peroxidase, plant/fungal/bacterial||Peroxidase, active site||Peroxidases heam-ligand binding site||Secretory peroxidase||Plant peroxidase
Zm00001d037550	4.95125	2.84759	2.30866e-168	1.11158e-165	6	129101873	129103497	1375	peroxidase 5	-	Haem peroxidase, plant/fungal/bacterial||Peroxidase, active site||Haem peroxidase||Plant peroxidase||Secretory peroxidase||Peroxidases heam-ligand binding site
Zm00001d040702	3.86143	2.24324	8.17753e-15	8.40529e-14	3	59064582	59072226	1626	guaiacol peroxidase1	-	Haem peroxidase, plant/fungal/bacterial||Peroxidase, active site||Haem peroxidase||Plant peroxidase||Secretory peroxidase||Peroxidases heam-ligand binding site
Zm00001d036835	5.25762	-2.92096	0.000296676	0.00101545	6	103312927	103315228	1371	-	-	Haem peroxidase, plant/fungal/bacterial||Peroxidase, active site||Haem peroxidase||Plant peroxidase||Secretory peroxidase||Peroxidases heam-ligand binding site
Zm00001d002898	3.19916	3.04172	6.69909e-194	3.82282e-191	2	26127575	26129149	1357	-	-	Haem peroxidase, plant/fungal/bacterial||Peroxidase, active site||Haem peroxidase||Plant peroxidase||Peroxidases heam-ligand binding site||Secretory peroxidase
Zm00001d028347	4.73295	3.09951	2.78556e-10	1.98421e-09	1	31513628	31515158	1163	-	-	Haem peroxidase, plant/fungal/bacterial||Haem peroxidase||Plant peroxidase||Secretory peroxidase
Zm00001d014341	3.8838	-1.83166	3.47908e-37	1.17552e-35	5	41784280	41786309	1487	-	-	Haem peroxidase, plant/fungal/bacterial||Haem peroxidase||Plant peroxidase||Peroxidases heam-ligand binding site||Secretory peroxidase
Zm00001d035854	5.15878	5.4115	5.55037e-69	5.1208e-67	6	56296566	56304522	2203	-	An_peroxidase	Haem peroxidase, animal type||Haem peroxidase||Alpha-dioxygenase
Zm00001d046492	4.76443	1.10538	1.45753e-24	2.69591e-23	9	92290431	92299586	1380	elongated mesocotyl2	-	Haem oxygenase-like, multi-helical||Haem oxygenase-like
Zm00001d024821	4.41306	3.6579	1.63875e-59	1.15821e-57	10	89613645	89616637	2755	sucrose-phosphatase2	-	HAD-superfamily hydrolase, subfamily IIB||NTF2-like domain||HAD-like domain||Sucrose-phosphatase, C-terminal||Sucrose-phosphatase-like, N-terminal||Sucrose phosphatase, plant/cyanobacteria
Zm00001d005658	5.36596	-1.2495	0.00309695	0.00874564	2	182513911	182516018	1391	trehalose-6-phosphate phosphatase2	-	HAD-superfamily hydrolase, subfamily IIB||HAD-like domain||Trehalose-phosphatase
Zm00001d028601	6.39332	1.92397	8.7646e-114	1.92915e-111	1	40428759	40431019	1552	-	-	HAD-like domain||Pyrimidine 5-nucleotidase||HAD hydrolase, subfamily IA
Zm00001d033633	3.20581	1.00357	4.54783e-34	1.32334e-32	1	269322706	269325729	1674	-	-	HAD-like domain||HAD hydrolase, subfamily IA||Pyrimidine 5-nucleotidase
Zm00001d010008	5.11465	2.65366	0.0017054	0.005077	8	94945161	94946129	969	-	NIF	HAD-like domain||FCP1 homology domain||Dullard phosphatase domain, eukaryotic
Zm00001d010373	5.74593	-3.85689	0.00161173	0.00482409	8	111702614	111708099	989	-	-	HAD-like domain||Acid phosphatase, plant||Acid phosphatase, class B-like||Vegetative storage protein/acid phosphatase
Zm00001d017914	3.89257	-1.25486	4.29846e-17	5.12407e-16	5	210052135	210055768	1059	-	-	H/ACA ribonucleoprotein complex, subunit Nhp2, eukaryote||50S ribosomal protein L30e-like||Ribosomal protein L7Ae/L8/Nhp2 family||Ribosomal protein L7Ae/L30e/S12e/Gadd45
Zm00001d029333	3.59493	2.12008	6.15375e-33	1.7099e-31	1	66318625	66337105	5428	-	-	GWT1
Zm00001d048007	3.79867	-1.15626	1.76277e-07	9.4469e-07	9	147855948	147861093	4960	-	-	GTP-binding protein, ribosome biogenesis, YsxC||EngB-type guanine nucleotide-binding (G) domain||P-loop containing nucleoside triphosphate hydrolase||GTP binding domain
Zm00001d020256	3.63293	-1.4628	7.08993e-06	3.10512e-05	7	102404060	102407655	2460	-	-	GTP binding domain||P-loop containing nucleoside triphosphate hydrolase
Zm00001d014088	3.21039	1.38891	6.506e-27	1.37978e-25	5	31964458	31969276	3542	-	-	GTD-binding domain||Band 7 domain
Zm00001d018362	7.43749	-1.12301	4.382e-06	1.97328e-05	5	219168490	219178653	6337	-	-	GSKIP domain||Tetratricopeptide repeat||Winged helix-turn-helix DNA-binding domain||Tetratricopeptide-like helical domain||Clustered mitochondria protein, N-terminal||CLU central domain||Tetratricopeptide repeat-containing domain
Zm00001d033876	4.40529	-1.05346	3.27169e-18	4.213e-17	1	277130907	277134992	3538	GRF-transcription factor 1	-	Growth-regulating factor||WRC domain||Glutamine-Leucine-Glutamine, QLQ
Zm00001d030347	3.38068	1.17725	3.39516e-05	0.000135415	1	124329795	124347302	1518	-	ADH_N	GroES-like||NAD(P)-binding domain||Alcohol dehydrogenase, N-terminal||Alcohol dehydrogenase, zinc-type, conserved site||Alcohol dehydrogenase, C-terminal
Zm00001d029263	4.73295	-2.1307	2.08302e-07	1.10746e-06	1	64042656	64045687	886	-	-	GroES-like||GroES chaperonin family
Zm00001d035570	4.76443	-1.65817	0.00271455	0.00776757	6	34068043	34075550	5605	-	Lipase_3	GroES-like||Glycoside hydrolase 38/57, N-terminal domain||Glycoside hydrolase family 38, central domain||Fungal lipase-like domain||Chaperonin GroES, conserved site||Glycoside hydrolase families 57/38, central domain||Alpha/Beta hydrolase fold||GroES chaperonin family||Glycoside hydrolase/deacetylase, beta/alpha-barrel
Zm00001d004617	3.92381	-2.23557	0.00455792	0.0124096	2	122093799	122094176	378	-	-	GroES-like
Zm00001d032238	6.71366	-1.05284	0.0003289	0.00111755	1	218358529	218366044	6006	-	PIP5K	GroEL-like equatorial domain||GroEL-like apical domain||Phosphatidylinositol-4-phosphate 5-kinase, N-terminal domain||Chaperonin Cpn60/TCP-1 family||Phosphatidylinositol-4-phosphate 5-kinase, C-terminal||Phosphatidylinositol-4-phosphate 5-kinase, core
Zm00001d045544	6.10625	-1.70921	6.07584e-72	6.11853e-70	9	25950941	25956055	2886	-	-	GroEL-like equatorial domain||Chaperonin Cpn60||GroEL-like apical domain||Chaperonin Cpn60/TCP-1 family||Chaperonin Cpn60, conserved site
Zm00001d034919	4.05552	-1.00309	1.67579e-34	4.97969e-33	1	305598350	305602628	2146	-	-	GroEL-like apical domain||Chaperonin Cpn60/TCP-1 family||Chaperonin Cpn60, conserved site||GroEL-like equatorial domain||Chaperonin Cpn60
Zm00001d013702	3.95778	-3.67289	0.000234064	0.00081619	5	17942846	17948363	1441	-	WD40	G-protein beta WD-40 repeat||WD40/YVTN repeat-like-containing domain||WD40 repeat, conserved site||WD40-repeat-containing domain||Histone-binding protein RBBP4, N-terminal||WD40 repeat
Zm00001d014973	4.56502	-1.01017	3.91754e-05	0.000154768	5	70720012	70727303	5453	-	Glyco_transf_22	GPI mannosyltransferase
Zm00001d030212	4.01889	-2.70146	6.14495e-14	5.88247e-13	1	113399321	113402153	1641	-	-	Gnk2-homologous domain||S-locus receptor kinase, C-terminal||Serine-threonine/tyrosine-protein kinase, catalytic domain||Protein kinase-like domain||Protein kinase, ATP binding site
Zm00001d021689	6.52509	-1.19617	3.95312e-06	1.79246e-05	7	160134485	160142314	2472	-	Pkinase	Gnk2-homologous domain||Serine/threonine-protein kinase, active site||Serine-threonine/tyrosine-protein kinase, catalytic domain||Protein kinase domain||Protein kinase-like domain||Protein kinase, ATP binding site
Zm00001d013997	5.08854	-1.64953	0.0110656	0.0274348	5	27905856	27909377	2060	-	-	Gnk2-homologous domain||Protein kinase-like domain
Zm00001d028651	3.32186	1.08963	1.49029e-27	3.27789e-26	1	41801401	41802524	1008	wusl1032	-	Gnk2-homologous domain
Zm00001d013278	5.3026	-1.7641	2.68469e-16	3.05723e-15	5	7698694	7714914	9930	PHD-transcription factor 25	-	GNAT domain||Zinc finger, RING/FYVE/PHD-type||Acyl-CoA N-acyltransferase||Jas TPL-binding domain||Zinc finger, PHD-type, conserved site||Zinc finger, FYVE/PHD-type||Zinc finger, PHD-finger||Zinc finger, PHD-type
Zm00001d015976	5.10783	-2.81781	1.27964e-14	1.29626e-13	5	135877976	135880055	1316	-	Glyoxalase	Glyoxalase/Bleomycin resistance protein/Dihydroxybiphenyl dioxygenase||Glyoxalase/fosfomycin resistance/dioxygenase domain||Glyoxalase I
Zm00001d045342	3.52423	-5.10964	0.0122428	0.0300517	9	19222128	19227375	5160	-	PALP	Glyoxalase/Bleomycin resistance protein/Dihydroxybiphenyl dioxygenase
Zm00001d054066	3.53507	-2.23398	1.09843e-61	8.27582e-60	4	245798564	245800978	2051	-	-	Glycosyltransferase 61
Zm00001d040214	4.16725	-5.44693	0.00147071	0.00443618	3	32351595	32353238	1644	-	-	Glycosyltransferase 61
Zm00001d031415	4.90381	-1.66628	1.51452e-07	8.17908e-07	1	189358631	189362122	2284	-	-	Glycosyltransferase 61
Zm00001d030391	3.40368	6.46712	6.49427e-06	2.85602e-05	1	128840477	128843676	1754	-	-	Glycosyltransferase 61
Zm00001d047657	5.32224	2.65007	3.19426e-06	1.46693e-05	9	138286674	138287411	537	-	-	Glycosyltransferase 34
Zm00001d044828	3.0837	-2.93791	6.0032e-11	4.52516e-10	9	4249799	4253170	1900	-	Glyco_transf_8	Glycosyl transferase, family 8||Plant galacturonosyltransferase GAUT||Nucleotide-diphospho-sugar transferases
Zm00001d013524	6.42804	-1.15535	1.19255e-05	5.07925e-05	5	13584321	13589227	2562	-	Glyco_transf_8	Glycosyl transferase, family 8||Plant galacturonosyltransferase GAUT||Nucleotide-diphospho-sugar transferases
Zm00001d016806	3.46127	2.06861	2.87223e-69	2.68205e-67	5	176723531	176729940	1917	-	Glyco_transf_8	Glycosyl transferase, family 8||Nucleotide-diphospho-sugar transferases
Zm00001d018562	6.08522	-1.03961	3.31066e-12	2.75501e-11	5	223260098	223277123	7092	-	-	Glycosyl transferase, family 48
Zm00001d014865	3.88857	-1.85967	2.71593e-06	1.25928e-05	5	66195492	66199149	2371	-	-	Glycosyl transferase, family 48
Zm00001d015256	4.6117	-2.01247	6.20836e-15	6.44143e-14	5	81457700	81460503	1751	-	-	Glycosyl transferase, family 43||Nucleotide-diphospho-sugar transferases||Phospholipase D/Transphosphatidylase||Phospholipase D family
Zm00001d004545	4.67508	-1.80281	6.53999e-55	4.02255e-53	2	117226282	117229328	1709	-	-	Glycosyl transferase, family 43||Nucleotide-diphospho-sugar transferases
Zm00001d050885	4.63965	1.85043	4.02889e-56	2.5598e-54	4	128462507	128465617	2050	-	Galactosyl_T	Glycosyl transferase, family 31||Galectin, carbohydrate recognition domain||Concanavalin A-like lectin/glucanase domain
Zm00001d034511	5.03525	-1.40891	0.00593197	0.0157554	1	295100525	295105366	2659	-	Galactosyl_T	Glycosyl transferase, family 31||Concanavalin A-like lectin/glucanase domain||Galectin, carbohydrate recognition domain
Zm00001d007764	4.25009	-1.0094	9.2765e-21	1.39135e-19	2	239261101	239265459	2859	-	Galactosyl_T	Glycosyl transferase, family 31||Concanavalin A-like lectin/glucanase domain||Galectin, carbohydrate recognition domain
Zm00001d020537	3.15259	-1.21355	7.5256e-41	2.93546e-39	7	121388769	121395911	2061	opaque endosperm5	-	Glycosyl transferase, family 28, C-terminal||Diacylglycerol glucosyltransferase, N-terminal
Zm00001d005687	6.02265	1.85992	2.04446e-111	4.4056e-109	2	183363790	183370827	6908	trehalose-6-phosphate synthase5	-	Glycosyl transferase, family 20||Trehalose-phosphatase||HAD-superfamily hydrolase, subfamily IIB||HAD-like domain
Zm00001d009810	6.74491	-1.15608	1.53175e-06	7.34188e-06	8	82399469	82420640	2380	-	-	Glycosyl transferase, family 14||Cysteine peptidase, cysteine active site||Peptidase C1A, papain C-terminal
Zm00001d019993	4.5403	-1.0948	6.5831e-05	0.000251998	7	83431805	83433304	1500	-	Glycos_transf_1	Glycosyl transferase, family 1
Zm00001d052533	5.40908	-1.19528	1.85497e-07	9.92202e-07	4	192456676	192458255	1580	-	Glyco_transf_29	Glycosyl transferase family 29
Zm00001d024000	4.4677	2.61337	0.00794318	0.0204571	10	35675292	35679293	2995	-	Glyco_hydro_1	Glycosyl hydrolases family 1, N-terminal conserved site||Glycoside hydrolase superfamily||Glycoside hydrolase family 1, active site||Glycoside hydrolase family 1
Zm00001d028199	3.52075	-2.41219	1.65112e-135	5.24529e-133	1	26001772	26009085	6651	-	Glyco_hydro_1	Glycosyl hydrolases family 1, N-terminal conserved site||Glycoside hydrolase superfamily||Glycoside hydrolase family 1
Zm00001d048099	4.63822	2.45322	9.32783e-32	2.47151e-30	9	150152053	150157292	2237	-	Glyco_hydro_1	Glycosyl hydrolases family 1, N-terminal conserved site||Glycoside hydrolase family 1||Glycoside hydrolase superfamily
Zm00001d032204	7.1736	-1.10312	4.91489e-05	0.000191349	1	217014652	217015746	1095	-	-	Glycosyl hydrolase, five-bladed beta-propellor domain
Zm00001d030282	3.36568	-1.38473	2.13307e-21	3.33997e-20	1	118828597	118879142	6909	-	-	Glycosyl hydrolase family 38, C-terminal||Glycoside hydrolase 38/57, N-terminal domain||Glycoside hydrolase family 38, central domain||Glycoside hydrolase families 57/38, central domain||Glycoside hydrolase/deacetylase, beta/alpha-barrel||Galactose mutarotase-like domain||Glycoside hydrolase family 38, N-terminal domain
Zm00001d014947	4.12414	1.14137	0.000113191	0.000417222	5	69452584	69455758	2484	invertase2	-	Glycosyl hydrolase family 32, C-terminal||Glycosyl hydrolase family 32, N-terminal||Glycoside hydrolase, family 32||Concanavalin A-like lectin/glucanase domain||Glycoside hydrolase, family 32, active site||Beta-fructofuranosidase||Glycosyl hydrolase, five-bladed beta-propellor domain
Zm00001d051666	3.75617	4.03445	9.33256e-11	6.91305e-10	4	166118999	166121899	2103	-	-	Glycosyl hydrolase family 100||Six-hairpin glycosidase-like
Zm00001d045873	4.05681	-1.2659	1.8166e-07	9.72355e-07	9	45038209	45051640	1929	-	-	Glycoside hydrolase, family 5||Glycoside hydrolase superfamily
Zm00001d010039	4.58907	-3.93299	7.42503e-68	6.57478e-66	8	96545534	96548068	2035	-	-	Glycoside hydrolase, family 5||Actin cross-linking||Glycoside hydrolase, family 5, conserved site||Glycoside hydrolase superfamily||Fascin
Zm00001d044877	4.04334	-2.72967	2.20622e-05	9.05617e-05	9	6281845	6286526	3108	-	-	Glycoside hydrolase, family 5||Actin cross-linking||Fascin||Glycoside hydrolase, family 5, conserved site||Glycoside hydrolase superfamily
Zm00001d029654	5.72675	-1.50372	1.82022e-33	5.16008e-32	1	81612748	81617458	2561	trehalase1	-	Glycoside hydrolase, family 37, conserved site||Glycoside hydrolase, family 37||Six-hairpin glycosidase-like
Zm00001d016708	6.74491	1.10745	2.6805e-43	1.12995e-41	5	173403817	173408283	3900	cell wall invertase1	-	Glycoside hydrolase, family 32||Glycosyl hydrolase family 32, N-terminal||Glycosyl hydrolase family 32, C-terminal||Glycosyl hydrolase, five-bladed beta-propellor domain||Concanavalin A-like lectin/glucanase domain
Zm00001d002830	4.20433	2.96775	2.0084e-98	3.40048e-96	2	24145621	24150188	2437	invertase1	-	Glycoside hydrolase, family 32||Glycosyl hydrolase family 32, C-terminal||Glycosyl hydrolase family 32, N-terminal||Beta-fructofuranosidase||Glycosyl hydrolase, five-bladed beta-propellor domain||Concanavalin A-like lectin/glucanase domain
Zm00001d046772	5.13299	3.14681	6.83006e-05	0.000260513	9	105169464	105172457	2751	-	Glyco_hydro_3_C	Glycoside hydrolase, family 3, N-terminal||Immunoglobulin-like fold||Glycoside hydrolase family 3 C-terminal domain||Glycoside hydrolase superfamily||Fibronectin type III-like domain
Zm00001d034017	5.84385	2.58618	4.0436e-78	4.58102e-76	1	281247257	281250037	2340	-	Glyco_hydro_3	Glycoside hydrolase, family 3, N-terminal||Glycoside hydrolase family 3 C-terminal domain||Glycoside hydrolase superfamily
Zm00001d021197	5.25762	-1.26648	0.000107718	0.000398526	7	145649789	145651701	1806	-	Alpha_L_fucos	Glycoside hydrolase, family 29||Galactose-binding domain-like||Glycoside hydrolase superfamily
Zm00001d036366	3.70566	3.24459	0.00422888	0.0115865	6	85857785	85858714	930	GRMZM2G145518	-	Glycoside hydrolase, family 19||Lysozyme-like domain||Chitin-binding, type 1, conserved site||Glycoside hydrolase, family 19, catalytic||Chitin-binding, type 1
Zm00001d029794	5.45635	2.38637	2.40422e-10	1.72253e-09	1	87314979	87316146	944	-	-	Glycoside hydrolase, family 19, catalytic||Glycoside hydrolase, family 19||Lysozyme-like domain
Zm00001d008199	3.04958	-4.23099	7.69521e-05	0.000291062	8	972253	973110	858	-	-	Glycoside hydrolase, family 19, catalytic||Glycoside hydrolase, family 19||Lysozyme-like domain
Zm00001d052651	4.49063	4.17406	8.96521e-12	7.2415e-11	4	195816208	195818206	1340	-	-	Glycoside hydrolase, family 16, active site||Xyloglucan endo-transglycosylase, C-terminal||Xyloglucan endotransglucosylase/hydrolase||Glycoside hydrolase family 16||Concanavalin A-like lectin/glucanase domain
Zm00001d009309	4.05552	-1.16164	8.6756e-13	7.60349e-12	8	53994255	53995138	834	-	-	Glycoside hydrolase, family 16, active site||Xyloglucan endotransglucosylase/hydrolase||Xyloglucan endo-transglycosylase, C-terminal||Glycoside hydrolase family 16||Concanavalin A-like lectin/glucanase domain
Zm00001d014617	4.73295	1.59399	0.00426442	0.0116755	5	55870950	55872441	1390	-	-	Glycoside hydrolase, family 16, active site||Xyloglucan endotransglucosylase/hydrolase||Xyloglucan endo-transglycosylase, C-terminal||Concanavalin A-like lectin/glucanase domain||Glycoside hydrolase family 16
Zm00001d049359	4.8384	-2.42982	9.15824e-10	6.2161e-09	4	27806884	27811106	2173	-	Glyco_hydro_17	Glycoside hydrolase superfamily||X8 domain||Glycoside hydrolase family 17
Zm00001d041511	5.40908	2.11371	3.20329e-53	1.88377e-51	3	125028657	125033309	2914	-	-	Glycoside hydrolase superfamily||Glycoside hydrolase, family 79
Zm00001d030791	3.53507	-1.96819	0.000786833	0.00249858	1	159884602	159889326	2612	-	-	Glycoside hydrolase superfamily||Glycoside hydrolase, family 79
Zm00001d046357	3.66972	2.11639	2.50024e-41	9.94127e-40	9	83801694	83806040	3044	-	-	Glycoside hydrolase superfamily||Glycoside hydrolase, family 35||Galactose-binding domain-like||Glycoside hydrolase 35, catalytic domain||Glycoside hydrolase, family 35, conserved site
Zm00001d023715	3.38068	-1.9074	2.34717e-16	2.68778e-15	10	16694025	16711740	13242	-	-	Glycoside hydrolase superfamily||Glycoside hydrolase, family 27||Ricin B, lectin domain||Aldolase-type TIM barrel
Zm00001d018966	5.34616	1.90692	3.38422e-53	1.98637e-51	7	10934095	10935021	927	-	-	Glycoside hydrolase superfamily||Glycoside hydrolase family 18, catalytic domain
Zm00001d028103	3.95968	-2.34673	5.35515e-32	1.4337e-30	1	23014401	23018862	2127	-	-	Glycoside hydrolase superfamily||Glycoside hydrolase family 10 domain||Galactose-binding domain-like||Carbohydrate-binding, CenC-like
Zm00001d037918	7.16949	1.07542	1.78017e-38	6.3198e-37	6	141972442	141976417	2050	-	Glyco_hydro_1	Glycoside hydrolase superfamily||Glycoside hydrolase family 1||Glycosyl hydrolases family 1, N-terminal conserved site
Zm00001d019552	3.66676	1.11789	0.00778642	0.0201088	7	42052425	42055686	3003	-	-	Glycoside hydrolase superfamily||Alpha galactosidase A, C-terminal beta-sandwich domain||Aldolase-type TIM barrel||Glycoside hydrolase, family 27
Zm00001d032946	5.40908	1.53185	5.96332e-62	4.54851e-60	1	244382684	244383532	849	-	-	Glycoside hydrolase superfamily||2S globulin||Glycoside hydrolase, chitinase active site||Glycoside hydrolase family 18, catalytic domain
Zm00001d017639	3.7874	4.85197	0.000224707	0.000786053	5	202840915	202841791	877	-	-	Glycoside hydrolase superfamily||2S globulin||Glycoside hydrolase family 18, catalytic domain||Glycoside hydrolase, chitinase active site
Zm00001d029011	3.91888	-1.64884	0.000134589	0.000489654	1	54822256	54826599	2381	-	-	Glycoside hydrolase family 9||Glycosyl hydrolases family 9, Asp/Glu active sites||Six-hairpin glycosidase-like
Zm00001d013319	3.92089	-1.29095	3.84577e-30	9.58797e-29	5	8617116	8620509	2459	-	-	Glycoside hydrolase family 9, His active site||Glycoside hydrolase family 9||Six-hairpin glycosidase-like||Glycosyl hydrolases family 9, Asp/Glu active sites
Zm00001d048080	4.99394	-1.11923	6.18229e-15	6.41655e-14	9	149454969	149461485	3121	-	Glyco_hydro_31	Glycoside hydrolase family 31, N-terminal domain||Glycoside hydrolase superfamily||Glycoside hydrolase family 31||Galactose mutarotase-like domain||Glycosyl hydrolases family 31, active site||Domain of unknown function DUF5110
Zm00001d034015	4.73295	1.45748	1.31543e-50	7.02514e-49	1	281226728	281232212	4230	exoglucanase1	Glyco_hydro_3	Glycoside hydrolase family 3 C-terminal domain||Glycoside hydrolase superfamily||Glycoside hydrolase, family 3, N-terminal
Zm00001d038196	3.62384	-2.93734	4.59269e-43	1.91248e-41	6	151266841	151271722	3411	-	Glyco_hydro_20	Glycoside hydrolase family 20, catalytic domain||Glycoside hydrolase superfamily||Beta-hexosaminidase, eukaryotic type, N-terminal||Beta-hexosaminidase||Chitobiase/beta-hexosaminidase domain 2-like
Zm00001d021895	4.16725	-1.45313	1.33863e-07	7.27253e-07	7	165558401	165560667	2141	-	Glyco_hydro_20	Glycoside hydrolase family 20, catalytic domain||Glycoside hydrolase superfamily||Beta-hexosaminidase, eukaryotic type, N-terminal||Beta-hexosaminidase||Chitobiase/beta-hexosaminidase domain 2-like
Zm00001d037656	3.07125	2.73325	2.47391e-118	5.90958e-116	6	133140745	133141716	972	-	-	Glycoside hydrolase family 18, catalytic domain||Glycoside hydrolase superfamily
Zm00001d013573	4.57969	-3.10828	4.43718e-12	3.65886e-11	5	14538181	14540740	1751	-	Glyco_hydro_17	Glycoside hydrolase family 17||X8 domain||Glycoside hydrolase superfamily
Zm00001d006538	5.28634	-1.23914	5.48911e-30	1.3608e-28	2	210696604	210699346	2202	-	Glyco_hydro_17	Glycoside hydrolase family 17||X8 domain||Glycoside hydrolase superfamily
Zm00001d046134	5.19456	3.84424	9.91032e-14	9.33048e-13	9	65715514	65719719	2012	-	Glyco_hydro_17	Glycoside hydrolase family 17||Glycoside hydrolase superfamily
Zm00001d042141	4.72281	-5.30186	0.00347634	0.00971023	3	153354829	153357830	1497	-	Glyco_hydro_17	Glycoside hydrolase family 17||Glycoside hydrolase superfamily
Zm00001d038577	3.73855	1.35627	3.62499e-31	9.37903e-30	6	160386564	160392779	1643	-	Glyco_hydro_17	Glycoside hydrolase family 17||Glycoside hydrolase superfamily
Zm00001d024071	5.52597	4.35694	2.16047e-11	1.68161e-10	10	41457090	41458519	1335	-	-	Glycoside hydrolase family 16||Concanavalin A-like lectin/glucanase domain||Xyloglucan endo-transglycosylase, C-terminal||Xyloglucan endotransglucosylase/hydrolase
Zm00001d014613	3.80865	1.78331	1.75408e-06	8.34779e-06	5	55643859	55644731	873	-	-	Glycoside hydrolase family 16||Concanavalin A-like lectin/glucanase domain||Glycoside hydrolase, family 16, active site||Xyloglucan endo-transglycosylase, C-terminal||Xyloglucan endotransglucosylase/hydrolase||Beta-glucanase
Zm00001d016558	3.21039	2.51894	3.1576e-65	2.57412e-63	5	167257671	167260419	1405	-	-	Glycoside hydrolase family 10 domain||Glycoside hydrolase superfamily
Zm00001d023994	4.63965	2.61461	3.51418e-29	8.4272e-28	10	35174831	35179918	3264	beta glucosidase1	Glyco_hydro_1	Glycoside hydrolase family 1, active site||Glycoside hydrolase family 1||Glycoside hydrolase superfamily||Glycosyl hydrolases family 1, N-terminal conserved site
Zm00001d023437	3.70124	1.17046	1.09523e-14	1.11421e-13	10	5599455	5606101	4176	glycine decarboxylase1	-	Glycine cleavage system P protein||Pyridoxal phosphate-dependent transferase, major region, subdomain 1||Glycine dehydrogenase (decarboxylating)||Pyridoxal phosphate-dependent transferase, subdomain 2||Pyridoxal phosphate-dependent transferase
Zm00001d016588	4.57038	1.65342	4.19577e-26	8.5173e-25	5	168633141	168636493	2872	-	-	Glycerophosphodiester phosphodiesterase domain||PLC-like phosphodiesterase, TIM beta/alpha-barrel domain
Zm00001d051001	6.60502	-1.19018	2.55842e-18	3.31808e-17	4	136187079	136190530	1741	glyceraldehyde-3-phosphate dehydrogenase3	-	Glyceraldehyde-3-phosphate dehydrogenase, type I||NAD(P)-binding domain||Glyceraldehyde 3-phosphate dehydrogenase, active site||Glyceraldehyde 3-phosphate dehydrogenase, NAD(P) binding domain||Glyceraldehyde 3-phosphate dehydrogenase, catalytic domain||Glyceraldehyde/Erythrose phosphate dehydrogenase family
Zm00001d027488	4.46429	-1.09583	2.57635e-41	1.02307e-39	1	6407153	6409815	1903	glyceraldehyde phosphate dehydrogenase B1	-	Glyceraldehyde 3-phosphate dehydrogenase, active site||NAD(P)-binding domain||Glyceraldehyde-3-phosphate dehydrogenase, type I||Domain of unknown function CP12||Glyceraldehyde/Erythrose phosphate dehydrogenase family||Glyceraldehyde 3-phosphate dehydrogenase, catalytic domain||Glyceraldehyde 3-phosphate dehydrogenase, NAD(P) binding domain
Zm00001d005719	7.59701	-1.74753	3.79313e-11	2.90398e-10	2	184608805	184609248	444	-	-	Glutathione-dependent formaldehyde-activating enzyme/centromere protein V||Mss4-like
Zm00001d029699	7.69823	1.58223	9.19873e-88	1.26544e-85	1	83058555	83059659	986	glutathione transferase42	GST_N	Glutathione S-transferase, N-terminal||Thioredoxin-like fold||Glutathione S-transferase, C-terminal-like
Zm00001d048560	3.80807	3.13949	0.0106709	0.026563	9	158683140	158684127	919	-	GST_N	Glutathione S-transferase, N-terminal||Thioredoxin-like fold||Glutathione S-transferase, C-terminal-like
Zm00001d046352	4.65642	-1.1655	2.28539e-23	3.97652e-22	9	82889286	82893077	2262	-	GST_N	Glutathione S-transferase, N-terminal||Glutathione S-transferase, C-terminal||Thioredoxin-like fold||Glutathione S-transferase, C-terminal-like||Translation elongation factor EF1B, gamma chain, conserved
Zm00001d048558	3.96197	2.06008	0.000149526	0.000539349	9	158667068	158667751	684	glutathione transferase25	GST_N	Glutathione S-transferase, C-terminal-like||Glutathione S-transferase, N-terminal||Thioredoxin-like fold
Zm00001d043795	7.94552	1.10088	4.44111e-23	7.58187e-22	3	210370495	210371606	1036	-	-	Glutathione S-transferase, C-terminal-like||Glutathione S-transferase, N-terminal||Thioredoxin-like fold
Zm00001d029703	4.15053	3.55961	3.0237e-39	1.10791e-37	1	83192078	83193405	1228	-	-	Glutathione S-transferase, C-terminal-like||Glutathione S-transferase, N-terminal||Thioredoxin-like fold
Zm00001d020780	5.09924	1.46571	7.82992e-35	2.35165e-33	7	132447942	132449006	965	glutathione transferase23	GST_N	Glutathione S-transferase, C-terminal-like||Glutathione S-transferase, N-terminal||Glutathione S-transferase, C-terminal||Thioredoxin-like fold
Zm00001d018220	5.10783	2.06506	9.30037e-66	7.76669e-64	5	216862591	216863616	938	glutathione transferase24	GST_N	Glutathione S-transferase, C-terminal||Glutathione S-transferase, N-terminal||Thioredoxin-like fold||Glutathione S-transferase, C-terminal-like
Zm00001d040911	4.6067	-1.53334	0.00222201	0.00646749	3	78500328	78502637	931	-	-	Glutathione S-transferase (GST)||Glutathione S-transferase, N-terminal||Thioredoxin-like fold
Zm00001d002704	3.73636	1.38124	8.73858e-64	6.92235e-62	2	19808074	19812687	2361	-	GSHPx	Glutathione peroxidase active site||Glutathione peroxidase conserved site||Glutathione peroxidase||Thioredoxin-like fold
Zm00001d018827	4.73295	1.3039	1.86705e-27	4.07747e-26	7	6587108	6587917	810	-	-	Glutaredoxin||Thioredoxin-like fold
Zm00001d018058	6.76135	-1.94953	3.69081e-09	2.36106e-08	5	213446943	213448076	1134	-	-	Glutaredoxin||Thioredoxin-like fold
Zm00001d040837	3.97878	5.58155	0.00194446	0.00572835	3	69485812	69486249	438	-	-	Glutaredoxin||Glutaredoxin-like, plant II||Thioredoxin-like fold
Zm00001d045533	4.73295	-1.59675	0.000787872	0.00250111	9	25739313	25742304	1718	-	-	Glutamine-Leucine-Glutamine, QLQ||Growth-regulating factor||WRC domain
Zm00001d048050	4.34891	2.10585	1.39475e-77	1.55722e-75	9	148903155	148910943	1533	glutamine synthetase3	-	Glutamine synthetase/guanido kinase, catalytic domain||Glutamine synthetase, glycine-rich site||Glutamine synthetase, catalytic domain
Zm00001d028260	4.10247	1.29419	5.687e-59	3.95587e-57	1	28169233	28171917	1494	glutamine synthetase6	-	Glutamine synthetase, catalytic domain||Glutamine synthetase, glycine-rich site||Glutamine synthetase, N-terminal conserved site||Glutamine synthetase/guanido kinase, catalytic domain||Glutamine synthetase, beta-Grasp domain
Zm00001d044608	4.21656	2.19897	0.000991145	0.00308475	3	233328410	233331483	2258	asparagine synthetase2	-	Glutamine amidotransferase type 2 domain||Nucleophile aminohydrolases, N-terminal||Rossmann-like alpha/beta/alpha sandwich fold||Asparagine synthase||Asparagine synthase, N-terminal domain||Asparagine synthase, glutamine-hydrolyzing
Zm00001d034420	3.99622	1.35706	3.28832e-08	1.90505e-07	1	292477033	292483300	6023	glutamic dehydrogenase1	-	Glutamate dehydrogenase||Glutamate/phenylalanine/leucine/valine dehydrogenase, C-terminal||Glutamate/phenylalanine/leucine/valine dehydrogenase, dimerisation domain||NAD(P) binding domain of glutamate dehydrogenase||NAD(P)-binding domain||Leu/Phe/Val dehydrogenases active site||Glutamate/phenylalanine/leucine/valine dehydrogenase
Zm00001d050032	4.05681	-1.27865	6.90436e-07	3.4606e-06	4	61315575	61321350	2576	brittle endosperm2	-	Glucose-1-phosphate adenylyltransferase||Nucleotide-diphospho-sugar transferases||ADP-glucose pyrophosphorylase, conserved site||Nucleotidyl transferase domain||Trimeric LpxA-like
Zm00001d039131	4.31474	1.52403	2.00222e-16	2.3039e-15	6	170732907	170739381	4327	ADP glucose pyrophosphorylase2	-	Glucose-1-phosphate adenylyltransferase||Nucleotide-diphospho-sugar transferases||ADP-glucose pyrophosphorylase, conserved site||Nucleotidyl transferase domain||Trimeric LpxA-like
[truncated: 1,185 more rows]

## Sheet: Sheet2
Table S5. TRGs and IRGs
IRGs
gene_id	log2FoldChange	pvalue	padj	gene_name	gene_chr	gene_start	gene_end	gene_length	tf_family
Zm00001d047017	8.38864	0	0	bHLH-transcription factor 91	9	115421894	115424005	2112	HLH
Zm00001d031077	5.38502	0	0	-	1	176192733	176196049	2763	Na_H_Exchanger
Zm00001d043868	5.70314	0	0	-	3	212516107	212517456	1152	-
Zm00001d002897	6.16516	0	0	peroxidase14	2	26123823	26125478	1446	-
Zm00001d034940	3.2288	0	6.26407e-306	-	1	306164038	306173049	6930	ABC2_membrane
Zm00001d049437	4.62763	1.7636e-271	2.47024e-268	-	4	30244771	30245916	976	-
Zm00001d039173	3.04157	2.29581e-267	2.94772e-264	hypersensitive induced reaction3	6	171777021	171780090	2744	-
Zm00001d017095	2.93547	1.90627e-242	1.89489e-239	-	5	185262626	185263851	1039	-
Zm00001d049435	4.44359	2.26947e-220	1.9426e-217	-	4	30182890	30184040	981	-
Zm00001d036539	-3.59527	3.54447e-220	2.95197e-217	-	6	91462834	91463856	752	-
Zm00001d042260	3.73317	3.57709e-215	2.82636e-212	-	3	157879476	157881240	1446	ADH_N
Zm00001d045295	2.56627	3.79812e-213	2.92598e-210	-	9	18154086	18160890	2605	AMP-binding
Zm00001d021732	3.79783	1.64971e-207	1.18223e-204	-	7	161616775	161621032	2697	-
Zm00001d002564	4.11003	1.94347e-205	1.33085e-202	-	2	15538202	15540469	1601	2OG-FeII_Oxy
Zm00001d039542	-3.23925	1.0958e-203	7.03482e-201	-	3	7735746	7737263	1518	Lipase_3
Zm00001d045404	3.12806	4.18646e-203	2.63277e-200	-	9	20781259	20783170	1462	-
Zm00001d032468	4.15749	1.41645e-196	8.39384e-194	-	1	227650951	227651577	627	p450
Zm00001d028144	-4.23678	3.1465e-195	1.82942e-192	-	1	24012254	24014074	1728	Sugar_tr
Zm00001d033747	-3.51468	2.16094e-188	1.21072e-185	glutamine synthetase2	1	272704775	272707957	1760	-
Zm00001d008467	-3.36738	1.25989e-185	6.81113e-183	-	8	9610502	9621190	3307	Pkinase
Zm00001d049073	2.33803	3.0218e-182	1.55194e-179	-	4	14842710	14847670	2303	Aminotran_5
Zm00001d002901	2.52259	8.69233e-169	4.25165e-166	-	2	26183514	26184548	1035	-
Zm00001d013185	-2.4257	1.49384e-164	6.87056e-162	-	5	6100495	6102030	1536	p450
Zm00001d006678	2.18007	5.77456e-164	2.61681e-161	geranylgeranyl pyrophosphate synthase1	2	214097373	214099059	1450	-
Zm00001d017696	2.34377	1.7225e-161	7.69257e-159	-	5	204473993	204475006	1014	-
Zm00001d014817	3.79841	1.35214e-158	5.86849e-156	-	5	64426433	64428053	1265	Lipase_GDSL
Zm00001d049423	4.50756	1.48081e-154	6.16638e-152	-	4	29989849	29991007	987	-
novel.1069	3.19283	2.19891e-153	9.03459e-151	-	4	29876970	29878194	1078	-
Zm00001d018203	6.01232	1.3884e-149	5.34793e-147	-	5	216529933	216532619	1962	WRKY
Zm00001d049405	2.14243	1.33042e-147	4.93938e-145	autophagy8e	4	29550441	29552705	937	-
Zm00001d000298	2.49986	2.06854e-144	7.32666e-142	-	B73V4_ctg103	43852	45744	1012	LRRNT_2
Zm00001d033976	2.14492	9.46271e-140	3.20432e-137	Aux/IAA-transcription factor4	1	279923057	279925806	1485	-
Zm00001d052122	2.28159	1.14105e-138	3.7808e-136	-	4	180319582	180319872	291	-
Zm00001d043211	2.54369	1.36525e-138	4.47554e-136	-	3	191815355	191818890	2031	Peptidase_S8
Zm00001d011396	-2.16055	1.44834e-138	4.69795e-136	-	8	149473967	149475758	884	C2
novel.1735	2.95886	2.07739e-133	6.53213e-131	-	7	71650081	71656169	4285	-
Zm00001d036468	2.68287	2.46986e-133	7.68776e-131	-	6	89400862	89401506	645	-
Zm00001d048513	3.29419	4.46072e-133	1.36096e-130	-	9	157608354	157609505	596	HMA
Zm00001d008462	-3.76224	8.8853e-133	2.68432e-130	-	8	9350134	9352749	2398	Pkinase
Zm00001d022041	-2.11101	1.92122e-132	5.74782e-130	-	7	168429144	168434437	3497	Pkinase
Zm00001d049420	3.92819	2.86857e-131	8.18473e-129	-	4	29946807	29947888	913	-
Zm00001d026657	-2.81784	2.15863e-128	5.99263e-126	-	10	149524994	149525893	900	CAF1
Zm00001d041365	-4.28631	1.41648e-127	3.89722e-125	-	3	114433709	114437553	2443	-
Zm00001d048875	2.77293	7.7358e-123	1.98649e-120	-	4	6843103	6844881	1698	p450
Zm00001d024702	2.00358	1.11089e-122	2.80591e-120	orange pericarp2	10	84130306	84133108	1705	PALP
Zm00001d001960	2.77721	1.60075e-120	3.88402e-118	flavanone 3-hydroxylase1	2	3559183	3560951	1582	2OG-FeII_Oxy
novel.159	2.17117	3.84638e-116	8.84524e-114	-	1	20009061	20021125	1547	-
Zm00001d044744	-2.56952	5.97336e-116	1.36347e-113	-	9	1005313	1009149	2219	-
Zm00001d039567	2.1242	3.33969e-115	7.51186e-113	-	3	8105931	8108924	2994	LRRNT_2
Zm00001d027948	1.88467	9.5283e-112	2.06771e-109	hydroxycinnamoyltransferase2	1	18147157	18148937	1700	-
novel.799	2.79359	8.73561e-111	1.86785e-108	-	3	210677187	210679270	2084	DUF635
Zm00001d006535	-2.46449	1.58956e-110	3.35495e-108	-	2	210627213	210629965	2114	Pkinase
Zm00001d018965	3.17198	4.47674e-109	9.25844e-107	-	7	10857482	10858405	924	-
Zm00001d003429	-2.08258	8.3572e-109	1.71685e-106	glyceraldehyde-3-phosphate dehydrogenase1	2	44100341	44102181	1413	-
Zm00001d053746	-2.59079	3.71108e-108	7.57331e-106	-	4	240330758	240332367	1512	WRKY
Zm00001d021535	-2.92815	8.55768e-108	1.7349e-105	-	7	155278714	155283440	4643	Pkinase
Zm00001d033098	-2.73973	3.05976e-107	6.16251e-105	-	1	250179850	250181762	1411	-
Zm00001d021627	2.2061	1.96138e-106	3.87435e-104	-	7	158520260	158520826	567	-
novel.777	-1.969	2.90839e-106	5.7084e-104	-	3	174550325	174552976	1995	-
Zm00001d047901	4.79031	4.91832e-106	9.47237e-104	-	9	144775299	144776309	1011	-
Zm00001d022374	1.95993	6.89402e-106	1.3195e-103	-	7	176275329	176278440	2336	Peptidase_S10
Zm00001d022371	-3.07162	1.49398e-104	2.82435e-102	-	7	176262384	176263895	1221	-
Zm00001d052654	3.34525	4.53798e-103	8.37352e-101	-	4	196019083	196022515	1215	-
Zm00001d040567	1.91149	5.33623e-103	9.78786e-101	-	3	50460159	50465139	2077	Pkinase
Zm00001d001849	2.2649	7.21346e-102	1.31528e-99	-	2	1910247	1912431	2050	AMP-binding
Zm00001d022549	5.52614	5.37924e-101	9.58158e-99	-	7	179795497	179796798	1208	Pkinase_Tyr
Zm00001d040519	1.8229	2.4274e-100	4.2743e-98	-	3	47878960	47880339	1227	-
Zm00001d026632	1.75898	8.54625e-99	1.46307e-96	-	10	149192883	149193680	798	-
Zm00001d018810	-2.59153	5.99265e-98	9.98181e-96	glycolate oxidase1	7	5842587	5845546	1664	FMN_dh
Zm00001d020396	1.9392	1.31798e-97	2.18353e-95	trehalose-6-phosphate synthase13	7	111240634	111244556	3755	-
Zm00001d001896	-3.28259	1.85761e-97	3.04479e-95	-	2	2509567	2511414	1697	-
Zm00001d020652	2.07563	2.45617e-96	3.98352e-94	-	7	126624012	126624968	957	-
Zm00001d017279	1.60227	2.56555e-93	4.01307e-91	phenylalanine ammonia lyase7	5	191539072	191541219	2148	-
Zm00001d042443	2.62997	7.91156e-92	1.2069e-89	-	3	167612707	167616683	1442	zf-TAZ
Zm00001d006536	-2.72157	1.25365e-91	1.90301e-89	-	2	210665909	210668852	2326	Pkinase
Zm00001d039355	1.69358	1.61969e-91	2.43467e-89	arabidopsis trithorax homolog4	3	2451357	2465548	5205	PWWP
Zm00001d030163	-3.81742	1.91751e-91	2.86835e-89	-	1	109742559	109745194	2324	-
Zm00001d034829	2.31138	3.95428e-91	5.85824e-89	-	1	303243570	303245421	1518	-
Zm00001d011735	1.744	1.12917e-89	1.62595e-87	serine acetyltransferase1	8	160278127	160279059	933	Hexapep
Zm00001d012900	1.53041	2.31382e-88	3.27066e-86	CNR10	5	1768374	1778661	1006	-
Zm00001d042143	-1.69265	1.50391e-86	2.00619e-84	glucan endo-1,3-beta-glucosidase homolog1	3	153385868	153387244	1287	Glyco_hydro_17
Zm00001d026457	3.60199	2.68237e-85	3.51733e-83	-	10	146225848	146226322	475	-
Zm00001d004138	-2.28919	1.28206e-83	1.62579e-81	-	2	85736310	85737686	1328	HMA
Zm00001d027887	2.47194	3.51984e-81	4.28711e-79	-	1	16744340	16746866	1284	-
Zm00001d024934	-2.29428	1.13163e-80	1.37288e-78	-	10	95624162	95627278	1852	-
Zm00001d021629	-3.87458	3.20098e-79	3.80843e-77	-	7	158563700	158567974	3804	MatE
Zm00001d006069	3.50754	4.79688e-79	5.64183e-77	-	2	197412048	197413732	1365	-
Zm00001d007831	1.69092	1.27966e-78	1.48243e-76	-	2	240512790	240513335	546	-
Zm00001d025984	2.32945	3.26542e-78	3.72681e-76	glutamic dehydrogenase2	10	135302916	135307138	2310	-
novel.1615	-1.9981	3.84149e-77	4.24286e-75	-	6	69094196	69098481	2190	DEAD
Zm00001d048060	1.46659	1.26423e-76	1.37658e-74	homocysteine S-methyltransferase 1	9	149093185	149097158	1460	-
Zm00001d044075	2.83425	1.66375e-76	1.80523e-74	-	3	218393477	218393977	501	-
Zm00001d028406	-1.53579	5.09591e-75	5.47145e-73	-	1	33752854	33754497	1644	-
Zm00001d023617	3.34651	1.37324e-74	1.46424e-72	-	10	12275525	12278112	2169	-
Zm00001d017276	1.50926	2.02572e-74	2.1525e-72	-	5	191474696	191476810	2115	-
Zm00001d039283	1.82397	5.86471e-74	6.18908e-72	-	3	999935	1002234	2064	-
Zm00001d045375	3.49058	5.99381e-74	6.30373e-72	WRKY-transcription factor 39	9	20006174	20007083	789	WRKY
Zm00001d042207	1.99574	9.47728e-74	9.89975e-72	-	3	156078244	156095492	1765	-
Zm00001d031423	1.63386	1.25362e-73	1.29632e-71	-	1	189593205	189593937	733	zf-A20
Zm00001d008340	1.62021	1.38965e-73	1.43218e-71	-	8	5789122	5793195	3195	Lipase_3
Zm00001d010218	2.04397	1.07381e-72	1.09932e-70	-	8	104571958	104573658	1373	-
Zm00001d048499	2.02382	1.316e-72	1.33837e-70	-	9	157244177	157246976	1491	-
Zm00001d008273	1.41421	3.73653e-72	3.78754e-70	-	8	3682734	3687115	2773	Glyco_hydro_31
Zm00001d012211	-4.04299	5.6889e-72	5.74765e-70	-	8	170110027	170115232	3500	-
Zm00001d028949	-2.38569	8.63107e-72	8.60733e-70	calcineurin B-like-interacting protein kinase3	1	52582858	52587987	2997	Pkinase
Zm00001d033187	1.45316	1.10363e-71	1.09352e-69	-	1	253272958	253275838	1914	-
Zm00001d010726	2.18057	1.90472e-71	1.88122e-69	-	8	126043484	126043930	447	-
Zm00001d013443	1.94316	2.65184e-71	2.60244e-69	C2C2-CO-like-transcription factor 8	5	11710780	11712488	1607	CCT
Zm00001d007274	1.93193	3.22217e-71	3.1521e-69	-	2	226465984	226467105	1122	Kelch_1
Zm00001d029321	1.75394	4.03607e-71	3.9358e-69	-	1	65854876	65856973	1763	-
Zm00001d035013	7.20991	4.11609e-71	4.00118e-69	-	6	1819415	1821213	1641	p450
Zm00001d019256	1.43292	1.70574e-70	1.63237e-68	-	7	24211071	24212860	1689	UDPGT
Zm00001d032481	2.03107	5.26152e-70	5.00413e-68	-	1	228120902	228121240	339	-
Zm00001d027443	-2.33938	8.19515e-70	7.77026e-68	hydroxylase8	1	5463952	5466250	1280	-
Zm00001d008540	1.97609	1.08418e-69	1.02481e-67	-	8	12307835	12308398	564	-
Zm00001d008488	-3.55069	2.31864e-69	2.17832e-67	-	8	9999360	10008150	8470	Pkinase
Zm00001d051908	-3.39821	2.51361e-69	2.35431e-67	-	4	174319008	174320624	1252	CBS
Zm00001d012607	1.35841	5.70249e-69	5.24544e-67	-	8	177130907	177134597	1006	FMN_red
Zm00001d042536	1.36438	1.04025e-68	9.48378e-67	fructokinase1	3	171065302	171068300	1559	PfkB
Zm00001d022435	-1.61261	1.09701e-68	9.94243e-67	-	7	177665963	177669422	2055	-
Zm00001d004524	1.46469	5.73575e-68	5.1083e-66	-	2	116605194	116606084	891	-
Zm00001d033718	1.45194	2.10546e-67	1.83795e-65	-	1	272130665	272132998	1294	-
Zm00001d031047	5.45491	2.19282e-67	1.9088e-65	-	1	174833825	174835336	1027	-
Zm00001d012161	-1.76153	3.49981e-67	3.03793e-65	-	8	169183712	169186572	1419	-
Zm00001d037410	6.12702	4.99818e-67	4.31425e-65	-	6	124806566	124807970	1320	-
Zm00001d049427	3.26967	5.31045e-67	4.571e-65	-	4	30056912	30057975	889	-
Zm00001d045374	3.67817	6.38759e-67	5.48283e-65	-	9	20001795	20002697	903	-
Zm00001d017251	-3.33691	1.17164e-66	1.00012e-64	-	5	190355325	190360718	5227	-
Zm00001d017622	3.01821	1.37552e-66	1.1709e-64	-	5	201997949	201998494	546	-
Zm00001d009762	1.55884	7.30138e-66	6.16417e-64	-	8	80083617	80085673	1296	-
Zm00001d048802	2.07255	8.92732e-66	7.47542e-64	-	4	5763281	5770165	5684	-
Zm00001d048593	-2.16818	1.55946e-65	1.29528e-63	RUBISCO activase2	4	921608	923738	1758	AAA
Zm00001d030762	-2.99348	1.57131e-65	1.29953e-63	-	1	158943124	158944072	870	-
Zm00001d051934	-1.87134	1.62444e-65	1.33843e-63	-	4	174841809	174843540	1634	-
Zm00001d002035	2.83369	1.21801e-64	9.87708e-63	-	2	4821035	4823880	1607	-
novel.2226	-2.23161	1.32036e-64	1.0679e-62	-	9	60924534	60937336	705	-
Zm00001d016550	-1.93906	1.4124e-64	1.13935e-62	-	5	167011837	167016682	1332	-
Zm00001d022492	1.69537	3.48063e-64	2.78586e-62	-	7	178728981	178733982	2559	Pkinase
Zm00001d034543	-1.55517	5.7696e-64	4.58222e-62	-	1	295923427	295924026	600	-
Zm00001d018807	-4.59684	1.04066e-63	8.22256e-62	-	7	5750534	5754873	3825	Pkinase
Zm00001d036234	1.47018	3.24216e-63	2.54217e-61	-	6	78449587	78450909	1012	-
Zm00001d053195	-1.77105	3.4975e-63	2.73542e-61	AP2-EREBP-transcription factor 111	4	219203452	219206136	1235	AP2
Zm00001d013212	1.98263	1.66711e-62	1.28752e-60	-	5	6625547	6627076	1279	-
Zm00001d029546	2.82175	1.81497e-62	1.39472e-60	-	1	75696011	75696823	698	-
Zm00001d049713	2.06696	1.924e-61	1.43208e-59	-	4	41257188	41259758	2571	Pkinase
Zm00001d018712	1.66466	2.34747e-61	1.74307e-59	-	7	2990363	2991061	699	-
Zm00001d035753	-2.05184	2.35974e-61	1.74797e-59	-	6	45385591	45386616	1026	LRRNT_2
Zm00001d043954	1.52862	5.81788e-61	4.27871e-59	-	3	214757882	214765155	2885	Pkinase
Zm00001d000233	1.95941	1.0448e-60	7.64741e-59	-	B73V4_ctg98	96278	101470	2796	Na_H_Exchanger
Zm00001d014557	2.60783	1.54337e-60	1.12699e-58	-	5	53037190	53040873	2124	Pkinase
Zm00001d052137	-1.99929	3.29394e-60	2.37712e-58	-	4	180619203	180621336	1006	-
Zm00001d037019	3.03913	5.64059e-60	4.03283e-58	-	6	109329537	109330055	519	-
Zm00001d028451	2.28506	1.19073e-59	8.47397e-58	-	1	35300769	35301761	993	-
Zm00001d014090	-1.955	1.79705e-59	1.26719e-57	chaperonin 1	5	31979596	31985197	2418	-
Zm00001d036535	-1.35939	3.26759e-59	2.28324e-57	oxygen evolving complex, 33kDa subunit	6	91338946	91340275	1201	-
Zm00001d034175	-1.64718	6.15407e-59	4.27112e-57	-	1	285707107	285709046	1072	-
Zm00001d003446	2.41714	7.29859e-59	5.05407e-57	-	2	44617641	44625098	5412	-
Zm00001d004248	-2.26588	1.07925e-58	7.45675e-57	-	2	95786008	95787623	1616	UDPGT
novel.890	2.33509	1.12654e-58	7.76605e-57	-	3	171916933	171921490	2876	-
Zm00001d038993	-2.87101	1.30864e-58	9.0013e-57	-	6	168345096	168345887	672	-
Zm00001d005892	-2.36034	2.57592e-58	1.75225e-56	AP2-EREBP-transcription factor 211	2	191897839	191898630	792	AP2
Zm00001d046909	-2.26368	7.54639e-58	5.08845e-56	-	9	110047719	110058786	1944	UbiA
novel.1043	-1.58923	8.3132e-58	5.58107e-56	-	4	237948264	237955357	4938	-
Zm00001d030555	1.81667	1.18802e-57	7.95842e-56	-	1	143649093	143651483	2391	Pkinase
Zm00001d039085	1.92198	2.6904e-57	1.7906e-55	-	6	169718647	169721555	1326	-
Zm00001d053626	1.64451	5.9573e-57	3.93936e-55	-	4	237108971	237110604	1404	SPX
Zm00001d050985	1.49542	6.47827e-57	4.2691e-55	-	4	135266797	135270002	2898	-
Zm00001d017353	2.03261	7.90475e-57	5.18265e-55	-	5	193510127	193511633	1206	GRAM
novel.726	2.08717	1.09781e-56	7.15203e-55	-	3	77996100	78013603	5948	-
Zm00001d053212	1.40681	1.71806e-56	1.11457e-54	-	4	220417152	220419734	1467	-
Zm00001d007581	-1.35692	2.00834e-56	1.29471e-54	-	2	235123301	235124690	1185	-
Zm00001d053432	-1.91075	2.22582e-56	1.42893e-54	iron-sulfur protein2	4	231193933	231195575	1043	-
Zm00001d032570	2.25506	2.76262e-56	1.76986e-54	-	1	230853577	230855383	1417	-
Zm00001d027685	1.628	3.69275e-56	2.35594e-54	-	1	11144189	11145097	909	-
Zm00001d042455	1.55789	4.75153e-56	3.01272e-54	-	3	168346297	168349365	2649	-
Zm00001d013709	-1.46079	6.72859e-56	4.2488e-54	GRMZM2G023347	5	18220021	18227041	3304	-
Zm00001d018806	-3.4145	1.1175e-55	7.02771e-54	-	7	5742596	5743909	1314	TCP
novel.184	5.72113	1.5284e-55	9.57272e-54	-	1	83167392	83169965	454	-
Zm00001d049910	-1.53621	1.92328e-55	1.19488e-53	-	4	52073479	52076203	2609	MatE
Zm00001d052297	1.48398	5.55463e-55	3.42332e-53	-	4	186404242	186405579	1338	-
Zm00001d048647	-1.64752	7.81709e-55	4.79848e-53	MYB-transcription factor 4	4	2600276	2602518	1419	Myb_DNA-binding
Zm00001d042724	1.42673	8.64928e-55	5.29876e-53	TUB-transcription factor 2	3	178236350	178240117	3138	Tub
Zm00001d038612	-5.47673	1.48402e-54	8.98432e-53	-	6	160910269	160912709	1288	-
Zm00001d031257	1.3817	2.81704e-54	1.69545e-52	-	1	184106568	184107742	1074	Cu_bind_like
Zm00001d023223	-1.84029	7.73914e-54	4.6128e-52	-	10	823878	825894	1289	Ferritin
Zm00001d032152	2.24477	8.19043e-54	4.87236e-52	cinnamoyl CoA reductase1	1	214573739	214579407	1545	Epimerase
Zm00001d022403	1.48406	1.27252e-53	7.512e-52	-	7	176841474	176842085	612	-
Zm00001d044181	-1.998	3.46704e-53	2.03112e-51	-	3	221270260	221275838	5372	C4dic_mal_tran
Zm00001d005591	2.47625	3.90331e-53	2.27373e-51	-	2	180015582	180017621	2040	-
Zm00001d027542	-1.97269	4.15837e-53	2.41774e-51	glutathione transferase10	1	7885525	7886863	1044	GST_N
ZeamMr002	1.37607	4.47464e-53	2.59673e-51	-	Mt	400215	403766	3552	-
Zm00001d021835	-1.46094	7.13585e-53	4.11012e-51	-	7	164162976	164166758	2885	Pkinase
Zm00001d035652	1.32929	1.3917e-52	7.9417e-51	-	6	38761353	38763146	1794	-
Zm00001d038841	2.1637	1.70074e-52	9.63388e-51	putative aldehyde dehydrogenase MIS1	6	165629567	165639979	8912	Aldedh
novel.2116	3.39919	1.98808e-52	1.12203e-50	-	9	10633878	10635281	1404	DUF635
Zm00001d000408	2.20401	2.10353e-52	1.18502e-50	-	B73V4_ctg58	30440	33578	3029	-
Zm00001d034639	4.64379	6.19505e-52	3.44586e-50	-	1	298681229	298681681	453	-
Zm00001d014887	-1.77678	7.1878e-52	3.99085e-50	nana plant2	5	67026171	67030023	3436	FAD_binding_4
Zm00001d029250	2.16739	3.57491e-51	1.96716e-49	-	1	63811849	63813987	1780	-
Zm00001d046940	-2.01126	3.87633e-51	2.12922e-49	-	9	111957797	111959038	980	FKBP_C
Zm00001d044340	1.28765	4.19696e-51	2.29307e-49	aldehyde dehydrogenase5	3	225468766	225476879	1959	Aldedh
Zm00001d021019	1.32681	5.15207e-51	2.80002e-49	bHLH-transcription factor 136	7	140533153	140535630	1782	HLH
Zm00001d031412	-2.44956	8.58623e-51	4.64184e-49	-	1	189290752	189294828	3626	-
Zm00001d031259	1.37599	1.41625e-50	7.55049e-49	-	1	184113625	184115681	1143	-
Zm00001d037318	1.58417	1.49308e-50	7.94466e-49	-	6	120776999	120779225	2145	AMP-binding
Zm00001d006646	2.54358	1.5027e-50	7.97001e-49	-	2	213344616	213344981	366	-
novel.1941	-1.37347	1.81924e-50	9.63226e-49	-	8	69305047	69311612	6151	-
Zm00001d017991	1.36695	2.22671e-50	1.17292e-48	-	5	211551863	211552138	276	-
Zm00001d035046	1.24251	2.46778e-50	1.29769e-48	-	6	3073940	3078802	2995	-
Zm00001d044208	-2.76892	2.76306e-50	1.44802e-48	-	3	221908792	221912374	2457	DEAD
Zm00001d038824	2.56512	2.94498e-50	1.54074e-48	umc132a(chk)	6	165288575	165294725	4347	-
Zm00001d006673	1.25271	3.43549e-50	1.79431e-48	-	2	214011828	214022318	2373	-
Zm00001d020148	-2.06077	7.95278e-50	4.10494e-48	-	7	95798411	95800410	1285	Pkinase
Zm00001d023538	-1.89697	1.01986e-49	5.24657e-48	-	10	9347497	9371362	5065	AMP-binding
Zm00001d039537	1.57948	1.82257e-49	9.34485e-48	-	3	7487245	7530464	21853	DIRP
Zm00001d011835	1.20254	2.24278e-49	1.14612e-47	-	8	162305845	162312576	2699	NAD_kinase
Zm00001d018631	1.32557	3.08234e-49	1.56995e-47	-	7	1374181	1374933	753	-
Zm00001d020532	1.51988	4.25821e-49	2.16172e-47	-	7	121214033	121220498	2599	-
Zm00001d002089	-1.61276	4.3045e-49	2.18163e-47	-	2	5787176	5800531	7855	-
Zm00001d004075	1.14	5.2061e-49	2.62993e-47	-	2	80531432	80537038	2422	Metallophos
Zm00001d003524	-1.62517	5.52906e-49	2.78396e-47	-	2	46658256	46660165	1310	Aldo_ket_red
Zm00001d003309	-1.46827	7.67594e-49	3.85863e-47	-	2	39693111	39700373	5156	-
Zm00001d007753	1.66292	1.98325e-48	9.93721e-47	-	2	238893820	238895010	1191	-
Zm00001d014983	1.76591	2.425e-48	1.21113e-46	-	5	71063270	71067861	1818	Peptidase_S10
Zm00001d042215	1.32829	2.7535e-48	1.37296e-46	autophagy18b	3	156417053	156421558	1784	-
Zm00001d033385	-2.0809	2.76386e-48	1.3759e-46	-	1	261226685	261227740	1056	Glyco_transf_8
Zm00001d051901	1.27697	2.85447e-48	1.41872e-46	-	4	173983536	173988094	4040	-
Zm00001d036608	2.01538	3.70917e-48	1.83759e-46	-	6	94231654	94235649	3045	Glyco_hydro_31
Zm00001d034421	-6.9024	4.24057e-48	2.09412e-46	-	1	292486760	292492680	2690	Actin
Zm00001d033786	-2.03349	4.86049e-48	2.38877e-46	-	1	273671338	273678008	3685	HATPase_c
Zm00001d029582	1.47424	5.50978e-48	2.70357e-46	-	1	77813906	77815328	1423	-
novel.2156	5.02102	6.38352e-48	3.12235e-46	-	9	83879267	83882873	2605	-
Zm00001d039702	1.2891	8.44515e-48	4.11117e-46	-	3	12560753	12564409	1957	-
Zm00001d000307	1.99337	1.65577e-47	8.00984e-46	-	B73V4_ctg107	61610	62569	960	-
Zm00001d044202	2.71385	1.97368e-47	9.51783e-46	-	3	221800239	221803684	2571	Lipase_3
Zm00001d043238	1.15933	2.34975e-47	1.13137e-45	-	3	192749904	192751950	1841	-
Zm00001d034447	1.42205	2.40009e-47	1.1538e-45	bZIP-transcription factor 41	1	293289851	293293079	2570	bZIP_1
Zm00001d020827	-1.33773	2.45325e-47	1.17752e-45	-	7	134001581	134006410	2843	HATPase_c
Zm00001d013034	-1.91283	4.06101e-47	1.93118e-45	-	5	3494823	3496592	1013	-
Zm00001d003938	-2.28215	5.82854e-47	2.7547e-45	-	2	70460622	70462283	1387	adh_short
Zm00001d006102	1.16088	6.12875e-47	2.88332e-45	-	2	198166081	198172199	3652	-
Zm00001d010945	1.2745	7.95096e-47	3.72354e-45	-	8	134568860	134571722	2279	Pkinase_Tyr
Zm00001d005944	1.43175	1.45873e-46	6.7799e-45	-	2	193501632	193503819	1181	-
Zm00001d020764	1.45334	1.87305e-46	8.67943e-45	carbonic anhydrase5	7	131557949	131561931	1842	-
Zm00001d013306	1.48558	2.87287e-46	1.32725e-44	-	5	8172127	8172948	822	-
Zm00001d011833	-1.99316	3.55585e-46	1.63543e-44	-	8	162293750	162297261	1404	NAD_binding_1
novel.1951	1.15562	4.84689e-46	2.22588e-44	-	8	92587915	92589657	593	-
Zm00001d042686	1.20157	5.53335e-46	2.53736e-44	-	3	176925627	176927183	1557	-
Zm00001d008222	3.05767	7.96642e-46	3.63682e-44	-	8	1660931	1663039	1470	-
Zm00001d009797	2.65506	1.01081e-45	4.60088e-44	-	8	81867264	81868166	726	-
Zm00001d018200	3.01151	1.1941e-45	5.41919e-44	-	5	216447005	216447600	596	Auxin_inducible
Zm00001d022602	-1.46476	1.65571e-45	7.49202e-44	-	7	180849900	180852901	2620	-
Zm00001d031315	1.44685	2.03904e-45	9.21307e-44	-	1	185871254	185874831	1821	-
Zm00001d039258	-1.43605	2.30227e-45	1.0372e-43	TPT	3	697981	701289	1670	-
Zm00001d028752	-1.2189	2.43577e-45	1.09574e-43	-	1	45537884	45539961	1806	PP2C
[truncated: 2,282 more rows]
