# Supplementary material for: Genome-wide identification of ZmMYC2 binding sites and target genes in maize
Source: BMC Genomics. 2024 Apr 23;25:397. doi: 10.1186/s12864-024-10297-z (PMC11036654; doi:10.1186/s12864-024-10297-z)
Supplement: Supplementary file 6 — Supplementary Material 6 [file 12864_2024_10297_MOESM6_ESM.xlsx]

## Sheet: MYC2-targeted genes
Table S6. Genes only detected in DAP-Seq
ID	chr	start	end	fold_enrichment	Description
Zm00001d037280	6	119279305	119279837	4.0853	-
Zm00001d037266	6	118736800	118737054	4.33968	-
Zm00001d037223	6	116532748	116533238	4.73295	Phosphatidylinositol-4-phosphate 5-kinase, N-terminal domain||Phosphatidylinositol-4-phosphate 5-kinase, C-terminal||Phosphatidylinositol-4-phosphate 5-kinase, core
Zm00001d036893	6	105795213	105795581	5.00626	VQ
Zm00001d036880	6	105536538	105536947	5.3842	Leucine-rich repeat, cysteine-containing subtype||Leucine-rich repeat domain, L domain-like||Leucine-rich repeat||F-box domain
Zm00001d036698	6	98065584	98065906	7.16711	Pentatricopeptide repeat||Tetratricopeptide-like helical domain
Zm00001d036676	6	97377745	97378001	5.32224	B-box-type zinc finger
Zm00001d036624	6	95346094	95346365	4.35208	P-loop containing nucleoside triphosphate hydrolase||Archaeal primase DnaG/twinkle, TOPRIM domain||TOPRIM domain||DNA helicase, DnaB-like, C-terminal
Zm00001d036126	6	73723173	73723464	4.90065	Myb/SANT-like domain
Zm00001d036046	6	68386589	68386873	5.13215	Magnesium-protoporphyrin IX methyltransferase||Magnesium-protoporphyrin IX methyltransferase, C-terminal||S-adenosyl-L-methionine-dependent methyltransferase
Zm00001d036044	6	68205672	68205926	4.12814	Rad1/Rec1/Rad17
Zm00001d035913	6	59984105	59984638	4.21656	ATPase, AAA-type, conserved site||P-loop containing nucleoside triphosphate hydrolase||AAA+ ATPase domain||ATPase, AAA-type, core
Zm00001d035854	6	56304499	56304757	5.15878	Haem peroxidase, animal type||Haem peroxidase||Alpha-dioxygenase
Zm00001d035679	6	40804473	40804727	4.67508	Armadillo-like helical||Pumilio, RNA binding domain||Armadillo-type fold||Nucleic acid binding NABP||Pumilio RNA-binding repeat||Pumilio homology domain
Zm00001d035400	6	24398452	24398819	5.25762	Protein kinase-like domain||Protein kinase domain||Protein kinase, ATP binding site||Serine/threonine-protein kinase, active site||Gnk2-homologous domain
Zm00001d035395	6	24182769	24183383	7.23477	Protein of unknown function DUF1719||WW domain
Zm00001d034948	1	306488127	306488417	4.57905	TRAM/LAG1/CLN8 homology domain
Zm00001d034836	1	303453323	303453617	3.18156	CRIB domain
Zm00001d034427	1	292770245	292770623	6.39075	Leucine-rich repeat||Leucine-rich repeat domain, L domain-like||Leucine-rich repeat-containing N-terminal, plant-type
Zm00001d034096	1	283936836	283937173	5.39593	Cytochrome P450||Cytochrome P450, E-class, group I
Zm00001d034015	1	281208501	281208765	4.73295	Glycoside hydrolase family 3 C-terminal domain||Glycoside hydrolase superfamily||Glycoside hydrolase, family 3, N-terminal
Zm00001d033907	1	278214199	278214453	5.10783	Endonuclease/exonuclease/phosphatase||Inositol-tetrakisphosphate 1-kinase
Zm00001d033869	1	276808954	276809208	5.16351	Tetratricopeptide-like helical domain||Pentatricopeptide repeat
Zm00001d033539	1	266446687	266446941	5.10783	Class I glutamine amidotransferase-like||Glutamine amidotransferase
Zm00001d033528	1	265788533	265789053	4.70121	Major facilitator superfamily domain||Proton-dependent oligopeptide transporter family
Zm00001d033460	1	263307325	263307614	4.15053	Small auxin-up RNA
Zm00001d033423	1	262653260	262653609	3.6565	-
Zm00001d033414	1	262415816	262416114	3.53507	P-loop containing nucleoside triphosphate hydrolase||Small GTP-binding protein domain||Small GTPase superfamily, ARF/SAR type||Small GTPase superfamily, ARF type
Zm00001d033389	1	261379734	261380101	5.60314	VQ
Zm00001d033353	1	260073221	260073597	5.07287	DNA-binding domain||AP2/ERF domain
Zm00001d033347	1	259845372	259845856	5.54675	Lateral organ boundaries, LOB
Zm00001d033319	1	258871727	258871981	3.79491	PB1 domain||AUX/IAA protein||AUX/IAA domain
Zm00001d033297	1	258046330	258046584	3.77216	Ubiquitin interacting motif||Protein DA1-like||Zinc finger, LIM-type
Zm00001d033284	1	257479324	257479600	4.73295	WAT1-related protein||EamA domain
Zm00001d033280	1	257334737	257335079	4.29277	IQ motif, EF-hand binding site||Domain of unknown function DUF4005
Zm00001d033227	1	255210869	255211374	7.05671	-
Zm00001d033050	1	248529526	248529924	4.07083	Tify domain||CO/COL/TOC1, conserved site
Zm00001d032999	1	246420031	246420489	5.95238	Zinc finger, Dof-type
Zm00001d032946	1	244362804	244363058	5.40908	Glycoside hydrolase superfamily||2S globulin||Glycoside hydrolase, chitinase active site||Glycoside hydrolase family 18, catalytic domain
Zm00001d032900	1	242190286	242190658	6.97046	Pentatricopeptide repeat||Tetratricopeptide-like helical domain
Zm00001d032748	1	237181538	237181824	5.03525	NUCL, RNA recognition motif 1||RNA recognition motif domain
Zm00001d032707	1	235455471	235455942	4.64191	Pentatricopeptide repeat||Tetratricopeptide-like helical domain
Zm00001d032256	1	219168013	219168376	3.37361	PH domain-like||P-loop containing nucleoside triphosphate hydrolase||Dynamin-type guanine nucleotide-binding (G) domain||Pleckstrin homology domain||Dynamin, GTPase domain||Dynamin central domain||Dynamin, GTPase region, conserved site||Dynamin superfamily
Zm00001d032233	1	218138730	218139008	3.34753	Protein of unknown function DUF4228, plant
Zm00001d032158	1	214732928	214733288	4.52125	Ribonuclease H-like domain||Ribonuclease CAF1
Zm00001d032130	1	213962421	213962675	4.40247	-
Zm00001d032024	1	209722217	209722545	6.42824	Myb domain||Homeobox domain-like||SANT/Myb domain
Zm00001d032013	1	209387098	209387540	4.63723	-
Zm00001d031813	1	202632449	202632717	4.73975	Acyl transferase/acyl hydrolase/lysophospholipase||Patatin-like phospholipase domain
Zm00001d031794	1	202088866	202089190	4.27218	Alpha amylase||Glycoside hydrolase superfamily||Alpha-amylase, C-terminal beta-sheet||Glycosyl hydrolase, family 13, catalytic domain||Alpha-amylase, plant
Zm00001d031703	1	198955902	198956242	5.21716	Ribosomal protein L30, ferredoxin-like fold domain
Zm00001d031701	1	198849931	198850229	4.87488	Ribosomal protein L38e
Zm00001d031556	1	194156810	194157212	5.95238	DOMON domain
Zm00001d031128	1	178800485	178800742	3.15325	Cobalamin-independent methionine synthase||Cobalamin-independent methionine synthase MetE, C-terminal/archaeal||Cobalamin-independent methionine synthase MetE, N-terminal
Zm00001d031064	1	175377920	175378186	5.32224	PB1 domain||AUX/IAA domain||DNA-binding pseudobarrel domain||WD40/YVTN repeat-like-containing domain||B3 DNA binding domain||Auxin response factor
Zm00001d030858	1	163780618	163780884	4.52125	Zinc finger C2H2-type
Zm00001d030343	1	123665436	123665690	4.73295	FAE1/Type III polyketide synthase-like protein||Very-long-chain 3-ketoacyl-CoA synthase||Thiolase-like||3-Oxoacyl-[acyl-carrier-protein (ACP)] synthase III, C-terminal
Zm00001d030086	1	104303274	104303630	4.14938	Tetratricopeptide-like helical domain||Tetratricopeptide repeat-containing domain
Zm00001d029702	1	83165650	83166062	4.21585	Thioredoxin-like fold||Glutathione S-transferase, N-terminal
Zm00001d029657	1	81649901	81650155	4.81812	Membrane insertase YidC/Oxa1, C-terminal||Membrane insertase OXA1/ALB3/YidC
Zm00001d029584	1	77938191	77938577	6.21272	Zinc finger C2H2-type
Zm00001d029428	1	70125682	70125978	4.17885	DYW domain||Tetratricopeptide-like helical domain||Pentatricopeptide repeat
Zm00001d029383	1	68461021	68461601	5.84385	EamA domain||WAT1-related protein
Zm00001d029176	1	61016588	61016988	9.27931	Acyl-CoA dehydrogenase/oxidase, N-terminal and middle domain||Acyl-CoA dehydrogenase/oxidase, N-terminal||Acyl-CoA dehydrogenase/oxidase C-terminal
Zm00001d029143	1	60346302	60346556	3.36273	Protein kinase, ATP binding site||Protein kinase-like domain||Protein kinase domain||Serine/threonine-protein kinase, active site
Zm00001d029102	1	58070241	58070760	4.66636	Dormancy/auxin associated protein
Zm00001d028992	1	53886616	53886977	4.76679	Thioredoxin-like fold||Thioredoxin domain
Zm00001d028760	1	45764942	45765196	3.97276	-
Zm00001d028432	1	34899068	34899498	6.79064	Transcription factor CBF/NF-Y/archaeal histone domain||Histone-fold
Zm00001d028287	1	29239114	29239461	4.59559	Coiled-coil domain containing protein 109, C-terminal
Zm00001d028284	1	29171341	29171654	4.3274	Domain of unknown function DUF547||Ternary complex factor MIP1, leucine-zipper
Zm00001d028221	1	27063350	27063614	5.02361	Tetratricopeptide-like helical domain||Smr domain||Pentacotripeptide-repeat region of PRORP||Pentatricopeptide repeat
Zm00001d028064	1	21884098	21884352	4.47577	-
Zm00001d027861	1	15583288	15583556	3.26645	Pyridoxal phosphate-dependent transferase||Pyridoxal phosphate-dependent transferase, subdomain 2||Aminotransferase class-III||Pyridoxal phosphate-dependent transferase, major region, subdomain 1
Zm00001d027816	1	14368799	14369184	6.91754	Protein of unknown function DUF620
Zm00001d027810	1	14248159	14248703	5.22357	Phospholipid/glycerol acyltransferase
Zm00001d027751	1	12619372	12619677	5.05988	Domain X
Zm00001d027715	1	11973394	11973648	5.21716	Armadillo-like helical||Armadillo-type fold||P-loop containing nucleoside triphosphate hydrolase||Kinesin motor domain, conserved site||Armadillo||Armadillo repeat-containing kinesin-like protein 1/2||Kinesin motor domain
Zm00001d027593	1	8612272	8612587	3.38068	Major facilitator superfamily domain||Proton-dependent oligopeptide transporter family
Zm00001d027363	1	3775213	3775494	3.62797	Dihydrodipicolinate reductase, C-terminal||Dihydrodipicolinate reductase||Dihydrodipicolinate reductase, N-terminal||NAD(P)-binding domain
Zm00001d026295	10	143127942	143128196	4.76443	-
Zm00001d026258	10	142160783	142161037	4.3274	-
Zm00001d026134	10	139367936	139368283	4.68843	GDSL lipase/esterase||GDSL lipase/esterase-like, plant
Zm00001d025893	10	133219047	133219353	4.90707	Pyruvate/Phosphoenolpyruvate kinase-like domain
Zm00001d025818	10	130604444	130604810	4.89609	SGNH hydrolase-type esterase domain||GDSL lipase/esterase-like, plant||GDSL lipase/esterase
Zm00001d025656	10	125211588	125211890	3.84586	Pentatricopeptide repeat||Tetratricopeptide-like helical domain||DYW domain
Zm00001d025508	10	120813476	120813730	4.0907	Small heat shock protein HSP20||Alpha crystallin/Hsp20 domain||HSP20-like chaperone
Zm00001d025482	10	120124977	120125754	5.21716	Proteinase inhibitor I12, Bowman-Birk
Zm00001d025337	10	114693029	114693373	7.83776	Protein of unknown function DUF868, plant
Zm00001d025294	10	112978523	112979041	4.15053	Coilin
Zm00001d025291	10	112917552	112917840	4.12414	Coilin, N-terminal domain||Coilin
Zm00001d025236	10	110442953	110443338	4.05981	Mediator of RNA polymerase II transcription subunit 30
Zm00001d025160	10	106965342	106965671	4.35456	Ribosomal protein L29/L36
Zm00001d025016	10	99817164	99817428	5.3842	Thioredoxin-like fold
Zm00001d024867	10	91367199	91367530	3.66972	Domain of unknown function DUF4220||Protein of unknown function DUF594
Zm00001d024669	10	82927221	82927947	6.09915	Terpene synthase, metal-binding domain||Terpene synthase, N-terminal domain||Terpenoid cyclases/protein prenyltransferase alpha-alpha toroid||Isoprenoid synthase domain
Zm00001d024632	10	81337297	81337551	4.46429	Zinc finger, RING-type||Zinc finger, RING/FYVE/PHD-type
Zm00001d024546	10	77635978	77636232	3.92381	-
Zm00001d024437	10	70794982	70795236	4.49063	-
Zm00001d024314	10	63673983	63674237	4.16725	NAD(P)-binding domain||GroES-like||Alcohol dehydrogenase, N-terminal||Polyketide synthase, enoylreductase domain||Alcohol dehydrogenase, zinc-type, conserved site||Alcohol dehydrogenase, C-terminal
Zm00001d024239	10	58987262	58987569	4.56502	Ubiquitin-related domain||Autophagy protein Atg8 ubiquitin-like
Zm00001d024210	10	56600962	56601339	3.37325	Isoprenoid synthase domain||Terpenoid cyclases/protein prenyltransferase alpha-alpha toroid||Terpene synthase, N-terminal domain||Terpene synthase, metal-binding domain
Zm00001d023933	10	29906495	29906795	7.48589	Oxoglutarate/iron-dependent dioxygenase||Isopenicillin N synthase-like||Non-haem dioxygenase N-terminal domain
Zm00001d023815	10	23251987	23252413	4.21585	Fungal lipase-like domain||Alpha/Beta hydrolase fold
Zm00001d023720	10	16806477	16806731	4.05681	Ureide permease, plant||Ureide permease
Zm00001d023669	10	14591325	14591761	5.74593	NAC domain
Zm00001d023335	10	3624016	3624286	3.53903	Zinc finger, RING-type||Zinc finger, RING/FYVE/PHD-type
Zm00001d023143	10	94783583	94783892	5.40735	-
Zm00001d022659	1	5142594	5143168	5.87832	-
Zm00001d022432	7	177636720	177636974	3.29815	Protein kinase, ATP binding site||Protein kinase-like domain||Protein kinase domain||Leucine-rich repeat||Leucine-rich repeat domain, L domain-like||Leucine-rich repeat, typical subtype||Leucine-rich repeat-containing N-terminal, plant-type
Zm00001d022275	7	174209782	174210036	3.9163	Sec20||Target SNARE coiled-coil homology domain
Zm00001d022204	7	172764378	172764632	2.98355	-
Zm00001d022169	7	171669843	171670182	5.4401	DNA-directed RNA polymerase, helix hairpin domain||DNA-directed RNA polymerase, phage-type||DNA-directed RNA polymerase, N-terminal
Zm00001d022144	7	171131817	171132092	3.63293	Beta-ketoacyl synthase, C-terminal||Beta-ketoacyl synthase, active site||3-oxoacyl-[acyl-carrier-protein] synthase 2||Polyketide synthase, beta-ketoacyl synthase domain||Thiolase-like||Beta-ketoacyl synthase, N-terminal
Zm00001d021985	7	167548221	167548475	3.99622	Formin, FH2 domain
Zm00001d021949	7	166840473	166840783	4.58907	SKP1/BTB/POZ domain||NPH3 domain
Zm00001d021879	7	165308193	165308447	4.00962	Neprosin activation peptide||Neprosin
Zm00001d021781	7	162914745	162914999	3.8838	Major facilitator superfamily domain||Major facilitator, sugar transporter-like
Zm00001d021745	7	162090827	162091235	4.27218	Cyclin, C-terminal domain||Cyclin D, plant||Cyclin-like||Cyclin, N-terminal
Zm00001d021727	7	161518262	161518544	3.21039	EGF-like domain||PAN/Apple domain||Protein kinase domain||Serine-threonine/tyrosine-protein kinase, catalytic domain||S-locus glycoprotein domain||Protein kinase, ATP binding site||Serine/threonine-protein kinase, active site||Bulb-type lectin domain||S-receptor-like serine/threonine-protein kinase||Protein kinase-like domain
Zm00001d021703	7	160761883	160762269	5.13347	PsbQ-like domain||Oxygen-evolving enhancer protein 3
Zm00001d021666	7	159517380	159517647	4.73295	Isocitrate lyase||Isocitrate lyase/phosphorylmutase, conserved site||Pyruvate/Phosphoenolpyruvate kinase-like domain
Zm00001d021576	7	156584106	156584495	3.76837	UDP-glycosyltransferase family, conserved site||UDP-glucuronosyl/UDP-glucosyltransferase
Zm00001d021413	7	151527887	151528329	4.5583	Membrane transport protein
Zm00001d021288	7	147985823	147986244	4.73295	Staygreen protein
Zm00001d021026	7	140825285	140825737	10.7326	NAD-dependent epimerase/dehydratase||NAD(P)-binding domain||Nucleotide sugar epimerase
Zm00001d020969	7	138199409	138199714	4.74552	Domain of unknown function DUF547||Ternary complex factor MIP1, leucine-zipper
Zm00001d020951	7	137533541	137533799	3.40522	PPC domain
Zm00001d020563	7	122404982	122405236	3.21039	Ionotropic glutamate receptor, plant||Solute-binding protein family 3/N-terminal domain of MltF||Ionotropic glutamate receptor||Periplasmic binding protein-like I||GPCR, family 3||Receptor, ligand binding region
Zm00001d020367	7	109774351	109774605	5.01413	JmjC domain||Zinc-finger domain of monoamine-oxidase A repressor R1
Zm00001d020339	7	107444697	107444951	5.40908	Endo-1,3(4)-beta-glucanase
Zm00001d020201	7	98882026	98882414	3.63901	Ribosomal protein L35A||Ribosomal protein L35Ae, conserved site||Translation protein, beta-barrel domain
Zm00001d020171	7	97225814	97226132	3.26406	Leucine-rich repeat domain, L domain-like||Leucine-rich repeat
Zm00001d020160	7	96514209	96514463	3.37325	Yippee/Mis18/Cereblon||Yippee domain
Zm00001d020109	7	92618797	92619247	5.23091	-
Zm00001d020093	7	91466779	91467057	3.21957	UDP-glucose 4-epimerase||NAD(P)-binding domain
Zm00001d020025	7	86791416	86791670	3.01132	-
Zm00001d019988	7	83002899	83003153	5.36596	NAD(P)-binding domain||Homoserine dehydrogenase, catalytic||ACT domain||Bifunctional aspartokinase/homoserine dehydrogenase I||Aspartate kinase domain||Aspartate kinase, conserved site||Aspartate/glutamate/uridylate kinase||Aspartate/homoserine dehydrogenase, NAD-binding||Homoserine dehydrogenase, conserved site
Zm00001d019981	7	81795606	81795944	4.70121	Ubiquitin-conjugating enzyme E2||Ubiquitin-conjugating enzyme, active site||Ubiquitin-conjugating enzyme/RWD-like
Zm00001d019917	7	75566313	75566653	4.73295	Domain of unknown function DUF588
Zm00001d019915	7	75446585	75446959	3.0162	Domain of unknown function DUF588
Zm00001d019629	7	46904637	46904891	4.95674	Decaprenyl diphosphate synthase-like||Di-trans-poly-cis-decaprenylcistransferase-like, conserved site
Zm00001d019593	7	45245826	45246237	3.7215	SGNH hydrolase-type esterase domain||Sialate O-acetylesterase domain
Zm00001d019560	7	42573701	42574058	4.27218	RlpA-like protein, double-psi beta-barrel domain||Expansin, cellulose-binding-like domain||Expansin/pollen allergen, DPBB domain||Major pollen allergen Lol pI||Expansin/Lol pI
Zm00001d019552	7	42057063	42057332	3.66676	Glycoside hydrolase superfamily||Alpha galactosidase A, C-terminal beta-sandwich domain||Aldolase-type TIM barrel||Glycoside hydrolase, family 27
Zm00001d019306	7	26945231	26945528	3.52423	Amidohydrolase||Peptidase M20||Peptidase M20, dimerisation domain
Zm00001d019279	7	25300296	25300550	2.93341	APOBEC/CMP deaminase, zinc-binding||Cytidine deaminase-like||Cytidine and deoxycytidylate deaminase domain
Zm00001d019139	7	18797640	18797916	4.61503	Metallo-dependent phosphatase-like||Calcineurin-like phosphoesterase domain, ApaH type||Sterol methyltransferase C-terminal||Methyltransferase type 11||SAM-dependent methyltransferase SMT-type||S-adenosyl-L-methionine-dependent methyltransferase
Zm00001d018930	7	9600403	9600828	6.08522	Lin-54 family||Tesmin/TSO1-like CXC domain||CRC domain
Zm00001d018819	7	6298501	6298952	4.57969	Carotenoid oxygenase
Zm00001d018794	7	5356495	5356749	3.091	Riboflavin synthase-like beta-barrel||Oxidoreductase FAD/NAD(P)-binding||Flavoprotein pyridine nucleotide cytochrome reductase||Ferredoxin reductase-type FAD-binding domain||Ferredoxin--NADP reductase, plant and Cyanobacteria type||Ferredoxin--NADP reductase
Zm00001d018441	5	220906489	220906743	2.8897	P-loop containing nucleoside triphosphate hydrolase||Kinesin motor domain
Zm00001d018220	5	216862242	216862496	5.10783	Glutathione S-transferase, C-terminal||Glutathione S-transferase, N-terminal||Thioredoxin-like fold||Glutathione S-transferase, C-terminal-like
Zm00001d018046	5	212803676	212804229	6.0324	-
Zm00001d017850	5	208743098	208743394	4.03344	Ribosomal protein L31e||Ribosomal protein L31e domain
Zm00001d017830	5	208016627	208016881	3.56198	Phosphofructokinase domain||ATP-dependent 6-phosphofructokinase||Pyrophosphate-dependent phosphofructokinase PfpB
Zm00001d017618	5	201874708	201875097	3.30893	B3 DNA binding domain||DNA-binding pseudobarrel domain
Zm00001d017399	5	194918539	194918807	3.04692	Peptidase C13, legumain
Zm00001d017294	5	192007956	192008420	3.23174	Non-haem dioxygenase N-terminal domain||Isopenicillin N synthase-like||Oxoglutarate/iron-dependent dioxygenase
Zm00001d017249	5	190317652	190318025	3.86076	Ammonium transporter AmtB-like domain||Ammonium transporter||Ammonium transporter, conserved site
Zm00001d017212	5	189075226	189075598	6.08522	Leucine-rich repeat-containing N-terminal, plant-type||Leucine-rich repeat, typical subtype||Leucine-rich repeat domain, L domain-like||Leucine-rich repeat||Protein kinase domain||Protein kinase-like domain||Protein kinase, ATP binding site
Zm00001d017047	5	183683530	183683786	5.77367	Translation protein SH3-like domain||Ribosomal protein L2 domain 2||60S ribosomal protein L6E
Zm00001d016841	5	178199320	178199590	4.12414	FAD-binding domain||FAD/NAD(P)-binding domain
Zm00001d016800	5	176370879	176371318	8.58553	Protein of unknown function DUF4750
Zm00001d016798	5	176188237	176188560	3.06692	Tetratricopeptide-like helical domain||DYW domain||Pentatricopeptide repeat
Zm00001d016788	5	175994728	175995130	3.29414	-
Zm00001d016364	5	159329135	159329430	4.1996	Tetraspanin/Peripherin
Zm00001d016237	5	151815779	151816062	5.59739	Major intrinsic protein, conserved site||Aquaporin transporter||Major intrinsic protein||Aquaporin-like
Zm00001d016156	5	147534535	147535036	3.32186	1,3-beta-glucan synthase subunit FKS1-like, domain-1
Zm00001d016151	5	147237197	147237790	7.12822	Cytochrome P450||Cytochrome P450, E-class, group I||Cytochrome P450, conserved site
Zm00001d016016	5	139736569	139736891	5.9671	Dynein light chain, type 1/2
Zm00001d015721	5	112722093	112722478	5.4401	Cytochrome P450||Cytochrome P450, conserved site||Cytochrome P450, E-class, group I
Zm00001d015623	5	101919621	101919875	3.26073	UDP-glycosyltransferase family, conserved site||UDP-glucuronosyl/UDP-glucosyltransferase
Zm00001d015504	5	94161441	94161877	3.83599	PPM-type phosphatase, divalent cation binding||Protein phosphatase 2C family||PPM-type phosphatase domain
Zm00001d015477	5	92586614	92586934	5.21716	Uncharacterised domain Wax2, C-terminal||NAD(P)-binding domain||Fatty acid hydroxylase
Zm00001d015406	5	88519496	88519804	3.95968	Aldehyde/histidinol dehydrogenase||Aldehyde dehydrogenase domain||Aldehyde dehydrogenase, cysteine active site
Zm00001d015131	5	76716880	76717134	4.73295	-
Zm00001d015097	5	75306585	75306839	3.96476	-
Zm00001d014355	5	42429642	42429896	4.23044	Ribosomal protein L27e||Translation protein SH3-like domain||Ribosomal protein L27e, conserved site||KOW||Ribosomal protein L2 domain 2
Zm00001d014243	5	37787262	37787531	4.6117	Serine-threonine/tyrosine-protein kinase, catalytic domain||Protein kinase domain||Protein kinase-like domain||Serine/threonine-protein kinase, active site
Zm00001d014224	5	36970218	36970505	3.67677	Mitochondrial substrate/solute carrier||Mitochondrial carrier protein||Mitochondrial carrier domain
Zm00001d014196	5	36037019	36037289	4.73295	Armadillo-type fold||Armadillo-like helical||Protein HGH1 N-terminal
Zm00001d013977	5	26978906	26979160	4.73295	-
Zm00001d013804	5	20976483	20976852	5.21716	Domain of unknown function DUF4094||Glycosyl transferase, family 31
Zm00001d013619	5	15652473	15652816	3.87797	Small auxin-up RNA
Zm00001d013616	5	15565644	15565950	4.73295	Small auxin-up RNA
Zm00001d013326	5	8692183	8692637	5.13299	-
Zm00001d013307	5	8178641	8178964	3.60202	Zn-cluster domain||WRKY domain
Zm00001d013231	5	6793443	6793759	6.41519	Cytochrome P450||Cytochrome P450, E-class, group I
Zm00001d013164	5	5685012	5685266	4.23504	Myb domain||SANT/Myb domain||Homeobox domain-like
Zm00001d012936	5	2224502	2224823	5.6635	Ribosomal protein L30, bacterial-type||Ribosomal protein L30, ferredoxin-like fold domain
Zm00001d012613	8	177220601	177220901	4.03087	LysM domain
Zm00001d012204	8	170045692	170046134	4.29277	Uncharacterised conserved protein UCP031277
Zm00001d012158	8	169117854	169118179	5.90255	RNA polymerase Rpb2, domain 2||Formin, FH2 domain
Zm00001d011819	8	162061847	162062101	3.73308	Pheophorbide a oxygenase||Rieske [2Fe-2S] iron-sulphur domain||Aromatic-ring-hydroxylating dioxygenase, 2Fe-2S-binding site
Zm00001d011762	8	161003071	161003363	4.65642	P-loop containing nucleoside triphosphate hydrolase||DNA polymerase III, gamma subunit, domain III||DNA polymerase III, clamp loader complex, gamma/delta/delta subunit, C-terminal||DNA polymerase III, subunit gamma/ tau
Zm00001d011656	8	157699704	157700355	5.14767	Serine/threonine-protein kinase, active site||Protein kinase, ATP binding site||Protein kinase-like domain||Protein kinase domain
Zm00001d011636	8	156963972	156964338	4.72281	Zinc finger, RING/FYVE/PHD-type||Zinc finger, RING-type
Zm00001d011518	8	153259583	153259864	4.41306	C-terminal-processing peptidase S41A||Tail specific protease||PDZ domain||ClpP/crotonase-like domain
Zm00001d011513	8	152940860	152941114	3.99122	Ribonuclease H-like domain||Ribosomal protein L7/L12, oligomerisation||Ribosomal protein L7/L12, C-terminal||3'-5' exonuclease domain||Ribosomal protein L7/L12||Ribosomal protein L7/L12, C-terminal/adaptor protein ClpS-like
Zm00001d011311	8	146409700	146410042	5.52597	Tetratricopeptide-like helical domain||Pentatricopeptide repeat
Zm00001d011211	8	143040430	143040684	4.81812	Leucine-rich repeat domain, L domain-like||Leucine-rich repeat-containing N-terminal, plant-type||Protein kinase-like domain||Protein kinase domain||Leucine-rich repeat||Serine-threonine/tyrosine-protein kinase, catalytic domain
Zm00001d010676	8	123954254	123954663	3.83599	DNA-binding domain||AP2/ERF domain
Zm00001d010617	8	122042022	122042291	3.74012	WRKY domain
Zm00001d010521	8	119047394	119047764	4.76679	Cytochrome P450, conserved site||Cytochrome P450, E-class, group I||Cytochrome P450
Zm00001d010459	8	116266347	116266883	12.0748	NAF domain||Serine/threonine-protein kinase, active site||Calcium/calmodulin-dependent/calcium-dependent protein kinase||Protein kinase, ATP binding site||NAF/FISL domain||Protein kinase domain||Protein kinase-like domain
Zm00001d010445	8	115423550	115423824	4.67508	START-like domain||Polyketide cyclase/dehydrase
Zm00001d010424	8	114437979	114438259	3.6803	Peptidase S54, rhomboid domain
Zm00001d010385	8	112533742	112533996	4.73295	Upstream of FLC||Protein of unknown function DUF966
Zm00001d010380	8	112151548	112151852	4.11523	Zinc finger, CCCH-type
Zm00001d010229	8	104848547	104848910	7.43749	-
Zm00001d010201	8	103881768	103882022	5.01413	Myb domain||Homeobox domain-like||SANT/Myb domain
Zm00001d010085	8	98805163	98805417	4.82936	-
Zm00001d009810	8	82412431	82412781	6.74491	Glycosyl transferase, family 14||Cysteine peptidase, cysteine active site||Peptidase C1A, papain C-terminal
Zm00001d009771	8	80436252	80436506	4.00962	Calcium-dependent channel, 7TM region, putative phosphate||10TM putative phosphate transporter, cytosolic domain||Calcium permeable stress-gated cation channel 1, N-terminal transmembrane domain
Zm00001d009233	8	45620590	45620875	5.40908	Kinesin motor domain||P-loop containing nucleoside triphosphate hydrolase||Kinesin motor domain, conserved site
Zm00001d009112	8	37145558	37145922	8.84547	Endosulphine
Zm00001d009106	8	36620111	36620400	6.02265	Zinc finger, RING-type||Zinc finger, RING/FYVE/PHD-type
Zm00001d009084	8	35521848	35522249	7.20981	Methyltransferase type 11||S-adenosyl-L-methionine-dependent methyltransferase
Zm00001d008963	8	27594334	27594588	4.35816	Gdt1 family
Zm00001d008812	8	21332460	21332939	7.69823	Zinc finger, CCCH-type
Zm00001d008734	8	18247352	18247613	4.29277	Basic-leucine zipper domain
Zm00001d008634	8	15340671	15341062	5.39593	Alpha/Beta hydrolase fold||Alpha/beta hydrolase fold-3
Zm00001d008587	8	13679116	13679446	5.04894	Class I glutamine amidotransferase-like||Glutamine amidotransferase||Peptidase C26
Zm00001d008586	8	13639385	13639839	4.26221	Serine/threonine-protein kinase, active site||Protein kinase, ATP binding site||Protein kinase-like domain||Wall-associated receptor kinase, galacturonan-binding domain||S-receptor-like serine/threonine-protein kinase||Protein kinase domain
Zm00001d008465	8	9362553	9362877	3.72763	Protein kinase, ATP binding site||Protein kinase-like domain||Protein kinase domain||Serine/threonine-protein kinase, active site
Zm00001d008327	8	5382327	5382617	5.9671	Pseudouridine synthase, catalytic domain||PUA domain||Pseudouridine synthase II, N-terminal||tRNA pseudouridylate synthase B, C-terminal||tRNA pseudouridine synthase B family||Dyskerin-like||Uncharacterised domain CHP00451||PUA-like domain
Zm00001d008271	8	3629493	3629767	3.95968	Hydroxymethylglutaryl-CoA lyase, active site||Pyruvate carboxyltransferase||Aldolase-type TIM barrel
Zm00001d008216	8	1521245	1521537	2.8897	Beta tubulin||Beta tubulin, autoregulation binding site||Tubulin, conserved site||Tubulin/FtsZ, GTPase domain||Tubulin
Zm00001d007624	2	236376655	236376958	5.2547	Protein kinase C-like, phorbol ester/diacylglycerol-binding domain||DC1
Zm00001d007517	2	233676478	233676732	4.81812	Peptidase S8, subtilisin-related||Peptidase S8 propeptide/proteinase inhibitor I9||Cucumisin-like catalytic domain||Peptidase S8, subtilisin, Ser-active site||Immunoglobulin-like fold||Peptidase S8/S53 domain
Zm00001d007231	2	225281015	225281269	4.0907	Nucleotide-diphospho-sugar transferases||Glycosyl transferase, family 43
Zm00001d006885	2	218549481	218549756	3.4644	Protein kinase, ATP binding site||EF-hand domain pair||Protein kinase-like domain||Protein kinase domain||Serine/threonine-protein kinase, active site
Zm00001d006845	2	217774653	217775023	5.06073	Armadillo-type fold||Armadillo-like helical||Exportin-1/Importin-beta-like
Zm00001d006679	2	214112148	214112431	3.87797	Sugar phosphate transporter domain
Zm00001d006470	2	209223430	209223692	4.63965	Peptidase M24||Peptidase M24, methionine aminopeptidase||Peptidase M24A, methionine aminopeptidase, subfamily 1
Zm00001d006374	2	206050818	206051099	4.61503	Purple acid phosphatase-like, N-terminal||Purple acid phosphatase, N-terminal||Iron/zinc purple acid phosphatase-like C-terminal domain||Calcineurin-like phosphoesterase domain, ApaH type||Metallo-dependent phosphatase-like
Zm00001d006130	2	199401034	199401325	5.40908	Protein of unknown function DUF936, plant
Zm00001d006115	2	198982057	198982347	3.59493	Solute carrier family 35 member SLC35F1/F2/F6
Zm00001d005989	2	194856523	194856947	4.90236	-
Zm00001d005920	2	192770149	192770423	3.60202	Carbonic anhydrase||Carbonic anhydrase, prokaryotic-like, conserved site
Zm00001d005911	2	192479204	192479463	4.23044	Acyl transferase/acyl hydrolase/lysophospholipase||Patatin-like phospholipase domain
Zm00001d005819	2	189676247	189676501	3.33751	Ctr copper transporter
Zm00001d005684	2	183293787	183294067	4.72233	-
Zm00001d005546	2	178195805	178196261	8.12542	Trimeric LpxA-like||Nucleotidyl transferase domain||ADP-glucose pyrophosphorylase, conserved site||Nucleotide-diphospho-sugar transferases||Glucose-1-phosphate adenylyltransferase
Zm00001d005446	2	174385933	174386291	3.83599	Electron transport accessory protein-like domain||Photosystem I PsaE, reaction centre subunit IV
Zm00001d005156	2	161496885	161497148	3.37361	Endonuclease/exonuclease/phosphatase||Reverse transcriptase domain||Zinc finger, RanBP2-type
Zm00001d005114	2	159060728	159061108	5.72687	Cytochrome b-c1 complex subunit 7
Zm00001d004890	2	147030439	147030708	4.82936	KOW||Programmed cell death protein 2, C-terminal||Zinc finger, MYND-type||CCR4-NOT transcription complex subunit 1, CAF1-binding domain
Zm00001d004881	2	146204342	146204793	4.44768	Ovate protein family, C-terminal
Zm00001d004737	2	134914734	134915128	4.63723	Armadillo||C2 domain||Armadillo-type fold||Armadillo-like helical
Zm00001d004559	2	118080062	118080316	3.33751	Leucine-rich repeat, typical subtype||Leucine-rich repeat||Protein kinase domain||Protein kinase, ATP binding site||Serine/threonine-protein kinase, active site||Leucine-rich repeat-containing N-terminal, plant-type||Leucine-rich repeat domain, L domain-like||Protein kinase-like domain
Zm00001d004388	2	108122000	108122566	5.21376	Flavin monooxygenase-like||FAD/NAD(P)-binding domain
Zm00001d004340	2	104682775	104683405	6.53069	Amino acid transporter, transmembrane domain
Zm00001d004009	2	75304591	75305267	4.10247	Ribosomal protein L37ae||Zinc-binding ribosomal protein||Ribosomal protein L37ae/L37e
Zm00001d003438	2	44435555	44435886	4.73295	-
Zm00001d003311	2	39753295	39753612	3.66972	Isopenicillin N synthase-like||Non-haem dioxygenase N-terminal domain||Oxoglutarate/iron-dependent dioxygenase
Zm00001d003102	2	32088252	32088561	3.46127	UDP-glucuronosyl/UDP-glucosyltransferase||UDP-glycosyltransferase family, conserved site
Zm00001d002939	2	27504899	27505423	5.79168	C2 domain||Phosphoribosyltransferase C-terminal
Zm00001d002905	2	26327226	26327687	6.10625	Serine/threonine-protein kinase, active site||Protein kinase, ATP binding site||Immunoglobulin-like fold||Protein kinase domain||Protein kinase-like domain||Late embryogenesis abundant protein, LEA-14
Zm00001d002704	2	19808902	19809209	3.73636	Glutathione peroxidase active site||Glutathione peroxidase conserved site||Glutathione peroxidase||Thioredoxin-like fold
Zm00001d002680	2	19120765	19121037	4.10247	Amine oxidase||FAD/NAD(P)-binding domain
Zm00001d002568	2	15588380	15588722	6.91005	Zinc finger, RING-type||Zinc finger, RING/FYVE/PHD-type
Zm00001d002498	2	14080611	14080969	3.96197	U box domain||Zinc finger, RING/FYVE/PHD-type||Armadillo-type fold||Armadillo-like helical
Zm00001d002374	2	11363582	11363899	4.10247	Small auxin-up RNA
Zm00001d002301	2	9774361	9774687	4.40012	-
Zm00001d002161	2	6895445	6895975	4.89609	Protein of unknown function wound-induced
Zm00001d002051	2	5015368	5015722	3.73636	D-isomer specific 2-hydroxyacid dehydrogenase, catalytic domain||D-isomer specific 2-hydroxyacid dehydrogenase, NAD-binding domain conserved site 1||D-isomer specific 2-hydroxyacid dehydrogenase, NAD-binding domain conserved site||D-3-phosphoglycerate dehydrogenase||D-isomer specific 2-hydroxyacid dehydrogenase, NAD-binding domain||ACT domain||NAD(P)-binding domain||S-adenosyl-L-homocysteine hydr…
Zm00001d002021	2	4537849	4538136	5.13215	-
Zm00001d001927	2	3060918	3061381	4.27218	Isopenicillin N synthase-like||Non-haem dioxygenase N-terminal domain||Oxoglutarate/iron-dependent dioxygenase
Zm00001d000854	2	86191617	86192061	4.35456	-
Zm00001d000566	3	91632915	91633169	4.05681	-
Zm00001d000065	B73V4_ctg10	634332	634656	4.63822	-
Zm00001d000012	B73V4_ctg150	738128	738382	3.14031	RmlC-like jelly roll fold||RmlC-like cupin domain||Germin, manganese binding site||Cupin 1||Germin
Zm00001d054112	4	246940378	246940632	4.41306	-
Zm00001d054111	4	246890934	246891188	4.41863	-
Zm00001d054110	4	246840016	246840555	8.81748	Tetratricopeptide repeat||Methylthioribose-1-phosphate isomerase-like, N-terminal domain||Tetratricopeptide-like helical domain||Flavoprotein-like domain||Tetratricopeptide repeat-containing domain||Flavodoxin/nitric oxide synthase
Zm00001d054106	4	246776187	246776609	3.63901	Thioredoxin, conserved site||Disulphide isomerase||Protein disulphide isomerase||Thioredoxin domain||Thioredoxin-like fold
Zm00001d054105	4	246606332	246606606	3.89885	Uridine kinase-like||P-loop containing nucleoside triphosphate hydrolase||Phosphoribulokinase/uridine kinase||Phosphoribosyltransferase-like||Phosphoribosyltransferase domain
Zm00001d054104	4	246543256	246543534	4.61503	Armadillo-like helical||P-loop containing nucleoside triphosphate hydrolase||Armadillo-type fold||Kinesin motor domain||HECT domain
Zm00001d054103	4	246493480	246493734	4.15233	Nucleic acid-binding, OB-fold
Zm00001d054096	4	246428050	246428345	6.41519	Haem peroxidase, plant/fungal/bacterial||Haem peroxidase||Plant ascorbate peroxidase||Peroxidases heam-ligand binding site
Zm00001d054095	4	246379987	246380405	4.21656	-
Zm00001d054081	4	246051765	246052099	4.15233	WAT1-related protein||EamA domain
Zm00001d054080	4	246032608	246032862	3.7874	Myb-like domain||SANT/Myb domain
Zm00001d054070	4	245865336	245865590	3.52423	JmjC domain||Zinc-finger domain of monoamine-oxidase A repressor R1||Reverse transcriptase domain
Zm00001d054063	4	245759532	245760461	4.97018	-
Zm00001d054055	4	245631263	245631517	3.87797	WAT1-related protein||EamA domain
Zm00001d054050	4	245589011	245589275	5.36596	Reverse transcriptase domain
Zm00001d054049	4	245579476	245579736	5.33871	-
Zm00001d054048	4	245562942	245563272	5.40908	-
Zm00001d054042	4	245466746	245467024	2.73889	Oligopeptide transporter, OPT superfamily
Zm00001d054039	4	245458806	245459141	3.23974	Short-chain dehydrogenase/reductase SDR||NAD(P)-binding domain
Zm00001d054018	4	245220441	245220710	5.75838	-
Zm00001d054011	4	245099199	245099583	7.71147	Peptidase M14, carboxypeptidase A
Zm00001d054005	4	245034396	245034650	3.33111	Clathrin adaptor, mu subunit||Longin-like domain||Single hybrid motif||Mu homology domain
Zm00001d054003	4	244947671	244947998	5.15517	Zinc finger, FYVE/PHD-type||Histone acetyltransferase Rtt109/CBP||Zinc finger, TAZ-type||CBP/p300-type histone acetyltransferase domain||Zinc finger, ZZ-type||Zinc finger, PHD-type, conserved site||Zinc finger, RING/FYVE/PHD-type||CREB-binding protein/p300, atypical RING domain
Zm00001d054002	4	244903374	244903641	3.59626	Nucleolar protein 8, RNA recognition motif||RNA recognition motif domain
Zm00001d053999	4	244860295	244860818	5.6811	ATPase, AAA-type, core||AAA+ ATPase domain||P-loop containing nucleoside triphosphate hydrolase||ATPase, AAA-type, conserved site
Zm00001d053997	4	244830416	244830759	4.98096	Mitogen-activated protein (MAP) kinase, conserved site||Protein kinase, ATP binding site||Protein kinase-like domain||Protein kinase domain
Zm00001d053988	4	244691824	244692078	3.63901	Basic-leucine zipper domain
Zm00001d053985	4	244595677	244595974	4.95674	Ubiquitin-conjugating enzyme E2-binding protein
Zm00001d053983	4	244582414	244582674	3.23468	MALE GAMETOPHYTE DEFECTIVE 1
Zm00001d053976	4	244546511	244546984	5.17063	Prenylated rab acceptor PRA1
Zm00001d053972	4	244496501	244496843	3.40977	HSP40/DnaJ peptide-binding||DnaJ domain||Chaperone DnaJ, C-terminal
Zm00001d053971	4	244444482	244444886	7.07214	RNA recognition motif domain
Zm00001d053963	4	244381346	244381711	4.36066	S-adenosyl-L-methionine-dependent methyltransferase||tRNA (guanine-N-7) methyltransferase, Trmb type||tRNA (guanine-N-7) methyltransferase catalytic subunit Trm8, eukaryote
Zm00001d053960	4	244305082	244305376	6.00336	Aconitase/3-isopropylmalate dehydratase large subunit, alpha/beta/alpha, subdomain 2||Homoaconitase/3-isopropylmalate dehydratase, large subunit||Aconitase/3-isopropylmalate dehydratase large subunit, alpha/beta/alpha domain||Aconitase/3-isopropylmalate dehydratase large subunit, alpha/beta/alpha, subdomain 1/3||3-Isopropylmalate dehydratase, catalytic domain
Zm00001d053957	4	244245501	244245906	4.35654	Phosphatidate cytidylyltransferase
Zm00001d053956	4	244189898	244190225	5.35364	Microtubule-associated protein, MAP65/Ase1/PRC1
Zm00001d053955	4	244178014	244178484	5.31089	Xanthine/uracil/vitamin C permease
Zm00001d053954	4	244183310	244183564	3.01417	TFIIH subunit Tfb4/p34
Zm00001d053939	4	243888660	243888919	4.00962	START domain||START-like domain
Zm00001d053935	4	243838791	243839079	5.86931	SAC domain||Galactose-binding domain-like||WW domain
Zm00001d053930	4	243756505	243757357	4.3274	Protein kinase, ATP binding site||Protein kinase domain||Protein kinase-like domain||Serine/threonine-protein kinase, active site
Zm00001d053925	4	243684903	243685245	5.38846	Protein of unknown function DUF4079
Zm00001d053924	4	243683843	243684188	5.59739	D-isomer specific 2-hydroxyacid dehydrogenase, catalytic domain||NAD(P)-binding domain||D-isomer specific 2-hydroxyacid dehydrogenase, NAD-binding domain conserved site 1||D-isomer specific 2-hydroxyacid dehydrogenase, NAD-binding domain||D-isomer specific 2-hydroxyacid dehydrogenase, NAD-binding domain conserved site
Zm00001d053922	4	243656188	243656491	3.44709	-
Zm00001d053917	4	243635900	243636155	4.25198	ERCC4 domain||Restriction endonuclease type II-like||Armadillo-like helical||RuvA domain 2-like
Zm00001d053910	4	243524143	243524429	3.68979	-
Zm00001d053909	4	243465443	243465738	4.03344	Ribosomal RNA large subunit methyltransferase F-like||Methyltransferase-like protein 16||S-adenosyl-L-methionine-dependent methyltransferase
Zm00001d053908	4	243413348	243413602	4.29277	Nucleic acid-binding, OB-fold||Cold-shock protein, DNA-binding||Cold shock domain||Zinc finger, CCHC-type||Cold-shock conserved site
Zm00001d053899	4	243343754	243344145	4.68843	P-loop containing nucleoside triphosphate hydrolase||Small GTP-binding protein domain||Small GTPase superfamily||Small GTPase superfamily, Ras type||Small GTPase superfamily, Rho type
Zm00001d053891	4	243144857	243145111	2.82805	Armadillo-type fold||Armadillo-like helical
Zm00001d053886	4	242977219	242977490	3.50746	Ribosomal protein S5 domain 2-type fold||Galactokinase galactose-binding domain||GHMP kinase N-terminal domain||Galactokinase, glycosyltransferase||Ribosomal protein S5 domain 2-type fold, subgroup||GHMP kinase, C-terminal domain
Zm00001d053885	4	242965412	242965686	4.14938	-
Zm00001d053880	4	242859833	242860386	4.56502	CCT domain
Zm00001d053876	4	242709541	242709815	5.17063	Serine/threonine-protein kinase, active site||Rossmann-like alpha/beta/alpha sandwich fold||Protein kinase domain||UspA||Protein kinase-like domain
Zm00001d053875	4	242702651	242703125	6.03546	Fibronectin type III||Oberon, PHD finger domain||Immunoglobulin-like fold
Zm00001d053874	4	242695833	242696142	4.63965	-
Zm00001d053870	4	242625641	242625895	4.73295	-
Zm00001d053863	4	242525161	242525602	3.83753	Ribosomal protein L37ae/L37e||Zinc-binding ribosomal protein||Ribosomal protein L37ae
Zm00001d053861	4	242512808	242513272	4.13081	Elongation factor 4, domain IV||EF-G domain III/V-like||Translation factor GUF1 homologue, organellar chromatophore||GTP-binding protein LepA, C-terminal||Translation elongation factor EFTu-like, domain 2||P-loop containing nucleoside triphosphate hydrolase||Tr-type G domain, conserved site||Elongation factor 4||Transcription factor, GTP-binding domain||Small GTP-binding protein domain||Translati…
Zm00001d053853	4	242232681	242232935	3.31565	Protein kinase-like domain
Zm00001d053848	4	242186099	242186402	4.67508	F-box domain||FBD domain||Leucine-rich repeat domain, L domain-like
Zm00001d053832	4	242003161	242003486	5.33211	-
Zm00001d053829	4	241965741	241966032	6.76135	Phytocyanin domain||Cupredoxin
Zm00001d053827	4	241927754	241928008	3.79491	BEACH domain||WD40 repeat||PH domain-like||WD40-repeat-containing domain||WD40/YVTN repeat-like-containing domain||PH-BEACH domain
Zm00001d053826	4	241906311	241906565	3.56411	Concanavalin A-like lectin/glucanase domain||Armadillo-like helical||Armadillo-type fold||Domain of unknown function DUF4704||Peroxidases heam-ligand binding site
Zm00001d053824	4	241807416	241807945	3.65862	-
Zm00001d053822	4	241789002	241789256	3.38068	OTU domain
Zm00001d053818	4	241663579	241663833	4.05681	Serine-threonine/tyrosine-protein kinase, catalytic domain||Protein kinase domain||Protein kinase-like domain||Protein kinase, ATP binding site||Serine/threonine-protein kinase, active site
Zm00001d053817	4	241627121	241627407	4.18249	-
Zm00001d053814	4	241600667	241601474	6.4704	-
Zm00001d053813	4	241590360	241590731	4.28052	TATA-binding protein interacting (TIP20)||Armadillo-type fold||Armadillo-like helical
Zm00001d053808	4	241459486	241459847	3.87147	-
Zm00001d053800	4	241345791	241346155	6.35182	Glycine cleavage system H-protein, subgroup||Glycine cleavage system H-protein||Single hybrid motif||Glycine cleavage system H-protein/Simiate||Biotin/lipoyl attachment||2-oxo acid dehydrogenase, lipoyl-binding site
Zm00001d053799	4	241337282	241337613	5.13299	Transglycosylase SLT domain 1||Lysozyme-like domain
Zm00001d053798	4	241323031	241323285	4.55469	Glyceraldehyde 3-phosphate dehydrogenase, catalytic domain||Glyceraldehyde 3-phosphate dehydrogenase, NAD(P) binding domain||Glyceraldehyde/Erythrose phosphate dehydrogenase family||Glyceraldehyde-3-phosphate dehydrogenase, type I||NAD(P)-binding domain||Glyceraldehyde 3-phosphate dehydrogenase, active site
Zm00001d053792	4	241159206	241159654	8.76578	-
Zm00001d053791	4	241133252	241133716	9.93455	Aldehyde dehydrogenase, cysteine active site||Aldehyde dehydrogenase N-terminal domain||Aldehyde dehydrogenase, glutamic acid active site||Aldehyde/histidinol dehydrogenase||Aldehyde dehydrogenase domain
Zm00001d053785	4	241015051	241015440	4.26791	Knottin, scorpion toxin-like
Zm00001d053783	4	240990929	240991215	3.51034	P-type ATPase||Heavy metal-associated domain, copper ion-binding||P-type ATPase, A domain||P-type ATPase, cytoplasmic domain N||HAD-like domain||Heavy metal-associated domain, HMA||P-type ATPase, subfamily IB||P-type ATPase, phosphorylation site||Heavy-metal-associated, conserved site||P-type ATPase, transmembrane domain
Zm00001d053782	4	240982881	240983143	3.24714	Cytochrome P450||Cytochrome P450, E-class, group I||Cytochrome P450, E-class, group IV||Cytochrome P450, conserved site
Zm00001d053781	4	240974793	240975047	4.19972	VQ
Zm00001d053778	4	240922079	240922395	5.40908	CDC50/LEM3 family
Zm00001d053776	4	240876392	240876741	4.095	Succinate semialdehyde dehydrogenase||Aldehyde dehydrogenase N-terminal domain||Aldehyde dehydrogenase, glutamic acid active site||Aldehyde/histidinol dehydrogenase||Aldehyde dehydrogenase domain||Aldehyde dehydrogenase, cysteine active site||Aldehyde dehydrogenase NAD(P)-dependent
Zm00001d053775	4	240846911	240847318	6.85558	Transcription factor, SBP-box
Zm00001d053772	4	240827959	240828232	5.02361	Serine-threonine/tyrosine-protein kinase, catalytic domain||Protein kinase-like domain
Zm00001d053766	4	240705782	240706127	4.67963	Domain of unknown function DUF630||Domain of unknown function DUF632
Zm00001d053765	4	240698098	240698573	2.7819	ATPase, F1/V1 complex, beta/alpha subunit, C-terminal||ATPase, F1/V1/A1 complex, alpha/beta subunit, N-terminal domain||ATPase, F1/V1/A1 complex, alpha/beta subunit, nucleotide-binding domain||ATP synthase subunit alpha-like domain||ATPsynthase alpha/beta subunit, N-terminal extension||ATPase, alpha/beta subunit, nucleotide-binding domain, active site||P-loop containing nucleoside triphosphate hy…
Zm00001d053759	4	240558440	240558751	5.21716	Protein of unknown function DUF872, transmembrane
Zm00001d053757	4	240547143	240547542	4.74433	Glucose-6-phosphate 1-epimerase||Glycoside hydrolase-type carbohydrate-binding||Galactose mutarotase-like domain||Aldose 1-/Glucose-6-phosphate 1-epimerase
Zm00001d053754	4	240518739	240519121	3.79491	LSM domain, eukaryotic/archaea-type||Small nuclear ribonucleoprotein F||Sm-like protein Lsm6/SmF||LSM domain
Zm00001d053751	4	240443301	240443625	4.90236	Negative regulator of systemic acquired resistance SNI1
Zm00001d053750	4	240416940	240417420	5.77939	-
Zm00001d053748	4	240406698	240407071	5.15517	-
Zm00001d053742	4	240218907	240219230	5.18254	-
Zm00001d053738	4	240106327	240106581	3.42902	Ubiquitin domain||Ubiquitin-associated domain||XPC-binding domain||UV excision repair protein Rad23||Ubiquitin-related domain||UBA-like||Heat shock chaperonin-binding
Zm00001d053737	4	240098312	240098566	2.97619	Zinc finger, RING-type||Sucrose synthase||Zinc finger, RING/FYVE/PHD-type||Glycosyl transferase, family 1
Zm00001d053736	4	240090178	240090884	4.25298	Glutamine amidotransferase||Class I glutamine amidotransferase-like
Zm00001d053728	4	239938553	239938975	4.56502	-
Zm00001d053723	4	239871598	239871905	6.08522	Transmembrane protein 214
Zm00001d053718	4	239793153	239793407	4.73295	Myb-like domain||SANT/Myb domain||Metallo-beta-lactamase||Zn-dependent metallo-hydrolase, RNA specificity domain
Zm00001d053715	4	239752661	239753108	6.10625	UDP-glucuronosyl/UDP-glucosyltransferase||UDP-glycosyltransferase family, conserved site
Zm00001d053714	4	239700425	239700877	5.85797	-
Zm00001d053709	4	239664353	239664607	3.40977	Mediator complex, subunit Med11
Zm00001d053707	4	239644752	239645170	3.26824	DNA-binding domain||AP2/ERF domain
Zm00001d053705	4	239604245	239604639	4.24561	Alpha/Beta hydrolase fold
Zm00001d053703	4	239582933	239583210	5.33871	Basic-leucine zipper domain
Zm00001d053698	4	239492548	239492959	4.73295	Endonuclease/exonuclease/phosphatase||Reverse transcriptase domain||Reverse transcriptase zinc-binding domain
Zm00001d053697	4	239402388	239402708	3.59783	Zinc finger, PHD-finger||Zinc finger, PHD-type||Bromodomain||WHIM1 domain||FY-rich, C-terminal||Zinc finger, FYVE/PHD-type||FY-rich, N-terminal||Zinc finger, RING/FYVE/PHD-type||Zinc finger, PHD-type, conserved site
Zm00001d053694	4	239150054	239150315	4.72144	Mitotic spindle checkpoint protein Bub1/Mad3
Zm00001d053687	4	239037296	239037586	3.6758	SANT domain||SMARCC, C-terminal||Homeobox domain-like||SWIRM domain||SANT/Myb domain||Winged helix-turn-helix DNA-binding domain
Zm00001d053685	4	239009157	239009447	3.56818	Citrate synthase-like, small alpha subdomain||Citrate synthase-like, large alpha subdomain||Citrate synthase||Citrate synthase, eukaryotic-type||Citrate synthase active site
Zm00001d053684	4	238988200	238988920	4.40012	Citrate synthase, eukaryotic-type||Citrate synthase active site||Citrate synthase-like, small alpha subdomain||Citrate synthase||Smr domain||Citrate synthase-like, large alpha subdomain
Zm00001d053681	4	238939060	238939328	3.52423	-
Zm00001d053680	4	238938187	238938530	4.45514	Non-structural maintenance of chromosome element 4, C-terminal||Nse4/EID family
Zm00001d053676	4	238839532	238839976	4.66056	Serine-threonine/tyrosine-protein kinase, catalytic domain||Leucine-rich repeat||Protein kinase domain||Protein kinase-like domain||Protein kinase, ATP binding site||Leucine-rich repeat domain, L domain-like||Leucine-rich repeat, typical subtype
Zm00001d053674	4	238700764	238701118	2.97619	C-CAP/cofactor C-like domain||Adenylate cyclase-associated CAP, C-terminal||Tubulin binding cofactor C-like domain||CARP motif
Zm00001d053671	4	238579940	238580216	4.52125	Zinc finger, AN1-type
Zm00001d053665	4	238450414	238450753	4.63822	Zinc/iron permease
Zm00001d053662	4	238379681	238380066	5.18173	Pectin lyase fold||Glycoside hydrolase, family 28||Pectin lyase fold/virulence factor||Parallel beta-helix repeat
Zm00001d053655	4	238257795	238258049	3.97276	PA domain||Peptidase S8, subtilisin, Ser-active site||Peptidase S8/S53 domain
Zm00001d053654	4	238244949	238245325	5.03525	Protein of unknown function DUF868, plant
Zm00001d053650	4	238226552	238226884	3.13414	Kelch-type beta propeller||F-box domain||F-box associated interaction domain
Zm00001d053649	4	238172271	238172676	6.76135	AAA+ ATPase domain||26S proteasome regulatory subunit P45-like||ATPase, AAA-type, core||P-loop containing nucleoside triphosphate hydrolase||ATPase, AAA-type, conserved site
Zm00001d053648	4	238159614	238159880	4.63965	CRAL/TRIO, N-terminal domain||CRAL-TRIO lipid binding domain
Zm00001d053643	4	238103771	238104070	4.66636	TPX2, C-terminal
Zm00001d053640	4	238067818	238068078	4.90236	EF-hand domain||EF-hand domain pair||Mitochondrial carrier domain||Mitochondrial substrate/solute carrier||EF-Hand 1, calcium-binding site||Mitochondrial carrier protein
Zm00001d053634	4	237763039	237763293	4.41863	-
Zm00001d053633	4	237641567	237642067	4.66056	Ribosomal protein S8e/ribosomal biogenesis NSA2||Ribosomal protein S8e, conserved site||Ribosomal protein S8e
Zm00001d053630	4	237325607	237326003	6.08522	Ribosomal protein S8e/ribosomal biogenesis NSA2||Ribosomal protein S8e, conserved site||Ribosomal protein S8e
Zm00001d053628	4	237282134	237282404	6.08522	S-adenosyl-L-methionine-dependent methyltransferase||Ribosomal RNA processing protein 8
Zm00001d053627	4	237219462	237219724	3.24714	GPI-anchor transamidase||Peptidase C13, legumain
Zm00001d053625	4	237083919	237084289	5.65611	Uncharacterised conserved protein UCP030333, DNA/RNA-binding Alba-related||DNA/RNA-binding protein Alba-like
Zm00001d053624	4	237059700	237060109	4.63723	Sel1-like repeat
Zm00001d053623	4	237046642	237047003	3.14031	P-loop containing nucleoside triphosphate hydrolase||Armadillo-type fold||Armadillo-like helical||NB-ARC
Zm00001d053622	4	237006970	237007261	4.57038	Zinc finger, RanBP2-type
Zm00001d053620	4	236815725	236816028	4.39643	Cyclophilin-type peptidyl-prolyl cis-trans isomerase, conserved site||Cyclophilin-like domain||Cyclophilin-type peptidyl-prolyl cis-trans isomerase domain||Cyclophilin-type peptidyl-prolyl cis-trans isomerase
Zm00001d053618	4	236657078	236657669	5.74593	-
Zm00001d053616	4	236550496	236551050	4.30886	ATPase, AAA-type, core||26S proteasome regulatory subunit P45-like||AAA+ ATPase domain||26S proteasome regulatory subunit 8||P-loop containing nucleoside triphosphate hydrolase||CDC48 domain 2-like||ATPase, AAA-type, conserved site
Zm00001d053611	4	236402924	236403343	4.40874	Spen paralogue and orthologue SPOC, C-terminal||Transcription elongation factor S-II, central domain
Zm00001d053610	4	236330363	236330838	3.21957	Arf GTPase activating protein
Zm00001d053607	4	236205828	236206190	5.42038	Target SNARE coiled-coil homology domain||Syntaxin, N-terminal domain||Syntaxin/epimorphin, conserved site||SNARE
Zm00001d053605	4	236141696	236142102	6.24291	-
Zm00001d053603	4	236115349	236115603	4.64191	WD40/YVTN repeat-like-containing domain||ABC transporter A, ABCA||ABC transporter, conserved site||ABC transporter-like||AAA+ ATPase domain||P-loop containing nucleoside triphosphate hydrolase||WD40-repeat-containing domain||WD40 repeat
Zm00001d053600	4	235967768	235968077	5.09924	-
Zm00001d053599	4	235936770	235937123	5.40735	-
Zm00001d053597	4	235901848	235902272	4.0824	Pectin lyase fold||Pectate lyase||Pectate lyase, N-terminal||Pectin lyase fold/virulence factor||AmbAllergen
Zm00001d053595	4	235832707	235833164	8.76095	Histone deacetylase domain||Histone deacetylase||Histone deacetylase superfamily
Zm00001d053592	4	235659945	235660199	3.83599	-
Zm00001d053591	4	235642773	235643051	5.22785	Clp1, N-terminal beta-sandwich domain||Polyribonucleotide 5'-hydroxyl-kinase Clp1, P-loop domain||Pre-mRNA cleavage complex subunit Clp1||Polyribonucleotide 5-hydroxyl-kinase Clp1||P-loop containing nucleoside triphosphate hydrolase
Zm00001d053590	4	235597808	235598096	4.70121	-
Zm00001d053589	4	235580613	235580900	3.56411	Calcineurin-like phosphoesterase domain, ApaH type||Serine/threonine-specific protein phosphatase/bis(5-nucleosyl)-tetraphosphatase||Metallo-dependent phosphatase-like
Zm00001d053587	4	235508499	235508816	3.79867	Serine/threonine-protein kinase, active site||Protein kinase-like domain||Zinc finger, RING/FYVE/PHD-type||UspA||U box domain||Protein kinase domain||Protein kinase, ATP binding site||Rossmann-like alpha/beta/alpha sandwich fold
Zm00001d053586	4	235423230	235423487	4.50613	Cytochrome P450
Zm00001d053585	4	235375340	235375675	5.01413	Glycoside hydrolase superfamily||Glycoside hydrolase, family 35||Galactose-binding domain-like||Glycoside hydrolase 35, catalytic domain||Glycoside hydrolase, family 35, conserved site
Zm00001d053584	4	235345704	235345982	4.73295	COPII coat assembly protein, Sec16||Ancestral coatomer element 1, Sec16/Sec31
Zm00001d053580	4	235247902	235248216	4.05681	E3-binding domain||2-oxoacid dehydrogenase acyltransferase, catalytic domain||Single hybrid motif||Dihydrolipoyllysine-residue acetyltransferase component of pyruvate dehydrogenase complex||2-oxo acid dehydrogenase, lipoyl-binding site||Biotin/lipoyl attachment
Zm00001d053579	4	235219685	235219939	4.17188	FAD-binding, type 2||Cytokinin dehydrogenase 1, FAD/cytokinin binding domain||FAD linked oxidase, N-terminal||Vanillyl-alcohol oxidase/Cytokinin dehydrogenase C-terminal domain||Oxygen oxidoreductase covalent FAD-binding site||CO dehydrogenase flavoprotein-like, FAD-binding, subdomain 2||FAD-binding, type 2, subdomain 1||FAD-linked oxidase-like, C-terminal
Zm00001d053576	4	235106879	235107137	3.67677	Glutathione S-transferase, C-terminal||Glutathione S-transferase, N-terminal||Thioredoxin-like fold||Glutathione S-transferase, C-terminal-like||Translation elongation factor EF1B, gamma chain, conserved
Zm00001d053575	4	234978664	234978918	2.89931	Serine/threonine-protein kinase, active site||Protein kinase-like domain||Protein kinase domain||Serine-threonine/tyrosine-protein kinase, catalytic domain||Protein kinase, ATP binding site||Tyrosine-protein kinase, catalytic domain
Zm00001d053572	4	234907192	234907446	3.95968	ATP synthase, F1 complex, gamma subunit||RNA recognition motif domain||HRP1, RNA recognition motif 2
Zm00001d053571	4	234883087	234883666	4.54095	-
Zm00001d053569	4	234851975	234852275	4.28052	Cytochrome P450, E-class, group I||Cytochrome P450, conserved site||Cytochrome P450
Zm00001d053568	4	234736584	234736984	5.40908	Protein of unknown function DUF3511
Zm00001d053566	4	234568040	234568306	4.05681	Protein phosphatase 2C family||PPM-type phosphatase domain
Zm00001d053565	4	234467738	234468023	5.40908	Protein phosphatase 2A regulatory subunit PR55||WD40 repeat||WD40 repeat, conserved site||Protein phosphatase 2A regulatory subunit PR55, conserved site||WD40/YVTN repeat-like-containing domain||WD40-repeat-containing domain
Zm00001d053564	4	234429116	234429370	3.92249	K Homology domain||K Homology domain, type 1
Zm00001d053563	4	234351301	234351684	4.29277	NDRG||Alpha/Beta hydrolase fold
Zm00001d053562	4	234311839	234312093	5.18254	Petal formation-expressed
Zm00001d053560	4	234189907	234190184	3.44709	Early nodulin 93 ENOD93 protein
Zm00001d053559	4	234122603	234123195	7.17123	Poly(A) polymerase, RNA-binding domain||Poly(A) polymerase||Poly(A) polymerase, central domain||Polymerase, nucleotidyl transferase domain||Nucleotidyltransferase, class I, C-terminal-like
Zm00001d053558	4	234051436	234051983	6.02833	-
Zm00001d053552	4	233766134	233766390	6.52509	-
Zm00001d053551	4	233727601	233728108	5.29381	-
Zm00001d053549	4	233682598	233683052	3.04692	Nucleic acid-binding, OB-fold||Replication factor A, C-terminal
Zm00001d053548	4	233637652	233637927	6.0324	Serine/threonine-protein kinase, active site||Protein kinase, ATP binding site||Protein kinase domain||Protein kinase-like domain
Zm00001d053547	4	233624923	233625177	3.84911	Ribosomal protein L5, conserved site||Ribosomal protein L5, C-terminal||Ribosomal protein L5, N-terminal||Ribosomal protein L5||Ribosomal protein L5 domain
Zm00001d053546	4	233606753	233607225	4.90381	-
Zm00001d053545	4	233601276	233601749	4.94723	NAD(P)-binding domain||Galactose-binding domain-like||NADH:ubiquinone oxidoreductase intermediate-associated protein 30
Zm00001d053543	4	233523793	233524177	5.42038	BES1/BZR1 plant transcription factor, N-terminal||BZR family
Zm00001d053542	4	233497454	233497773	3.87797	Helitron helicase-like domain||DNA helicase Pif1-like||P-loop containing nucleoside triphosphate hydrolase
Zm00001d053537	4	233312708	233313609	4.6117	mRNA splicing factor Cwf21 domain
Zm00001d053534	4	233252207	233252461	5.33871	mRNA splicing factor Cwf21 domain
Zm00001d053533	4	233227376	233227644	4.35208	mRNA splicing factor Cwf21 domain
Zm00001d053528	4	233113048	233113507	4.17885	mRNA splicing factor Cwf21 domain
Zm00001d053524	4	233019255	233019569	6.17598	mRNA splicing factor Cwf21 domain
Zm00001d053522	4	232985566	232985980	6.70172	Alpha/Beta hydrolase fold
Zm00001d053521	4	232949118	232949536	4.12414	Zinc finger, BED-type||Ribonuclease H-like domain||Domain of unknown function DUF659
Zm00001d053519	4	232886470	232886724	3.70566	-
Zm00001d053517	4	232801965	232802219	3.73308	-
Zm00001d053515	4	232753340	232753594	3.38068	Serine/threonine-protein kinase, active site||Protein kinase, ATP binding site||Protein kinase-like domain||Protein kinase domain||Serine-threonine/tyrosine-protein kinase, catalytic domain
Zm00001d053514	4	232674506	232674834	5.38145	UDP-glycosyltransferase family, conserved site||UDP-glucuronosyl/UDP-glucosyltransferase
Zm00001d053513	4	232560096	232560471	4.5403	UDP-glycosyltransferase family, conserved site||UDP-glucuronosyl/UDP-glucosyltransferase
Zm00001d053502	4	232513507	232513864	5.96817	-
Zm00001d053468	4	232448351	232448700	4.05681	-
Zm00001d053457	4	232379579	232379900	6.74491	-
Zm00001d053453	4	232308979	232309389	4.47577	Phosphoenolpyruvate carboxylase||Pyruvate/Phosphoenolpyruvate kinase-like domain||Phosphoenolpyruvate carboxylase, His active site||Phosphoenolpyruvate carboxylase, bacterial/plant-type||Phosphoenolpyruvate carboxylase, Lys active site
Zm00001d053452	4	232201881	232202174	5.46996	RNA recognition motif domain||Ataxin-2, C-terminal||CID8-like protein, RNA recognition motif 1
Zm00001d053451	4	232100324	232100578	5.40908	WD40 repeat||WD40-repeat-containing domain||WD40/YVTN repeat-like-containing domain
Zm00001d053446	4	231871889	231872227	6.15419	Potassium channel, voltage-dependent, EAG/ELK/ERG||KHA domain||Ion transport domain||Cyclic nucleotide-binding-like||RmlC-like jelly roll fold||Cyclic nucleotide-binding domain
Zm00001d053445	4	231784976	231785232	4.73295	-
Zm00001d053444	4	231696232	231696711	5.15517	Ribonuclease H-like domain||Zinc finger, TTF-type||Domain of unknown function DUF4371
Zm00001d053442	4	231563948	231564246	4.44148	Basic-leucine zipper domain
Zm00001d053438	4	231454357	231454717	5.03525	Heavy metal-associated domain, HMA||WD40/YVTN repeat-like-containing domain
Zm00001d053437	4	231375103	231375392	3.66972	-
Zm00001d053436	4	231339728	231339982	3.92089	FAD-linked oxidase-like, C-terminal||Cytokinin dehydrogenase 1, FAD/cytokinin binding domain
Zm00001d053435	4	231306771	231307046	3.66676	Zinc finger, RING-type||Zinc finger, RING/FYVE/PHD-type
Zm00001d053429	4	231035170	231035767	9.92478	PPC domain||AT-hook motif nuclear-localized protein
Zm00001d053425	4	230957684	230958332	4.17885	GDSL lipase/esterase-like, plant||SGNH hydrolase-type esterase domain||GDSL lipase/esterase
Zm00001d053424	4	230925788	230926410	4.63965	Leucine-rich repeat, typical subtype||Leucine-rich repeat domain, L domain-like||Leucine-rich repeat-containing N-terminal, plant-type||Serine/threonine-protein kinase, active site||Protein kinase-like domain||Leucine-rich repeat||Protein kinase domain
Zm00001d053420	4	230849362	230849619	3.04486	-
Zm00001d053414	4	230772625	230772879	4.73295	-
Zm00001d053412	4	230697217	230697471	4.70699	Peptidase S54, rhomboid domain
Zm00001d053411	4	230685259	230685564	3.9249	-
Zm00001d053410	4	230658323	230658721	3.38068	-
Zm00001d053406	4	230518460	230518714	3.64664	-
Zm00001d053404	4	230457304	230457585	4.35816	Polyamine biosynthesis domain, conserved site||Spermidine synthase, tetramerisation domain||Polyamine biosynthesis domain||Spermidine/spermine synthases||S-adenosyl-L-methionine-dependent methyltransferase||Spermidine/spermine synthase, eukaryotes
Zm00001d053403	4	230380398	230380939	4.57038	Cyclic nucleotide-binding domain||Cyclic nucleotide-binding-like||RmlC-like jelly roll fold
Zm00001d053401	4	230195379	230195729	4.65642	Potassium channel, voltage-dependent, EAG/ELK/ERG||Cyclic nucleotide-binding-like||RmlC-like jelly roll fold||Cyclic nucleotide-binding domain||Ion transport domain
Zm00001d053399	4	229327440	229327709	5.59963	PPM-type phosphatase, divalent cation binding||Protein phosphatase 2C family||PPM-type phosphatase domain
Zm00001d053398	4	229315786	229316040	4.01889	ENTH/VHS||Acid phosphatase/vanadium-dependent haloperoxidase-related
Zm00001d053397	4	229278802	229279374	7.0922	Zinc finger, RING-type||Zinc finger, CCCH-type||Zinc finger, RING-type, conserved site||Zinc finger, RING/FYVE/PHD-type
Zm00001d053396	4	229246933	229247338	6.33422	START-like domain||Polyketide cyclase/dehydrase
Zm00001d053395	4	229172576	229172836	3.73636	Parallel beta-helix repeat||Pectin lyase fold/virulence factor||Glycoside hydrolase, family 28||Pectin lyase fold
Zm00001d053393	4	229048424	229048828	6.52813	Glycosyl transferase, family 14
Zm00001d053391	4	228991093	228991505	4.5583	Myc-type, basic helix-loop-helix (bHLH) domain
Zm00001d053389	4	228896054	228896365	5.08854	Glutamyl/glutaminyl-tRNA synthetase, class Ib, catalytic domain||Rossmann-like alpha/beta/alpha sandwich fold
Zm00001d053387	4	228861721	228861975	4.46429	-
Zm00001d053384	4	228716246	228716500	3.10636	-
Zm00001d053382	4	228561182	228561436	4.04334	Probable zinc-ribbon domain, plant
Zm00001d053380	4	228500886	228501140	3.53507	P-loop containing nucleoside triphosphate hydrolase
Zm00001d053379	4	228497729	228497993	4.47504	U4/U6 small nuclear ribonucleoprotein Prp3||Pre-mRNA-splicing factor 3||Domain of unknown function DUF1115
Zm00001d053378	4	228393724	228394185	4.46429	-
Zm00001d053376	4	228367594	228368084	3.87147	ATPase, AAA-type, core||AAA+ ATPase domain||Ankyrin repeat||Ankyrin repeat-containing domain||CbxX/CfqX||P-loop containing nucleoside triphosphate hydrolase
Zm00001d053375	4	228309416	228309722	3.66972	Zinc finger C2H2-type||U1 small nuclear ribonucleoprotein C||Matrin/U1-C-like, C2H2-type zinc finger||Matrin/U1-C, C2H2-type zinc finger||U1-C, C2H2-type zinc finger
Zm00001d053374	4	228208305	228208658	5.66679	N-(5'phosphoribosyl) anthranilate isomerase (PRAI)||Ribulose-phosphate binding barrel||Aldolase-type TIM barrel
Zm00001d053373	4	228158425	228158730	4.10247	Immunoglobulin-like fold||Late embryogenesis abundant protein, LEA-14
Zm00001d053372	4	228104435	228104886	5.0947	-
Zm00001d053371	4	227976638	227976892	3.29815	Metallo-dependent phosphatase-like||Calcineurin-like phosphoesterase domain, lpxH type||Vacuolar protein sorting-associated protein 29||Phosphodiesterase MJ0936/Vps29
Zm00001d053370	4	227894110	227894397	3.15617	Ribosomal protein S7e
Zm00001d053368	4	227758194	227758626	6.30858	Aldolase-type TIM barrel||Myb/SANT-like domain
Zm00001d053367	4	227779908	227780184	3.96476	Arabinogalactan peptide, AGP
Zm00001d053359	4	227598867	227599138	5.10783	-
Zm00001d053353	4	227287155	227287697	4.97018	-
Zm00001d053352	4	227212064	227212666	5.40908	-
Zm00001d053350	4	227163551	227163819	4.12814	Integrase, catalytic core||Chromo domain-like||Ribonuclease H-like domain||Integrase, N-terminal zinc-binding domain-like||Protein of unknown function DUF502
Zm00001d053349	4	227109011	227109439	4.82936	-
Zm00001d053348	4	227078860	227079195	5.59739	Fungal lipase-like domain||Alpha/Beta hydrolase fold
Zm00001d053340	4	226712262	226712531	4.79219	Ulp1 protease family, C-terminal catalytic domain
Zm00001d053339	4	226759827	226760197	6.11951	-
Zm00001d053337	4	226696781	226697094	4.5403	-
Zm00001d053336	4	226688964	226689259	4.64191	-
Zm00001d053335	4	226628486	226628740	4.73295	-
Zm00001d053334	4	226591171	226591784	3.54962	Sugar/inositol transporter||Major facilitator superfamily domain||Sugar transporter, conserved site||Major facilitator, sugar transporter-like
Zm00001d053333	4	226523253	226523507	4.49063	CRAL-TRIO lipid binding domain||CRAL/TRIO, N-terminal domain
Zm00001d053329	4	226383033	226383287	5.13215	-
Zm00001d053328	4	226368809	226369063	4.05681	-
Zm00001d053327	4	226326439	226326720	5.20906	Xyloglucan fucosyltransferase
Zm00001d053324	4	226185720	226185992	4.23044	-
Zm00001d053322	4	226088307	226088861	4.21656	Protein kinase, ATP binding site||Protein kinase domain||Protein kinase-like domain||Concanavalin A-like lectin/glucanase domain||Legume lectin domain||Serine/threonine-protein kinase, active site
Zm00001d053320	4	225963937	225964191	4.35208	Xyloglucan endo-transglycosylase, C-terminal||Xyloglucan endotransglucosylase/hydrolase||Glycoside hydrolase, family 16, active site||Glycoside hydrolase family 16||Concanavalin A-like lectin/glucanase domain
Zm00001d053318	4	225905780	225906034	4.05681	-
Zm00001d053315	4	225799257	225799614	6.52813	-
Zm00001d053314	4	225744163	225744519	6.76135	-
Zm00001d053313	4	225614804	225615277	3.65862	Protein phosphatase 2C family||PPM-type phosphatase domain||Protein kinase-like domain||Cyclic nucleotide-binding-like||PPM-type phosphatase, divalent cation binding||RmlC-like jelly roll fold||Cyclic nucleotide-binding domain||Protein kinase domain
Zm00001d053312	4	225557315	225557772	5.40908	Nucleolar complex protein 2
Zm00001d053309	4	225384175	225384480	4.73295	-
Zm00001d053306	4	225242560	225242841	4.26221	-
Zm00001d053305	4	225230273	225230583	5.72687	Nuclear hormone receptor, ligand-binding domain
Zm00001d053304	4	225168184	225168438	4.73975	Cystatin
Zm00001d053300	4	224947806	224948060	3.48034	-
Zm00001d053298	4	224881399	224881929	7.33945	GLABROUS1 enhancer-binding protein family
Zm00001d053296	4	224818275	224819049	6.21272	Ubiquitin-conjugating enzyme E2||Ubiquitin-conjugating enzyme/RWD-like
Zm00001d053294	4	224637290	224637571	4.40247	-
Zm00001d053292	4	224543677	224543931	4.74552	-
Zm00001d053287	4	224249636	224249890	4.70121	50S ribosomal protein L30e-like||H/ACA ribonucleoprotein complex, subunit Nhp2, eukaryote||Ribosomal protein L7Ae/L30e/S12e/Gadd45||Ribosomal protein L7Ae/L8/Nhp2 family
Zm00001d053285	4	224051347	224051726	4.63965	No apical meristem-associated, C-terminal domain
Zm00001d053281	4	223893110	223893364	4.6067	Tyrosine/nicotianamine aminotransferase||Pyridoxal phosphate-dependent transferase, subdomain 2||Pyridoxal phosphate-dependent transferase||Aminotransferase, class I/classII||Pyridoxal phosphate-dependent transferase, major region, subdomain 1
Zm00001d053278	4	223882389	223882810	5.6811	-
Zm00001d053273	4	223659787	223660041	4.73295	-
Zm00001d053272	4	223468313	223468597	4.73295	Reticulon
Zm00001d053269	4	223340903	223341302	4.54095	Histidine kinase-like ATPase, C-terminal domain
Zm00001d053266	4	223205248	223205511	3.42779	-
Zm00001d053263	4	223161104	223161628	6.61126	Signal peptidase complex subunit 3
Zm00001d053262	4	222997905	222998165	5.9319	Vacuolar protein sorting-associated protein 13||C2 domain||VPS13, repeated coiled region||PH domain-like||Vacuolar protein sorting-associated protein 62||Pleckstrin homology domain||Vacuolar protein sorting-associated protein 13, C-terminal||Vacuolar protein sorting-associated protein 13, SHR-binding domain
Zm00001d053261	4	222948112	222948366	4.23044	-
Zm00001d053260	4	222930817	222931328	3.79867	Vacuolar protein sorting-associated protein 13, N-terminal domain||Vacuolar protein sorting-associated protein 13||Vacuolar protein sorting-associated protein 13, second N-terminal domain
Zm00001d053259	4	222874534	222874863	5.25635	Protein phosphatase 2C family||PPM-type phosphatase domain
Zm00001d053257	4	222755461	222755941	5.77939	Protein of unknown function DUF1685
Zm00001d053256	4	222717537	222717823	5.13215	-
Zm00001d053255	4	222612225	222612482	4.67508	-
Zm00001d053254	4	222500803	222501099	6.06502	Ribonuclease H-like domain
Zm00001d053252	4	222456088	222456342	4.14938	SGNH hydrolase-type esterase domain||GDSL lipase/esterase-like, plant||GDSL lipase/esterase
Zm00001d053251	4	222322571	222322825	3.37361	Permuted single zf-CXXC unit||Endonuclease III-like, iron-sulphur cluster loop motif||DNA glycosylase||Helix-turn-helix, base-excision DNA repair, C-terminal||HhH-GPD domain||AT hook, DNA-binding motif||Demeter, RRM-fold domain
Zm00001d053247	4	222080187	222080441	3.59971	Fungal lipase-like domain||P-loop containing nucleoside triphosphate hydrolase||Alpha/Beta hydrolase fold
Zm00001d053245	4	221873259	221873607	4.30169	Ataxin 2, SM domain||LsmAD domain||Ataxin-2, C-terminal
Zm00001d053244	4	221720955	221721214	4.69368	AAA+ ATPase domain||Toll/interleukin-1 receptor homology (TIR) domain||P-loop containing nucleoside triphosphate hydrolase||Winged helix-turn-helix DNA-binding domain||NB-ARC
Zm00001d053242	4	221667000	221667254	3.22819	-
Zm00001d053239	4	221656953	221657512	4.84582	Ribosomal protein S27e||Ribosomal protein S27e, zinc-binding domain||Zinc-binding ribosomal protein
Zm00001d053237	4	221593254	221593508	3.66972	Cation/H+ exchanger||Rossmann-like alpha/beta/alpha sandwich fold
Zm00001d053236	4	221527977	221528231	3.91287	Zinc finger, RING/FYVE/PHD-type||Zinc finger, RING-type
Zm00001d053235	4	221400787	221401087	5.59145	-
Zm00001d053232	4	221142931	221143211	4.6192	26S proteasome regulatory subunit, C-terminal||Proteasome component (PCI) domain||Winged helix-turn-helix DNA-binding domain||Tetratricopeptide-like helical domain
Zm00001d053230	4	220960092	220960381	4.75436	-
Zm00001d053229	4	220934679	220934949	3.51653	-
Zm00001d053227	4	220867954	220868208	4.0853	BPM, C-terminal||SKP1/BTB/POZ domain||BTB/POZ domain
Zm00001d053225	4	220820040	220820358	7.59701	D-galactoside/L-rhamnose binding SUEL lectin domain||Glycoside hydrolase 35, catalytic domain||Glycoside hydrolase, family 35, conserved site||Glycoside hydrolase, family 35||Glycoside hydrolase superfamily||Galactose-binding domain-like
Zm00001d053223	4	220787421	220787834	6.09915	Haem peroxidase||Haem peroxidase, plant/fungal/bacterial||Plant ascorbate peroxidase||Peroxidases heam-ligand binding site
Zm00001d053222	4	220751165	220751476	5.59739	COPII coat assembly protein, Sec16||Ancestral coatomer element 1, Sec16/Sec31
Zm00001d053216	4	220550414	220550848	3.33751	Kelch-type beta propeller||F-box domain||F-box associated interaction domain
Zm00001d053215	4	220494927	220495206	4.95376	Thaumatin
Zm00001d053214	4	220453841	220454151	5.59963	Armadillo-type fold||Armadillo-like helical||Armadillo
Zm00001d053211	4	220338142	220338566	3.53507	ER lumen protein retaining receptor
Zm00001d053210	4	220245576	220245891	3.47222	Myb domain||SANT/Myb domain||Homeobox domain-like
Zm00001d053208	4	220132993	220133276	5.42038	Zinc finger, lateral root primordium type 1||SHORT INTERNODES, C-terminal||SHI protein family
Zm00001d053206	4	219885876	219886158	5.25762	Protein kinase-like domain||Protein kinase domain
Zm00001d053205	4	219802539	219802793	4.19972	NAC domain
Zm00001d053200	4	219497802	219498318	5.29381	Rab-GTPase-TBC domain
Zm00001d053199	4	219486178	219486464	4.15053	Helitron helicase-like domain||P-loop containing nucleoside triphosphate hydrolase||DNA helicase Pif1-like
Zm00001d053197	4	219402198	219402452	4.30169	RNA recognition motif domain
Zm00001d053196	4	219326247	219326501	3.33751	Proline-tRNA ligase, class IIa, archaeal-type||Prolyl-tRNA synthetase, class II||Proline-tRNA ligase, class IIa||Proline-tRNA ligase, class II, C-terminal||Anticodon-binding||Aminoacyl-tRNA synthetase, class II (G/ P/ S/T)||Prolyl-tRNA synthetase, catalytic domain||Aminoacyl-tRNA synthetase, class II
Zm00001d053192	4	219114255	219114659	4.61503	Cullin repeat-like-containing domain||Exocyst complex component Exo70
Zm00001d053190	4	219057605	219057901	3.6565	Glutathione S-transferase, N-terminal||Glutathione S-transferase (GST)
Zm00001d053189	4	219036407	219036676	4.41863	Transcription factor IIS, N-terminal||Transcription elongation factor, TFIIS/CRSP70, N-terminal, sub-type
Zm00001d053187	4	218922710	218923462	5.8257	-
Zm00001d053186	4	218852418	218852672	4.67508	-
Zm00001d053184	4	218676945	218677371	4.89609	-
Zm00001d053180	4	218497924	218498210	5.29381	Cellulose synthase
Zm00001d053179	4	218406105	218406684	5.77939	Tubby, C-terminal||F-box domain||Tubby C-terminal-like domain||Tubby, C-terminal, conserved site
Zm00001d053175	4	218265391	218265979	3.78215	Cytochrome b-c1 complex, subunit 6||Ubiquinol-cytochrome C reductase hinge domain
Zm00001d053174	4	218067872	218068126	4.6067	-
Zm00001d053173	4	218020704	218021024	4.40012	Autophagy-related protein 13
Zm00001d053172	4	217878737	217879200	7.22717	Phloem protein 2-like||F-box domain
Zm00001d053171	4	217820480	217820743	4.39643	Phloem protein 2-like||P-loop containing nucleoside triphosphate hydrolase||Leucine-rich repeat domain, L domain-like||Leucine-rich repeat, typical subtype||NB-ARC||Winged helix-turn-helix DNA-binding domain
Zm00001d053168	4	217746468	217746747	4.14858	Serine/threonine-protein kinase, active site||Protein kinase domain||Serine-threonine/tyrosine-protein kinase, catalytic domain||Protein kinase-like domain||ACT domain
Zm00001d053166	4	217655757	217656050	5.33871	B3 DNA binding domain||DNA-binding pseudobarrel domain
Zm00001d053165	4	217592225	217592548	4.89297	-
Zm00001d053162	4	217401420	217401813	6.31233	Basic-leucine zipper domain
Zm00001d053160	4	217264113	217264367	3.66972	-
Zm00001d053157	4	217031558	217031941	6.1674	-
Zm00001d053156	4	216855644	216856100	7.05671	O-methyltransferase COMT-type||Winged helix-turn-helix DNA-binding domain||S-adenosyl-L-methionine-dependent methyltransferase||Plant methyltransferase dimerisation||O-methyltransferase, family 2
Zm00001d053155	4	216754727	216755067	4.4677	Phox homologous domain||Phox-associated domain||Sorting nexin, C-terminal
Zm00001d053153	4	216588884	216589182	7.11828	-
Zm00001d053151	4	216353268	216353652	7.59701	Homeobox domain||Homeobox KN domain||POX domain||Homeobox domain-like
Zm00001d053150	4	216309763	216310218	4.39643	Transcription factor LHW||Myc-type, basic helix-loop-helix (bHLH) domain||Transcription factor MYC/MYB N-terminal
Zm00001d053149	4	216215511	216215780	3.0837	Glycosyl transferase, family 1
Zm00001d053146	4	216182693	216182947	3.91287	Pentatricopeptide repeat||Tetratricopeptide-like helical domain
Zm00001d053142	4	215778265	215778547	4.8384	WD40 repeat||WD40-repeat-containing domain||WD40/YVTN repeat-like-containing domain||G-protein beta WD-40 repeat||WD40 repeat, conserved site
Zm00001d053139	4	215645479	215646247	4.73645	-
Zm00001d053138	4	215593086	215593446	4.27218	Fungal lipase-like domain||Alpha/Beta hydrolase fold
Zm00001d053136	4	215535556	215535958	5.44939	-
Zm00001d053133	4	215405142	215405545	4.23504	Protein kinase-like domain||Protein kinase domain||Protein kinase, ATP binding site||Serine/threonine-protein kinase, active site
Zm00001d053130	4	215110881	215111162	3.92381	Knottin, scorpion toxin-like
Zm00001d053128	4	215003694	215004202	6.99953	-
Zm00001d053127	4	214703611	214704052	2.887	AMP-dependent synthetase/ligase||AMP-binding, conserved site||AMP-binding enzyme, C-terminal domain
Zm00001d053124	4	214630868	214631135	5.53403	Myb domain||SANT/Myb domain||Homeobox domain-like
Zm00001d053122	4	214601376	214601794	4.90381	S-adenosyl-L-methionine-dependent methyltransferase||Methyltransferase domain
Zm00001d053120	4	214561219	214561801	4.48363	LysM domain||Protein kinase-like domain||Protein kinase domain
Zm00001d053119	4	214514593	214514847	5.40908	Protein kinase-like domain||S-receptor-like serine/threonine-protein kinase||Protein kinase domain||Protein kinase, ATP binding site||Serine/threonine-protein kinase, active site
Zm00001d053114	4	214337772	214338036	4.73295	Knottin, scorpion toxin-like
Zm00001d053113	4	214320776	214321042	3.52075	Knottin, scorpion toxin-like
Zm00001d053112	4	214253782	214254127	5.10595	Knottin, scorpion toxin-like
Zm00001d053109	4	214210283	214210651	5.07477	Agenet-like domain||Agenet domain, plant type||Protein of unknown function DUF724
Zm00001d053108	4	214198934	214199552	5.39593	-
Zm00001d053107	4	214121192	214121512	3.3098	Tyrosine/nicotianamine aminotransferase||Pyridoxal phosphate-dependent transferase, subdomain 2||Pyridoxal phosphate-dependent transferase||Aminotransferase, class I/classII||Pyridoxal phosphate-dependent transferase, major region, subdomain 1
Zm00001d053106	4	214058358	214058650	3.05312	Fatty acid hydroxylase
Zm00001d053104	4	213980199	213980537	4.10247	-
Zm00001d053100	4	213729994	213730268	4.29277	UbiB domain||Protein kinase-like domain||Twin-arginine translocation pathway, signal sequence
Zm00001d053099	4	213566275	213566544	4.5583	Metallo-dependent phosphatase-like||Calcineurin-like phosphoesterase domain, ApaH type
Zm00001d053098	4	213555835	213556089	4.8384	-
Zm00001d053095	4	213509086	213509340	3.82373	-
Zm00001d053094	4	213448295	213448576	4.46429	Metallo-dependent phosphatase-like||Calcineurin-like phosphoesterase domain, ApaH type||Acid phosphatase, type 5
Zm00001d053093	4	213328146	213328400	3.88857	RNA recognition motif domain
Zm00001d053091	4	213274879	213275235	4.73975	PAS domain||F-box domain||Kelch-type beta propeller||Kelch repeat type 2||Galactose oxidase/kelch, beta-propeller
Zm00001d053090	4	213268191	213268445	3.7215	14-3-3 protein||14-3-3 protein, conserved site||14-3-3 domain
Zm00001d053088	4	213094543	213094848	3.77786	UDP-glucuronosyl/UDP-glucosyltransferase
Zm00001d053087	4	213025367	213025874	4.40247	Protein kinase-like domain||Protein kinase domain||Thaumatin||Protein kinase, ATP binding site||Serine/threonine-protein kinase, active site
Zm00001d053086	4	213014621	213015150	5.33871	Tetratricopeptide-like helical domain
Zm00001d053084	4	212998122	212998448	7.2576	Isoprenoid synthase domain||Squalene/phytoene synthase
Zm00001d053082	4	212916961	212917215	3.0837	Serine/threonine-protein kinase, active site||Protein kinase-like domain||Protein kinase domain||Protein kinase, ATP binding site
Zm00001d053079	4	212661362	212661811	4.49383	Serine/threonine-protein kinase, active site||Growth factor receptor cysteine-rich domain||EGF-like calcium-binding, conserved site||Wall-associated receptor kinase, galacturonan-binding domain||Protein kinase-like domain||EGF-type aspartate/asparagine hydroxylation site||EGF-like domain||Protein kinase domain||Serine-threonine/tyrosine-protein kinase, catalytic domain||EGF-like calcium-binding d…
Zm00001d053076	4	212544241	212544797	4.40529	Protein-tyrosine phosphatase-like||NAD kinase||ATP-NAD kinase, PpnK-type, all-beta||NAD kinase/diacylglycerol kinase-like domain||Inorganic polyphosphate/ATP-NAD kinase, domain 1
Zm00001d053069	4	212273573	212273934	5.16351	Histidine kinase-like ATPase, C-terminal domain
Zm00001d053067	4	212018009	212018533	3.95968	NAD(P)-binding domain||Short-chain dehydrogenase/reductase SDR
Zm00001d053066	4	211862810	211863217	5.3842	NIF system FeS cluster assembly, NifU, C-terminal||Fe-S cluster assembly domain
Zm00001d053063	4	211764004	211764298	4.49383	-
Zm00001d053062	4	211626351	211626693	4.49383	Phosphoribosyltransferase C-terminal||C2 domain
Zm00001d053061	4	211463428	211463700	5.77367	Ribonuclease H-like domain||HAT, C-terminal dimerisation domain
Zm00001d053060	4	211399001	211399310	6.44841	SANT/Myb domain||Homeobox domain-like||Myb domain
Zm00001d053059	4	211210910	211211223	4.58907	Helicase superfamily 1/2, ATP-binding domain||P-loop containing nucleoside triphosphate hydrolase||Helicase/UvrB, N-terminal||Helicase, C-terminal
Zm00001d053055	4	211058892	211059283	4.21656	Dirigent protein||Allene oxide cyclase/dirigent protein
Zm00001d053054	4	211045118	211045412	4.07083	HotDog domain
Zm00001d053053	4	210848709	210848995	5.29381	CTP synthase, N-terminal||P-loop containing nucleoside triphosphate hydrolase
Zm00001d053049	4	210716266	210716547	5.13299	ABC-2 type transporter||ABC transporter-like||AAA+ ATPase domain||P-loop containing nucleoside triphosphate hydrolase
Zm00001d053047	4	210526334	210526778	4.2876	-
Zm00001d053046	4	210521073	210521507	3.84446	Protein of unknown function DUF688
Zm00001d053042	4	210411852	210412106	4.01889	-
Zm00001d053040	4	210308340	210308594	3.72763	GYF domain||GYF-like domain
Zm00001d053039	4	210230949	210231203	3.5671	-
Zm00001d053038	4	210204758	210205028	4.07136	WD40 repeat||WD40/YVTN repeat-like-containing domain||WD40-repeat-containing domain
Zm00001d053036	4	210108596	210108850	4.00224	-
Zm00001d053031	4	210036169	210036803	5.97818	Proton-dependent oligopeptide transporter family
Zm00001d053029	4	209897099	209897409	6.33422	-
Zm00001d053025	4	209818015	209818269	4.46429	Ctr copper transporter
Zm00001d053022	4	209638916	209639187	5.46996	Bromodomain
Zm00001d053018	4	209374709	209374963	3.66972	Zinc finger, RING-type||Zinc finger, RING/FYVE/PHD-type
Zm00001d053015	4	209141927	209142222	4.10247	Fructose-bisphosphate aldolase, class-I||Aldolase-type TIM barrel||Fructose-bisphosphate aldolase class-I active site
Zm00001d053014	4	209053195	209053562	3.21039	CBS domain-containing protein CBSCBSPB||CBS domain||PB1 domain
Zm00001d053010	4	208877281	208877626	5.67069	V-ATPase proteolipid subunit C-like domain||V-ATPase proteolipid subunit||V-ATPase proteolipid subunit C, eukaryotic
Zm00001d053009	4	208854361	208854615	4.41306	AMP-dependent synthetase/ligase||AMP-binding, conserved site
Zm00001d053008	4	208821200	208821512	6.69152	Immunoglobulin-like fold||Immunoglobulin E-set||Glyoxal oxidase, N-terminal||Galactose oxidase-like, Early set domain||Galactose oxidase, beta-propeller||Galactose oxidase/kelch, beta-propeller
Zm00001d053006	4	208739024	208739342	4.85727	Zinc finger C2H2-type
Zm00001d053004	4	208654605	208655180	5.28634	Amino acid transporter, transmembrane domain
Zm00001d053003	4	208581809	208582197	4.16725	Armadillo-type fold||W2 domain
Zm00001d053001	4	208425454	208425708	5.4401	Xylanase inhibitor, N-terminal||Pepsin-like domain, plant||Xylanase inhibitor, C-terminal||Aspartic peptidase, active site||Aspartic peptidase domain||Aspartic peptidase A1 family||Peptidase family A1 domain
Zm00001d053000	4	208297868	208298188	4.29277	-
Zm00001d052999	4	208247844	208248126	4.66636	Isopenicillin N synthase-like||Non-haem dioxygenase N-terminal domain||Oxoglutarate/iron-dependent dioxygenase
Zm00001d052998	4	208167653	208167907	4.46429	Serine/threonine-protein kinase, active site||Protein kinase-like domain||Protein kinase domain||Protein kinase, ATP binding site
Zm00001d052997	4	208053413	208053667	3.27167	Winged helix-turn-helix DNA-binding domain||NB-ARC||Leucine-rich repeat domain, L domain-like||P-loop containing nucleoside triphosphate hydrolase
Zm00001d052993	4	207973417	207973818	5.38846	Leucine-rich repeat domain, L domain-like||NB-ARC||Winged helix-turn-helix DNA-binding domain
Zm00001d052992	4	207908860	207909114	3.6049	NB-ARC||Winged helix-turn-helix DNA-binding domain||Leucine-rich repeat domain, L domain-like||P-loop containing nucleoside triphosphate hydrolase
Zm00001d052991	4	207885230	207885484	4.49063	Ribosomal protein L5 domain||Ribosomal protein L5, N-terminal||Ribosomal protein L5, C-terminal
Zm00001d052990	4	207848198	207848783	5.92579	Protein kinase, ATP binding site||Protein kinase domain||Protein kinase-like domain
Zm00001d052989	4	207786211	207786567	4.52981	Protein kinase-like domain||Protein kinase domain||Protein kinase, ATP binding site
Zm00001d052987	4	207626786	207627040	5.04987	Leucine-rich repeat domain, L domain-like||P-loop containing nucleoside triphosphate hydrolase||NB-ARC||Winged helix-turn-helix DNA-binding domain
Zm00001d052986	4	207562936	207563190	3.51034	-
Zm00001d052983	4	207231955	207232258	3.59626	Myb/SANT-like domain
Zm00001d052982	4	207210441	207210812	4.70699	-
Zm00001d052981	4	207132431	207132796	3.83599	Protein LONGIFOLIA 1/2||DUF3741-associated sequence motif
Zm00001d052979	4	207072231	207072487	5.40908	Formiminotransferase, C-terminal subdomain
Zm00001d052977	4	206922543	206922812	3.69004	-
Zm00001d052975	4	206871358	206871642	4.50613	Ulp1 protease family, C-terminal catalytic domain||P-loop containing nucleoside triphosphate hydrolase||DNA helicase Pif1-like||Helitron helicase-like domain
Zm00001d052974	4	206851168	206851431	4.82936	SKP1/BTB/POZ domain||Tetratricopeptide repeat-containing domain||Tetratricopeptide repeat||Tetratricopeptide-like helical domain
Zm00001d052972	4	206756562	206756816	3.76837	-
Zm00001d052971	4	206739659	206740041	3.54513	Squalene cyclase, C-terminal||Terpenoid cyclases/protein prenyltransferase alpha-alpha toroid||Squalene cyclase||Squalene cyclase, N-terminal
Zm00001d052969	4	206652881	206653821	7.47272	Cytochrome P450||Cytochrome P450, E-class, group I||Cytochrome P450, conserved site
Zm00001d052968	4	206559786	206560040	4.73295	-
Zm00001d052967	4	206498660	206498935	3.60862	-
Zm00001d052966	4	206458884	206459201	5.33871	WD40/YVTN repeat-like-containing domain||Galactose oxidase/kelch, beta-propeller||F-box domain
Zm00001d052962	4	206384710	206385070	5.25635	Zinc finger, RING/FYVE/PHD-type||Zinc finger, RING-type
Zm00001d052958	4	206305697	206305966	3.0931	Plant antimicrobial peptide
Zm00001d052955	4	206208941	206209212	3.91287	Armadillo-type fold||Armadillo-like helical
Zm00001d052949	4	206004344	206004827	3.26073	P-loop containing nucleoside triphosphate hydrolase||Toll/interleukin-1 receptor homology (TIR) domain
Zm00001d052946	4	205820407	205820694	4.22782	Domain of unknown function DUF4220||Protein of unknown function DUF594
Zm00001d052945	4	205808156	205808572	6.41519	Ribonuclease P/MRP protein subunit||Ribonuclease P/MRP protein subunit Pop5
Zm00001d052943	4	205715437	205715804	5.66679	Ubiquitin specific protease domain||Peptidase C19, ubiquitin carboxyl-terminal hydrolase||TRAF-like||MATH/TRAF domain||Ubiquitin specific protease, conserved site||Ubiquitin carboxyl-terminal hydrolase 7, ICP0-binding domain||Ubiquitin carboxyl-terminal hydrolase, C-terminal
Zm00001d052941	4	205626708	205627249	5.38846	Zinc finger, CCHC-type
Zm00001d052939	4	205512537	205512827	5.49149	Domain of unknown function DUF4220||Protein of unknown function DUF594
Zm00001d052934	4	205296259	205296557	4.89297	AUX/IAA domain||AUX/IAA protein
Zm00001d052932	4	205273096	205273350	3.89257	FAD/NAD(P)-binding domain||Amine oxidase||Prolycopene isomerase
Zm00001d052929	4	205242022	205242280	4.36249	Glycosyl transferase family 29
Zm00001d052926	4	205103476	205103764	3.84586	Receptor L-domain||Leucine-rich repeat domain, L domain-like
Zm00001d052925	4	205050553	205050836	5.36596	Protein kinase-like domain||Protein kinase domain
Zm00001d052924	4	205036560	205036814	4.29277	Solute carrier family 13||Citrate carrier CitT-related
Zm00001d052923	4	205027638	205027983	5.22357	Patatin-like phospholipase domain||Acyl transferase/acyl hydrolase/lysophospholipase
Zm00001d052922	4	204943963	204944396	4.32382	START-like domain
Zm00001d052921	4	204936354	204936771	3.74012	THUMP domain
Zm00001d052918	4	204771723	204772131	5.28634	Zinc-finger domain of monoamine-oxidase A repressor R1
Zm00001d052917	4	204734809	204735465	5.73559	WD40-repeat-containing domain||Anaphase-promoting complex subunit 4||WD40/YVTN repeat-like-containing domain||Anaphase-promoting complex subunit 4, WD40 domain||WD40 repeat
Zm00001d052916	4	204721879	204722133	4.26221	Thiolase-like||Chalcone/stilbene synthase, N-terminal||Chalcone/stilbene synthase, C-terminal
Zm00001d052915	4	204584248	204584671	6.43915	Chalcone/stilbene synthase, N-terminal||Thiolase-like
Zm00001d052913	4	204546766	204547119	5.85797	-
Zm00001d052912	4	204520669	204520923	5.04987	-
Zm00001d052909	4	204446589	204446848	5.80608	No apical meristem-associated, C-terminal domain
Zm00001d052907	4	204350233	204350575	4.77966	Folate-biopterin transporter||Major facilitator superfamily domain
Zm00001d052905	4	204249785	204250138	3.70566	Ankyrin repeat-containing domain||Transcription factor, SBP-box
Zm00001d052903	4	204202830	204203111	4.63822	Hydroxymethylglutaryl-CoA reductase, class I/II, catalytic domain||Hydroxymethylglutaryl-CoA reductase, class I/II, substrate-binding domain||Hydroxymethylglutaryl-CoA reductase, class I/II, NAD/NADP-binding domain||Hydroxymethylglutaryl-CoA reductase, N-terminal||Hydroxymethylglutaryl-CoA reductase, class I/II, conserved site||Hydroxymethylglutaryl-CoA reductase, class I/II
Zm00001d052902	4	204191866	204192306	8.22528	DnaJ domain||Cytochrome C biogenesis protein, transmembrane domain
Zm00001d052901	4	204073118	204073579	4.44768	PPC domain||AT hook, DNA-binding motif
Zm00001d052899	4	204048102	204048440	5.90255	-
Zm00001d052896	4	203991441	203992077	8.47789	-
Zm00001d052895	4	203893871	203894173	4.17885	-
Zm00001d052893	4	203838431	203838696	4.18952	ENT domain||Protein EMSY-LIKE, plant
Zm00001d052892	4	203773824	203774709	4.57969	Leucine-rich repeat||Leucine-rich repeat-containing N-terminal, plant-type||Leucine-rich repeat domain, L domain-like
Zm00001d052890	4	203637776	203638312	9.91348	Transcription factor, SBP-box
Zm00001d052889	4	203565337	203565693	6.08522	-
Zm00001d052888	4	203499657	203499941	3.7192	RNA recognition motif domain||PWI domain
Zm00001d052885	4	203380991	203381307	3.6049	Ribosomal protein S8
Zm00001d052883	4	203326831	203327094	3.33302	Zinc finger C2H2-type
Zm00001d052882	4	203233795	203234082	3.91287	T-complex protein 1, beta subunit||Glycosyltransferase 61||GroEL-like apical domain||Chaperonin Cpn60/TCP-1 family
Zm00001d052881	4	203239045	203239299	3.30009	-
Zm00001d052880	4	203205321	203205593	6.08522	Aminotransferase-like, plant mobile domain
Zm00001d052875	4	203122190	203122444	4.05681	PLC-like phosphodiesterase, TIM beta/alpha-barrel domain||Glycerophosphodiester phosphodiesterase domain
Zm00001d052874	4	203091358	203091612	3.37361	-
Zm00001d052865	4	202893494	202893879	6.6313	Ribosomal protein L9/RNase H1, N-terminal||Ribosomal protein L9, N-terminal||Ribosomal protein L9, C-terminal||Ribosomal protein L9
Zm00001d052860	4	202743529	202743956	5.53403	-
Zm00001d052859	4	202762883	202763139	3.18156	Zinc finger, RING/FYVE/PHD-type||S-adenosyl-L-methionine-dependent methyltransferase||Zinc finger, PHD-type
Zm00001d052858	4	202690648	202690913	3.6049	Nodulin-like
Zm00001d052856	4	202680347	202680601	4.70121	P-type ATPase||P-type ATPase, A domain||Calcium-transporting P-type ATPase, N-terminal autoinhibitory domain||P-type ATPase, cytoplasmic domain N||Cation-transporting P-type ATPase, C-terminal||Cation-transporting P-type ATPase, N-terminal||HAD-like domain||P-type ATPase, phosphorylation site||P-type ATPase, transmembrane domain||P-type ATPase, subfamily IIB
Zm00001d052852	4	202626915	202627367	4.18952	Protein phosphatase 2C family||PPM-type phosphatase domain
Zm00001d052851	4	202584700	202585217	4.58907	Tetratricopeptide-like helical domain||Tetratricopeptide repeat||Tetratricopeptide repeat-containing domain||Peroxisomal targeting signal 1 receptor family
Zm00001d052849	4	202487954	202488291	4.75436	-
Zm00001d052846	4	202439962	202440229	6.02833	-
Zm00001d052844	4	202426774	202427127	3.38068	-
Zm00001d052842	4	202395883	202396137	3.33111	S-adenosyl-L-methionine-dependent methyltransferase||O-methyltransferase, family 3
Zm00001d052840	4	202389555	202389925	4.35654	CRAL/TRIO, N-terminal domain||CRAL-TRIO lipid binding domain
Zm00001d052838	4	202305934	202306255	5.42345	Histone-fold||Transcription factor CBF/NF-Y/archaeal histone domain
Zm00001d052837	4	202256816	202257117	5.28634	BTB/POZ domain||SKP1/BTB/POZ domain
Zm00001d052835	4	202209272	202209545	3.52423	Leucine-rich repeat, typical subtype||Protein kinase, ATP binding site||Protein kinase domain||Leucine-rich repeat||Leucine-rich repeat domain, L domain-like||Leucine-rich repeat-containing N-terminal, plant-type||Serine/threonine-protein kinase, active site||Protein kinase-like domain
Zm00001d052833	4	202170304	202170605	3.29525	Protein kinase-like domain||Serine-threonine/tyrosine-protein kinase, catalytic domain
Zm00001d052831	4	202106930	202107339	4.9647	S-adenosyl-L-methionine-dependent methyltransferase||SAM dependent carboxyl methyltransferase
Zm00001d052830	4	202079462	202079762	4.73295	-
Zm00001d052829	4	202073886	202074224	6.1862	S-adenosyl-L-methionine-dependent methyltransferase||SAM dependent carboxyl methyltransferase
Zm00001d052827	4	202042970	202043412	4.57038	SAM dependent carboxyl methyltransferase||S-adenosyl-L-methionine-dependent methyltransferase
Zm00001d052823	4	202023266	202023520	3.96197	-
Zm00001d052820	4	202008436	202008714	4.6961	Paraneoplastic encephalomyelitis antigen||RNA recognition motif domain
Zm00001d052818	4	201906512	201906766	3.72763	Fasciclin-like arabinogalactan protein||FAS1 domain
Zm00001d052817	4	201887650	201887904	5.03525	-
Zm00001d052816	4	201807745	201808159	3.12543	RNA recognition motif domain
Zm00001d052815	4	201800232	201800490	4.48363	Zinc finger C2H2-type
Zm00001d052813	4	201706733	201707047	3.80865	UDP-glucuronosyl/UDP-glucosyltransferase
Zm00001d052806	4	201496149	201496466	4.42791	-
Zm00001d052804	4	201420539	201420926	4.35816	Myb domain||SANT/Myb domain||Homeobox domain-like
Zm00001d052799	4	201308749	201309003	5.13215	Phosphate-induced protein 1
Zm00001d052797	4	201291680	201292163	8.07654	Aldolase-type TIM barrel||DAHP synthetase, class II
Zm00001d052796	4	201219002	201219256	4.57969	14-3-3 domain||14-3-3 protein||14-3-3 protein, conserved site
Zm00001d052791	4	201060312	201060725	6.08522	Domain of unknown function DUF659||Ribonuclease H-like domain||HAT, C-terminal dimerisation domain
Zm00001d052786	4	200843306	200843561	4.12414	Thioredoxin-like fold
Zm00001d052785	4	200793301	200793859	4.07083	UBX domain||Ubiquitin-related domain
Zm00001d052784	4	200748276	200748661	3.56577	FAD/NAD(P)-binding domain
Zm00001d052779	4	200690512	200690943	7.01262	Cullin repeat-like-containing domain||Exocyst complex component Exo70
Zm00001d052773	4	200388683	200388937	4.73295	Protein kinase-like domain
Zm00001d052772	4	200354375	200354629	3.37325	Protein of unknown function DUF538
Zm00001d052770	4	200228936	200229239	6.02265	Domain of unknown function DUF4220||Protein of unknown function DUF594
Zm00001d052768	4	200071747	200072011	4.44768	BTB/POZ domain||SKP1/BTB/POZ domain
Zm00001d052767	4	200051306	200051649	5.23499	PLC-like phosphodiesterase, TIM beta/alpha-barrel domain||Phosphatidylinositol-specific phospholipase C, X domain
Zm00001d052760	4	199964745	199964999	3.80807	Heavy metal-associated domain, HMA
Zm00001d052757	4	199898201	199898455	4.54095	Domain of unknown function DUF588||Casparian strip membrane protein
Zm00001d052753	4	199817839	199818093	4.0853	Protein of unknown function DUF789
Zm00001d052751	4	199792470	199793228	9.65872	ENTH/VHS||PWWP domain||RNA polymerase II-binding domain||HDGF-related, PWWP domain||CID domain
Zm00001d052750	4	199681180	199681434	4.05681	DNA-binding pseudobarrel domain||B3 DNA binding domain
Zm00001d052749	4	199659429	199659683	5.40908	High mobility group box domain
Zm00001d052744	4	199503151	199503464	4.28018	Lipopolysaccharide-modifying protein
Zm00001d052743	4	199496750	199497004	4.03344	-
Zm00001d052740	4	199468294	199468799	4.17188	-
Zm00001d052736	4	199368086	199368380	4.21585	Bifunctional inhibitor/plant lipid transfer protein/seed storage helical domain
Zm00001d052732	4	199278194	199278448	4.49063	AP2/ERF domain||DNA-binding domain
Zm00001d052731	4	199255641	199255912	4.64191	Pyridoxal phosphate-dependent transferase, major region, subdomain 1||Pyridoxal phosphate-dependent transferase, subdomain 2||Pyridoxal phosphate-dependent transferase
Zm00001d052729	4	199201887	199202141	4.73295	Ulp1 protease family, C-terminal catalytic domain
Zm00001d052728	4	199185486	199185740	3.38688	Myc-type, basic helix-loop-helix (bHLH) domain
Zm00001d052727	4	199122889	199123181	5.28103	VASt domain||GRAM domain
Zm00001d052726	4	199115423	199115696	3.77216	P-loop containing nucleoside triphosphate hydrolase||ABC-transporter extracellular N-terminal domain||ABC-2 type transporter||ATP-binding cassette transporter, PDR-like subfamily G, domain 2||Plant PDR ABC transporter associated||ABC transporter, conserved site||ABC transporter-like||AAA+ ATPase domain
Zm00001d052725	4	199037086	199037658	3.82946	Basic-leucine zipper domain
Zm00001d052721	4	198796070	198796324	2.89931	-
Zm00001d052720	4	198669496	198669752	5.40908	Xylanase inhibitor, N-terminal||Pepsin-like domain, plant||Xylanase inhibitor, C-terminal||Aspartic peptidase domain||Aspartic peptidase A1 family||Twin-arginine translocation pathway, signal sequence||Peptidase family A1 domain||Pepsin-like domain
Zm00001d052716	4	198552833	198553087	4.72281	-
Zm00001d052714	4	198499698	198500070	5.51633	-
Zm00001d052713	4	198403406	198403961	5.27395	EF-Hand 1, calcium-binding site||Serine/threonine-protein kinase, active site||Protein kinase, ATP binding site||EF-hand domain pair||Protein kinase-like domain||EF-hand domain||Protein kinase domain
Zm00001d052712	4	198379493	198379819	5.98412	-
Zm00001d052703	4	198203318	198203630	4.27218	HAT, C-terminal dimerisation domain
Zm00001d052701	4	198078649	198078997	3.92381	Solute carrier family 35 member SLC35F1/F2/F6
Zm00001d052700	4	198055894	198056229	4.40529	Ankyrin repeat||Ankyrin repeat-containing domain
Zm00001d052699	4	197983342	197983680	4.73295	-
Zm00001d052698	4	197853785	197854065	4.73295	14-3-3 protein||14-3-3 protein, conserved site||14-3-3 domain
Zm00001d052697	4	197831404	197831679	3.68936	Zinc finger, RING/FYVE/PHD-type||Zinc finger, RING-type
Zm00001d052694	4	197570788	197571052	5.40908	N-terminal acetyltransferase A, auxiliary subunit
Zm00001d052693	4	197559543	197559991	3.50361	Ulp1 protease family, C-terminal catalytic domain
Zm00001d052692	4	197540252	197540562	3.0837	Sugar phosphate transporter domain
Zm00001d052691	4	197492401	197493111	4.89609	Poly(A) polymerase||Poly(A) polymerase, central domain
Zm00001d052686	4	197441817	197442155	4.63965	-
Zm00001d052685	4	197408076	197408583	8.58553	-
Zm00001d052682	4	197136589	197136843	4.36324	Cofactor assembly of complex C subunit B, CCB1
Zm00001d052680	4	197104903	197105204	4.63965	GNAT domain||Acyl-CoA N-acyltransferase
Zm00001d052674	4	196929541	196929795	4.56502	-
Zm00001d052670	4	196790957	196791214	4.18249	-
Zm00001d052668	4	196572257	196572613	4.74552	Zinc finger, CCHC-type
Zm00001d052667	4	196493719	196494041	4.68843	NUDIX hydrolase domain-like||NUDIX hydrolase domain||NUDIX hydrolase, conserved site
Zm00001d052665	4	196395929	196396336	6.11621	CRAL-TRIO lipid binding domain
Zm00001d052663	4	196374497	196374782	4.21656	Palmitoyltransferase, DHHC domain
Zm00001d052660	4	196210022	196210534	5.39957	Amidase signature domain||Amidase
Zm00001d052657	4	196165051	196165464	6.81044	-
Zm00001d052653	4	196011114	196011431	4.21695	EF-hand domain pair||FAD-binding 8||Ferric reductase transmembrane component-like domain||EF-hand domain||Cytochrome b245, heavy chain||EF-Hand 1, calcium-binding site||NADPH oxidase Respiratory burst||Ferric reductase, NAD binding domain||Riboflavin synthase-like beta-barrel||Ferredoxin reductase-type FAD-binding domain
Zm00001d052652	4	195896912	195897208	4.44148	-
Zm00001d052649	4	195806705	195807101	7.95107	-
Zm00001d052647	4	195789265	195789550	4.05981	-
Zm00001d052634	4	195459512	195460125	9.81226	-
Zm00001d052633	4	195451279	195451635	3.86076	-
Zm00001d052632	4	195431996	195432347	5.45635	Exportin-1/Importin-beta-like||Armadillo-like helical||Armadillo-type fold
Zm00001d052630	4	195316415	195316685	4.50613	Domain of unknown function DUF2470||FMN-binding split barrel
Zm00001d052627	4	195240053	195240307	4.23504	Glycosyltransferase 34||Nucleotide-diphospho-sugar transferases
Zm00001d052625	4	195181774	195182066	4.77966	Nucleotide-diphospho-sugar transferases||Glycosyltransferase 34
Zm00001d052621	4	195066669	195066933	3.51034	Transcription factor CBF/NF-Y/archaeal histone domain||Histone-fold
Zm00001d052613	4	194718746	194719331	6.02265	Putative 5-3 exonuclease||5'-3' exoribonuclease||5'-3' exoribonuclease type 2
Zm00001d052612	4	194626811	194627232	3.37245	P-loop containing nucleoside triphosphate hydrolase||Clp, N-terminal
Zm00001d052609	4	194573939	194574257	6.09915	-
Zm00001d052606	4	194542797	194543051	3.4001	Ovate protein family, C-terminal
Zm00001d052605	4	194500253	194500507	4.34891	Ovate protein family, C-terminal
Zm00001d052603	4	194408333	194408961	8.69781	-
Zm00001d052600	4	194366024	194366429	4.9647	-
Zm00001d052598	4	194315722	194316119	5.4694	Homeobox domain||Homeobox domain-like
Zm00001d052595	4	194285475	194285942	4.25198	Ribulose bisphosphate carboxylase small chain, domain||Ribulose bisphosphate carboxylase, small chain||Ribulose-1,5-bisphosphate carboxylase small subunit, N-terminal
Zm00001d052594	4	194204279	194204755	5.13215	-
Zm00001d052593	4	194160386	194160640	4.30169	Zinc finger, RING/FYVE/PHD-type||Zinc finger, RING-type
Zm00001d052592	4	194095216	194095504	4.73295	Alpha/Beta hydrolase fold||Peptidase S28
Zm00001d052591	4	194021472	194021993	5.51633	B3 DNA binding domain||DNA-binding pseudobarrel domain
Zm00001d052589	4	193904402	193904715	6.76135	Helitron helicase-like domain||VHS domain||Nucleic acid-binding, OB-fold
Zm00001d052588	4	193816766	193817021	5.02361	Initiation factor eIF-4 gamma, MA3||Histone H2A||Histone-fold||Armadillo-type fold||Histone H2A/H2B/H3||Histone H2A, C-terminal domain
Zm00001d052586	4	193762385	193762639	3.76837	Cationic amino acid transporter, C-terminal||Amino acid/polyamine transporter I
Zm00001d052584	4	193560770	193561067	5.74593	Serine/threonine-protein kinase, active site||Protein kinase domain||Serine-threonine/tyrosine-protein kinase, catalytic domain||S-receptor-like serine/threonine-protein kinase||Protein kinase-like domain||Protein kinase, ATP binding site
Zm00001d052580	4	193457259	193457550	4.13081	-
Zm00001d052575	4	193420548	193421147	5.13215	-
Zm00001d052571	4	193403903	193404338	4.57969	-
Zm00001d052570	4	193372182	193372514	4.43178	Amino acid permease/ SLC12A domain||SLC12A transporter family||SLC12A transporter, C-terminal
Zm00001d052565	4	193331262	193331662	4.40529	-
Zm00001d052562	4	193225395	193225649	4.21585	Basic-leucine zipper domain
Zm00001d052561	4	193181135	193181389	4.73295	mRNA-decapping enzyme subunit 1||PH domain-like
Zm00001d052559	4	193109441	193109695	5.40908	Kinesin-like protein KIN-14
Zm00001d052557	4	193016434	193016846	4.77966	-
Zm00001d052556	4	192909006	192909260	4.81928	Signal recognition particle, SRP54 subunit||P-loop containing nucleoside triphosphate hydrolase||Signal recognition particle, SRP54 subunit, M-domain||Signal recognition particle, SRP54 subunit, helical bundle||Signal recognition particle protein Ffh||Signal recognition particle, SRP54 subunit, GTPase domain||AAA+ ATPase domain
Zm00001d052555	4	192899068	192899480	5.52597	LSM domain, eukaryotic/archaea-type||LSM domain
Zm00001d052553	4	192874095	192874375	5.60454	Ribosomal protein S11
Zm00001d052545	4	192840166	192840474	3.66676	-
Zm00001d052544	4	192691493	192691839	8.00992	NAF domain||Serine/threonine-protein kinase, active site||Protein kinase, ATP binding site||Calcium/calmodulin-dependent/calcium-dependent protein kinase||Protein kinase-like domain||Protein kinase domain||NAF/FISL domain
Zm00001d052538	4	192569580	192569899	6.06796	Myb/SANT-like domain
Zm00001d052537	4	192552734	192553189	4.71278	TERMINAL FLOWER 1-like||Phosphatidylethanolamine-binding protein||Phosphatidylethanolamine-binding, conserved site
Zm00001d052536	4	192534390	192534682	4.05681	-
Zm00001d052534	4	192499529	192499861	5.02361	-
Zm00001d052530	4	192356511	192356834	4.75436	Cytochrome P450
Zm00001d052529	4	192285641	192285972	4.41306	Protein kinase-like domain||Protein kinase domain
Zm00001d052527	4	192220366	192220674	5.36596	Root cap
Zm00001d052525	4	192149846	192150267	11.4663	IQ motif, EF-hand binding site
Zm00001d052522	4	192020897	192021382	5.96817	-
Zm00001d052521	4	191985911	191986180	4.9647	-
Zm00001d052518	4	191957455	191957744	4.26221	-
Zm00001d052512	4	191811959	191812225	2.82805	-
Zm00001d052511	4	191720240	191720754	6.15337	-
Zm00001d052505	4	191571207	191571472	3.82373	Zinc finger, RING/FYVE/PHD-type||Zinc finger, RING-type
Zm00001d052504	4	191563528	191563955	6.61126	-
Zm00001d052501	4	191514819	191515093	6.76135	Zinc finger, RING-type||Zinc finger, RING/FYVE/PHD-type
Zm00001d052495	4	191440970	191441277	4.73295	PPC domain
Zm00001d052494	4	191354452	191354753	5.00626	Pyruvate kinase, barrel||Pyruvate kinase, C-terminal||Pyruvate kinase-like, insert domain||Pyruvate/Phosphoenolpyruvate kinase-like domain||Pyruvate kinase
Zm00001d052493	4	191306086	191306391	4.73295	Nucleophile aminohydrolases, N-terminal||Domain of unknown function DUF3700
Zm00001d052489	4	191191008	191191329	3.20581	Micro-fibrillar-associated protein 1, C-terminal
Zm00001d052488	4	191179575	191180203	8.22528	R3H-associated N-terminal domain||R3H domain
Zm00001d052483	4	190959556	190959825	3.87797	P-loop containing nucleoside triphosphate hydrolase||Leucine-rich repeat domain, L domain-like||Winged helix-turn-helix DNA-binding domain||NB-ARC
Zm00001d052481	4	190904307	190904683	3.79867	Alpha/Beta hydrolase fold||Fungal lipase-like domain
Zm00001d052476	4	190857153	190857535	5.36658	Signal transduction response regulator, receiver domain||CheY-like superfamily
Zm00001d052474	4	190816245	190816816	4.82936	-
Zm00001d052473	4	190804971	190805227	5.40908	-
Zm00001d052468	4	190666495	190666749	4.29898	Ankyrin repeat-containing domain||Ankyrin repeat||BTB/POZ domain||SKP1/BTB/POZ domain||Regulatory protein NPR, central domain
Zm00001d052467	4	190624463	190624717	4.26221	Regulator of chromosome condensation, RCC1||Protein kinase-like domain||Protein kinase domain||Regulator of chromosome condensation 1/beta-lactamase-inhibitor protein II
Zm00001d052464	4	190543194	190543524	6.60502	Transcription factor GRAS
Zm00001d052462	4	190492536	190492870	4.21719	TAP42-like protein
Zm00001d052453	4	190327589	190327945	5.54675	RNA recognition motif domain
Zm00001d052451	4	190312875	190313129	4.10247	Kelch-type beta propeller||Kelch repeat type 1||F-box domain
Zm00001d052447	4	190161239	190161847	8.06173	Reverse transcriptase domain
Zm00001d052445	4	190182943	190183288	3.05312	Armadillo-type fold||Proteasome component Ecm29||Armadillo-like helical
Zm00001d052444	4	190137508	190137896	3.4644	Aldolase-type TIM barrel||Pyruvate carboxyltransferase
Zm00001d052439	4	190090383	190091032	5.95238	Domain of unknown function DUF4339||TatSF1-like, RNA recognition motif 1||RNA recognition motif domain||TatSF1-like||GYF-like domain
Zm00001d052436	4	190071478	190071732	3.99122	Cytochrome b-c1 complex subunit 9
Zm00001d052435	4	189988519	189988912	6.25782	Major facilitator superfamily||Major facilitator superfamily domain
Zm00001d052433	4	189868301	189868618	4.63965	-
Zm00001d052432	4	189834293	189834641	5.86931	Myb/SANT-like domain||Aldolase-type TIM barrel
Zm00001d052430	4	189824688	189824942	4.70121	Zinc finger, NHR/GATA-type||Zinc finger, GATA-type
Zm00001d052424	4	189734325	189734579	4.16725	Pectinesterase inhibitor domain
Zm00001d052423	4	189670720	189670974	5.40908	GTP binding domain||P-loop containing nucleoside triphosphate hydrolase
Zm00001d052419	4	189607445	189607817	5.22785	-
Zm00001d052418	4	189572542	189573271	4.58907	Rhamnogalacturonan lyase, domain II||Rhamnogalacturonan lyase, domain III||Rhamnogalacturonate lyase||Galactose-binding domain-like||Glycoside hydrolase-type carbohydrate-binding||Carbohydrate-binding-like fold
Zm00001d052416	4	189499932	189500217	4.0501	NAF domain||Serine/threonine-protein kinase, active site||KA1 domain/Ssp2, C-terminal||NAF/FISL domain||Protein kinase domain||Protein kinase-like domain||Protein kinase, ATP binding site
Zm00001d052415	4	189478855	189479266	6.15419	EF-hand domain pair||EF-hand domain||EF-Hand 1, calcium-binding site
Zm00001d052411	4	189322151	189322480	3.83599	Sugar phosphate transporter domain
Zm00001d052408	4	189246943	189247592	5.36596	Nucleic acid-binding, OB-fold||Helitron helicase-like domain
Zm00001d052402	4	189178408	189178673	5.66679	Zf-FLZ domain
Zm00001d052397	4	189123474	189123756	6.6313	Myb domain||Homeobox domain-like||SANT/Myb domain
Zm00001d052394	4	189052707	189053006	6.07042	Leucine-rich repeat domain, L domain-like
Zm00001d052390	4	188971543	188971797	4.07136	NAC domain
Zm00001d052389	4	188967632	188968033	5.00626	P-loop containing nucleoside triphosphate hydrolase||Leucine-rich repeat domain, L domain-like||NB-ARC||Winged helix-turn-helix DNA-binding domain
Zm00001d052387	4	188923794	188924048	3.44709	Protein of unknown function DUF247, plant
Zm00001d052386	4	188880038	188880314	3.5671	Nucleoside phosphatase GDA1/CD39
Zm00001d052385	4	188831763	188832114	5.84063	Zinc finger, CCCH-type||RNA recognition motif domain||Torus domain||AtC3H46-like, RNA recognition motif
Zm00001d052378	4	188625083	188625439	4.0183	Cytidyltransferase-like domain||Rossmann-like alpha/beta/alpha sandwich fold
Zm00001d052376	4	188527344	188527972	4.66828	Serine/threonine-protein kinase, active site||Protein kinase-like domain||Serine-threonine/tyrosine-protein kinase, catalytic domain||Protein kinase domain||Protein kinase, ATP binding site
Zm00001d052375	4	188487878	188488171	4.66636	-
Zm00001d052373	4	188401986	188402240	3.6565	Tubby C-terminal-like domain||LURP1-related protein domain
Zm00001d052368	4	188382548	188382802	4.8384	Protein of unknown function DUF936, plant
Zm00001d052367	4	188340341	188340629	3.50361	Zinc finger, RING-type||Cytochrome P450||Zinc finger, RING/FYVE/PHD-type||Cytochrome P450, E-class, group I
Zm00001d052359	4	188258598	188259016	7.55572	Helitron helicase-like domain||P-loop containing nucleoside triphosphate hydrolase||DNA helicase Pif1-like
Zm00001d052357	4	188104176	188104492	4.26221	WRKY domain
Zm00001d052351	4	187872468	187872722	3.60862	WD40 repeat||WD40-repeat-containing domain||G-protein beta WD-40 repeat||WD40/YVTN repeat-like-containing domain
Zm00001d052349	4	187820267	187820574	4.35208	ENTH/VHS||VHS domain
Zm00001d052348	4	187796801	187797184	5.20291	Protein kinase-like domain||WD40 repeat||WD40 repeat, conserved site||PapD-like||WD40-repeat-containing domain||Protein kinase domain||Immunoglobulin-like fold||Protein kinase, ATP binding site
Zm00001d052347	4	187780318	187780627	4.35654	-
Zm00001d052346	4	187732084	187732406	3.30009	Polymerase, nucleotidyl transferase domain
Zm00001d052344	4	187594128	187594510	5.59145	Polymerase, nucleotidyl transferase domain
Zm00001d052341	4	187572007	187572261	4.63822	Zinc finger, RING/FYVE/PHD-type||Zinc finger, RING-type
Zm00001d052333	4	187332487	187332742	5.20291	Hypoxia induced protein, domain
Zm00001d052329	4	187269174	187269454	3.38068	-
Zm00001d052327	4	187167301	187167591	4.8384	Regulatory associated protein of TOR||Six-bladed beta-propeller, TolB-like||WD40/YVTN repeat-like-containing domain||WD40-repeat-containing domain||Armadillo-like helical||Armadillo-type fold||Raptor, N-terminal CASPase-like domain||WD40 repeat
Zm00001d052324	4	187123449	187123725	4.52659	Multicopper oxidases, conserved site||Multicopper oxidase, type 1||Multicopper oxidase, copper-binding site||Laccase, first cupredoxin domain||Laccase, third cupredoxin domain||Multicopper oxidase, type 3||Multicopper oxidase, type 2||Laccase||Laccase, second cupredoxin domain||Cupredoxin
Zm00001d052323	4	187100768	187101617	7.21308	Leucine-rich repeat domain, L domain-like||Leucine-rich repeat-containing N-terminal, plant-type||Protein kinase-like domain||Protein kinase domain||Leucine-rich repeat||Serine-threonine/tyrosine-protein kinase, catalytic domain
Zm00001d052320	4	187044111	187044390	5.0396	Nucleotide-diphospho-sugar transferases
Zm00001d052314	4	186827449	186827829	3.427	Ubiquitin-activating enzyme E1, Cys active site||ATP synthase subunit alpha-like domain||Ubiquitin-activating enzyme E1||Ubiquitin-activating enzyme E1, conserved site||Ubiquitin-activating enzyme E1, four-helix bundle||Ubiquitin-activating enzyme, catalytic cysteine domain||Ubiquitin-activating enzyme E1, FCCH domain||Ubiquitin-activating enzyme E1, C-terminal||Ubiquitin/SUMO-activating enzyme E…
Zm00001d052312	4	186773037	186773291	3.70566	Domain of unknown function DUF641, plant
Zm00001d052311	4	186763797	186764051	4.17188	SWR1-complex protein 5/Craniofacial development protein||Endonuclease/exonuclease/phosphatase
Zm00001d052308	4	186711668	186711971	3.71532	Clathrin, heavy chain, linker, core motif||Clathrin, heavy chain/VPS, 7-fold repeat||Armadillo-type fold||Clathrin, heavy chain||Clathrin, heavy chain, propeller repeat||Clathrin, heavy chain, linker||Tetratricopeptide-like helical domain||Clathrin, heavy chain, propeller, N-terminal
Zm00001d052306	4	186566119	186566431	5.36596	Protein kinase-like domain||Malectin-like carbohydrate-binding domain||Serine/threonine-protein kinase, active site||Leucine rich repeat 4||Leucine-rich repeat domain, L domain-like||Protein kinase domain||Serine-threonine/tyrosine-protein kinase, catalytic domain||Protein kinase, ATP binding site
Zm00001d052303	4	186508558	186508859	4.4677	Aminotransferase class IV
Zm00001d052302	4	186496570	186496860	4.50613	Trehalose-phosphatase||HAD-like domain
Zm00001d052301	4	186427644	186428043	4.03087	Exostosin-like
Zm00001d052299	4	186406190	186406622	5.60152	-
Zm00001d052298	4	186414056	186414412	5.50459	IBR domain||Zinc finger, RING-type, conserved site||Zinc finger, RING-type||E3 ubiquitin ligase RBR family||Ribonuclease H-like domain||Zinc finger, C3HC4 RING-type||Zinc finger, RING/FYVE/PHD-type
Zm00001d052296	4	186397995	186398372	5.67069	Serine/threonine-protein kinase, active site||Protein kinase-like domain||Protein kinase domain||Serine-threonine/tyrosine-protein kinase, catalytic domain
Zm00001d052295	4	186314742	186315022	4.29898	WWE domain||Poly(ADP-ribose) polymerase, catalytic domain||RST domain of plant C-terminal
Zm00001d052294	4	186234003	186234391	6.06502	Trichome birefringence-like family||PMR5 N-terminal domain||PC-Esterase
Zm00001d052292	4	186151065	186151346	5.31089	Glycosyl transferase, family 8||Nucleotide-diphospho-sugar transferases
Zm00001d052285	4	185964900	185965275	4.61741	Haem peroxidase||Peroxidase, active site||Haem peroxidase, plant/fungal/bacterial||Secretory peroxidase||Peroxidases heam-ligand binding site||Plant peroxidase
Zm00001d052283	4	185958932	185959245	3.66676	-
Zm00001d052281	4	185909967	185910271	4.12414	HotDog domain||Thioesterase domain
Zm00001d052277	4	185645248	185645532	4.12814	Protein of unknown function DUF4228, plant
Zm00001d052276	4	185643938	185644281	4.95376	Anticodon-binding domain
Zm00001d052273	4	185526704	185526958	3.27075	Small GTPase superfamily, Rho type||Small GTPase superfamily||Small GTP-binding protein domain||P-loop containing nucleoside triphosphate hydrolase
Zm00001d052269	4	185362216	185362612	4.89609	Auxin efflux carrier, plant type||Membrane transport protein
Zm00001d052261	4	185170325	185170579	4.05981	Major intrinsic protein, conserved site||Aquaporin transporter||Aquaporin-like||Major intrinsic protein
Zm00001d052260	4	185140256	185140552	3.71532	Nucleotide-diphospho-sugar transferases||Plant galacturonosyltransferase GAUT||Glycosyl transferase, family 8
Zm00001d052259	4	185030069	185030440	5.88736	Development/cell death domain
Zm00001d052258	4	185020213	185020467	3.96197	Fatty acid hydroxylase
Zm00001d052256	4	184952838	184953370	4.21585	Transcription factor, TCP||Transcription factor TCP subgroup
Zm00001d052252	4	184780119	184780373	4.73295	Glutaredoxin||Thioredoxin-like fold
Zm00001d052251	4	184746005	184746259	2.97619	K homology domain-like, alpha/beta||K Homology domain, type 1||K Homology domain
Zm00001d052248	4	184714128	184714382	3.81997	AAA+ ATPase domain||ATPase, AAA-type, core||ATPase, AAA-type, conserved site||P-loop containing nucleoside triphosphate hydrolase
Zm00001d052244	4	184574524	184574778	4.12414	-
Zm00001d052238	4	184346613	184346894	4.30886	The fantastic four family
Zm00001d052231	4	184153234	184153597	4.0501	CRAL/TRIO, N-terminal domain||CRAL-TRIO lipid binding domain
Zm00001d052230	4	184095636	184095911	4.74552	-
Zm00001d052226	4	183789923	183790379	4.26221	-
Zm00001d052223	4	183699004	183699258	3.82373	-
Zm00001d052216	4	183517076	183517330	3.22819	Ribosomal protein L29/L36
Zm00001d052215	4	183463239	183463499	4.73295	Thioredoxin-like fold||Thioredoxin domain
Zm00001d052212	4	183376829	183377160	4.19564	RNA recognition motif domain
Zm00001d052210	4	183363869	183364123	5.07287	UDP-glucuronosyl/UDP-glucosyltransferase
Zm00001d052208	4	183275845	183276179	4.56502	-
Zm00001d052205	4	183198220	183198681	5.05988	Phosphate-induced protein 1
Zm00001d052200	4	183169696	183170128	4.11	Leucine-rich repeat domain, L domain-like
Zm00001d052199	4	183154129	183154611	5.79049	-
Zm00001d052198	4	183131782	183132205	6.834	RNA recognition motif domain
Zm00001d052197	4	183025257	183025742	3.52423	Tetratricopeptide-like helical domain||Chromatid cohesion factor MAU2
Zm00001d052195	4	182866913	182867319	5.40908	-
Zm00001d052190	4	182713579	182713833	3.23468	-
Zm00001d052188	4	182615391	182615674	4.26221	Leucine-rich repeat, cysteine-containing subtype||Leucine-rich repeat domain, L domain-like
Zm00001d052186	4	182599967	182600268	5.50775	SKI-interacting protein, SKIP||SKI-interacting protein SKIP, SNW domain
Zm00001d052185	4	182583673	182584027	5.11876	Cyclin, N-terminal||Cyclin-like||Cyclin, C-terminal domain
Zm00001d052184	4	182572355	182572692	4.6961	Protein CURVATURE THYLAKOID 1||Cyanobacterial aminoacyl-tRNA synthetase, CAAD domain
Zm00001d052183	4	182554398	182554747	6.42824	-
Zm00001d052182	4	182127876	182128289	5.13378	-
Zm00001d052180	4	181914501	181914755	4.05681	Transcription factor, MADS-box||Transcription factor, K-box||MADS MEF2-like
Zm00001d052179	4	181790487	181790765	4.7775	Protein of unknown function DUF1645, plant
Zm00001d052172	4	181675387	181675748	4.11	EF-hand domain pair||EF-hand domain||EF-Hand 1, calcium-binding site
Zm00001d052168	4	181566407	181566661	5.25635	Xyloglucan fucosyltransferase
Zm00001d052162	4	181530321	181530783	5.40908	Protein of unknown function DUF1685
Zm00001d052158	4	181472797	181473116	3.80897	Glycoside hydrolase superfamily||Glycoside hydrolase, family 5
Zm00001d052155	4	181461008	181461450	4.95376	Mitochondrial substrate/solute carrier||Mitochondrial carrier domain
Zm00001d052154	4	181428289	181428598	4.11	Zinc finger, RING-type||Zinc finger, RING/FYVE/PHD-type
Zm00001d052153	4	181416942	181417309	4.21656	YbaK/aminoacyl-tRNA synthetase-associated domain
Zm00001d052149	4	181227666	181228057	4.82594	Extended PHD (ePHD) domain||Zinc finger, FYVE/PHD-type||Zinc finger, PHD-type||Zinc finger, PHD-type, conserved site||Zinc finger, RING/FYVE/PHD-type||Zinc finger, PHD-finger
Zm00001d052146	4	181042372	181042626	4.35654	Tetratricopeptide-like helical domain||Pentatricopeptide repeat
Zm00001d052144	4	180965353	180965607	3.38068	Zinc finger, RING/FYVE/PHD-type||Protein of unknown function DUF1644
Zm00001d052143	4	180836860	180837239	5.40908	SEPARIN core domain||Tetratricopeptide-like helical domain||Peptidase C50, separase
Zm00001d052139	4	180729066	180729333	5.05988	Moybdenum cofactor oxidoreductase, dimerisation||Oxidoreductase, molybdopterin-binding domain||Oxidoreductase, molybdopterin binding site||Flavoprotein pyridine nucleotide cytochrome reductase||Immunoglobulin E-set||Eukaryotic molybdopterin oxidoreductase||NADH:cytochrome b5 reductase (CBR)||Oxidoreductase FAD/NAD(P)-binding
Zm00001d052136	4	180612679	180612982	5.92579	Non-haem dioxygenase N-terminal domain||Isopenicillin N synthase-like||Oxoglutarate/iron-dependent dioxygenase
Zm00001d052133	4	180583124	180583441	4.82936	Homeobox domain-like||START-like domain||START domain||Homeobox, conserved site||Homeobox domain
Zm00001d052131	4	180479500	180479803	3.38068	-
Zm00001d052127	4	180428159	180429028	6.35257	-
Zm00001d052111	4	180022183	180022813	6.02265	uDENN domain||DENN domain||dDENN domain
Zm00001d052110	4	179925276	179925540	3.85579	IQ motif, EF-hand binding site||Myosin head, motor domain||Dilute domain||P-loop containing nucleoside triphosphate hydrolase
Zm00001d052108	4	179887083	179887377	5.28103	UMP-CMP kinase||Adenylate kinase, conserved site||Adenylate kinase/UMP-CMP kinase||P-loop containing nucleoside triphosphate hydrolase
Zm00001d052107	4	179833735	179834117	3.56909	Cytochrome P450||Chalcone isomerase||Chalcone isomerase, 3-layer sandwich
Zm00001d052106	4	179763341	179763764	6.60793	-
Zm00001d052102	4	179570430	179570690	4.75879	AP2/ERF domain||DNA-binding domain
Zm00001d052099	4	179522370	179522635	6.42824	-
Zm00001d052096	4	179489912	179490166	5.13215	AMP-dependent synthetase/ligase
Zm00001d052095	4	179422647	179422901	5.10783	-
Zm00001d052094	4	179390005	179390259	3.91287	Haem oxygenase-like, multi-helical
Zm00001d052091	4	179287846	179288236	3.77786	Domain of unknown function DUF1618
Zm00001d052089	4	179111389	179111814	4.0824	Domain of unknown function DUF1618
Zm00001d052087	4	179072586	179072944	3.42646	AP2/ERF domain||DNA-binding domain
Zm00001d052081	4	178938813	178939241	4.95376	Transcription termination factor, mitochondrial/chloroplastic
Zm00001d052080	4	178796867	178797121	4.25009	-
Zm00001d052076	4	178755703	178755976	3.49238	-
Zm00001d052074	4	178669411	178669802	3.2173	Protein of unknown function DUF4602
Zm00001d052071	4	178536987	178537310	5.87832	JmjC domain||Anoctamin||Putative calcium-activated chloride channel protein, ciliates
Zm00001d052070	4	178522998	178523360	4.35951	WD40-repeat-containing domain||WD40/YVTN repeat-like-containing domain||Ribosome control protein 1
Zm00001d052068	4	178353579	178353838	5.21716	Cysteine-rich secretory protein, allergen V5/Tpx-1-related||Allergen V5/Tpx-1-related, conserved site||CAP domain
Zm00001d052064	4	178262827	178263294	4.04334	Periplasmic binding protein-like I||Receptor, ligand binding region||Ionotropic glutamate receptor, plant||Ionotropic glutamate receptor||Solute-binding protein family 3/N-terminal domain of MltF
Zm00001d052062	4	178180559	178180907	3.49669	RNA recognition motif domain||Zinc finger, CCHC-type
Zm00001d052057	4	177964735	177965218	3.67232	Zinc finger, RING-type||Ankyrin repeat||Zinc finger, RING-type, conserved site||Ankyrin repeat-containing domain||Zinc finger, RING/FYVE/PHD-type
Zm00001d052054	4	177899056	177899359	3.20581	Myc-type, basic helix-loop-helix (bHLH) domain
Zm00001d052051	4	177824128	177824468	3.48034	Protein kinase domain||Protein kinase-like domain||Protein kinase, ATP binding site
Zm00001d052044	4	177275529	177275783	4.76443	Zinc finger, RING/FYVE/PHD-type
Zm00001d052043	4	177174454	177174874	4.12414	AUX/IAA domain||QWRF family
Zm00001d052032	4	176963369	176963632	3.06338	Lysyl-tRNA synthetase, class II, C-terminal||Aminoacyl-tRNA synthetase, class II (D/K/N)||Aminoacyl-tRNA synthetase, class II
Zm00001d052030	4	176900526	176900883	3.96825	Tetratricopeptide-like helical domain||Pentatricopeptide repeat
Zm00001d052022	4	176757181	176757435	4.04694	P-type ATPase, cytoplasmic domain N||Cation-transporting P-type ATPase, N-terminal||HAD-like domain||P-type ATPase||P-type ATPase, A domain||P-type ATPase, transmembrane domain||P-type ATPase, phosphorylation site||P-type ATPase, subfamily IIIA
Zm00001d052020	4	176651149	176651403	4.44768	Nucleotide-diphospho-sugar transferases||N-acetylglucosaminyltransferase II
Zm00001d052018	4	176601647	176602066	5.00626	Protein phosphatase 2C family||PPM-type phosphatase domain
Zm00001d052012	4	176516727	176517212	4.73295	Phosphoglycerate mutase 1||Chalcone isomerase||Oxysterol-binding protein||Chalcone isomerase, orthogonal bundle domain||Histidine phosphatase superfamily, clade-1||Histidine phosphatase superfamily||Phosphoglycerate/bisphosphoglycerate mutase, active site
Zm00001d052010	4	176414068	176414533	6.27599	EF-hand domain||EF-hand domain pair
Zm00001d052009	4	176379419	176379720	4.73295	Ribosomal protein S15, bacterial-type||NatC N(alpha)-terminal acetyltransferase, Mak10 subunit||S15/NS1, RNA-binding||Ribosomal protein S15
Zm00001d052001	4	176249518	176249842	3.27075	DnaJ domain, conserved site||HSP40/DnaJ peptide-binding||Chaperone DnaJ||DnaJ domain||Heat shock protein DnaJ, cysteine-rich domain||Chaperone DnaJ, C-terminal
Zm00001d052000	4	176213377	176213645	4.40012	-
Zm00001d051990	4	176013492	176013816	5.07477	-
Zm00001d051986	4	175914554	175914822	6.23719	-
Zm00001d051980	4	175828282	175828550	4.79219	ENTH/VHS||ENTH domain
Zm00001d051977	4	175740578	175740931	3.85397	von Willebrand factor, type A||Zinc finger, RING/FYVE/PHD-type||VWA-Hint protein, Vwaint domain||Zinc finger, RING-type
Zm00001d051976	4	175720492	175720855	5.33211	Starch synthase, catalytic domain
Zm00001d051967	4	175608004	175608476	3.20581	Rho termination factor, N-terminal
Zm00001d051966	4	175549177	175549538	5.00626	ALOG domain
Zm00001d051965	4	175522125	175522382	3.37245	Zinc finger, C5HC2-type||JmjN domain||FY-rich, C-terminal||JmjC domain||FY-rich, N-terminal
Zm00001d051960	4	175362275	175363166	4.30886	Myb/SANT-like domain
Zm00001d051954	4	175243753	175244144	4.46429	Exostosin-like
Zm00001d051953	4	175211030	175211450	4.81928	UmuC domain||DNA polymerase eta/kappa/iota/IV
Zm00001d051952	4	175172445	175172777	5.08854	CRIB domain
Zm00001d051950	4	175125720	175126021	5.49209	Kinesin motor domain||P-loop containing nucleoside triphosphate hydrolase
Zm00001d051949	4	175081425	175081773	4.63822	Ribonuclease H-like domain||HAT, C-terminal dimerisation domain||Zinc finger, BED-type||Domain of unknown function DUF659
Zm00001d051948	4	175086206	175086659	4.84582	Ankyrin repeat domain-containing protein 13||Ankyrin repeat-containing domain||Ankyrin repeat
Zm00001d051944	4	174981136	174981574	4.44148	-
Zm00001d051943	4	174920298	174920843	4.82936	Bromodomain
Zm00001d051939	4	174861781	174862122	4.29277	PB1 domain
Zm00001d051936	4	174850792	174851347	4.11523	F-box domain||Phloem protein 2-like
Zm00001d051932	4	174808343	174808790	4.94723	Fatty acid hydroxylase||Uncharacterised domain Wax2, C-terminal
Zm00001d051930	4	174759508	174759832	4.85201	Fanconi anemia group F protein
Zm00001d051927	4	174745134	174745470	4.3305	Cytidyltransferase-like domain||Rossmann-like alpha/beta/alpha sandwich fold
Zm00001d051926	4	174743765	174744019	3.16289	C2 domain
Zm00001d051924	4	174719612	174720142	5.6811	HAD-like domain||HAD hydrolase, subfamily IA
Zm00001d051920	4	174649969	174650237	6.08522	Small auxin-up RNA
Zm00001d051916	4	174615352	174615743	3.74012	-
Zm00001d051912	4	174456617	174456928	6.08522	Potassium channel, voltage-dependent, beta subunit, KCNAB-related||Potassium channel, voltage-dependent, beta subunit, KCNAB||NADP-dependent oxidoreductase domain
Zm00001d051910	4	174421156	174421428	4.28052	Rab-GTPase-TBC domain
Zm00001d051905	4	174267102	174267386	5.59472	Heavy metal-associated domain, HMA
Zm00001d051902	4	173995798	173996073	3.92249	Pumilio homology domain||Nucleic acid binding NABP||Pumilio RNA-binding repeat||Armadillo-like helical||Pumilio, RNA binding domain||Armadillo-type fold
Zm00001d051900	4	173979315	173979661	6.60245	Protein kinase-like domain||Serine-threonine/tyrosine-protein kinase, catalytic domain||Protein kinase domain||Protein kinase, ATP binding site
Zm00001d051898	4	173924310	173924564	4.9647	Metallo-dependent phosphatase-like||Serine/threonine-specific protein phosphatase/bis(5-nucleosyl)-tetraphosphatase||Calcineurin-like phosphoesterase domain, ApaH type||Serine-threonine protein phosphatase, N-terminal
Zm00001d051891	4	173815716	173815982	4.15053	Lateral organ boundaries, LOB
Zm00001d051889	4	173793679	173793933	5.07287	CheY-like superfamily||Ethylene receptor||Histidine kinase-like ATPase, C-terminal domain||Signal transduction histidine kinase, dimerisation/phosphoacceptor domain||Signal transduction response regulator, receiver domain||GAF domain||GAF domain-like
Zm00001d051886	4	173654536	173655105	5.74593	Multi antimicrobial extrusion protein
Zm00001d051884	4	173455371	173455756	5.8257	-
Zm00001d051883	4	173397096	173397426	5.40735	Citrate transporter-like domain
Zm00001d051882	4	173379436	173379848	6.11621	Peptidase C12, ubiquitin carboxyl-terminal hydrolase
Zm00001d051881	4	173328682	173329230	5.32163	K Homology domain||K Homology domain, type 1
Zm00001d051879	4	173239235	173239568	3.96197	NAC domain
Zm00001d051875	4	173018142	173018503	3.80897	Rossmann-like alpha/beta/alpha sandwich fold||Protein kinase-like domain||Protein kinase domain||U box domain||Zinc finger, RING/FYVE/PHD-type
Zm00001d051873	4	172997617	172997935	4.51452	PA domain||Peptidase A22B, signal peptide peptidase||Presenilin/signal peptide peptidase
Zm00001d051867	4	172768929	172769338	6.06796	Xyloglucan endotransglucosylase/hydrolase||Xyloglucan endo-transglycosylase, C-terminal||Glycoside hydrolase family 16||Concanavalin A-like lectin/glucanase domain
Zm00001d051866	4	172760476	172760977	4.00962	Protein SMG8||Smg8/Smg9
Zm00001d051864	4	172704996	172705600	5.36658	Tetratricopeptide-like helical domain||Pentatricopeptide repeat
Zm00001d051861	4	172528122	172528376	3.61738	PPC domain||AT hook, DNA-binding motif
Zm00001d051857	4	172481598	172481855	4.40012	Ribonuclease H-like domain||HAT, C-terminal dimerisation domain||Domain of unknown function DUF659
Zm00001d051855	4	172427841	172428095	4.63965	Xylanase inhibitor, C-terminal||Aspartic peptidase domain||Peptidase family A1 domain||Aspartic peptidase A1 family
Zm00001d051854	4	172422929	172423183	4.6067	PH domain-like
Zm00001d051853	4	172412136	172412390	3.18156	PAN/Apple domain||Protein kinase, ATP binding site||Protein kinase-like domain||Serine-threonine/tyrosine-protein kinase, catalytic domain||Protein kinase domain
Zm00001d051849	4	172286921	172287377	4.5403	AT hook, DNA-binding motif||JmjC domain||Zinc finger, RING-type||Zinc-finger domain of monoamine-oxidase A repressor R1
Zm00001d051848	4	172169263	172169597	6.71366	UbiA prenyltransferase conserved site||4-hydroxybenzoate polyprenyltransferase||UbiA prenyltransferase family||4-hydroxybenzoate octaprenyltransferase
Zm00001d051843	4	172002678	172002983	5.74593	Oligopeptide transporter, OPT superfamily||Tetrapeptide transporter, OPT1/isp4
Zm00001d051840	4	171928555	171928892	8.63757	Helicase superfamily 1/2, ATP-binding domain||RNA helicase, DEAD-box type, Q motif||Helicase, C-terminal||ATP-dependent RNA helicase DEAD-box, conserved site||P-loop containing nucleoside triphosphate hydrolase||DEAD/DEAH box helicase domain
Zm00001d051838	4	171775261	171775570	5.27395	Zinc finger, CCCH-type
Zm00001d051837	4	171690501	171691053	3.65186	Glycosyl transferase, family 1||Sucrose synthase, plant/cyanobacteria||Sucrose synthase
Zm00001d051833	4	171509971	171510295	4.41306	Zinc finger, RING/FYVE/PHD-type||Zinc finger, RING-type
Zm00001d051832	4	171495658	171495944	5.04987	-
Zm00001d051831	4	171489799	171490133	5.15517	Nucleic acid-binding, OB-fold||Replication factor A, C-terminal||Replication protein A, OB domain
Zm00001d051829	4	171462915	171463217	5.39593	U box domain||HEAT, type 2||Armadillo||Armadillo-type fold||Zinc finger, RING/FYVE/PHD-type||Armadillo-like helical
Zm00001d051825	4	171230223	171230652	4.05681	-
Zm00001d051824	4	171086531	171086844	4.6961	Sec1-like protein
Zm00001d051823	4	171066444	171066737	3.53507	Protein of unknown function DUF760
Zm00001d051820	4	170858649	170858908	4.77966	P-loop containing nucleoside triphosphate hydrolase
Zm00001d051817	4	170522444	170522698	3.44709	DNA topoisomerase, type IIA-like domain||Type IIA DNA topoisomerase subunit A, alpha-helical domain||DNA topoisomerase, type IIA, subunit A/C-terminal||DNA topoisomerase, type IIA
Zm00001d051815	4	170385026	170385417	5.90255	Dynamin superfamily||Pleckstrin homology domain||PH domain-like||Dynamin central domain||Dynamin GTPase effector
Zm00001d051812	4	170323664	170324024	4.35951	Signal transduction response regulator, receiver domain||Histidine kinase-like ATPase, C-terminal domain||Histidine kinase domain||Phosphoribosyltransferase domain||Signal transduction histidine kinase-related protein, C-terminal||CheY-like superfamily||CHASE domain||Signal transduction histidine kinase, dimerisation/phosphoacceptor domain
Zm00001d051801	4	170022545	170023155	3.85397	Brix domain||Anticodon-binding
Zm00001d051798	4	169933035	169933524	4.35654	-
Zm00001d051790	4	169876054	169876512	5.85198	APO domain
Zm00001d051788	4	169864544	169864854	4.12814	Myb domain||SANT/Myb domain||Homeobox domain-like
Zm00001d051787	4	169783331	169783657	4.76679	3-Oxoacyl-[acyl-carrier-protein (ACP)] synthase III, C-terminal||Thiolase-like||FAE1/Type III polyketide synthase-like protein||Very-long-chain 3-ketoacyl-CoA synthase
Zm00001d051785	4	169725388	169725714	5.67069	Protein CURVATURE THYLAKOID 1||Cyanobacterial aminoacyl-tRNA synthetase, CAAD domain
Zm00001d051784	4	169664441	169664695	4.15233	-
Zm00001d051783	4	169595513	169595828	3.84911	Reverse transcriptase domain||Endonuclease/exonuclease/phosphatase||SWR1-complex protein 5/Craniofacial development protein
Zm00001d051781	4	169457798	169458052	3.66972	MCM N-terminal domain
Zm00001d051779	4	169407793	169408085	5.40908	Aspartic peptidase A1 family||Peptidase family A1 domain||Xylanase inhibitor, N-terminal||Pepsin-like domain, plant||Xylanase inhibitor, C-terminal||Aspartic peptidase domain
Zm00001d051778	4	169310483	169310737	3.63901	Protein of unknown function DUF247, plant
Zm00001d051776	4	169247811	169248166	5.75838	Probable transposase, Ptta/En/Spm, plant
Zm00001d051773	4	169203173	169203427	5.11465	von Willebrand factor, type A||VWA-Hint protein, Vwaint domain
Zm00001d051754	4	168923824	168924119	3.34187	Prp31 C-terminal||Aldehyde/histidinol dehydrogenase||Aldehyde dehydrogenase domain||Aldehyde dehydrogenase, glutamic acid active site||Aldehyde dehydrogenase N-terminal domain||Aldehyde dehydrogenase, cysteine active site||Nop domain
Zm00001d051753	4	168871213	168871543	3.33751	Aminoacyl-tRNA synthetase, class Ia, anticodon-binding||Methionyl-tRNA synthetase, Zn-domain||Methioninyl-tRNA synthetase core domain||Rossmann-like alpha/beta/alpha sandwich fold||Methionine-tRNA ligase, type 1||tRNA-binding domain||Aminoacyl-tRNA synthetase, class I, conserved site||Nucleic acid-binding, OB-fold||Methionyl-tRNA synthetase||Methionyl/Leucyl tRNA synthetase
Zm00001d051751	4	168785646	168785976	4.89297	-
Zm00001d051746	4	168671635	168671889	4.05681	Rhodanese-like domain
Zm00001d051745	4	168632075	168632405	4.97018	Ubiquitin conjugation factor E4, core
Zm00001d051738	4	168571417	168571671	2.82628	-
Zm00001d051731	4	168415415	168415669	4.34891	-
Zm00001d051721	4	168059884	168060198	5.30504	Aminotransferase-like, plant mobile domain
Zm00001d051720	4	168025561	168025867	5.45635	Protein of unknown function DUF1754, eukaryotic
Zm00001d051715	4	167840254	167840586	5.77367	Protein of unknown function DUF1754, eukaryotic
Zm00001d051710	4	167596690	167596953	3.72763	Protein of unknown function DUF1754, eukaryotic
Zm00001d051706	4	167251717	167251986	3.56198	Protein of unknown function DUF1754, eukaryotic
Zm00001d051701	4	167166597	167166851	3.05312	Zf-FLZ domain
Zm00001d051699	4	167092445	167092766	6.08522	Fasciclin-like arabinogalactan protein||FAS1 domain
Zm00001d051697	4	167058032	167058286	4.16725	Transcription factor, NFYB/HAP3, conserved site||Histone-fold||Transcription factor CBF/NF-Y/archaeal histone domain
Zm00001d051695	4	167031487	167031768	3.51653	CND41-like||Peptidase family A1 domain||Aspartic peptidase A1 family||Xylanase inhibitor, C-terminal||Aspartic peptidase domain||Aspartic peptidase, active site||Xylanase inhibitor, N-terminal
Zm00001d051690	4	166815648	166815980	5.84385	Zinc finger, FYVE/PHD-type||Zinc finger, PHD-type||Zinc finger, PHD-type, conserved site||Zinc finger, RING/FYVE/PHD-type||Zinc finger, PHD-finger
Zm00001d051689	4	166792931	166793214	4.11	IQ motif, EF-hand binding site||BAG domain
Zm00001d051688	4	166787386	166787658	3.99122	Actinin-type actin-binding domain, conserved site||Calponin homology domain||EF-hand domain pair
Zm00001d051685	4	166707554	166707848	3.56577	Mitochondrial carrier domain||Mitochondrial carrier protein||Adenine nucleotide translocator 1||Mitochondrial substrate/solute carrier
Zm00001d051683	4	166649054	166649514	5.45635	Leucine-rich repeat domain, L domain-like||Leucine-rich repeat
Zm00001d051682	4	166627646	166627929	5.67537	RNA polymerase II, Rpb4, core||RNA polymerase II, Rpb4||HRDC-like
Zm00001d051680	4	166587551	166587911	4.95674	Oxidoreductase FAD/NAD(P)-binding
Zm00001d051673	4	166285039	166285370	4.57038	-
Zm00001d051672	4	166294385	166294699	4.70699	-
Zm00001d051671	4	166250531	166250827	4.86179	Quinoprotein alcohol dehydrogenase-like superfamily||WD40 repeat||Six-bladed beta-propeller, TolB-like||WD40/YVTN repeat-like-containing domain||WD40-repeat-containing domain
Zm00001d051670	4	166179598	166179852	3.47296	RIN4, pathogenic type III effector avirulence factor Avr cleavage site
Zm00001d051663	4	165938335	165938655	4.57969	Acyl-CoA N-acyltransferase||GNAT domain
Zm00001d051658	4	165913560	165914009	3.37325	-
Zm00001d051656	4	165902346	165902802	4.34891	-
Zm00001d051652	4	165774842	165775204	3.29815	Ribosomal RNA small subunit methyltransferase F, N-terminal||RNA (C5-cytosine) methyltransferase, NOP2||RNA (C5-cytosine) methyltransferase||Nop2p||Bacterial Fmu (Sun)/eukaryotic nucleolar NOL1/Nop2p, conserved site||S-adenosyl-L-methionine-dependent methyltransferase||SAM-dependent methyltransferase RsmB/NOP2-type
Zm00001d051650	4	165698904	165699205	4.10247	Thioredoxin-like ferredoxin||Thioredoxin-like fold
Zm00001d051645	4	165617372	165617647	4.2605	-
Zm00001d051644	4	165603146	165603407	3.71532	GSKIP domain||Clustered mitochondria protein, N-terminal||CLU central domain||Protein of unknown function DUF727||CLU domain||Tetratricopeptide-like helical domain||Winged helix-turn-helix DNA-binding domain
Zm00001d051643	4	165586445	165586828	7.35354	AT hook, DNA-binding motif
Zm00001d051642	4	165528001	165528255	4.29277	-
Zm00001d051638	4	165374100	165374354	4.56502	-
Zm00001d051637	4	165364631	165364959	5.19009	Major facilitator superfamily domain||Proton-dependent oligopeptide transporter family
Zm00001d051636	4	165287214	165287547	4.97018	Fatty acid desaturase, N-terminal||Fatty acid desaturase domain
Zm00001d051635	4	165279096	165279444	6.42077	-
Zm00001d051633	4	165257080	165257334	4.82936	Trafficking protein particle complex subunit 11, C-terminal||Tetratricopeptide-like helical domain||Foie gras liver health family 1
Zm00001d051632	4	165146866	165147502	4.97018	ARID DNA-binding domain||HSP20-like chaperone||Alpha crystallin/Hsp20 domain
Zm00001d051630	4	165086067	165086613	3.34753	MOB kinase activator family
Zm00001d051627	4	165036391	165036912	4.40874	RNA recognition motif domain
Zm00001d051617	4	164863364	164863924	4.85727	-
Zm00001d051615	4	164597990	164598331	6.68271	Protein kinase, ATP binding site||Protein kinase domain||Protein kinase-like domain||Tify domain||Legume lectin domain||Concanavalin A-like lectin/glucanase domain||Serine/threonine-protein kinase, active site
Zm00001d051610	4	164539710	164540052	4.72281	PPM-type phosphatase domain||Zinc finger, RING/FYVE/PHD-type||B-box-type zinc finger
Zm00001d051609	4	164477347	164477601	3.97276	Heat shock protein 70kD, C-terminal domain||Heat shock protein 70 family||Heat shock protein 70kD, peptide-binding domain
Zm00001d051607	4	164400157	164400450	4.12814	Heat shock protein 70kD, C-terminal domain||Heat shock protein 70, conserved site||Heat shock protein 70kD, peptide-binding domain||Heat shock protein 70 family
Zm00001d051605	4	164216786	164217055	4.73295	Armadillo||Armadillo-type fold||Armadillo-like helical
Zm00001d051604	4	164198916	164199266	3.47222	Ribonuclease H-like domain
Zm00001d051601	4	164108963	164109358	5.85797	-
Zm00001d051600	4	164102862	164103120	4.70699	-
Zm00001d051590	4	163897853	163898128	3.77216	Zinc finger, CCCH-type, TRM13||Zinc finger C2H2-type
Zm00001d051589	4	163673467	163673808	6.11621	Winged helix-turn-helix DNA-binding domain||Tetratricopeptide-like helical domain||Tetratricopeptide repeat||Tetratricopeptide repeat-containing domain
Zm00001d051588	4	163585976	163586230	4.05981	Zinc finger, RING/FYVE/PHD-type||Zinc finger, RING-type||Zinc finger, RING-H2-type
Zm00001d051587	4	163546472	163547150	6.44841	CYTH domain||CYTH-like domain
Zm00001d051586	4	163482412	163482666	3.75617	Carbamoyl-phosphate synthase, small subunit||Glutamine amidotransferase||Class I glutamine amidotransferase-like||Carbamoyl-phosphate synthase small subunit, N-terminal domain||Carbamoyl-phosphate synthase small subunit, GATase1 domain
Zm00001d051585	4	163365405	163365771	4.22782	-
Zm00001d051584	4	163419655	163420082	5.30504	Universal stress protein A||Rossmann-like alpha/beta/alpha sandwich fold||UspA
Zm00001d051569	4	163035108	163035386	5.17063	Myc-type, basic helix-loop-helix (bHLH) domain
Zm00001d051564	4	162882363	162882742	4.0183	Inorganic pyrophosphatase
Zm00001d051561	4	162767603	162767923	5.18254	Phosphatidic acid phosphatase type 2/haloperoxidase
Zm00001d051557	4	162751187	162751534	5.04894	NAD(P)-binding domain
Zm00001d051556	4	162736956	162737264	4.3274	Carotenoid oxygenase
Zm00001d051551	4	162369879	162370293	3.97276	-
Zm00001d051550	4	162307690	162308313	4.18952	WRKY domain
Zm00001d051545	4	162054777	162055031	3.68979	RelA/SpoT||Beta-grasp domain||HD/PDEase domain
Zm00001d051542	4	161930644	161930971	3.72763	DNA topoisomerase, type IIA, subunit A/C-terminal||Type IIA DNA topoisomerase subunit A, alpha-helical domain||DNA topoisomerase, type IIA, subunit B, domain 2||Ribosomal protein S5 domain 2-type fold||Histidine kinase-like ATPase, C-terminal domain||C-terminal associated domain of TOPRIM||DNA topoisomerase II, eukaryotic-type||Ribosomal protein S5 domain 2-type fold, subgroup||DNA topoisomerase,…
Zm00001d051541	4	161910403	161910657	2.92032	Xyloglucan fucosyltransferase
Zm00001d051538	4	161847328	161847582	4.35951	-
Zm00001d051534	4	161758324	161758616	4.20433	Plant organelle RNA recognition domain
Zm00001d051532	4	161654382	161654636	2.82805	Tetratricopeptide-like helical domain||DYW domain||Pentatricopeptide repeat
Zm00001d051527	4	161524521	161524845	5.36658	Myb domain||Myb domain, plants||SANT/Myb domain||Homeobox domain-like
Zm00001d051525	4	161346250	161346881	4.83637	Tetrapeptide transporter, OPT1/isp4||Oligopeptide transporter, OPT superfamily
Zm00001d051521	4	161240237	161240527	3.42779	Pyridoxal phosphate-dependent transferase, subdomain 2||Aminotransferase class-III||Pyridoxal phosphate-dependent transferase
Zm00001d051517	4	161128490	161128744	5.10783	-
Zm00001d051515	4	161106383	161106637	2.97619	-
Zm00001d051513	4	161033476	161033801	4.20433	Ubiquitin specific protease domain||Peptidase C19, ubiquitin carboxyl-terminal hydrolase||Ubiquitin specific protease, conserved site
Zm00001d051509	4	160948771	160949041	3.6803	Myc-type, basic helix-loop-helix (bHLH) domain
Zm00001d051508	4	160727209	160727569	5.33871	Helitron helicase-like domain||Nucleic acid-binding, OB-fold||Replication factor A, C-terminal
Zm00001d051507	4	160705982	160706327	4.47504	DBINO domain||Helicase superfamily 1/2, ATP-binding domain||P-loop containing nucleoside triphosphate hydrolase||SNF2-related, N-terminal domain||Helicase/SANT-associated domain||Helicase, C-terminal
Zm00001d051506	4	160647592	160647900	3.31565	Ribosomal protein L18
Zm00001d051505	4	160599643	160599903	4.63723	Uncharacterised protein family UPF0503
Zm00001d051503	4	160576064	160576351	4.10247	Pectinesterase inhibitor domain
Zm00001d051501	4	160477349	160477603	4.73645	Zinc finger, RING-type||Zinc finger, RING/FYVE/PHD-type
Zm00001d051496	4	160440591	160440851	4.56502	Zf-FLZ domain
Zm00001d051495	4	160375848	160376144	5.25762	Zf-FLZ domain
Zm00001d051484	4	160242448	160242962	5.08854	Zinc finger, RING-type||E3 ubiquitin-protein ligase BOI-like
Zm00001d051483	4	160115195	160115710	5.96817	Ubiquitin-conjugating enzyme/RWD-like||Ubiquitin-conjugating enzyme E2
Zm00001d051474	4	159936573	159936913	4.54095	Nucleoporin protein Ndc1-Nup
Zm00001d051473	4	159927977	159928504	3.87797	Sulfotransferase domain||P-loop containing nucleoside triphosphate hydrolase
Zm00001d051472	4	159914533	159914787	3.57052	Heavy metal-associated domain, HMA
Zm00001d051471	4	159797140	159797568	6.85804	B3 DNA binding domain||DNA-binding pseudobarrel domain
Zm00001d051466	4	159704755	159705009	3.96825	Endonuclease/exonuclease/phosphatase
Zm00001d051465	4	159608813	159609100	3.427	Transcription factor, K-box||Transcription factor, MADS-box||MADS MEF2-like
Zm00001d051461	4	159529554	159529826	6.41519	Transcription factor GRAS
Zm00001d051459	4	159421512	159421829	5.38846	-||Oil body-associated protein-like
Zm00001d051456	4	159323318	159323692	6.91005	Glutamine-Leucine-Glutamine, QLQ||WRC domain||Growth-regulating factor
Zm00001d051455	4	159256420	159256674	4.73295	Metallo-beta-lactamase||Zn-dependent metallo-hydrolase, RNA specificity domain
Zm00001d051454	4	159244244	159244784	4.89609	Leucine-rich repeat||Leucine-rich repeat domain, L domain-like
Zm00001d051452	4	159177734	159178055	3.50631	Serine/threonine-protein kinase, active site||Calcium/calmodulin-dependent/calcium-dependent protein kinase||Protein kinase-like domain||Protein kinase domain
Zm00001d051451	4	159112790	159113189	3.60202	AP2/ERF domain||DNA-binding domain
Zm00001d051448	4	159031875	159032311	4.12814	Zinc finger, RING/FYVE/PHD-type||Zinc finger, RING-type
Zm00001d051447	4	158957885	158958287	4.46429	Phloem protein 2-like||F-box domain
Zm00001d051446	4	158875250	158875561	6.53069	Ulp1 protease family, C-terminal catalytic domain
Zm00001d051442	4	158810984	158811238	3.51653	Putative S-adenosyl-L-methionine-dependent methyltransferase||S-adenosyl-L-methionine-dependent methyltransferase
Zm00001d051441	4	158735045	158735299	3.89257	Zinc finger, RING-type||Zinc finger, RING/FYVE/PHD-type
Zm00001d051440	4	158716356	158716622	5.87832	-
Zm00001d051439	4	158571246	158571579	6.99953	Zinc finger, Dof-type
Zm00001d051432	4	158450082	158450567	6.12616	CRIB domain
Zm00001d051422	4	158028397	158028651	4.66056	Ribosomal protein L6, bacterial-type||Ribosomal protein L6||Ribosomal protein L6, alpha-beta domain||Ribosomal protein L6, conserved site
Zm00001d051421	4	158021361	158021615	3.62797	Palmitoyltransferase, DHHC domain
Zm00001d051420	4	157858837	157859091	4.07083	Dehydrin, conserved site||Dehydrin
Zm00001d051419	4	157834113	157835037	4.41306	GDSL lipase/esterase||SGNH hydrolase-type esterase domain||GDSL lipase/esterase-like, plant
Zm00001d051418	4	157823436	157824111	5.32163	GDSL lipase/esterase-like, plant
Zm00001d051414	4	157590158	157590412	4.73295	-
Zm00001d051413	4	157571683	157572183	5.33871	Protein of unknown function DUF1754, eukaryotic
Zm00001d051412	4	157492181	157492510	4.6067	Protein of unknown function DUF1754, eukaryotic
Zm00001d051406	4	157354276	157354992	5.42038	Complex 1 LYR protein||LYR motif-containing protein 2
Zm00001d051405	4	157332001	157332255	4.15053	SRP-independent targeting protein 2/TMEM208
Zm00001d051404	4	157214447	157214717	3.75375	Protein kinase domain||Protein kinase-like domain||Protein kinase, ATP binding site
Zm00001d051403	4	157186397	157186729	3.75469	Major intrinsic protein, conserved site||Aquaporin transporter||-||Major intrinsic protein||Aquaporin-like
Zm00001d051399	4	157117677	157117971	5.17063	Rossmann-like alpha/beta/alpha sandwich fold||Harbinger transposase-derived protein||Serine-threonine/tyrosine-protein kinase, catalytic domain||UspA||Protein kinase domain||Protein kinase-like domain
Zm00001d051396	4	157083803	157084194	4.47504	Mitochondrial carrier domain||Mitochondrial substrate/solute carrier
Zm00001d051395	4	157072016	157072349	4.73295	C2 domain
Zm00001d051389	4	156903200	156903583	4.17188	Phosphoribosyltransferase C-terminal||C2 domain
Zm00001d051387	4	156769873	156770147	4.84582	Transcription factor GRAS
Zm00001d051386	4	156590509	156590775	5.29381	-
Zm00001d051384	4	156546495	156546809	4.35816	Bifunctional inhibitor/plant lipid transfer protein/seed storage helical domain||Hydrophobic seed protein
Zm00001d051378	4	156464471	156464781	4.95674	-
Zm00001d051376	4	156391040	156391294	4.72144	Protein of unknown function DUF597
Zm00001d051375	4	156372290	156372648	6.13903	-
Zm00001d051373	4	156326100	156326441	4.73295	Pex19 protein
Zm00001d051371	4	156287320	156287629	3.63293	Zinc finger C2H2-type
Zm00001d051370	4	156156575	156156863	5.59963	Zinc finger C2H2-type
Zm00001d051368	4	156124099	156124579	4.89609	RlpA-like protein, double-psi beta-barrel domain||Expansin/pollen allergen, DPBB domain||Major pollen allergen Lol pI||Expansin/Lol pI
Zm00001d051367	4	156084371	156084775	4.57969	Remorin, C-terminal
Zm00001d051357	4	155874187	155874550	6.62491	-
Zm00001d051356	4	155730161	155730746	6.6313	Nucleotide-diphospho-sugar transferases
Zm00001d051353	4	155715124	155715493	7.46617	-
Zm00001d051350	4	155605192	155605616	4.07083	DNA-binding domain||AP2/ERF domain
Zm00001d051349	4	155454385	155454671	5.9671	-
Zm00001d051344	4	155274554	155274858	3.77786	Protein of unknown function DUF761, plant
Zm00001d051342	4	155257127	155257381	2.7819	-
Zm00001d051340	4	155231786	155232138	4.07083	DNA-binding domain||AP2/ERF domain
Zm00001d051336	4	155039592	155039958	3.92089	Small GTPase superfamily||Small GTP-binding protein domain||P-loop containing nucleoside triphosphate hydrolase
Zm00001d051335	4	155010272	155010591	4.07166	P-loop containing nucleoside triphosphate hydrolase||Small GTPase superfamily
Zm00001d051333	4	154925997	154926529	5.27395	Cupredoxin||Phytocyanin domain||Blue (type 1) copper protein, binding site
Zm00001d051332	4	154896606	154896860	4.72144	-
Zm00001d051328	4	154603238	154603664	7.45527	WRKY domain
Zm00001d051324	4	154319929	154320183	3.27075	Helicase, C-terminal||SNF2-related, N-terminal domain||P-loop containing nucleoside triphosphate hydrolase||Helicase superfamily 1/2, ATP-binding domain
Zm00001d051323	4	154182113	154182386	4.57969	Protein kinase-like domain||Protein kinase domain||Serine-threonine/tyrosine-protein kinase, catalytic domain||Protein kinase, ATP binding site||Serine/threonine-protein kinase, active site
Zm00001d051322	4	154123493	154123801	4.59559	Endoribonuclease XendoU
Zm00001d051321	4	154036698	154036952	4.29277	ATPase, AAA-type, conserved site||Peptidase, FtsH||P-loop containing nucleoside triphosphate hydrolase||ATPase, AAA-type, core||AAA+ ATPase domain||Peptidase M41||Peptidase M41, FtsH extracellular
Zm00001d051320	4	153916336	153916665	3.34753	AB hydrolase 4, conserved site||Alpha/Beta hydrolase fold||Alpha/beta hydrolase fold-1||AB hydrolase 4 family
Zm00001d051318	4	153701964	153702302	5.05988	CRAL-TRIO lipid binding domain||CRAL/TRIO, N-terminal domain
Zm00001d051314	4	153253978	153254232	4.73295	Serine/threonine-protein kinase, active site||Protein kinase-like domain||Protein kinase domain
Zm00001d051313	4	153191973	153192535	4.30169	Leucine-rich repeat||Leucine-rich repeat, typical subtype||Leucine-rich repeat domain, L domain-like
Zm00001d051312	4	153013890	153014418	4.12814	LysM domain
Zm00001d051310	4	152967651	152968143	4.01889	-
Zm00001d051309	4	152949907	152950194	4.64191	B-box-type zinc finger||Zinc finger, RING/FYVE/PHD-type
Zm00001d051308	4	152678692	152678975	3.43918	P-loop containing nucleoside triphosphate hydrolase||NPK1-activating kinesin-like protein, C-terminal||Kinesin motor domain
Zm00001d051306	4	152565057	152565357	3.99622	Tetratricopeptide repeat-containing domain||Tetratricopeptide repeat||Tetratricopeptide repeat 2||Tetratricopeptide-like helical domain||Tetratricopeptide repeat 1||Heat shock chaperonin-binding
Zm00001d051302	4	152452035	152452335	5.45635	Small auxin-up RNA
Zm00001d051301	4	152431542	152431857	5.33871	-
Zm00001d051294	4	152221375	152221788	2.85368	NAC domain
Zm00001d051293	4	152199868	152200145	3.66676	Domain of unknown function DUF4371
Zm00001d051291	4	151999797	152000262	6.06406	Cyclin-like||Cyclin, N-terminal||Cyclin L/T
Zm00001d051288	4	151795923	151796177	3.26073	Major sperm protein (MSP) domain||PapD-like||Vesicle-associated membrane-protein-associated protein||Immunoglobulin-like fold
Zm00001d051286	4	151655567	151655953	4.05681	CDC48 domain 2-like||CDC48, N-terminal subdomain||P-loop containing nucleoside triphosphate hydrolase||ATPase, AAA-type, conserved site||Aspartate decarboxylase-like domain||CDC48, domain 2||ATPase, AAA-type, core||AAA+ ATPase domain
Zm00001d051281	4	151513764	151514197	6.41519	-
Zm00001d051272	4	151408858	151409169	3.32602	Cytochrome b561/ferric reductase transmembrane
Zm00001d051269	4	151315969	151316398	6.38162	Homeobox domain-like||SANT/Myb domain||Myb domain
Zm00001d051267	4	151207532	151207909	8.11362	Homeobox domain-like||SANT/Myb domain||Myb domain
Zm00001d051265	4	151144677	151144980	6.08522	NEDD8-activating enzyme E1 catalytic subunit||Mitochondrial carrier domain||THIF-type NAD/FAD binding fold
Zm00001d051264	4	151121686	151122195	5.03525	Glycosyltransferase 34
Zm00001d051263	4	151050876	151051581	5.84385	-
Zm00001d051262	4	151029582	151029836	3.26073	Zinc finger, LIM-type
Zm00001d051261	4	151015856	151016443	5.39593	KOW||Ribosomal protein S4e, central region||Ribosomal protein S4e
Zm00001d051254	4	150883278	150883586	6.08522	Short-chain dehydrogenase/reductase SDR||NAD(P)-binding domain
Zm00001d051250	4	150569818	150570086	4.78683	Thioredoxin, conserved site||Thioredoxin-like fold||Thioredoxin||Thioredoxin domain
Zm00001d051249	4	150502565	150503026	3.80865	C2 domain
Zm00001d051247	4	150383165	150383574	5.29381	-
Zm00001d051246	4	150364996	150365259	3.99622	NAD(P)-binding domain||Thioredoxin-like fold||Short-chain dehydrogenase/reductase SDR||Ubiquitin-related domain
Zm00001d051245	4	150317098	150317429	5.7514	Domain of unknown function DUF1771
Zm00001d051244	4	150162395	150162702	3.80807	Ankyrin repeat-containing domain||Ankyrin repeat
Zm00001d051242	4	150042774	150043134	6.76135	HAD-like domain||FCP1 homology domain||Double-stranded RNA-binding domain
Zm00001d051241	4	149906732	149907022	2.7819	WD40 repeat||G-protein beta WD-40 repeat||WD40/YVTN repeat-like-containing domain||WD40 repeat, conserved site||WD40-repeat-containing domain
Zm00001d051240	4	149736822	149737076	4.67508	Domain of unknown function DUF4217
Zm00001d051239	4	149654736	149655015	5.25947	DNA-binding domain||AP2/ERF domain
Zm00001d051238	4	149507406	149507660	4.05552	Ferredoxin thioredoxin reductase, alpha chain||Electron transport accessory protein-like domain
Zm00001d051235	4	149497322	149497722	3.10704	-
Zm00001d051234	4	149422624	149422945	3.7092	-
Zm00001d051231	4	149345097	149345356	4.21585	-
Zm00001d051227	4	149229380	149229679	4.76679	Alcohol dehydrogenase, C-terminal||Alcohol dehydrogenase, zinc-type, conserved site||Polyketide synthase, enoylreductase domain||Alcohol dehydrogenase, N-terminal||NAD(P)-binding domain||GroES-like
Zm00001d051211	4	148718294	148718607	3.6049	Proteasome, subunit alpha/beta||Proteasome alpha-type subunit||Proteasome alpha-subunit, N-terminal domain||Nucleophile aminohydrolases, N-terminal
Zm00001d051205	4	148637128	148637463	7.22717	Bulb-type lectin domain||PAN/Apple domain
Zm00001d051203	4	148594274	148594596	3.65862	ATP-dependent Clp protease proteolytic subunit||Clp protease proteolytic subunit /Translocation-enhancing protein TepA||ClpP, Ser active site||ClpP, histidine active site||ClpP/crotonase-like domain
Zm00001d051202	4	148525192	148525562	5.36596	PPM-type phosphatase domain
Zm00001d051199	4	148355055	148355466	3.80807	PPM-type phosphatase domain
Zm00001d051194	4	148143833	148144253	4.63822	Orn/DAP/Arg decarboxylase 2, N-terminal||PLP-binding barrel||Ornithine/DAP/Arg decarboxylase||Arginine decarboxylase||Orn/DAP/Arg decarboxylase 2, pyridoxal-phosphate binding site||Orn/DAP/Arg decarboxylase 2, conserved site||Alanine racemase/group IV decarboxylase, C-terminal
Zm00001d051189	4	147904367	147904714	6.24291	Protein kinase domain||Protein kinase-like domain||Serine/threonine-protein kinase, active site
Zm00001d051187	4	147789366	147789749	6.00336	Plant AGD1/2/3/4, BAR domain||PH domain-like||Arfaptin homology (AH) domain/BAR domain||BAR domain||Arf GTPase activating protein||Pleckstrin homology domain
Zm00001d051184	4	147656576	147656993	4.81812	-
Zm00001d051183	4	147615386	147615831	4.57969	MIF4G-like, type 3||Up-frameshift suppressor 2||Armadillo-type fold
Zm00001d051182	4	147599248	147599544	4.03344	-
Zm00001d051180	4	147451642	147452021	4.90613	Protein of unknown function DUF3755
Zm00001d051178	4	147336108	147336414	3.7874	Lunapark domain
Zm00001d051175	4	147212172	147212562	8.11362	-
Zm00001d051170	4	147035071	147035325	3.6049	Polysaccharide biosynthesis domain||IRX15/IRX15L/IGXM
Zm00001d051169	4	146991165	146991517	6.08522	Alpha/Beta hydrolase fold||Peptidase S28
Zm00001d051167	4	146968673	146968981	4.0907	-
Zm00001d051163	4	146796247	146796534	3.68936	Aromatic amino acid lyase||Fumarase/histidase, N-terminal||L-Aspartase-like||Phenylalanine ammonia-lyase||Phenylalanine/histidine ammonia-lyases, active site
Zm00001d051161	4	146706759	146707098	6.69152	Phenylalanine ammonia-lyase, shielding domain||Phenylalanine/histidine ammonia-lyases, active site||L-Aspartase-like||Phenylalanine ammonia-lyase||Fumarase/histidase, N-terminal||Aromatic amino acid lyase
Zm00001d051159	4	146650790	146651474	6.15419	-
Zm00001d051158	4	146573060	146573331	4.21656	-
Zm00001d051154	4	146312208	146312618	5.05988	Transcription factor TCP subgroup||Transcription factor, TCP
Zm00001d051151	4	146163971	146164573	6.03546	-
Zm00001d051147	4	145831409	145831663	4.17885	Nucleotide-diphospho-sugar transferases||Glycosyl transferase, family 43
Zm00001d051145	4	145778732	145779015	4.5403	Nucleolar complex protein 4||CCAAT-binding factor
Zm00001d051142	4	145644839	145645391	8.4317	NPH3 domain
Zm00001d051141	4	145582919	145583219	4.76443	-
Zm00001d051136	4	145478859	145479113	4.8384	Phosphatidylinositol N-acetylglucosaminyltransferase subunit C
Zm00001d051132	4	145355470	145355818	6.08522	-
Zm00001d051130	4	145115744	145116010	4.30169	Long-chain-alcohol oxidase||FAD/NAD(P)-binding domain||Glucose-methanol-choline oxidoreductase, C-terminal||Glucose-methanol-choline oxidoreductase, N-terminal
Zm00001d051129	4	144993183	144993619	4.66828	ATP-citrate lyase/succinyl-CoA ligase||ATP-grasp fold||Succinyl-CoA synthetase, beta subunit, conserved site||ATP-grasp fold, succinyl-CoA synthetase-type||ATP-grasp fold, subdomain 1||Succinyl-CoA synthetase-like||Succinate--CoA synthetase, beta subunit
Zm00001d051128	4	144749964	144750299	4.3274	-
Zm00001d051127	4	144743555	144743929	5.90319	Small auxin-up RNA
Zm00001d051125	4	144574228	144574715	5.59145	Protein kinase-like domain||Leucine-rich repeat-containing N-terminal, plant-type||Serine/threonine-protein kinase, active site||Leucine-rich repeat domain, L domain-like||Leucine-rich repeat||Protein kinase domain||Serine-threonine/tyrosine-protein kinase, catalytic domain||Protein kinase, ATP binding site||Leucine-rich repeat, typical subtype
Zm00001d051123	4	144542945	144543199	4.96032	Protein SMG8||Tubulin/FtsZ, GTPase domain||Smg8/Smg9
Zm00001d051122	4	144503023	144503293	3.56198	Myc-type, basic helix-loop-helix (bHLH) domain
Zm00001d051120	4	144411803	144412057	4.01889	-
Zm00001d051118	4	144240635	144240940	3.77216	Cupredoxin||Phytocyanin domain
Zm00001d051117	4	144011827	144012167	4.63965	SANT/Myb domain||Homeobox domain-like||Myb domain
Zm00001d051114	4	143870400	143870892	4.74552	CCT domain||Signal transduction response regulator, receiver domain||CheY-like superfamily
Zm00001d051113	4	143549764	143550266	6.15337	-
Zm00001d051108	4	142938508	142938816	4.07083	-
Zm00001d051096	4	142193703	142194008	3.38068	Protein kinase domain||Leucine-rich repeat||Protein kinase-like domain||Protein kinase, ATP binding site||Leucine-rich repeat, typical subtype||Leucine-rich repeat domain, L domain-like
Zm00001d051086	4	141592697	141593165	9.94036	-
Zm00001d051080	4	141104981	141105247	4.44768	Phosphoribosyltransferase domain||Phosphoribosyltransferase-like||Adenine phosphoribosyl transferase
Zm00001d051079	4	141080323	141080667	5.40908	-
Zm00001d051075	4	140697982	140698282	3.33751	MATH/TRAF domain||TRAF-like
Zm00001d051068	4	140478020	140478301	5.32224	Nucleic acid-binding, OB-fold
Zm00001d051067	4	140446838	140447092	3.74012	Armadillo-like helical||Armadillo-type fold
Zm00001d051066	4	140163337	140163591	4.12414	-
Zm00001d051063	4	140064431	140064700	4.7775	Phosphatidyl-N-methylethanolamine/N-methyltransferase||Phospholipid methyltransferase
Zm00001d051062	4	140008453	140009039	6.52509	GrpE nucleotide exchange factor||GrpE nucleotide exchange factor, head||GrpE nucleotide exchange factor, coiled-coil
Zm00001d051061	4	139812602	139812887	4.57038	Enhancer of rudimentary
Zm00001d051053	4	139137145	139137407	4.35208	Chlorophyll a/b binding protein domain
Zm00001d051052	4	138843311	138843781	2.92032	Zinc finger, CCHC-type||RNA recognition motif domain
Zm00001d051048	4	138678674	138679079	7.22717	Domain of unknown function DUF2431||P-loop containing nucleoside triphosphate hydrolase
Zm00001d051045	4	138514875	138515382	4.49063	Tetratricopeptide repeat-containing domain||Tetratricopeptide repeat||Tetratricopeptide-like helical domain
Zm00001d051042	4	138314389	138315134	3.70553	-
Zm00001d051040	4	138210045	138210352	3.13414	-
Zm00001d051039	4	138147517	138147788	4.60038	-
Zm00001d051038	4	138053263	138053556	4.05681	-
Zm00001d051036	4	138027303	138027564	4.35208	-
Zm00001d051033	4	137810398	137810654	3.7874	Autophagy-related protein 101
Zm00001d051029	4	137676885	137677221	4.52125	Zinc finger, CCHC-type
Zm00001d051026	4	137507665	137507919	4.23504	Exocyst complex component EXOC2/Sec5
Zm00001d051021	4	137418476	137418738	6.06796	Autophagy-related protein 101
Zm00001d051020	4	137283158	137283471	5.48153	-
Zm00001d051018	4	137139728	137139982	3.01892	B-box-type zinc finger
Zm00001d051017	4	137138119	137138373	3.9249	S-adenosyl-L-methionine-dependent methyltransferase||tRNA (guanine(37)-N(1))-methyltransferase, eukaryotic||SAM-dependent methyltransferase TRM5/TYW2-type
Zm00001d051015	4	137017833	137018241	3.01892	Isochorismatase-like
Zm00001d051014	4	136927952	136928206	4.39367	Nucleotide-sugar transporter
Zm00001d051012	4	136669039	136669293	4.41306	Leucine-rich repeat||Leucine-rich repeat-containing N-terminal, plant-type||Leucine-rich repeat, typical subtype||Leucine-rich repeat domain, L domain-like||Leucine rich repeat 4
Zm00001d051008	4	136496504	136496810	4.99962	Myb/SANT-like domain
Zm00001d051004	4	136341390	136341644	4.23044	-
Zm00001d051000	4	136098763	136099130	4.28135	Sugar phosphate transporter domain
Zm00001d050999	4	135987678	135988007	4.25009	RST domain of plant C-terminal
Zm00001d050994	4	135929299	135929553	4.6067	-
Zm00001d050993	4	135912667	135913219	5.53403	Mrp, conserved site||Cytosolic Fe-S cluster assembly factor NUBP1/Nbp35||Flagellum site-determining protein YlxH/ Fe-S cluster assembling factor NBP35||P-loop containing nucleoside triphosphate hydrolase||Mrp/NBP35 ATP-binding protein
Zm00001d050988	4	135625241	135625495	4.8986	Ubiquitin-related domain||Ubiquitin domain
Zm00001d050983	4	135257022	135257404	5.98412	Topless family||WD40/YVTN repeat-like-containing domain||WD40-repeat-containing domain
Zm00001d050982	4	134989745	134990202	5.53403	-
Zm00001d050978	4	134882373	134882721	5.54087	Snf7 family
Zm00001d050977	4	134798257	134798511	5.10783	Cytochrome P450, E-class, group I||Cytochrome P450, conserved site||Cytochrome P450
Zm00001d050974	4	134766493	134766747	4.56502	Glycoside hydrolase superfamily||Glycoside hydrolase, family 5
Zm00001d050970	4	134313786	134314089	4.31965	Protein kinase-like domain||Protein kinase domain||Serine/threonine-protein kinase, active site
Zm00001d050969	4	134182159	134182413	4.29277	Elongation factor Tu, domain 2||P-loop containing nucleoside triphosphate hydrolase||Translation elongation factor EFTu-like, domain 2||Translation elongation factor EFTu/EF1A, bacterial/organelle||Translation elongation factor EF1A/initiation factor IF2gamma, C-terminal||Translation protein, beta-barrel domain||Small GTP-binding protein domain||Transcription factor, GTP-binding domain||Tr-type G…
Zm00001d050967	4	134088070	134088365	4.07136	Isopropylmalate dehydrogenase-like domain
Zm00001d050965	4	134067297	134067596	4.82936	Isopropylmalate dehydrogenase-like domain
Zm00001d050964	4	134033303	134033586	4.47504	Cgr1-like||Coiled-coil domain-containing protein 86
Zm00001d050963	4	133882615	133883027	5.77367	-
Zm00001d050962	4	133710570	133710864	4.21585	Peptidase M48
Zm00001d050959	4	133436915	133437169	3.92089	NPH3 domain||SKP1/BTB/POZ domain
Zm00001d050955	4	133350995	133351265	4.21585	Nucleophile aminohydrolases, N-terminal||Cytochrome P450||Cytochrome P450, E-class, group I||Glutamine amidotransferase type 2 domain||Cytochrome P450, conserved site||RNA recognition motif domain
Zm00001d050952	4	133252102	133252356	4.77966	CO/COL/TOC1, conserved site||Tify domain
Zm00001d050951	4	133237007	133237302	4.63965	Domain of unknown function DUF659||Ribonuclease H-like domain||Zinc finger, BED-type
Zm00001d050950	4	133198186	133198440	4.21585	-
Zm00001d050948	4	133129945	133130344	6.76135	DNA-binding domain||AP2/ERF domain
Zm00001d050947	4	133075296	133075550	3.7874	Serine/threonine-protein kinase, active site||Protein kinase, ATP binding site||Protein kinase-like domain||Serine-threonine/tyrosine-protein kinase, catalytic domain||Protein kinase domain
Zm00001d050945	4	133004298	133004552	4.9647	-
Zm00001d050944	4	132949443	132949800	5.15517	Anaphase-promoting complex subunit 15
Zm00001d050942	4	132826469	132826736	5.67069	Folate receptor-like
Zm00001d050934	4	132582507	132582768	4.90065	-
Zm00001d050933	4	132540272	132540799	5.0396	Protein kinase, ATP binding site||Protein kinase-like domain
Zm00001d050931	4	132295191	132295543	4.63965	FKBP-type peptidyl-prolyl cis-trans isomerase domain||Peptidyl-prolyl cis-trans isomerase, FKBP-type||Tetratricopeptide-like helical domain
Zm00001d050930	4	132081682	132082017	5.59963	-
Zm00001d050928	4	132056879	132057253	6.80381	SWI/SNF-like complex subunit BAF250/Osa||Reverse transcriptase zinc-binding domain||SWI/SNF-like complex subunit BAF250, C-terminal||Reverse transcriptase domain||Armadillo-like helical||Armadillo-type fold
Zm00001d050927	4	132000035	132000349	7.08349	-
Zm00001d050926	4	131924068	131924334	4.63822	-
Zm00001d050925	4	131909865	131910119	3.52423	Serine/threonine-protein kinase, active site||Protein kinase domain||Protein kinase-like domain
Zm00001d050924	4	131890222	131890498	5.32224	Ribosomal protein S8e||Ribosomal protein S8e/ribosomal biogenesis NSA2
Zm00001d050922	4	131570642	131571074	5.33871	Transposase, Tnp1/En/Spm-like||Probable transposase, Ptta/En/Spm, plant
Zm00001d050918	4	131069702	131070468	5.48153	-
Zm00001d050917	4	130875180	130875524	6.09915	PLC-like phosphodiesterase, TIM beta/alpha-barrel domain||Glycerophosphodiester phosphodiesterase domain
Zm00001d050916	4	130794740	130795139	3.62797	LSM domain, eukaryotic/archaea-type||Small nuclear ribonucleoprotein D1||LSM domain||Like-Sm (LSM) domain containing protein, LSm4/SmD1/SmD3
Zm00001d050915	4	130686308	130686646	6.26828	P-loop containing nucleoside triphosphate hydrolase||Small GTP-binding protein domain||Small GTPase superfamily
Zm00001d050914	4	130510532	130510873	5.51633	Pentatricopeptide repeat
Zm00001d050913	4	130399825	130400079	4.23504	-
Zm00001d050910	4	130148276	130148676	4.35456	TRAM/LAG1/CLN8 homology domain||Ceramide synthase component Lag1/Lac1
Zm00001d050909	4	130037374	130037698	3.61359	-
Zm00001d050908	4	129782663	129782917	3.35683	-
Zm00001d050907	4	129629306	129629578	3.6049	-
Zm00001d050904	4	129411588	129411842	4.05681	Bifunctional inhibitor/plant lipid transfer protein/seed storage helical domain
Zm00001d050903	4	129345283	129345674	7.16949	14-3-3 domain||14-3-3 protein||F-box domain
Zm00001d050901	4	129158885	129159139	3.51653	-
Zm00001d050897	4	128954966	128955414	6.27216	Transcription factor, MADS-box||Transcription factor, K-box||MADS MEF2-like
Zm00001d050896	4	128884169	128884423	4.05681	-
Zm00001d050894	4	128842311	128843495	4.80709	DNA/RNA-binding protein Alba-like
Zm00001d050893	4	128777120	128777391	5.15517	NAC domain
Zm00001d050892	4	128767303	128767721	7.83776	-
Zm00001d050889	4	128500070	128500593	4.34891	PsbQ-like domain||Oxygen-evolving enhancer protein 3
Zm00001d050884	4	128324903	128325273	5.78211	E3 ubiquitin-protein ligase MARCH-like||Zinc finger, RING/FYVE/PHD-type||Zinc finger, RING-CH-type||Protein of unknown function DUF3675
Zm00001d050883	4	128267206	128267614	6.76135	-
Zm00001d050880	4	128174453	128174746	4.89297	Ribonuclease H-like domain
Zm00001d050879	4	128123788	128124233	4.57038	Zinc finger, BED-type
Zm00001d050877	4	128071956	128072470	3.9163	Replication factor A, C-terminal||Nucleic acid-binding, OB-fold
Zm00001d050875	4	128012297	128012551	3.87072	SWR1-complex protein 5/Craniofacial development protein||Endonuclease/exonuclease/phosphatase||Reverse transcriptase domain
Zm00001d050873	4	127916444	127916817	4.77966	Major facilitator superfamily domain||Sucrose/H+ symporter, plant||Major facilitator superfamily
Zm00001d050872	4	127886800	127887054	3.87797	-
Zm00001d050871	4	127817883	127818163	6.81044	-
Zm00001d050870	4	127748252	127748506	4.34891	-
Zm00001d050867	4	127559405	127559659	4.73295	-
Zm00001d050865	4	127527584	127528050	5.23091	DNA/pantothenate metabolism flavoprotein, C-terminal
Zm00001d050862	4	127375033	127375287	4.67963	F-box domain||Kelch-type beta propeller||Kelch repeat type 1
Zm00001d050861	4	127277014	127277292	5.00626	Ethylene insensitive 3-like protein, DNA-binding domain
Zm00001d050860	4	127240989	127241260	4.12414	Sugar/inositol transporter||Major facilitator superfamily domain||Sugar transporter, conserved site||Major facilitator, sugar transporter-like
Zm00001d050857	4	127148032	127148384	6.07042	-
Zm00001d050851	4	126984325	126984587	4.6067	Nucleotide-sugar transporter
Zm00001d050848	4	126653220	126653474	3.97878	-
Zm00001d050847	4	126583709	126583963	3.91287	Probable transposase, Ptta/En/Spm, plant
Zm00001d050840	4	126163192	126163470	5.73559	Zinc finger, RING-type||Zinc finger, RING/FYVE/PHD-type
Zm00001d050837	4	125638950	125639231	3.75617	Alpha/Beta hydrolase fold||Alpha/beta hydrolase fold-3
Zm00001d050836	4	125565290	125565600	3.61359	RNA recognition motif domain
Zm00001d050834	4	125424886	125425287	3.6803	Homeobox domain-like||Homeobox domain||Homeobox, conserved site||Leucine zipper, homeobox-associated
Zm00001d050833	4	125336662	125337012	6.53069	Protein kinase, ATP binding site||Tyrosine-protein kinase, catalytic domain||Tyrosine-protein kinase, active site||Protein kinase-like domain||Protein kinase domain||Serine-threonine/tyrosine-protein kinase, catalytic domain
Zm00001d050831	4	125269820	125270074	3.2076	-
Zm00001d050830	4	125107434	125107891	4.68843	-
Zm00001d050827	4	125017895	125018149	3.60862	Nucleoside diphosphate kinase||Nucleoside diphosphate kinase, active site||Nucleoside diphosphate kinase-like domain
Zm00001d050826	4	124867375	124867729	4.01889	Cas1p 10 TM acyl transferase domain
Zm00001d050824	4	124820852	124821123	4.68843	Late embryogenesis abundant protein, LEA5-type
Zm00001d050823	4	124723343	124723719	4.44148	Vesicle transport protein, SFT2-like||Vesicle transport protein, Got1/SFT2-like
Zm00001d050822	4	124713785	124714091	4.24561	ATPase, AAA-type, core||AAA+ ATPase domain||Clp ATPase, C-terminal||Clp protease, ATP-binding subunit ClpX||P-loop containing nucleoside triphosphate hydrolase
Zm00001d050821	4	124625943	124626199	3.87797	-
Zm00001d050816	4	124432080	124432423	3.99622	Zinc finger, PHD-type, conserved site||Alfin||Zinc finger, PHD-type||Zinc finger, PHD-finger||Zinc finger, RING/FYVE/PHD-type||Zinc finger, FYVE/PHD-type
Zm00001d050815	4	124377758	124378070	3.65186	Kelch repeat type 1||Kelch-type beta propeller||F-box domain
Zm00001d050813	4	124303797	124304189	7.26586	BRCT domain
Zm00001d050811	4	124238694	124239022	4.01889	-
Zm00001d050810	4	124102583	124102837	4.05681	6-phosphogluconate dehydrogenase, NADP-binding||NAD(P)-binding domain||3-hydroxyisobutyrate dehydrogenase, NAD-binding domain||3-hydroxyisobutyrate dehydrogenase-related||6-phosphogluconate dehydrogenase, domain 2||6-phosphogluconate dehydrogenase C-terminal domain-like||3-hydroxyisobutyrate dehydrogenase-related, conserved site
Zm00001d050809	4	124044761	124045116	5.51633	Protein kinase, ATP binding site||Protein kinase domain||Protein kinase-like domain
Zm00001d050800	4	123694780	123695034	3.32602	CALMODULIN-BINDING PROTEIN60
Zm00001d050798	4	123638670	123638945	4.28135	Zinc finger, RING/FYVE/PHD-type||Zinc finger, RING-type
Zm00001d050794	4	123493800	123494054	3.38068	-
Zm00001d050793	4	123427564	123427818	4.33323	Zinc finger, CCHC-type||PSP, proline-rich
Zm00001d050792	4	123418338	123419090	4.30886	Alpha/beta hydrolase fold-3||Alpha/Beta hydrolase fold
Zm00001d050790	4	123283058	123283359	4.64191	Remorin, C-terminal
Zm00001d050787	4	122817744	122818024	6.15419	DNA-binding domain||AP2/ERF domain
Zm00001d050785	4	122622407	122622661	4.15053	-
Zm00001d050783	4	122495636	122495890	5.40908	Molybdopterin synthase/thiamin biosynthesis sulphur carrier, beta-grasp||Molybdopterin synthase sulfur carrier subunit||Beta-grasp domain||ThiamineS/Molybdopterin converting factor subunit 1||Molybdopterin converting factor, subunit 1
Zm00001d050781	4	122474135	122474627	4.73295	AUX/IAA domain||DNA-binding pseudobarrel domain||B3 DNA binding domain||PB1 domain||Auxin response factor
Zm00001d050775	4	122099254	122099522	5.23091	Short-chain dehydrogenase/reductase, conserved site||Short-chain dehydrogenase/reductase SDR||NAD(P)-binding domain
Zm00001d050774	4	122078709	122079089	6.10625	Light regulated Lir1||Domain of unknown function DUF3700
Zm00001d050771	4	121907715	121907969	4.00962	-
Zm00001d050770	4	121866886	121867478	6.52813	PdxS/SNZ N-terminal domain||Pyridoxal 5'-phosphate synthase subunit PdxS/SNZ
Zm00001d050764	4	121587112	121587494	5.32224	-
Zm00001d050761	4	121180487	121180809	5.96817	-
Zm00001d050760	4	121133141	121133470	5.96817	-
Zm00001d050755	4	121088158	121088483	4.77966	P-loop containing nucleoside triphosphate hydrolase||AIG1-type guanine nucleotide-binding (G) domain
Zm00001d050753	4	120945423	120945721	4.9647	WHIM1 domain||WHIM2 domain||WSTF/Acf1/Cbp146||DDT domain
Zm00001d050748	4	120591314	120591578	4.79219	-
Zm00001d050741	4	120392391	120392645	3.66479	CTLH/CRA C-terminal to LisH motif domain||CTLH, C-terminal LisH motif||Concanavalin A-like lectin/glucanase domain||SPRY domain||CRA domain||B30.2/SPRY domain
Zm00001d050740	4	120328836	120329090	4.05681	-
Zm00001d050738	4	120120385	120120805	5.0861	-
Zm00001d050737	4	120163415	120163966	4.70121	Phosphoinositide phosphatase SAC6/7/8||SAC domain
Zm00001d050735	4	119872800	119873081	4.56502	Tetratricopeptide repeat-containing domain||Tetratricopeptide-like helical domain||Tetratricopeptide repeat
Zm00001d050730	4	119358344	119358804	3.36273	Zinc finger C2H2-type||Zinc finger, RING/FYVE/PHD-type
Zm00001d050728	4	118950936	118951226	4.41863	-
Zm00001d050726	4	118907041	118907449	3.66972	Myb domain||SANT/Myb domain||Homeobox domain-like
Zm00001d050723	4	118812864	118813278	7.83776	Serine/threonine-protein kinase, active site||Protein kinase, ATP binding site||Protein kinase-like domain||Protein kinase domain
Zm00001d050717	4	118678251	118678566	4.9491	Nucleoside phosphatase GDA1/CD39
Zm00001d050716	4	118319765	118320019	3.87797	Glycosyl hydrolase family 100||Beta tubulin||Tubulin/FtsZ, C-terminal||Tubulin/FtsZ, 2-layer sandwich domain||Six-hairpin glycosidase-like
Zm00001d050715	4	117951118	117951372	3.70566	-
Zm00001d050712	4	117617789	117618265	4.05681	Armadillo-type fold||Zinc finger, RING/FYVE/PHD-type||Armadillo-like helical||U box domain
Zm00001d050709	4	117521250	117522362	8.0982	-
Zm00001d050708	4	117431270	117431750	3.4125	WD40 repeat||WD40/YVTN repeat-like-containing domain||WD40 repeat, conserved site||WD40-repeat-containing domain
Zm00001d050705	4	116878008	116878337	3.30251	-
Zm00001d050704	4	116768018	116769031	10.1285	TPX2, C-terminal||Nuclear pore localisation protein NPL4, C-terminal
Zm00001d050702	4	116739216	116739470	4.73295	Ankyrin repeat||Ankyrin repeat-containing domain
Zm00001d050700	4	116707167	116707576	7.53542	Cytochrome P450, conserved site
Zm00001d050698	4	116672290	116672584	5.90388	-
Zm00001d050697	4	116485852	116486106	4.70121	Histone H2A/H2B/H3||Histone-fold||Histone H3/CENP-A
Zm00001d050696	4	116414226	116414744	4.79219	Ubiquinol-cytochrome C reductase hinge domain||Cytochrome b-c1 complex, subunit 6
Zm00001d050694	4	116194515	116194914	4.47577	Pyridoxal phosphate-dependent decarboxylase||Pyridoxal phosphate-dependent transferase, subdomain 2||Pyridoxal phosphate-dependent transferase||Pyridoxal phosphate-dependent transferase, major region, subdomain 1||Pyridoxal-phosphate binding site
Zm00001d050673	4	114790636	114791201	5.36596	ENTH/VHS||Acid phosphatase/vanadium-dependent haloperoxidase-related
Zm00001d050670	4	114282262	114282622	4.12414	-
Zm00001d050669	4	113986524	113986778	4.73295	-
Zm00001d050667	4	113572612	113572897	4.7775	-
Zm00001d050664	4	113000757	113001174	5.54087	E2F transcription factor, CC-MB domain||Winged helix-turn-helix DNA-binding domain||E2F Family||E2F/DP family, winged-helix DNA-binding domain
Zm00001d050660	4	112948229	112948590	7.07214	Mitochondrial fission protein ELM1-like
Zm00001d050659	4	112878754	112879111	4.82936	-
Zm00001d050658	4	112869820	112870236	4.35208	Mitochondrial fission protein ELM1-like
Zm00001d050656	4	112543115	112543393	5.59145	-
Zm00001d050655	4	112406268	112406584	4.35456	CHORD domain
Zm00001d050653	4	112108460	112108730	5.19456	-
Zm00001d050652	4	111872814	111873068	4.73295	-
Zm00001d050649	4	111233334	111233859	3.82373	Phosphatidylethanolamine-binding protein||Phosphatidylethanolamine-binding, conserved site
Zm00001d050645	4	109295942	109296450	5.28634	Six-hairpin glycosidase-like||Glycosyl hydrolase family 100
Zm00001d050644	4	109048447	109048941	3.48211	-
Zm00001d050643	4	109041053	109041438	5.73775	Zinc finger, RING-type, conserved site||Zinc finger, RING-type||Helicase, C-terminal||Zinc finger, RING/FYVE/PHD-type||P-loop containing nucleoside triphosphate hydrolase
Zm00001d050642	4	109007446	109007718	3.83234	Helicase superfamily 1/2, ATP-binding domain||HIRAN domain||P-loop containing nucleoside triphosphate hydrolase||SNF2-related, N-terminal domain
Zm00001d050640	4	108476292	108476575	5.42038	Transposase, Tnp1/En/Spm-like
Zm00001d050637	4	107923479	107923754	4.67508	Sterile alpha motif/pointed domain||Sterile alpha motif domain||Mitochondrial inner membrane translocase subunit Tim17/Tim22/Tim23/peroxisomal protein PMP24
Zm00001d050633	4	106935659	106935994	5.28634	Protein of unknown function DUF707
Zm00001d050628	4	106047807	106048086	5.22357	Cytochrome P450, conserved site||Cytochrome P450, E-class, group I||Cytochrome P450
Zm00001d050627	4	105705982	105706431	5.34616	P-loop containing nucleoside triphosphate hydrolase||DNA helicase Pif1-like
Zm00001d050625	4	105497992	105498246	3.71066	Squalene cyclase, N-terminal||Squalene cyclase||Squalene cyclase, C-terminal||Terpenoid cyclases/protein prenyltransferase alpha-alpha toroid
Zm00001d050623	4	105381552	105381807	3.47222	-
Zm00001d050622	4	105255371	105255625	4.35208	-
Zm00001d050620	4	105135185	105135439	3.66972	-
Zm00001d050618	4	104998028	104998733	4.97018	-
Zm00001d050616	4	104900401	104900730	4.24208	P-loop containing nucleoside triphosphate hydrolase||ATPase, AAA-type, conserved site||26S proteasome regulatory subunit P45-like||ATPase, AAA-type, core||AAA+ ATPase domain||26S Proteasome regulatory subunit 6B
Zm00001d050615	4	104783993	104784247	4.83179	Zinc-finger domain of monoamine-oxidase A repressor R1||Zinc finger, RING/FYVE/PHD-type||WHIM1 domain
Zm00001d050614	4	104455297	104455551	4.05681	PPM-type phosphatase domain||Protein phosphatase 2C family
Zm00001d050611	4	104280186	104280440	3.86143	-
Zm00001d050610	4	104012595	104012849	4.21656	RNA recognition motif domain||Nuclear transport factor 2, eukaryote||NTF2-like domain||Nuclear transport factor 2
Zm00001d050607	4	103730965	103731240	5.39593	DnaJ domain
Zm00001d050606	4	103713556	103713903	4.26221	RNA-induced silencing complex, nuclease component Tudor-SN||Staphylococcal nuclease (SNase-like), OB-fold/extended TUDOR domain||Staphylococcal nuclease (SNase-like), OB-fold||Tudor domain
Zm00001d050605	4	103700282	103700572	4.9647	-
Zm00001d050604	4	103430373	103430636	3.95618	Magnesium transporter NIPA
Zm00001d050601	4	103256268	103256751	6.26828	-
Zm00001d050595	4	103210406	103210660	4.73295	Small-subunit processome, Utp11
Zm00001d050594	4	103196503	103196886	4.59559	Myb domain||Myb domain, plants||Homeobox domain-like||SANT/Myb domain
Zm00001d050593	4	103113975	103114229	4.8384	-
Zm00001d050588	4	102669191	102669449	4.41863	Basic-leucine zipper domain
Zm00001d050585	4	102601573	102601888	3.66972	NAC domain
Zm00001d050584	4	102569634	102569929	5.33871	RNA recognition motif domain||MEI2-like, RNA recognition motif 1||Mei2/Mei2-like, C-terminal RNA recognition motif||MEI2-like, RNA recognition motif 3
Zm00001d050583	4	102475188	102475442	3.38983	Myb-like domain
Zm00001d050580	4	102079571	102079884	3.96476	BAR domain||Arfaptin homology (AH) domain/BAR domain
Zm00001d050575	4	101607100	101607481	5.30504	Serine/threonine-protein kinase, active site||Protein kinase, ATP binding site||Protein kinase domain||Protein kinase-like domain
Zm00001d050574	4	101483942	101484196	3.26406	-
Zm00001d050572	4	101407695	101407949	3.73308	Plant peroxidase||Peroxidases heam-ligand binding site||Secretory peroxidase||Peroxidase, active site||Haem peroxidase, plant/fungal/bacterial||Haem peroxidase
Zm00001d050569	4	101381195	101381468	5.90255	-
Zm00001d050567	4	101280927	101281234	4.73295	Thiamine pyrophosphate enzyme, C-terminal TPP-binding||DHS-like NAD/FAD-binding domain||Acetolactate synthase, large subunit, biosynthetic||Thiamine pyrophosphate enzyme, central domain||Thiamin diphosphate-binding fold||Thiamine pyrophosphate enzyme, N-terminal TPP-binding domain
Zm00001d050565	4	101105863	101106239	4.12414	DnaJ domain||Domain of unknown function DUF3444||DnaJ domain, conserved site
Zm00001d050563	4	101036364	101036627	4.57038	-
Zm00001d050559	4	100665022	100665369	4.52125	-
Zm00001d050558	4	100603805	100604087	4.12814	-
Zm00001d050553	4	100052616	100052870	4.73295	Protein of unknown function DUF761, plant
Zm00001d050552	4	99658723	99658977	4.9647	Ferritin-like superfamily||Fatty acid desaturase, type 2||Fatty acid desaturase type 2, conserved site
Zm00001d050551	4	99645136	99645396	4.21656	UBA-like||Ubiquitin-associated domain||Zinc finger C2H2-type||PUB domain
Zm00001d050548	4	99300147	99300401	3.31565	Probable transposase, Ptta/En/Spm, plant
Zm00001d050544	4	99148686	99148981	3.83753	X8 domain
Zm00001d050541	4	98496902	98497195	4.40529	Helitron helicase-like domain||DNA helicase Pif1-like||P-loop containing nucleoside triphosphate hydrolase
Zm00001d050536	4	98225026	98225389	6.02265	-
Zm00001d050535	4	97936891	97937197	4.04334	Protein of unknown function DUF423
Zm00001d050534	4	97669907	97670240	5.13378	-
Zm00001d050533	4	97660309	97660759	4.17188	Inosine triphosphate pyrophosphatase-like||Ham1-like protein
Zm00001d050532	4	97649249	97649790	3.84586	Glycoside hydrolase superfamily||Ribosomal protein L38e
Zm00001d050530	4	97479326	97479660	4.67508	-
Zm00001d050529	4	97396227	97396558	5.17063	Transcriptional coactivator Hfi1/Transcriptional adapter 1
Zm00001d050526	4	96822957	96823211	3.6803	Importin-beta, N-terminal domain||Exportin/Importin, Cse1-like||Armadillo-type fold||Armadillo-like helical
Zm00001d050518	4	96149200	96149481	3.56577	Membrane attack complex component/perforin (MACPF) domain
Zm00001d050512	4	95240806	95241071	4.05681	-
Zm00001d050511	4	95078356	95078710	5.66679	-
Zm00001d050510	4	95008063	95008434	3.82373	Endonuclease/exonuclease/phosphatase||Inositol-tetrakisphosphate 1-kinase
Zm00001d050509	4	94930027	94930437	8.69781	Rossmann-like alpha/beta/alpha sandwich fold||Cation/H+ exchanger
Zm00001d050507	4	94918490	94919083	4.63822	Small auxin-up RNA
Zm00001d050506	4	94805555	94805836	4.6067	-
Zm00001d050505	4	94706879	94707157	4.25009	-
Zm00001d050503	4	94475398	94475711	3.52423	P-loop containing nucleoside triphosphate hydrolase||DNA helicase Pif1-like
Zm00001d050502	4	94452042	94452296	4.49063	-
Zm00001d050501	4	94194229	94194652	5.77939	WD40-repeat-containing domain||WD40 repeat, conserved site||WD40/YVTN repeat-like-containing domain||WD40 repeat
Zm00001d050500	4	93918044	93918389	6.46935	-
Zm00001d050498	4	93538547	93539216	6.82866	-
Zm00001d050496	4	93372241	93372521	4.66056	Ribosomal protein L2, C-terminal||Nucleic acid-binding, OB-fold||Ribosomal Proteins L2, RNA binding domain||Ribosomal protein L2||Translation protein SH3-like domain||Ribosomal protein L2, conserved site||Ribosomal protein L2, domain 3||Ribosomal protein L2 domain 2
Zm00001d050493	4	93027998	93028387	3.7874	Alpha/beta hydrolase fold-3||Alpha/Beta hydrolase fold
Zm00001d050489	4	92846617	92846914	6.41519	Peptidase C19, ubiquitin carboxyl-terminal hydrolase||Ubiquitin specific protease domain
Zm00001d050488	4	92780938	92781269	6.76135	Zinc finger, MYND-type||Ubiquitin specific protease domain||Peptidase C19, ubiquitin carboxyl-terminal hydrolase
Zm00001d050487	4	92658230	92658512	5.30504	Rad21/Rec8-like protein, N-terminal
Zm00001d050483	4	92016165	92016550	4.07136	GDP-fucose protein O-fucosyltransferase||Putative O-fucosyltransferase, plant
Zm00001d050482	4	91998849	91999134	5.59472	-
Zm00001d050480	4	91869793	91870104	5.32224	Nucleotide-diphospho-sugar transferases
Zm00001d050479	4	91787923	91788185	3.70566	Alpha/beta hydrolase fold-3||Alpha/Beta hydrolase fold||Lipase, GDXG, putative serine active site
Zm00001d050477	4	91427052	91427820	5.15517	-
Zm00001d050474	4	91269416	91269838	5.51633	Tetratricopeptide-like helical domain||Coatomer, epsilon subunit
Zm00001d050472	4	91144161	91144532	4.47577	-
Zm00001d050470	4	90999754	91000206	4.47577	Phospholipase D family||Phospholipase D/Transphosphatidylase
Zm00001d050469	4	90862289	90862552	4.26221	CBS domain||CBS domain-containing protein CBSCBSPB
Zm00001d050465	4	90598589	90598874	5.18254	Wall-associated receptor kinase, galacturonan-binding domain
Zm00001d050464	4	90572219	90572776	5.13299	-
Zm00001d050460	4	90042080	90042426	4.90065	-
Zm00001d050459	4	89987529	89987808	3.87072	-
Zm00001d050457	4	89899053	89899340	4.46429	Multi antimicrobial extrusion protein
Zm00001d050456	4	89800775	89801613	4.17188	Proton-dependent oligopeptide transporter family||Major facilitator superfamily domain
Zm00001d050452	4	89198452	89198766	6.31233	ZF-HD homeobox protein, Cys/His-rich dimerisation domain
Zm00001d050446	4	88857846	88858134	4.76443	Germin||Cupin 1||Germin, manganese binding site||RmlC-like cupin domain||RmlC-like jelly roll fold
Zm00001d050443	4	88625417	88625671	4.44768	ZF-HD homeobox protein, Cys/His-rich dimerisation domain||Homeobox domain-like||Homeodomain, ZF-HD class
Zm00001d050442	4	88611654	88612059	4.25009	RNA recognition motif domain
Zm00001d050441	4	88490644	88490930	4.30886	Pentatricopeptide repeat
Zm00001d050438	4	88168198	88168452	5.40908	GUCT
Zm00001d050437	4	88086491	88086817	5.86682	Replication factor A, C-terminal||Replication protein A, OB domain||Nucleic acid-binding, OB-fold
Zm00001d050436	4	87914702	87914956	3.38068	Protein of unknown function DUF868, plant
Zm00001d050433	4	87611701	87612344	4.8986	Ribonuclease CAF1||Ribonuclease H-like domain
Zm00001d050430	4	87434985	87435261	5.87832	Glycosyltransferase 39-like||MIR motif
Zm00001d050428	4	87342934	87343548	5.44939	Aldehyde dehydrogenase, cysteine active site||Aldehyde dehydrogenase N-terminal domain||Aldehyde dehydrogenase, glutamic acid active site||Aldehyde dehydrogenase domain||Aldehyde/histidinol dehydrogenase
Zm00001d050424	4	87202372	87202812	4.31474	-
Zm00001d050422	4	87185649	87185927	4.84582	Protein kinase domain||NAF/FISL domain||Protein kinase-like domain||Calcium/calmodulin-dependent/calcium-dependent protein kinase||Protein kinase, ATP binding site||Serine/threonine-protein kinase, active site||NAF domain
Zm00001d050417	4	86984697	86985354	4.3274	NAD(P)-binding domain||NAD-dependent epimerase/dehydratase
Zm00001d050415	4	86806722	86807010	5.38846	PPM-type phosphatase domain||Protein phosphatase 2C family
Zm00001d050413	4	86717389	86717729	5.39593	Zinc finger, RING/FYVE/PHD-type||Cellulose synthase, RING-type zinc finger
Zm00001d050411	4	86645152	86645442	3.33751	Ribosomal protein L34Ae||Ribosomal protein L34e, conserved site
Zm00001d050409	4	86560482	86560842	7.20981	Lactate dehydrogenase/glycoside hydrolase, family 4, C-terminal||Malate dehydrogenase, type 1||Malate dehydrogenase, active site||NAD(P)-binding domain||L-lactate/malate dehydrogenase||Lactate/malate dehydrogenase, N-terminal||Lactate/malate dehydrogenase, C-terminal
Zm00001d050406	4	86335805	86336096	6.36818	Nucleotide-diphospho-sugar transferases||Glycosyltransferase 2-like
Zm00001d050404	4	86281078	86281332	4.84582	MYB-CC type transcription factor, LHEQLE-containing domain
Zm00001d050401	4	86090445	86090896	3.85397	PTBPH1/PTBPH2, RNA recognition motif 3||PTBPH1/PTBPH2, RNA recognition motif 1||RNA recognition motif domain
Zm00001d050400	4	85967521	85967842	4.35456	Myb domain||Homeobox domain-like||SANT/Myb domain
Zm00001d050395	4	85838523	85838796	3.7215	Gdt1 family
Zm00001d050394	4	85680240	85680617	5.67069	Myc-type, basic helix-loop-helix (bHLH) domain
Zm00001d050393	4	85570828	85571677	6.70172	Adaptor protein ClpS, core||Ribosomal protein L7/L12, C-terminal/adaptor protein ClpS-like
Zm00001d050391	4	85502583	85503451	4.63965	-
Zm00001d050389	4	85359598	85359913	3.40977	Transcription factor TCP subgroup||Transcription factor, TCP
Zm00001d050388	4	85190656	85190987	4.44768	Transcription factor, K-box
Zm00001d050386	4	85168155	85168409	3.6565	-
Zm00001d050382	4	84991709	84991986	3.59971	Agenet-like domain||Agenet domain, plant type||Bromo adjacent homology (BAH) domain
Zm00001d050380	4	84839611	84839991	5.60686	C-type lectin-like/link domain||Regulator of chromosome condensation 1/beta-lactamase-inhibitor protein II||Regulator of chromosome condensation, RCC1
Zm00001d050378	4	84767159	84767466	3.71532	DNA helicase Pif1-like||P-loop containing nucleoside triphosphate hydrolase||Helitron helicase-like domain
Zm00001d050374	4	84712775	84713103	5.05988	-
Zm00001d050372	4	84651289	84651618	3.01417	-
Zm00001d050365	4	83895116	83895379	4.07083	Tify domain||CO/COL/TOC1, conserved site
Zm00001d050359	4	83577516	83577798	3.0931	F-box domain||4Fe-4S ferredoxin, iron-sulphur binding, conserved site||Leucine-rich repeat domain, L domain-like
Zm00001d050358	4	83463108	83463404	4.63723	-
Zm00001d050355	4	83124159	83124413	4.6067	Leucine-rich repeat-containing N-terminal, plant-type||Leucine-rich repeat domain, L domain-like||Protein kinase-like domain||Leucine-rich repeat||Protein kinase domain||Serine-threonine/tyrosine-protein kinase, catalytic domain
Zm00001d050353	4	83020704	83021037	4.05681	Protein of unknown function DUF1712, fungi
Zm00001d050350	4	82940988	82941322	5.32224	-
Zm00001d050347	4	82702744	82703025	4.72281	-
Zm00001d050346	4	82626031	82626558	4.52125	Annexin repeat||Annexin repeat, conserved site||Annexin
Zm00001d050344	4	82557281	82557602	5.40908	Ribosomal protein S4e||KOW||Glycosyl transferase, family 48||40S ribosomal protein S4, C-terminal domain
Zm00001d050340	4	82308853	82309141	3.80897	-
Zm00001d050339	4	82221478	82221732	3.0581	Aldehyde dehydrogenase N-terminal domain||Aldehyde dehydrogenase, glutamic acid active site||Aldehyde dehydrogenase domain||Aldehyde/histidinol dehydrogenase||Aldehyde dehydrogenase, cysteine active site
Zm00001d050337	4	82036681	82036935	4.67508	NADP-dependent oxidoreductase domain||SMAD/FHA domain||Aldo/keto reductase, conserved site||Forkhead-associated (FHA) domain||Aldo/keto reductase
Zm00001d050336	4	82004886	82005247	4.47504	ClpP/crotonase-like domain||Acetyl-coenzyme A carboxyltransferase, N-terminal||Acetyl-CoA carboxylase||Acetyl-coenzyme A carboxyltransferase, C-terminal
Zm00001d050334	4	81951712	81951983	4.13081	-
Zm00001d050333	4	81924867	81925159	5.9319	-
Zm00001d050330	4	81878417	81878732	3.30251	Zinc finger, RING/FYVE/PHD-type||Zinc finger, PHD-finger||Bromo adjacent homology (BAH) domain||Zinc finger, PHD-type, conserved site||Zinc finger, PHD-type||Zinc finger, FYVE/PHD-type
Zm00001d050329	4	81618638	81619052	5.60783	Protein kinase-like domain||Protein kinase domain||Protein kinase, ATP binding site||Serine/threonine-protein kinase, active site
Zm00001d050328	4	81524494	81525021	5.40908	Acetamidase/Formamidase
Zm00001d050327	4	81503931	81504185	3.96476	HAT, C-terminal dimerisation domain
Zm00001d050326	4	81514078	81514348	4.45514	Flavin monooxygenase-like||FAD/NAD(P)-binding domain
Zm00001d050324	4	81460367	81460621	3.84446	-
Zm00001d050321	4	81334108	81334362	4.05681	-
Zm00001d050320	4	81161741	81162165	4.39643	Transferase
Zm00001d050318	4	81065214	81065601	4.15053	Isopenicillin N synthase-like
Zm00001d050316	4	80724824	80725268	4.02522	RNA recognition motif domain||PWI domain||RBM25, RNA recognition motif
Zm00001d050314	4	80579463	80579918	4.6067	Protein kinase-like domain
Zm00001d050309	4	80310144	80310405	3.70124	-
Zm00001d050308	4	80306113	80306419	5.81269	Armadillo||Armadillo-like helical||Armadillo-type fold||Zinc finger, RING/FYVE/PHD-type||U box domain
Zm00001d050307	4	80271406	80271693	4.23504	-
Zm00001d050303	4	80186008	80186285	6.76135	CDC48, domain 2||AAA+ ATPase domain||ATPase, AAA-type, core||ATPase, AAA-type, conserved site||AAA ATPase, CDC48 family||Aspartate decarboxylase-like domain||CDC48 domain 2-like||CDC48, N-terminal subdomain||P-loop containing nucleoside triphosphate hydrolase
Zm00001d050301	4	79817721	79818060	6.08522	-
Zm00001d050300	4	79807459	79807735	4.43625	RNA recognition motif domain
Zm00001d050298	4	79602634	79603026	4.64191	Intron-binding protein aquarius, N-terminal||P-loop containing nucleoside triphosphate hydrolase||Armadillo-type fold||Armadillo-like helical||ABC transporter type 1, transmembrane domain||ABC transporter-like
Zm00001d050297	4	79515683	79516057	4.72144	-
Zm00001d050295	4	79462487	79462741	3.72763	AMP-binding enzyme, C-terminal domain
Zm00001d050293	4	79176117	79176587	4.49063	Glycosyl transferase, family 20||HAD-superfamily hydrolase, subfamily IIB||HAD-like domain||Trehalose-phosphatase
Zm00001d050289	4	79020549	79020990	5.33211	Kinesin-like protein KIN-14
Zm00001d050288	4	78915626	78915900	5.13299	-
Zm00001d050286	4	78839893	78840341	6.52146	Sphingolipid delta4-desaturase, N-terminal
Zm00001d050285	4	78702333	78702587	3.75469	Zf-FLZ domain
Zm00001d050284	4	78517903	78518255	4.50421	tRNA modification GTPase MnmE||TrmE-type guanine nucleotide-binding domain||GTP binding domain||MnmE, helical domain||GTP-binding protein TrmE, N-terminal||P-loop containing nucleoside triphosphate hydrolase||Small GTP-binding protein domain
Zm00001d050281	4	78404039	78404360	4.8384	P-loop containing nucleoside triphosphate hydrolase||Helicase, C-terminal
Zm00001d050279	4	78328630	78328884	5.33871	-
Zm00001d050275	4	78020048	78020302	3.7874	-
Zm00001d050272	4	77685952	77686617	5.13215	Equilibrative nucleoside transporter||Uncharacterised protein family UPF0503||Nucleoside transporter, plants
Zm00001d050271	4	77610294	77610699	4.0907	-
Zm00001d050270	4	77517785	77518223	3.91287	Alpha/Beta hydrolase fold||Phospholipase/carboxylesterase/thioesterase||Bromodomain
Zm00001d050269	4	77463011	77463302	6.06796	Lateral organ boundaries, LOB
Zm00001d050268	4	77418222	77418639	4.07136	-
Zm00001d050266	4	77361651	77361927	3.42779	Cleavage/polyadenylation specificity factor subunit 5
Zm00001d050260	4	77205712	77206102	3.10636	ABC transporter, conserved site||ABC transporter A, ABCA||P-loop containing nucleoside triphosphate hydrolase||ABC transporter-like||AAA+ ATPase domain
Zm00001d050258	4	77040761	77041111	3.4644	Small GTPase superfamily, ARF type||Signal recognition particle receptor, beta subunit||Small GTP-binding protein domain||P-loop containing nucleoside triphosphate hydrolase
Zm00001d050256	4	76925330	76925631	4.31965	Longin-like domain||AP complex, mu/sigma subunit||Adaptor protein complex, sigma subunit
Zm00001d050255	4	76803690	76804181	4.63965	Peptidase family A1 domain||Aspartic peptidase A1 family||Aspartic peptidase domain||Xylanase inhibitor, C-terminal||Pepsin-like domain, plant||Xylanase inhibitor, N-terminal
Zm00001d050254	4	76644300	76644606	5.18254	Xylanase inhibitor, C-terminal||Aspartic peptidase domain||Peptidase family A1 domain||Aspartic peptidase A1 family
Zm00001d050253	4	76540235	76540489	3.91888	Mitochondrial substrate/solute carrier||Mitochondrial carrier domain
Zm00001d050251	4	76376608	76377026	5.13215	Glycosyl transferase, family 31||Domain of unknown function DUF4094
Zm00001d050250	4	76352376	76352715	4.75436	-
Zm00001d050248	4	76221576	76221973	6.69152	Cytochrome b5, heme-binding site||Cytochrome b5-like heme/steroid binding domain
Zm00001d050247	4	76126385	76126688	3.75617	WRKY domain
Zm00001d050245	4	75829801	75830058	3.77216	RNA recognition motif domain
Zm00001d050244	4	75674003	75674275	3.2173	Histone deacetylation protein Rxt3||LCCL domain
Zm00001d050243	4	75596491	75596921	3.18156	TauD/TfdA-like domain
Zm00001d050242	4	75573598	75573875	3.46127	Histone-fold||Transcription factor CBF/NF-Y/archaeal histone domain
Zm00001d050241	4	75532541	75532900	4.95125	BURP domain
Zm00001d050240	4	75479659	75480123	4.49063	-
Zm00001d050238	4	75268114	75268401	4.72144	-
Zm00001d050235	4	75163769	75164197	4.85201	-
Zm00001d050233	4	75036459	75036869	7.93651	-
Zm00001d050231	4	74961185	74961446	4.73975	-
Zm00001d050228	4	74774798	74775193	4.85201	Leucine-rich repeat||Serine-threonine/tyrosine-protein kinase, catalytic domain||Protein kinase domain||Protein kinase-like domain||Leucine-rich repeat domain, L domain-like
Zm00001d050227	4	74758783	74759150	5.05988	P-loop containing nucleoside triphosphate hydrolase||Clp, N-terminal
Zm00001d050225	4	74668350	74668814	4.15053	Thioredoxin domain||Thioredoxin-like fold
Zm00001d050224	4	74623868	74624176	4.89609	AMP-dependent synthetase/ligase||AMP-binding enzyme, C-terminal domain||AMP-binding, conserved site
Zm00001d050222	4	74553913	74554245	4.77966	-
Zm00001d050220	4	74469809	74470301	5.32224	Pyridoxal phosphate-dependent transferase||Aminotransferase, class I/classII||Pyridoxal phosphate-dependent transferase, major region, subdomain 1
Zm00001d050219	4	74337003	74337310	3.45434	Phosphatidylinositol kinase||C2 domain||Phosphatidylinositol 3-kinase, C2 domain||Phosphatidylinositol 3-/4-kinase, catalytic domain||Armadillo-type fold||Phosphatidylinositol 3/4-kinase, conserved site||Phosphoinositide 3-kinase, accessory (PIK) domain||Protein kinase-like domain
Zm00001d050217	4	74069161	74069415	3.01417	-
Zm00001d050216	4	73978899	73979173	3.10734	Afadin/alpha-actinin-binding
Zm00001d050211	4	73767861	73768271	4.40529	Amino acid transporter, transmembrane domain
Zm00001d050208	4	73644022	73644279	4.46429	Glucose-6-phosphate 1-epimerase||Glycoside hydrolase-type carbohydrate-binding||Galactose mutarotase-like domain||Aldose 1-/Glucose-6-phosphate 1-epimerase
Zm00001d050205	4	73445862	73446224	6.36818	DNA helicase Pif1-like||P-loop containing nucleoside triphosphate hydrolase
Zm00001d050201	4	73363446	73363838	6.24291	Xyloglucan endotransglucosylase/hydrolase||Xyloglucan endo-transglycosylase, C-terminal||Glycoside hydrolase, family 16, active site||Glycoside hydrolase family 16||Concanavalin A-like lectin/glucanase domain
Zm00001d050200	4	73315203	73315618	6.59814	CheY-like superfamily||Signal transduction response regulator, receiver domain
Zm00001d050198	4	72857058	72857330	5.18254	Alpha/Beta hydrolase fold||Dienelactone hydrolase
Zm00001d050196	4	72820346	72820616	5.13215	Dienelactone hydrolase||Alpha/Beta hydrolase fold
Zm00001d050195	4	72630614	72631038	4.9647	WRKY domain||Zn-cluster domain
Zm00001d050192	4	72126819	72127094	4.17885	Ankyrin repeat-containing domain||Ankyrin repeat||Tetratricopeptide-like helical domain
Zm00001d050191	4	72040751	72041141	4.35951	-
Zm00001d050190	4	71968221	71968596	7.4194	-
Zm00001d050186	4	71494637	71494922	3.72763	-
Zm00001d050184	4	71431820	71432305	5.54087	Zinc finger, RING/FYVE/PHD-type||Ankyrin repeat-containing domain||Zinc finger, RING-type, conserved site||Ankyrin repeat||Zinc finger, RING-type
Zm00001d050182	4	71271006	71271347	3.97276	Protein of unknown function DUF1218
Zm00001d050180	4	71186974	71187277	4.17885	Myc-type, basic helix-loop-helix (bHLH) domain
Zm00001d050179	4	71092894	71093418	3.59971	Immunoglobulin-like fold
Zm00001d050178	4	71007465	71007755	5.15517	Xylanase inhibitor, N-terminal||Aspartic peptidase domain||Aspartic peptidase, active site||Xylanase inhibitor, C-terminal||Peptidase family A1 domain||Aspartic peptidase A1 family||CND41-like
Zm00001d050174	4	70852443	70852712	6.76135	Enhancer of polycomb-like, N-terminal||Enhancer of polycomb protein
Zm00001d050172	4	70544913	70545167	3.22819	-
Zm00001d050171	4	70471901	70472232	4.0853	DNA helicase Pif1-like||P-loop containing nucleoside triphosphate hydrolase||Helitron helicase-like domain
Zm00001d050170	4	70305328	70305698	5.16351	Cytochrome P450
Zm00001d050169	4	70244674	70244932	4.34891	Cytochrome P450
Zm00001d050168	4	70221424	70221760	4.57969	-
Zm00001d050166	4	70208291	70208622	3.70566	Leucine-rich repeat domain, L domain-like||Leucine-rich repeat, cysteine-containing subtype||F-box domain
Zm00001d050165	4	70191693	70191994	5.40908	Exosome-associated factor Rrp47/DNA strand repair C1D
Zm00001d050163	4	69874890	69875254	5.59145	-
Zm00001d050157	4	69666860	69667114	3.42779	Zinc finger C2H2-type||Matrin/U1-C-like, C2H2-type zinc finger
Zm00001d050155	4	69599167	69599503	3.84586	P-loop containing nucleoside triphosphate hydrolase||Carbohydrate kinase, thermoresistant glucokinase
Zm00001d050154	4	69579248	69579516	4.17885	GC-rich sequence DNA-binding factor||GC-rich sequence DNA-binding factor domain||von Willebrand factor, type A
Zm00001d050153	4	69500393	69500647	4.89297	Reticulon
Zm00001d050150	4	69416843	69417182	6.1862	Adenylate kinase, conserved site||Adenylate kinase subfamily||P-loop containing nucleoside triphosphate hydrolase||Adenylate kinase/UMP-CMP kinase||Domain of unknown function DUF1995
Zm00001d050149	4	69353387	69353756	3.88857	Parallel beta-helix repeat||Pectin lyase fold/virulence factor||Glycoside hydrolase, family 28||Pectin lyase fold
Zm00001d050148	4	69217873	69218255	5.46996	Serine-threonine/tyrosine-protein kinase, catalytic domain||Leucine-rich repeat||Protein kinase domain||Protein kinase-like domain||Leucine-rich repeat, typical subtype||Leucine-rich repeat domain, L domain-like
Zm00001d050146	4	69105641	69105895	4.095	Target SNARE coiled-coil homology domain
Zm00001d050143	4	68964981	68965255	5.9319	Zinc finger C2H2-type
Zm00001d050140	4	68707968	68708308	4.54095	Protein of unknown function DUF707
Zm00001d050139	4	68414925	68415179	4.29898	Histone deacetylase||Histone deacetylase domain||Histone deacetylase superfamily
Zm00001d050136	4	68334581	68334952	7.43749	Thylakoid soluble phosphoprotein TSP9
Zm00001d050133	4	68216365	68216633	4.9647	Homoserine dehydrogenase, catalytic||NAD(P)-binding domain||Homoserine dehydrogenase, conserved site||Homoserine dehydrogenase lacking ACT domain||Aspartate/homoserine dehydrogenase, NAD-binding
Zm00001d050131	4	68137831	68138200	4.94723	Cellular retinaldehyde binding/alpha-tocopherol transport||CRAL/TRIO, N-terminal domain||CRAL-TRIO lipid binding domain
Zm00001d050130	4	68049047	68049521	5.25947	CBS domain
Zm00001d050129	4	67979873	67980145	3.7874	-
Zm00001d050126	4	67730475	67730742	3.68979	-
Zm00001d050125	4	67879601	67879855	3.0931	Glycosyl transferase, family 1||Sucrose-phosphate synthase, C-terminal||Sucrose synthase||Sucrose phosphate synthase, plant||Sucrose-phosphatase-like, N-terminal
Zm00001d050123	4	67488660	67489007	4.04334	GrpE nucleotide exchange factor, head||GrpE nucleotide exchange factor, coiled-coil||GrpE nucleotide exchange factor
Zm00001d050122	4	67438979	67439252	5.36596	-
Zm00001d050121	4	67404069	67404654	5.32163	-
Zm00001d050120	4	67349538	67349948	6.60793	-
Zm00001d050116	4	66855140	66855619	6.71366	Protein EMSY-LIKE, plant||ENT domain||Lamin-B receptor of TUDOR domain
Zm00001d050115	4	66968685	66969327	4.95376	-
Zm00001d050112	4	66730456	66730748	3.72763	UBA-like||GBF-interacting protein 1
Zm00001d050111	4	66509395	66509684	4.28052	Zinc finger C2H2-type
Zm00001d050109	4	66250507	66250932	3.80865	Brevis radix (BRX) domain||Transcription factor BREVIS RADIX, N-terminal domain
Zm00001d050107	4	66122250	66122676	4.45514	Aldolase-type TIM barrel||NADH:flavin oxidoreductase/NADH oxidase, N-terminal
Zm00001d050106	4	65926915	65927250	5.21716	-
Zm00001d050104	4	65835193	65835534	8.11362	Leucine-rich repeat domain, L domain-like||Leucine-rich repeat, cysteine-containing subtype
Zm00001d050100	4	65666167	65666564	6.83745	Histone H2B||Histone H2A/H2B/H3||Histone-fold
Zm00001d050098	4	65571032	65571509	3.96825	-
Zm00001d050097	4	65504937	65505279	4.19972	Cytochrome P450, E-class, group I||Cytochrome P450, conserved site||Cytochrome P450
Zm00001d050096	4	65453364	65453647	6.91005	Zinc-finger domain of monoamine-oxidase A repressor R1
Zm00001d050095	4	65387825	65388120	5.17346	Exocyst complex component Exo70||Cullin repeat-like-containing domain
Zm00001d050093	4	65381732	65381986	4.18952	Small auxin-up RNA
Zm00001d050092	4	65318223	65318537	4.00962	PA domain||Peptidase S8, subtilisin-related||Protease propeptides/proteinase inhibitor I9||Peptidase S8/S53 domain||Peptidase S8, subtilisin, Asp-active site||Cucumisin-like catalytic domain||Peptidase S8, subtilisin, Ser-active site||Peptidase S8 propeptide/proteinase inhibitor I9
Zm00001d050091	4	65308675	65309035	4.18952	E3 ubiquitin ligase RBR family||Zinc finger, RING/FYVE/PHD-type||Zinc finger, RING-type, conserved site||IBR domain||Zinc finger, RING-type
Zm00001d050090	4	65225809	65226220	5.76879	E3 ubiquitin ligase RBR family||Zinc finger, RING/FYVE/PHD-type||IBR domain||Zinc finger, RING-type, conserved site||Zinc finger, RING-type
Zm00001d050089	4	65064437	65064691	4.77966	Phosphatidylinositol-4-phosphate 5-kinase, C-terminal||Chaperonin Cpn60/TCP-1 family||FYVE zinc finger||Zinc finger, FYVE/PHD-type||Zinc finger, FYVE-related||Zinc finger, RING/FYVE/PHD-type||Phosphatidylinositol-4-phosphate 5-kinase, core||Phosphatidylinositol-4-phosphate 5-kinase, N-terminal domain||GroEL-like apical domain
Zm00001d050085	4	64911530	64911802	4.89609	-
Zm00001d050081	4	64820014	64820881	4.45514	-
Zm00001d050079	4	64624639	64624893	4.05681	-
Zm00001d050077	4	64403479	64403900	6.76135	Leucine-rich repeat||Leucine-rich repeat domain, L domain-like||Leucine-rich repeat-containing N-terminal, plant-type
Zm00001d050076	4	64492925	64493186	4.05681	Leucine-rich repeat domain, L domain-like||Leucine-rich repeat
Zm00001d050074	4	64151476	64151807	4.66636	Leucine-rich repeat domain, L domain-like||Serine/threonine-protein kinase, active site||Leucine-rich repeat-containing N-terminal, plant-type||Protein kinase-like domain||Leucine-rich repeat, typical subtype||Protein kinase, ATP binding site||Serine-threonine/tyrosine-protein kinase, catalytic domain||Leucine-rich repeat||Protein kinase domain
Zm00001d050071	4	63935079	63935532	4.89297	RNA-binding S4 domain||Ribosomal protein S4e, central region||Ribosomal protein S4e
Zm00001d050069	4	63840765	63841134	3.80807	Glycosyl transferase, family 20||Trehalose-phosphatase||HAD-like domain
Zm00001d050068	4	63691241	63691518	3.01417	-
Zm00001d050063	4	63411303	63411557	4.58907	Zinc finger, RING-type||Zinc finger, RING/FYVE/PHD-type
Zm00001d050062	4	63261960	63262310	4.05681	-
Zm00001d050061	4	63184517	63185098	5.9671	SNF2-related, N-terminal domain||Zinc finger, RING/FYVE/PHD-type||HIRAN domain||Zinc finger, RING-type||Helicase superfamily 1/2, ATP-binding domain||P-loop containing nucleoside triphosphate hydrolase||Helicase, C-terminal||Zinc finger, RING-type, conserved site
Zm00001d050059	4	62870648	62870942	6.08522	Isoprenylcysteine carboxyl methyltransferase
Zm00001d050054	4	62670964	62671295	4.63822	Ribosomal protein S17/S11||30S ribosomal protein S17||Nucleic acid-binding, OB-fold
Zm00001d050052	4	62618552	62618916	3.91287	-
Zm00001d050049	4	62570570	62570824	4.07083	-
Zm00001d050048	4	62424278	62424589	3.56198	QWRF family
Zm00001d050047	4	62241666	62242138	6.41519	WD40-repeat-containing domain||WD40/YVTN repeat-like-containing domain||WD40 repeat
Zm00001d050045	4	62089398	62090134	6.06796	-
Zm00001d050043	4	62015788	62016254	5.05988	Bifunctional nuclease domain
Zm00001d050041	4	61845055	61845411	7.46617	-
Zm00001d050040	4	61819896	61820150	3.55914	-
Zm00001d050039	4	61712431	61712700	6.07042	NAC domain
Zm00001d050036	4	61554309	61554866	5.67069	MATH/TRAF domain||TRAF-like
Zm00001d050035	4	61508373	61508717	7.05671	-
Zm00001d050026	4	60975668	60976150	4.35208	Purple acid phosphatase, N-terminal||Purple acid phosphatase-like, N-terminal||Calcineurin-like phosphoesterase domain, ApaH type||Metallo-dependent phosphatase-like||Iron/zinc purple acid phosphatase-like C-terminal domain
Zm00001d050024	4	60866935	60867281	6.6151	Tensin phosphatase, C2 domain||Protein-tyrosine phosphatase-like||Formin, FH2 domain||C2 domain||Tensin-type phosphatase domain
Zm00001d050023	4	60713432	60713794	3.92089	WRKY domain
Zm00001d050022	4	60529530	60529981	5.09924	-
Zm00001d050021	4	60281787	60282093	4.0501	Cytochrome P450||Cytochrome P450, E-class, group IV||Cytochrome P450, E-class, group I||Cytochrome P450, conserved site
Zm00001d050020	4	60154107	60154408	3.95361	Glycosyl transferase family 10
Zm00001d050019	4	60054444	60054984	5.42038	-
Zm00001d050018	4	60015393	60015647	4.39643	Basic-leucine zipper domain
Zm00001d050017	4	59831553	59831807	3.0931	Remorin, C-terminal
Zm00001d050016	4	59703699	59704127	5.36658	Myc-type, basic helix-loop-helix (bHLH) domain
Zm00001d050015	4	59618664	59618974	4.99962	-
Zm00001d050013	4	59524497	59524764	5.21716	-
Zm00001d050012	4	59369511	59369900	6.1862	Peptidase S10, serine carboxypeptidase||Alpha/Beta hydrolase fold
Zm00001d050009	4	59229567	59229972	5.40908	Ribosomal protein S4e||Ribosomal protein S4e, central region||RNA-binding S4 domain
Zm00001d050007	4	59050101	59050440	5.9319	-
Zm00001d050006	4	59037466	59037945	6.26828	-
Zm00001d050004	4	58988651	58989066	3.96476	-
Zm00001d050003	4	58920575	58920829	3.51653	-
Zm00001d049997	4	58766145	58766471	5.7514	Aspartic peptidase domain||Aspartic peptidase, active site||Xylanase inhibitor, C-terminal||Pepsin-like domain, plant||Xylanase inhibitor, N-terminal||Aspartic peptidase A1 family||Peptidase family A1 domain
Zm00001d049996	4	58673359	58673715	4.56502	Aspartic peptidase A1 family||Peptidase family A1 domain||Xylanase inhibitor, N-terminal||Pepsin-like domain, plant||Xylanase inhibitor, C-terminal||Aspartic peptidase domain||Aspartic peptidase, active site
Zm00001d049995	4	58608747	58609199	6.08522	Eukaryotic molybdopterin oxidoreductase||Flavoprotein pyridine nucleotide cytochrome reductase||Oxidoreductase FAD/NAD(P)-binding||Immunoglobulin E-set||Moybdenum cofactor oxidoreductase, dimerisation||Oxidoreductase, molybdopterin-binding domain||Oxidoreductase, molybdopterin binding site
Zm00001d049993	4	58468457	58468711	3.78657	Zinc/iron permease
Zm00001d049992	4	58265984	58266278	4.15053	DnaJ domain||SAP domain
Zm00001d049991	4	57975601	57976022	3.30251	GLABROUS1 enhancer-binding protein family
Zm00001d049989	4	57542064	57542401	5.59145	Transferase
Zm00001d049988	4	57453071	57453420	3.91287	Probable transposase, Ptta/En/Spm, plant
Zm00001d049987	4	57418167	57418464	3.83599	Potassium transporter
Zm00001d049984	4	56940702	56941019	4.63822	-
Zm00001d049982	4	56844033	56844350	4.49063	NSF attachment protein||Tetratricopeptide repeat||Tetratricopeptide-like helical domain||Pterin-binding domain
Zm00001d049980	4	56803610	56803870	4.5403	Helicase superfamily 1/2, ATP-binding domain||Helicase-associated domain||DNA/RNA helicase, ATP-dependent, DEAH-box type, conserved site||Helicase, C-terminal||P-loop containing nucleoside triphosphate hydrolase
Zm00001d049979	4	56728815	56729137	5.04987	-
Zm00001d049978	4	56656128	56656547	5.21716	-
Zm00001d049977	4	56571357	56571611	3.97878	-
Zm00001d049976	4	56524327	56524615	5.25762	-
Zm00001d049975	4	56367009	56367550	4.61503	Short-chain dehydrogenase/reductase SDR||NAD(P)-binding domain
Zm00001d049974	4	56348096	56348727	5.74593	CDC48 domain 2-like||P-loop containing nucleoside triphosphate hydrolase||Peroxisome biogenesis factor 1, N-terminal, psi beta-barrel fold||ATPase, AAA-type, conserved site||Peroxisome biogenesis factor 1||Aspartate decarboxylase-like domain||ATPase, AAA-type, core||AAA+ ATPase domain
Zm00001d049966	4	56236801	56237455	6.08522	Protein-L-isoaspartate(D-aspartate) O-methyltransferase||S-adenosyl-L-methionine-dependent methyltransferase
Zm00001d049960	4	55966301	55966741	7.37798	Metallo-dependent phosphatase-like
Zm00001d049958	4	55765268	55765682	7.22717	WD40 repeat||WD40-repeat-containing domain||Cyclophilin-type peptidyl-prolyl cis-trans isomerase domain||Cyclophilin-like domain||Cyclophilin-type peptidyl-prolyl cis-trans isomerase, conserved site||Cyclophilin-type peptidyl-prolyl cis-trans isomerase||WD40/YVTN repeat-like-containing domain
Zm00001d049957	4	55466624	55466894	4.07136	Terpene synthase, metal-binding domain||Terpene synthase, N-terminal domain||Terpenoid cyclases/protein prenyltransferase alpha-alpha toroid||Isoprenoid synthase domain
Zm00001d049954	4	55291350	55291646	4.29277	FAD/NAD(P)-binding domain||FAD/NAD-linked reductase, dimerisation domain
Zm00001d049953	4	55245083	55245486	3.96825	Transposase, Tnp1/En/Spm-like||Probable transposase, Ptta/En/Spm, plant
Zm00001d049952	4	55178608	55178987	3.65862	Signal transduction histidine kinase, phosphotransfer (Hpt) domain
Zm00001d049948	4	54776110	54776465	4.76679	Inosine/uridine-preferring nucleoside hydrolase||Inosine/uridine-preferring nucleoside hydrolase domain
Zm00001d049946	4	54645118	54645510	4.39813	-
Zm00001d049945	4	54606558	54607049	4.41863	Ribosomal protein L1, conserved site||Ribosomal protein L1, 3-layer alpha/beta-sandwich||Ribosomal protein L1/ribosomal biogenesis protein||Ribosomal protein L1||Ribosomal protein L1-like
Zm00001d049944	4	54555558	54556118	6.08522	Ribosomal protein L1-like||Ribosomal protein L1/ribosomal biogenesis protein||Ribosomal protein L1, 3-layer alpha/beta-sandwich
Zm00001d049942	4	54465661	54465915	3.80865	Ribosomal protein S8e/ribosomal biogenesis NSA2||Ribosomal protein S8e
Zm00001d049940	4	54312920	54313174	4.34891	EF-hand domain||EF-hand domain pair||EF-Hand 1, calcium-binding site
Zm00001d049938	4	54070267	54070543	4.25198	P-loop containing nucleoside triphosphate hydrolase||Kinesin motor domain, conserved site||Kinesin motor domain
Zm00001d049935	4	53911342	53911647	6.44841	DEAD/DEAH box helicase domain||P-loop containing nucleoside triphosphate hydrolase
Zm00001d049932	4	53773995	53774298	4.41306	-
Zm00001d049930	4	53716570	53716920	6.08522	Presenilin/signal peptide peptidase||Peptidase A22B, signal peptide peptidase
Zm00001d049929	4	53641475	53641779	3.50361	Aconitase/3-isopropylmalate dehydratase, swivel||Dihydroxy-acid/6-phosphogluconate dehydratase||Dihydroxy-acid dehydratase||Dihydroxy-acid/6-phosphogluconate dehydratase, conserved site
Zm00001d049928	4	53485912	53486339	3.29815	Polymerase, nucleotidyl transferase domain
Zm00001d049927	4	53468527	53469099	4.61741	Fungal lipase-like domain||Alpha/Beta hydrolase fold
Zm00001d049926	4	53429743	53429997	4.10247	Isopenicillin N synthase-like||Non-haem dioxygenase N-terminal domain||Oxoglutarate/iron-dependent dioxygenase
Zm00001d049925	4	53030222	53030512	6.13903	UDP-glucuronosyl/UDP-glucosyltransferase
Zm00001d049923	4	52888515	52888769	3.10636	Ubiquitin-conjugating enzyme E2||Ubiquitin-conjugating enzyme/RWD-like
Zm00001d049921	4	52809310	52809630	3.64664	DnaJ homologue, subfamily C, member 28, conserved domain
Zm00001d049920	4	52761741	52762266	4.35654	EF-hand domain pair||EF-hand domain||EF-Hand 1, calcium-binding site
Zm00001d049917	4	52717385	52717796	3.53507	-
Zm00001d049916	4	52501035	52501379	4.82936	WAT1-related protein||EamA domain
Zm00001d049914	4	52322498	52322881	3.8505	Protein of unknown function DUF966||Upstream of FLC
Zm00001d049913	4	52260420	52260863	5.45635	NAC domain
Zm00001d049911	4	52098302	52098591	3.82946	Peptidase C12, ubiquitin carboxyl-terminal hydrolase||Ubiquitinyl hydrolase, UCH37 type
Zm00001d049905	4	51611368	51611779	4.04334	ABC transporter, conserved site||P-loop containing nucleoside triphosphate hydrolase||ABC transporter-like||ABC-transporter extension domain||AAA+ ATPase domain
Zm00001d049904	4	51512619	51512968	4.84582	Ribosomal protein L24/L26, conserved site||KOW||Ribosomal protein L2 domain 2||Translation protein SH3-like domain||Ribosomal protein L26/L24, eukaryotic/archaeal
Zm00001d049903	4	51485695	51485981	4.44768	DNA-binding domain||AP2/ERF transcription factor ERF/PTI6||AP2/ERF domain
Zm00001d049899	4	51394965	51395219	5.40908	Strigolactone esterase D14 family||Alpha/Beta hydrolase fold
Zm00001d049898	4	51369719	51369973	4.05681	WD40/YVTN repeat-like-containing domain||WD40-repeat-containing domain
Zm00001d049897	4	51277203	51277489	3.49542	-
Zm00001d049894	4	51245489	51245887	5.05988	WD40/YVTN repeat-like-containing domain||Armadillo-like helical||Coactivator CBP, KIX domain
Zm00001d049893	4	51133044	51133305	4.52125	-
Zm00001d049892	4	50991948	50992202	4.73295	Ribosomal protein L9/RNase H1, N-terminal||Ribonuclease H domain||Ribonuclease H-like domain||Ribonuclease H1, N-terminal
Zm00001d049889	4	50833841	50834170	5.36596	AP2/ERF domain||DNA-binding domain
Zm00001d049888	4	50690169	50690454	3.99122	Haem oxygenase-like, multi-helical||Thiaminase-2/PQQC||HAD-like domain
Zm00001d049886	4	50584914	50585469	4.8986	Glutaredoxin||Glutaredoxin subgroup||Thioredoxin-like fold||Glutaredoxin, eukaryotic/virial
Zm00001d049884	4	50499914	50500168	3.10636	Histone-lysine N-methyltransferase SUVR4/SUVR1/SUVR2||Pre-SET domain||WIYLD domain||SET domain
Zm00001d049883	4	50369796	50370056	4.72233	-
Zm00001d049882	4	50236405	50236788	3.99622	Thiolase, C-terminal||Thiolase-like
Zm00001d049879	4	49999563	49999817	3.37325	Mlo-related protein
Zm00001d049873	4	49880588	49880961	4.00962	OTU domain||Ubiquitin thioesterase Otubain||Peptidase C65, otubain
Zm00001d049870	4	49733876	49734170	5.10783	Myc-type, basic helix-loop-helix (bHLH) domain
Zm00001d049867	4	49643134	49643487	4.11523	-
Zm00001d049865	4	49155764	49156081	5.9952	Casparian strip membrane protein||Domain of unknown function DUF588
Zm00001d049864	4	49013939	49014245	5.59739	-
Zm00001d049858	4	48677525	48677838	6.94444	Tim10/FAM136A-like domain||Tim10-like
Zm00001d049857	4	48623922	48624235	6.31233	Palmitoyltransferase, DHHC domain
Zm00001d049856	4	48422821	48423078	5.08854	Protein kinase-like domain||Serine-threonine/tyrosine-protein kinase, catalytic domain||Protein kinase domain||Serine/threonine-protein kinase, active site
Zm00001d049855	4	48364011	48364458	3.9163	Exoribonuclease, phosphorolytic domain 1||PNPase/RNase PH domain||Exosome complex component Rrp43||Exoribonuclease, phosphorolytic domain 2||Ribosomal protein S5 domain 2-type fold
Zm00001d049854	4	48298236	48298563	4.73295	Ribosomal protein S5 domain 2-type fold||PNPase/RNase PH domain||Exosome complex component Rrp43||Exoribonuclease, phosphorolytic domain 1
Zm00001d049851	4	47778857	47779217	4.63822	ACT domain
Zm00001d049846	4	47573296	47573551	4.90065	-
Zm00001d049844	4	47504283	47504738	7.82575	Major pollen allergen Lol pI||Expansin, cellulose-binding-like domain
Zm00001d049843	4	47440283	47440538	3.87072	Expansin, cellulose-binding-like domain||Major pollen allergen Lol pI
Zm00001d049842	4	47432063	47432317	5.39593	Major pollen allergen Lol pI||Expansin, cellulose-binding-like domain
Zm00001d049841	4	47382817	47383520	5.64972	Major pollen allergen Lol pI||Expansin, cellulose-binding-like domain
Zm00001d049840	4	47239728	47240148	5.70736	Major pollen allergen Lol pI||Expansin, cellulose-binding-like domain
Zm00001d049838	4	47227924	47228203	5.11465	Expansin, cellulose-binding-like domain||Major pollen allergen Lol pI
Zm00001d049837	4	47155037	47155306	5.08854	Homocysteine-binding domain
Zm00001d049836	4	47123625	47123969	5.67537	-
Zm00001d049835	4	47110523	47110778	3.80897	TMP21-related||GOLD domain
Zm00001d049833	4	47027373	47027655	6.08522	Immunoglobulin-like fold||Vesicle-associated membrane-protein-associated protein||Major sperm protein (MSP) domain||PapD-like
Zm00001d049829	4	46734032	46734286	4.97018	Reverse transcriptase domain||SWR1-complex protein 5/Craniofacial development protein
Zm00001d049825	4	46654210	46654482	4.54095	-
Zm00001d049824	4	46616089	46616363	6.77376	Transcription factor, SBP-box
Zm00001d049821	4	46287876	46288143	4.40874	YrdC-like domain||DHBP synthase RibB-like alpha/beta domain
Zm00001d049818	4	46032907	46033398	6.08522	Helitron helicase-like domain||P-loop containing nucleoside triphosphate hydrolase||DNA helicase Pif1-like
Zm00001d049817	4	45982826	45983235	3.63293	WD40-repeat-containing domain||WD40 repeat, conserved site||WD40/YVTN repeat-like-containing domain||WD40 repeat
Zm00001d049816	4	45977001	45977317	6.36818	Microtubule-associated protein, MAP65/Ase1/PRC1
Zm00001d049814	4	45852541	45852919	4.73295	Exostosin-like
Zm00001d049812	4	45790759	45791061	7.07214	Nucleic acid-binding, OB-fold
Zm00001d049810	4	45756637	45756900	3.71532	F-box domain
Zm00001d049807	4	45602570	45602853	5.11876	-
Zm00001d049806	4	45465097	45465479	4.04334	Zinc finger, UBP-type||Ubiquitin specific protease, conserved site||Peptidase C19, ubiquitin carboxyl-terminal hydrolase||Zinc finger, RING/FYVE/PHD-type||Ubiquitin specific protease domain
Zm00001d049804	4	45376105	45376359	4.50613	NAD-dependent epimerase/dehydratase||Nucleotide sugar epimerase||NAD(P)-binding domain
Zm00001d049803	4	45219380	45219745	6.78989	-
Zm00001d049801	4	45157250	45157511	4.73295	-
Zm00001d049798	4	45045585	45046014	3.51597	-
Zm00001d049796	4	44976569	44976823	5.22357	Tetratricopeptide-like helical domain||Pentatricopeptide repeat
Zm00001d049795	4	44955630	44955964	4.0907	Stomagen
Zm00001d049793	4	44920556	44920813	4.34891	-
Zm00001d049787	4	44671212	44671557	5.15517	Nucleic acid-binding, OB-fold||Replication factor A, C-terminal
Zm00001d049786	4	44647892	44648165	3.40977	Cytochrome b561/ferric reductase transmembrane||DOMON domain||Cytochrome b561 and DOMON domain-containing protein
Zm00001d049785	4	44576980	44577353	6.83745	WD40/YVTN repeat-like-containing domain||Endonuclease/exonuclease/phosphatase||WD40-repeat-containing domain||Immunoglobulin-like fold||WD40 repeat||Inositol polyphosphate-related phosphatase
Zm00001d049784	4	44384991	44385527	4.30169	-
Zm00001d049781	4	44274083	44274366	3.7874	BTB/POZ domain||SKP1/BTB/POZ domain||BPM, C-terminal||MATH/TRAF domain||TRAF-like
Zm00001d049777	4	44198829	44199142	6.33422	BPM, C-terminal||MATH/TRAF domain||TRAF-like||BTB/POZ domain||SKP1/BTB/POZ domain
Zm00001d049774	4	44121823	44122315	4.41863	BPM, C-terminal||TRAF-like||SKP1/BTB/POZ domain||BTB/POZ domain
Zm00001d049771	4	44042040	44042349	3.68979	Cysteinyl-tRNA synthetase/mycothiol ligase||Signal peptidase complex subunit 3||Aminoacyl-tRNA synthetase, class Ia, anticodon-binding||Peptidase M48
Zm00001d049770	4	44023915	44024169	4.41863	NB-ARC||Winged helix-turn-helix DNA-binding domain||P-loop containing nucleoside triphosphate hydrolase||Leucine-rich repeat domain, L domain-like
Zm00001d049767	4	43884298	43884553	4.61503	Zinc finger C2H2-type||Arsenite-resistance protein 2||Protein of unknown function DUF3546
Zm00001d049766	4	43846674	43846928	4.05552	Oxysterol-binding protein, conserved site||Oxysterol-binding protein
[truncated: 19,211 more rows]
