# Supplementary material for: Genome-wide identification of ZmMYC2 binding sites and target genes in maize
Source: BMC Genomics. 2024 Apr 23;25:397. doi: 10.1186/s12864-024-10297-z (PMC11036654; doi:10.1186/s12864-024-10297-z)
Supplement: Supplementary file 7 — Supplementary Material 7 [file 12864_2024_10297_MOESM7_ESM.xlsx]

## Sheet: Sheet3
Table S7. TRGs involved in growth and stress response
ID	fold_enrichment	log2FoldChange	pvalue	padj	gene_chr	gene_start	gene_end	gene_length	gene_name	tf_family	Description
Zm00001d013307	3.60202	-2.02702	1.71919e-09	1.13416e-08	5	8180118	8184577	3726	WRKY-transcription factor 113	WRKY	Zn-cluster domain||WRKY domain
Zm00001d036014	3.84446	3.45128	0.000294565	0.00100912	6	66260191	66265850	1899	-	-	Zinc finger, RING-type||Zinc finger, RING-type, conserved site||Ankyrin repeat-containing domain||Ankyrin repeat||Zinc finger, RING/FYVE/PHD-type
Zm00001d031586	3.99622	1.21107	0.00908592	0.0230476	1	195523691	195524443	753	-	-	Zinc finger, RING-type||Zinc finger, RING-type, conserved site
Zm00001d051460	5.40908	-1.44401	0.00010155	0.000377156	4	159428591	159429253	663	-	-	Zinc finger, RING-type||Zinc finger, RING-CH-type||Zinc finger, RING/FYVE/PHD-type
Zm00001d027622	3.91287	1.38563	1.0925e-62	8.47995e-61	1	9228763	9233305	2616	-	VWA	Zinc finger, RING-type||Zinc finger, RING/FYVE/PHD-type||von Willebrand factor, type A||VWA-Hint protein, Vwaint domain
Zm00001d052189	4.05681	-1.26753	2.63204e-37	8.90298e-36	4	182663650	182664897	1248	-	-	Zinc finger, RING-type||Zinc finger, RING/FYVE/PHD-type||Arc-type ribbon-helix-helix
Zm00001d053433	4.73295	-4.40217	1.58273e-05	6.63063e-05	4	231211646	231212191	546	-	-	Zinc finger, RING-type||Zinc finger, RING/FYVE/PHD-type
Zm00001d047247	4.35456	5.66975	0.000639388	0.00206398	9	123998843	123999238	396	-	-	Zinc finger, RING-type||Zinc finger, RING/FYVE/PHD-type
Zm00001d046147	3.96825	2.93623	1.06738e-25	2.1152e-24	9	67032745	67033269	525	-	-	Zinc finger, RING-type||Zinc finger, RING/FYVE/PHD-type
Zm00001d046145	4.52659	-1.60406	1.25678e-14	1.27352e-13	9	66927904	66928554	651	-	-	Zinc finger, RING-type||Zinc finger, RING/FYVE/PHD-type
Zm00001d045568	5.39593	1.6089	0.00378139	0.0104768	9	27006615	27007079	465	-	-	Zinc finger, RING-type||Zinc finger, RING/FYVE/PHD-type
Zm00001d039216	4.15233	4.69777	0.0156259	0.0373063	6	172922907	172924082	1176	-	-	Zinc finger, RING-type||Zinc finger, RING/FYVE/PHD-type
Zm00001d038420	5.43732	-2.20727	1.08401e-17	1.34693e-16	6	156986729	156987259	531	-	-	Zinc finger, RING-type||Zinc finger, RING/FYVE/PHD-type
Zm00001d031880	4.07083	-3.81962	8.20161e-29	1.93368e-27	1	205241191	205242150	960	-	-	Zinc finger, RING-type||Zinc finger, RING/FYVE/PHD-type
Zm00001d024632	4.46429	1.94775	2.11383e-06	9.96292e-06	10	81333941	81337901	3185	-	-	Zinc finger, RING-type||Zinc finger, RING/FYVE/PHD-type
Zm00001d023341	3.59783	-5.14614	0.00306186	0.00865846	10	3800820	3801443	624	-	-	Zinc finger, RING-type||Zinc finger, RING/FYVE/PHD-type
Zm00001d023335	3.53903	-1.81694	0.00199881	0.00587161	10	3622817	3623410	594	-	-	Zinc finger, RING-type||Zinc finger, RING/FYVE/PHD-type
Zm00001d009106	6.02265	-1.1248	0.00445962	0.0121678	8	36619344	36620099	756	-	-	Zinc finger, RING-type||Zinc finger, RING/FYVE/PHD-type
Zm00001d002568	6.91005	3.20173	9.09391e-10	6.17516e-09	2	15589097	15589561	465	-	-	Zinc finger, RING-type||Zinc finger, RING/FYVE/PHD-type
Zm00001d027649	3.70566	1.02585	0.00207574	0.00607463	1	10105590	10109563	3877	-	zf-CHY	Zinc finger, RING-type||Zinc finger, CTCHY-type||Zinc finger, RING/FYVE/PHD-type||Zinc finger, CHY-type||RING-type zinc-finger, LisH dimerisation motif
Zm00001d032810	2.73889	1.225	1.14915e-37	3.95653e-36	1	238936428	238940007	3242	-	-	Zinc finger, RING-type||Zinc finger, CTCHY-type||Zinc finger, RING/FYVE/PHD-type||Zinc finger, CHY-type
Zm00001d017247	3.72578	1.50678	8.91147e-61	6.53826e-59	5	190232645	190237410	2991	-	VWA	Zinc finger, RING-type||VWA-Hint protein, Vwaint domain||Zinc finger, RING/FYVE/PHD-type||von Willebrand factor, type A
Zm00001d052639	3.75617	1.54577	1.98843e-44	8.70361e-43	4	195500434	195501450	1017	-	-	Zinc finger, RING-type
Zm00001d012045	4.57038	2.50179	2.39045e-06	1.1171e-05	8	167198280	167199179	900	-	-	Zinc finger, RING-type
Zm00001d044808	4.05681	-3.34894	1.94877e-06	9.21742e-06	9	3063954	3065189	1236	-	-	Zinc finger, RING/FYVE/PHD-type||Zinc finger, RING-type
Zm00001d018343	5.45635	2.4521	3.00779e-10	2.13216e-09	5	218910330	218911622	1293	-	-	Zinc finger, RING/FYVE/PHD-type||Zinc finger, RING-type
Zm00001d003575	6.52146	-4.12149	9.25523e-06	3.99608e-05	2	48710469	48711552	1084	-	-	Zinc finger, RING/FYVE/PHD-type||Zinc finger, RING-type
Zm00001d002576	5.67069	1.44004	0.00130427	0.0039734	2	15881659	15882300	642	-	-	Zinc finger, RING/FYVE/PHD-type||Zinc finger, RING-CH-type||Zinc finger, RING-type
Zm00001d020501	4.27218	-2.36112	0.000583431	0.00189686	7	119464269	119466526	1553	-	IBR	Zinc finger, RING/FYVE/PHD-type||E3 ubiquitin ligase RBR family||Zinc finger, RING-type||Zinc finger, RING-type, conserved site||IBR domain
Zm00001d049186	4.5403	1.66439	1.51022e-52	8.57042e-51	4	19702785	19704288	1259	-	zf-MYND	Zinc finger, MYND-type
Zm00001d016900	6.66996	1.24974	2.72114e-06	1.2615e-05	5	179634790	179635893	909	-	-	Zinc finger, FYVE/PHD-type||Zinc finger, RING/FYVE/PHD-type
Zm00001d032999	5.95238	3.75348	1.45831e-261	1.79751e-258	1	246355067	246357254	1958	C2C2-Dof-transcription factor 40	zf-Dof	Zinc finger, Dof-type
Zm00001d043904	4.9647	1.32194	1.51261e-12	1.29836e-11	3	213449817	213451294	1082	C2C2-Dof-transcription factor 4	zf-Dof	Zinc finger, Dof-type
Zm00001d008812	7.69823	-1.28404	6.64124e-08	3.73653e-07	8	21359783	21360919	1137	C3H-transcription factor 347	-	Zinc finger, CCCH-type
Zm00001d037769	3.44606	1.21885	1.84041e-06	8.74111e-06	6	136802596	136803895	1300	C3H-transcription factor 339	zf-CCCH	Zinc finger, CCCH-type
Zm00001d010380	4.11523	2.95373	2.59659e-37	8.79853e-36	8	112187739	112189008	1270	-	-	Zinc finger, CCCH-type
Zm00001d039649	6.76135	3.74122	0.00340644	0.00953401	3	10367561	10369161	666	-	-	Zinc finger, BED-type
Zm00001d047334	3.22297	-1.99007	4.99742e-45	2.23182e-43	9	126817841	126818518	678	-	-	Zinc finger C2H2-type||Zinc finger, RING/FYVE/PHD-type
Zm00001d020526	4.72233	1.61168	7.97344e-05	0.000300699	7	120918857	120926272	5303	-	-	Zinc finger C2H2-type||Matrin/U1-C-like, C2H2-type zinc finger
Zm00001d000293	3.38068	-2.36653	1.88028e-35	5.87039e-34	B73V4_ctg40	27712	33243	2867	-	-	Zinc finger C2H2-type||Matrin/U1-C-like, C2H2-type zinc finger
Zm00001d035609	5.02361	3.90641	2.89667e-145	1.03792e-142	6	36618623	36619219	597	zinc finger protein5	-	Zinc finger C2H2-type
Zm00001d028667	4.05681	3.83154	3.33178e-171	1.65595e-168	1	42392374	42392922	549	zinc finger protein4	-	Zinc finger C2H2-type
Zm00001d047786	3.17628	1.63764	0.00289454	0.00822304	9	141773136	141773735	600	-	-	Zinc finger C2H2-type
Zm00001d045738	3.61359	-2.9172	2.13133e-11	1.66019e-10	9	36130675	36131422	748	-	-	Zinc finger C2H2-type
Zm00001d041332	4.50613	-1.53657	0.0148226	0.0356314	3	112492977	112493612	636	-	-	Zinc finger C2H2-type
Zm00001d030858	4.52125	2.04806	4.06366e-31	1.04964e-29	1	163697126	163697959	834	-	-	Zinc finger C2H2-type
Zm00001d029584	6.21272	1.51042	0.00128886	0.00392996	1	77937670	77938206	537	-	-	Zinc finger C2H2-type
Zm00001d021386	3.26964	-3.46696	4.22258e-14	4.09953e-13	7	150642387	150642920	534	-	-	Zinc finger C2H2-type
Zm00001d013743	3.30563	-1.64874	0.000201909	0.000711146	5	19054731	19055414	684	-	-	Zinc finger C2H2-type
Zm00001d044662	4.17885	3.83745	1.13957e-74	1.2193e-72	3	234295985	234296843	801	ZF-HD-transcription factor 9	ZF-HD_dimer	ZF-HD homeobox protein, Cys/His-rich dimerisation domain
Zm00001d010586	4.6067	-1.49926	0.0180338	0.0422979	8	121034171	121034963	719	-	-	YbhB/YbcL||Phosphatidylethanolamine-binding protein
Zm00001d018716	6.31233	2.34155	7.26292e-121	1.79046e-118	7	3035471	3037392	1840	-	-	Xyloglucan fucosyltransferase
Zm00001d047970	4.58907	-1.88216	0.00354168	0.00987629	9	146682816	146686329	1345	-	-	Xyloglucan endotransglucosylase/hydrolase||Xyloglucan endo-transglycosylase, C-terminal||Glycoside hydrolase family 16||Concanavalin A-like lectin/glucanase domain
Zm00001d051693	2.87977	-7.32417	1.20587e-10	8.84734e-10	4	166937912	166939656	1648	-	-	Xylanase inhibitor, C-terminal||Aspartic peptidase domain||Xylanase inhibitor, N-terminal||Aspartic peptidase A1 family||Peptidase family A1 domain
Zm00001d046155	5.59739	-1.82698	0.00513563	0.0138189	9	67848898	67852807	1830	-	-	X8 domain
Zm00001d024376	4.63965	-1.42735	1.56849e-36	5.13633e-35	10	67963922	67964857	936	WRKY-transcription factor 67	WRKY	WRKY domain||Zn-cluster domain
Zm00001d026252	4.95376	1.8943	1.4428e-54	8.75196e-53	10	142052895	142054459	1288	WRKY-transcription factor 14	WRKY	WRKY domain||Zn-cluster domain
Zm00001d011496	3.85397	1.39773	1.39009e-08	8.38268e-08	8	152419720	152421768	1357	WRKY-transcription factor 86	WRKY	WRKY domain
Zm00001d011237	3.52423	3.51386	0	0	8	144154120	144155223	1029	WRKY-transcription factor 84	WRKY	WRKY domain
Zm00001d043060	6.08522	-1.8992	6.067e-05	0.000233256	3	187829245	187830523	1067	WRKY-transcription factor 81	WRKY	WRKY domain
Zm00001d008793	5.54087	-3.79769	1.81995e-83	2.29843e-81	8	20528476	20529755	965	WRKY-transcription factor 80	WRKY	WRKY domain
Zm00001d009595	4.64191	1.54563	1.64297e-18	2.15347e-17	8	72169414	72173597	2358	WRKY-transcription factor 69	WRKY	WRKY domain
Zm00001d011133	3.30009	-1.06867	1.89828e-06	9.00622e-06	8	140010389	140011159	591	WRKY-transcription factor 68	WRKY	WRKY domain
Zm00001d047574	3.56909	-1.32161	1.35443e-06	6.53977e-06	9	136088982	136094529	3988	WRKY-transcription factor 65	WRKY	WRKY domain
Zm00001d008578	4.21585	2.28331	3.66128e-58	2.48507e-56	8	13459466	13460938	1327	WRKY-transcription factor 49	WRKY	WRKY domain
Zm00001d010617	3.74012	-3.73601	3.93042e-15	4.12942e-14	8	122038132	122039596	1244	WRKY-transcription factor 44	WRKY	WRKY domain
Zm00001d049173	4.18249	1.07556	1.20735e-16	1.40819e-15	4	19025176	19028095	1188	WRKY-transcription factor 36	WRKY	WRKY domain
Zm00001d016052	5.95238	1.97706	1.16943e-89	1.67609e-87	5	141693514	141695426	1913	WRKY-transcription factor 2	WRKY	WRKY domain
Zm00001d008190	3.30251	-1.47947	1.09428e-52	6.25608e-51	8	774348	784221	1839	WRKY-transcription factor 18	WRKY	WRKY domain
Zm00001d046805	4.4677	-1.37599	0.00201279	0.00590761	9	106603130	106604806	1426	WRKY-transcription factor 124	WRKY	WRKY domain
Zm00001d036726	8.20603	-2.34583	0.000543879	0.00177746	6	99175591	99177057	1304	WRKY-transcription factor 114	WRKY	WRKY domain
Zm00001d007329	4.20433	1.39893	1.64019e-20	2.42875e-19	2	228732533	228737268	1011	WRKY-transcription factor 108	WRKY	WRKY domain
Zm00001d004689	4.52659	3.64459	4.19881e-09	2.66879e-08	2	131242393	131243911	1440	herbicide safener binding protein1	-	Winged helix-turn-helix DNA-binding domain||O-methyltransferase COMT-type||S-adenosyl-L-methionine-dependent methyltransferase||O-methyltransferase, family 2||Plant methyltransferase dimerisation
Zm00001d052684	4.17188	1.23097	6.70981e-05	0.000256434	4	197342659	197344357	1121	-	-	Winged helix-turn-helix DNA-binding domain||O-methyltransferase COMT-type||S-adenosyl-L-methionine-dependent methyltransferase||O-methyltransferase, family 2||Plant methyltransferase dimerisation
Zm00001d031736	3.47222	-1.63937	6.7694e-08	3.80516e-07	1	200197812	200199489	1586	HSF-transcription factor 8	HSF_DNA-bind	Winged helix-turn-helix DNA-binding domain||Heat shock transcription factor family||Heat shock factor (HSF)-type, DNA-binding
Zm00001d022614	3.65186	-1.43171	1.65147e-05	6.90129e-05	7	181107203	181114528	4921	-	-	WD40-repeat-containing domain||Six-bladed beta-propeller, TolB-like||WD40/YVTN repeat-like-containing domain||G-protein beta WD-40 repeat||WD40 repeat, conserved site||Histone-binding protein RBBP4, N-terminal||WD40 repeat
Zm00001d043423	4.81928	-5.40691	0.000980566	0.0030546	3	199284014	199285462	1305	-	TCP	WD40/YVTN repeat-like-containing domain||Transcription factor TCP subgroup||Transcription factor, TCP
Zm00001d044116	4.21656	-2.8132	2.94815e-05	0.000118724	3	219691690	219699173	1382	-	WD40	WD40 repeat||WD40-repeat-containing domain||WD40/YVTN repeat-like-containing domain||G-protein beta WD-40 repeat
Zm00001d002893	4.07136	4.3893	5.21566e-19	7.04296e-18	2	26045493	26048383	1756	-	DUF6	WAT1-related protein||EamA domain
Zm00001d017264	5.53403	-2.12406	0.000268565	0.000927264	5	191017386	191020103	2505	-	Pkinase	Wall-associated receptor kinase, galacturonan-binding domain||Protein kinase-like domain||EGF-type aspartate/asparagine hydroxylation site||Serine/threonine-protein kinase, active site||EGF-like calcium-binding, conserved site||Protein kinase domain||EGF-like calcium-binding domain||Protein kinase, ATP binding site||EGF-like domain
Zm00001d035343	4.99962	-5.24661	0.00176281	0.00523223	6	22590673	22592360	1168	-	-	Wall-associated receptor kinase, galacturonan-binding domain
Zm00001d047591	4.50613	1.44523	6.3894e-14	6.1051e-13	9	136547131	136547676	546	-	-	VQ
Zm00001d046961	5.32224	1.23768	1.41926e-26	2.95503e-25	9	113240979	113241680	702	-	-	VQ
Zm00001d044027	3.44956	1.30737	2.71849e-42	1.11545e-40	3	217222683	217222955	273	-	-	VQ
Zm00001d033389	5.60314	-1.32086	3.89894e-11	2.98054e-10	1	261380066	261380422	357	-	-	VQ
Zm00001d023269	5.6635	-2.49327	8.0429e-05	0.000303245	10	1698336	1698995	660	-	-	VQ
Zm00001d022191	4.0824	1.05245	9.78112e-12	7.86754e-11	7	172373896	172374582	687	-	-	VQ
Zm00001d015397	4.00962	1.21102	7.93947e-33	2.19618e-31	5	88306260	88306964	705	-	-	VQ
Zm00001d009705	6.08522	-3.02615	9.85208e-72	9.79329e-70	8	76823614	76825895	2188	-	C4dic_mal_tran	Voltage-dependent anion channel
Zm00001d018738	3.51034	2.27839	3.82709e-11	2.9278e-10	7	3653618	3654109	492	pathogenesis related protein4	SCP	Ves allergen||Cysteine-rich secretory protein, allergen V5/Tpx-1-related||CAP domain||Allergen V5/Tpx-1-related, conserved site||Pathogenesis-related protein 1-like, SCP domain
Zm00001d036107	3.66972	1.24871	6.17776e-10	4.27504e-09	6	72485617	72487228	1284	-	-	Vegetative storage protein/acid phosphatase||HAD-like domain||Acid phosphatase, class B-like||Acid phosphatase, plant
Zm00001d046540	3.18156	1.55689	1.21467e-11	9.68188e-11	9	94826683	94831760	4399	-	C2	VASt domain||C2 domain||GRAM domain
Zm00001d011386	5.87832	-1.61949	1.94138e-14	1.94232e-13	8	149257114	149261860	2771	-	-	Uroporphyrinogen decarboxylase (URO-D)
Zm00001d042005	4.25198	-1.19193	1.09664e-24	2.04682e-23	3	147031216	147034710	2142	-	AA_kinase	Uridylate kinase, bacteria||Aspartate/glutamate/uridylate kinase
Zm00001d035214	3.60202	-3.42378	3.58599e-10	2.52404e-09	6	10070049	10071716	1505	GRMZM2G055238	-	Ureide permease, plant||Ureide permease
Zm00001d023720	4.05681	-2.93569	3.37742e-10	2.38322e-09	10	16779779	16781690	1585	-	-	Ureide permease, plant||Ureide permease
Zm00001d010385	4.73295	-2.0549	9.6384e-50	4.96668e-48	8	112506767	112508303	1453	-	-	Upstream of FLC||Protein of unknown function DUF966
Zm00001d030004	3.77216	-1.58519	5.35502e-20	7.70737e-19	1	98579791	98580687	897	-	-	Uncharacterised protein family UPF0503
Zm00001d014744	3.87072	-3.47328	0.00224264	0.00652075	5	61241812	61243221	1032	-	-	Uncharacterised protein family UPF0114
Zm00001d000237	4.48363	4.49329	4.49351e-43	1.87372e-41	B73V4_ctg44	71975	73515	1541	cis-zeatin O-glucosyltransferase1	UDPGT	UDP-glycosyltransferase family, conserved site||UDP-glucuronosyl/UDP-glucosyltransferase
Zm00001d034067	6.94357	1.01473	0.00479514	0.0129905	1	283065588	283066967	1380	-	UDPGT	UDP-glycosyltransferase family, conserved site||UDP-glucuronosyl/UDP-glucosyltransferase
Zm00001d032222	3.04958	-4.91884	0	0	1	217812762	217822354	1646	-	UDPGT	UDP-glycosyltransferase family, conserved site||UDP-glucuronosyl/UDP-glucosyltransferase
Zm00001d021576	3.76837	-1.58435	0.00075933	0.00241923	7	156641990	156643471	1482	-	UDPGT	UDP-glycosyltransferase family, conserved site||UDP-glucuronosyl/UDP-glucosyltransferase
Zm00001d016942	5.35065	1.73372	1.01234e-35	3.20278e-34	5	180644525	180646456	1848	-	UDPGT	UDP-glycosyltransferase family, conserved site||UDP-glucuronosyl/UDP-glucosyltransferase
Zm00001d045055	3.92381	-1.77182	3.99401e-08	2.29276e-07	9	11218973	11220493	1521	bronze1	UDPGT	UDP-glucuronosyl/UDP-glucosyltransferase||UDP-glycosyltransferase family, conserved site
Zm00001d052209	4.56502	1.24803	4.87939e-19	6.60046e-18	4	183315220	183317096	1745	-	UDPGT	UDP-glucuronosyl/UDP-glucosyltransferase||UDP-glycosyltransferase family, conserved site
Zm00001d044106	4.72144	1.15171	1.96682e-21	3.08592e-20	3	219392311	219393785	1425	-	UDPGT	UDP-glucuronosyl/UDP-glucosyltransferase||UDP-glycosyltransferase family, conserved site
Zm00001d043544	4.81812	1.57146	4.7326e-64	3.76835e-62	3	203516952	203538454	7481	-	UDPGT	UDP-glucuronosyl/UDP-glucosyltransferase||UDP-glycosyltransferase family, conserved site
Zm00001d041763	3.75469	-2.83034	5.59286e-11	4.22722e-10	3	136454209	136455684	1476	-	UDPGT	UDP-glucuronosyl/UDP-glucosyltransferase||UDP-glycosyltransferase family, conserved site
Zm00001d039643	4.40247	-2.22887	1.35987e-34	4.04873e-33	3	9986629	9988206	1578	-	UDPGT	UDP-glucuronosyl/UDP-glucosyltransferase||UDP-glycosyltransferase family, conserved site
Zm00001d022467	3.20783	2.43568	0.00936516	0.0236528	7	178218340	178219782	1443	-	UDPGT	UDP-glucuronosyl/UDP-glucosyltransferase||UDP-glycosyltransferase family, conserved site
Zm00001d021168	4.26221	1.24712	1.89209e-25	3.69017e-24	7	144743120	144744903	1668	-	UDPGT	UDP-glucuronosyl/UDP-glucosyltransferase||UDP-glycosyltransferase family, conserved site
Zm00001d042740	4.90381	1.22047	8.83404e-43	3.63932e-41	3	178593832	178600238	2871	-	UDPGT	UDP-glucuronosyl/UDP-glucosyltransferase
Zm00001d037630	4.15053	1.12712	0.0189582	0.0442486	6	132423018	132424529	1134	-	-	UDP-glucuronosyl/UDP-glucosyltransferase
Zm00001d026512	3.71532	2.286	0.0152571	0.0365419	10	147430706	147433738	1038	-	-	UDP-glucuronosyl/UDP-glucosyltransferase
Zm00001d016415	4.9647	-3.23833	0.00130647	0.00397932	5	161595325	161596749	864	-	-	UDP-glucuronosyl/UDP-glucosyltransferase
Zm00001d005598	3.42779	-4.8797	0.00854742	0.0218218	2	180222268	180234088	1580	-	-	UDP-glucose 4-epimerase||NAD(P)-binding domain
Zm00001d006000	3.27075	2.45527	0.0187251	0.0437695	2	195046144	195046701	558	-	ubiquitin	Ubiquitin-related domain||Ubiquitin domain
Zm00001d031587	5.67537	1.2566	6.8626e-08	3.85334e-07	1	195526969	195533151	5076	-	UCH	Ubiquitin specific protease, conserved site||Zinc finger, UBP-type||Peptidase C19, ubiquitin carboxyl-terminal hydrolase||Zinc finger, RING/FYVE/PHD-type||Ubiquitin specific protease domain
Zm00001d027999	5.67537	-1.46635	0.000313695	0.0010686	1	19906136	19909038	1697	-	UbiA	UbiA prenyltransferase family||2-carboxy-1,4-naphthoquinone phytyltransferase
Zm00001d004723	4.57038	-1.3164	0.021494	0.0494873	2	133865928	133868734	1620	-	-	UBA-like||RNA-binding domain, S1||Translation elongation factor EFTs/EF1B||Translation elongation factor Ts, conserved site||Translation elongation factor EFTs/EF1B, dimerisation||S1 domain||Nucleic acid-binding, OB-fold
Zm00001d019200	5.13347	-1.07622	0.00781949	0.0201824	7	21528531	21530144	1614	-	-	U3 small nucleolar RNA-associated protein 15, C-terminal||WD40 repeat||WD40/YVTN repeat-like-containing domain||WD40-repeat-containing domain
Zm00001d002498	3.96197	8.37505	0	0	2	14080929	14082176	1248	-	U-box	U box domain||Zinc finger, RING/FYVE/PHD-type||Armadillo-type fold||Armadillo-like helical
Zm00001d030251	7.43749	2.7789	0.000135393	0.000492405	1	116811699	116813033	1335	-	U-box	U box domain||Armadillo-type fold||Armadillo-like helical||Zinc finger, RING/FYVE/PHD-type
Zm00001d017671	5.08854	3.40476	0.0186134	0.0435347	5	203614656	203615933	1278	-	U-box	U box domain||Armadillo-type fold||Armadillo-like helical||Zinc finger, RING/FYVE/PHD-type
Zm00001d016730	5.42038	1.30928	7.23613e-37	2.40801e-35	5	174398003	174399313	1311	-	U-box	U box domain||Armadillo-type fold||Armadillo-like helical||Zinc finger, RING/FYVE/PHD-type
Zm00001d003745	5.04894	2.6736	5.0725e-31	1.30041e-29	2	57301190	57302536	1347	-	U-box	U box domain||Armadillo-like helical||Armadillo-type fold||Zinc finger, RING/FYVE/PHD-type
Zm00001d017897	4.57905	-1.51429	1.68001e-16	1.94403e-15	5	209719922	209722622	1701	-	-	tRNA (guanine-N1-)-methyltransferase, eukaryotic||tRNA methyltransferase TRM10-type domain||tRNA methyltransferase TRMD/TRM10-type domain
Zm00001d005542	4.28135	-1.5524	2.55506e-38	9.0188e-37	2	178096528	178100358	2364	-	-	Triose phosphate/phosphoenolpyruvate translocator||Sugar phosphate transporter domain
Zm00001d033910	4.52125	-1.17225	4.81434e-38	1.67632e-36	1	278289784	278294463	2196	ADP glucose pyrophosphorylase large subunit leaf1AGPL4	-	Trimeric LpxA-like||Nucleotidyl transferase domain||ADP-glucose pyrophosphorylase, conserved site||Nucleotide-diphospho-sugar transferases||Glucose-1-phosphate adenylyltransferase
Zm00001d018342	6.24291	1.35552	2.12643e-65	1.74271e-63	5	218888425	218892344	3100	trehalose-6-phosphate synthase11	-	Trehalose-phosphatase||HAD-like domain||HAD-superfamily hydrolase, subfamily IIB||Glycosyl transferase, family 20
Zm00001d047130	4.17188	-2.40087	2.94307e-06	1.35729e-05	9	119474567	119477638	3072	-	-	Translocase of chloroplast 159/132, membrane anchor domain||Chloroplast protein import component Toc86/159||P-loop containing nucleoside triphosphate hydrolase||AIG1-type guanine nucleotide-binding (G) domain
Zm00001d052952	3.1211	-5.61036	6.42051e-11	4.82792e-10	4	206113707	206115890	911	-	-	Translation protein, beta-barrel domain||H/ACA ribonucleoprotein complex, subunit Gar1/Naf1||H/ACA ribonucleoprotein complex, subunit Gar1
Zm00001d008223	3.5671	1.50328	4.45475e-06	2.0034e-05	8	1663801	1665182	918	-	-	Translation initiation factor IF6
Zm00001d017092	4.14938	-1.36821	4.01952e-47	1.9144e-45	5	185199585	185201232	1648	-	GTP_EFTU	Translation elongation factor EFTu/EF1A, bacterial/organelle||Translation elongation factor EF1A/initiation factor IF2gamma, C-terminal||Elongation factor Tu, domain 2||P-loop containing nucleoside triphosphate hydrolase||Translation elongation factor EFTu-like, domain 2||Translation elongation factor EFTu/EF1A, C-terminal||Tr-type G domain, conserved site||Transcription factor, GTP-binding domai…
Zm00001d019060	4.24208	2.01642	6.89428e-34	1.99107e-32	7	14494700	14497925	2750	deoxy xylulose synthase 2	-	Transketolase-like, pyrimidine-binding domain||Thiamin diphosphate-binding fold||Transketolase, N-terminal||Transketolase, C-terminal domain||Deoxyxylulose-5-phosphate synthase||Transketolase C-terminal/Pyruvate-ferredoxin oxidoreductase domain II||Transketolase binding site
Zm00001d027946	6.12795	1.69121	2.38387e-98	4.01416e-96	1	18086164	18087981	1705	hydroxycinnamoyltransferase1	-	Transferase
Zm00001d050455	3.51653	1.29862	9.90343e-43	4.07442e-41	4	89654139	89655850	1622	-	-	Transferase
Zm00001d049704	4.21656	1.6903	1.96315e-68	1.76884e-66	4	40666843	40668285	1443	-	-	Transferase
Zm00001d037619	4.23044	-1.89184	8.35844e-29	1.96765e-27	6	132054552	132056290	1647	-	-	Transferase
Zm00001d024789	5.15517	2.64052	5.45859e-30	1.35432e-28	10	88437757	88439157	1401	-	-	Transferase
Zm00001d024763	3.091	4.90866	0	0	10	87102320	87104398	1671	-	-	Transferase
Zm00001d021324	4.28135	1.17071	4.14467e-13	3.73335e-12	7	148944181	148945515	1335	-	-	Transferase
Zm00001d014748	5.25635	2.53463	3.41523e-68	3.05044e-66	5	61273486	61274832	1347	-	-	Transferase
Zm00001d005607	5.15055	-2.06422	0.000338715	0.00114837	2	180548102	180551841	1472	-	-	Transferase
Zm00001d020941	3.88857	-5.43208	0.00758102	0.0196277	7	137273600	137277139	1590	tassel sheath4	SBP	Transcription factor, SBP-box
Zm00001d012015	5.60314	-3.02718	4.95553e-06	2.21568e-05	8	166514041	166517345	1387	SBP-transcription factor 18	SBP	Transcription factor, SBP-box
Zm00001d031625	7.48589	-2.41726	2.19191e-09	1.43101e-08	1	196773083	196773325	243	MADS-transcription factor 77	-	Transcription factor, MADS-box
Zm00001d020938	4.95376	1.70188	7.25061e-19	9.7086e-18	7	137232926	137243079	2392	bZIP-transcription factor 7	bZIP_1	Transcription factor TGA like domain||Basic-leucine zipper domain
Zm00001d024160	4.26221	2.13656	0.000446263	0.00148201	10	51315314	51327171	2339	bZIP-transcription factor 107	bZIP_1	Transcription factor TGA like domain||Basic-leucine zipper domain
Zm00001d043390	5.29381	1.14756	0.00191857	0.00565694	3	198588278	198589171	894	-	-	Transcription factor TGA like domain
Zm00001d039771	6.46329	1.31592	1.47619e-09	9.81205e-09	3	14423056	14424523	1313	-	-	Transcription factor TGA like domain
Zm00001d021247	5.98683	-1.19232	5.09506e-09	3.21072e-08	7	146817751	146825126	6347	-	-	Transcription factor TGA like domain
Zm00001d051216	5.40908	3.30377	3.39569e-06	1.55296e-05	4	148970275	148970931	657	TCP-transcription factor 25	TCP	Transcription factor TCP subgroup||Transcription factor, TCP
Zm00001d007868	6.15337	-2.74694	0.000453362	0.00150219	2	241313813	241315135	1323	TCP-transcription factor 43	TCP	Transcription factor TCP subgroup||CYC/TB1, R domain||Transcription factor, TCP
Zm00001d044806	6.72783	1.96724	1.84787e-52	1.04481e-50	9	2940677	2943325	1631	umc109	-	Transcription factor MYC/MYB N-terminal
Zm00001d020878	4.73295	1.54661	0.000288782	0.000991733	7	135226750	135227544	795	-	-	Transcription factor IIS, N-terminal
Zm00001d033834	5.75838	-1.8719	0.00162384	0.00485717	1	275262743	275264398	1656	GRAS-transcription factor 65	GRAS	Transcription factor GRAS
Zm00001d002573	5.59472	1.09352	1.724e-39	6.42382e-38	2	15738092	15739963	1872	GRAS-transcription factor 52	GRAS	Transcription factor GRAS
Zm00001d025133	6.26828	5.38429	0.00901511	0.022885	10	105808862	105810346	1485	GRAS-transcription factor 30	GRAS	Transcription factor GRAS
Zm00001d028432	6.79064	-2.97732	5.35294e-25	1.01384e-23	1	34899450	34900187	738	CCAAT-HAP5-transcription factor 511	-	Transcription factor CBF/NF-Y/archaeal histone domain||Histone-fold
Zm00001d034572	4.28052	1.94078	4.68033e-30	1.16404e-28	1	296603347	296604114	768	-	LAG1	TRAM/LAG1/CLN8 homology domain
Zm00001d015780	5.21716	-1.12834	6.27487e-07	3.16413e-06	5	118856895	118861582	4391	-	-	TPX2, C-terminal
Zm00001d021583	4.73295	1.75526	1.22264e-26	2.55428e-25	7	156885893	156890748	3234	-	-	TPX2 central domain||TPX2||TPX2, C-terminal
Zm00001d009929	4.9647	-1.58928	1.49257e-15	1.61949e-14	8	90224127	90225398	1079	-	-	TPM domain
Zm00001d007163	4.07083	1.58061	1.29304e-15	1.40895e-14	2	223621321	223625177	1652	-	-	TMEM14 family
Zm00001d031651	3.92089	-1.29576	4.83632e-06	2.16647e-05	1	197393450	197395554	782	-	-	Tim10/FAM136A-like domain||Tim10-like
Zm00001d035382	5.92579	1.59368	0.00207172	0.00606383	6	23840275	23852509	507	ZIM-transcription factor 9	Zim	Tify domain||CO/COL/TOC1, conserved site
Zm00001d033050	4.07083	-1.3389	1.34092e-34	4.00003e-33	1	248529926	248530474	549	ZIM-transcription factor 18	Zim	Tify domain||CO/COL/TOC1, conserved site
Zm00001d021334	3.67677	-1.28513	2.24554e-38	7.94446e-37	7	149125322	149126224	903	-	-	Thioredoxin-like fold||Thioredoxin||Thioredoxin domain
Zm00001d019034	5.04894	1.18188	9.28519e-41	3.61723e-39	7	13647277	13649821	771	thioredoxin h homolog2	-	Thioredoxin-like fold||Thioredoxin domain||Thioredoxin||Thioredoxin, conserved site
Zm00001d028992	4.76679	1.31094	1.07689e-39	4.04689e-38	1	53883358	53885907	1547	-	-	Thioredoxin-like fold||Thioredoxin domain
Zm00001d022278	5.04987	1.37472	4.57299e-08	2.61005e-07	7	174336203	174337471	1185	-	-	Thioredoxin-like fold||Peroxiredoxin, C-terminal||Peroxiredoxin, AhpC-type||Thioredoxin domain||Alkyl hydroperoxide reductase subunit C/ Thiol specific antioxidant
Zm00001d041772	5.04987	1.8455	4.73247e-84	6.05108e-82	3	136996989	137007669	1179	glutathione transferase18	-	Thioredoxin-like fold||Glutathione S-transferases, class Zeta , C-terminal||Glutathione S-transferases, class Zeta||Glutathione S-transferases, class Zeta , N-terminal||Glutathione S-transferase, N-terminal||Glutathione S-transferase, C-terminal-like
Zm00001d042104	4.79219	1.79881	3.64478e-55	2.2553e-53	3	150759060	150760119	980	glutathione transferase7	-	Thioredoxin-like fold||Glutathione S-transferase, N-terminal||Glutathione S-transferase, C-terminal-like
Zm00001d043344	4.00962	1.58413	3.80883e-38	1.33526e-36	3	197152506	197154049	1097	glutathione transferase8	GST_N	Thioredoxin-like fold||Glutathione S-transferase, N-terminal||Glutathione S-transferase, C-terminal||Glutathione S-transferase, C-terminal-like
Zm00001d029702	4.21585	4.24075	4.74489e-19	6.42698e-18	1	83166984	83167370	387	-	GST_N	Thioredoxin-like fold||Glutathione S-transferase, N-terminal
Zm00001d009568	4.73295	1.44385	1.51214e-34	4.49774e-33	8	70849400	70849804	405	-	-	Thioredoxin-like fold||Glutaredoxin||Glutaredoxin-like, plant II
Zm00001d037757	4.73295	2.07554	5.3849e-12	4.41671e-11	6	136409991	136410359	369	-	-	Thioredoxin-like fold||Glutaredoxin subgroup||Glutaredoxin||Glutaredoxin-like, plant II
Zm00001d016893	3.7531	-2.15081	4.00342e-24	7.26534e-23	5	179479278	179480567	924	-	-	Thioredoxin||Thioredoxin domain||Thioredoxin-like fold
Zm00001d010871	4.77966	-3.46619	1.81041e-37	6.17806e-36	8	131613133	131614413	971	-	-	Thioredoxin, conserved site||Thioredoxin||Thioredoxin domain||Thioredoxin-like fold
Zm00001d040483	4.0501	7.23478	3.35979e-10	2.37132e-09	3	46196702	46197595	894	-	Chal_sti_synt_N	Thiolase-like||Chalcone/stilbene synthase, C-terminal||Chalcone/stilbene synthase, N-terminal
Zm00001d011183	5.98412	-2.76165	1.11755e-26	2.34267e-25	8	142217718	142219220	1413	thiamine biosynthesis1	-	Thiamine thiazole synthase||Thiazole biosynthetic enzyme Thi4 family||FAD/NAD(P)-binding domain
Zm00001d010588	3.56411	1.52503	3.35399e-20	4.87056e-19	8	121126170	121128814	2445	pyruvate decarboxylase1	TPP_enzyme_N	Thiamine pyrophosphate enzyme, N-terminal TPP-binding domain||Thiamine pyrophosphate (TPP)-dependent enzyme||Thiamin diphosphate-binding fold||Thiamine pyrophosphate enzyme, central domain||Thiamine pyrophosphate enzyme, C-terminal TPP-binding||DHS-like NAD/FAD-binding domain
Zm00001d043121	4.30886	1.78779	2.05789e-20	3.02836e-19	3	189739582	189740244	663	-	Thaumatin	Thaumatin||Thaumatin, conserved site
Zm00001d004437	5.01413	2.38056	8.61423e-06	3.73502e-05	2	111722006	111723284	1093	-	Thaumatin	Thaumatin||Thaumatin, conserved site
Zm00001d030304	3.96476	-1.41272	5.18061e-11	3.92333e-10	1	121172256	121174236	1415	-	-	Thaumatin||Thaumatin, conserved site
Zm00001d031157	7.11828	-2.08581	8.6887e-62	6.59463e-60	1	179888174	179888707	534	-	Thaumatin	Thaumatin, conserved site||Thaumatin
Zm00001d031155	2.93341	-2.59284	1.81347e-14	1.81789e-13	1	179817897	179818430	534	-	Thaumatin	Thaumatin, conserved site||Thaumatin
Zm00001d042812	3.56411	-1.96845	5.36383e-49	2.70518e-47	3	180955995	180958405	2277	-	-	Tetratricopeptide-like helical domain||Tetratricopeptide repeat-containing domain
Zm00001d030086	4.14938	-2.05082	6.51966e-11	4.89888e-10	1	104416569	104417982	1318	-	-	Tetratricopeptide-like helical domain||Tetratricopeptide repeat-containing domain
Zm00001d028221	5.02361	-2.2292	1.12733e-05	4.81814e-05	1	27049419	27051494	2076	ATP synthase4	-	Tetratricopeptide-like helical domain||Smr domain||Pentacotripeptide-repeat region of PRORP||Pentatricopeptide repeat
Zm00001d030021	5.13299	-1.56825	0.000669373	0.00215378	1	100085601	100090561	3520	-	Pkinase_Tyr	Tetratricopeptide-like helical domain||Serine-threonine/tyrosine-protein kinase, catalytic domain||Protein kinase domain||Protein kinase-like domain
Zm00001d047307	4.39813	-1.58027	0.000546025	0.0017839	9	126209552	126212827	3276	proton gradient regulation3 homolog	-	Tetratricopeptide-like helical domain||Pentatricopeptide repeat||Pentacotripeptide-repeat region of PRORP
Zm00001d011311	5.52597	-5.13863	0.00619819	0.0163853	8	146409219	146411054	1836	-	PPR	Tetratricopeptide-like helical domain||Pentatricopeptide repeat
Zm00001d050156	3.66676	1.29262	5.26037e-06	2.34077e-05	4	69627916	69629499	1584	-	-	Tetratricopeptide-like helical domain||Pentatricopeptide repeat
Zm00001d042389	7.03306	-2.00783	0.0170378	0.0402561	3	164252515	164254119	1605	-	-	Tetratricopeptide-like helical domain||Pentatricopeptide repeat
Zm00001d024409	4.30169	-1.53023	1.48191e-13	1.37794e-12	10	69419168	69422702	3138	-	-	Tetratricopeptide-like helical domain||Pentatricopeptide repeat
Zm00001d020062	3.76837	-2.62782	0.00845278	0.021616	7	89573121	89574794	1674	-	-	Tetratricopeptide-like helical domain||Pentatricopeptide repeat
Zm00001d017878	4.30169	-6.26341	5.11134e-06	2.27906e-05	5	209468909	209472256	3348	-	-	Tetratricopeptide-like helical domain||Pentatricopeptide repeat
Zm00001d016690	4.29277	-3.39769	0.000107277	0.000397037	5	172636956	172639352	2397	-	-	Tetratricopeptide-like helical domain||Pentatricopeptide repeat
Zm00001d009391	6.6151	-2.34148	5.21174e-05	0.000202248	8	61818189	61819910	1722	-	-	Tetratricopeptide-like helical domain||Pentatricopeptide repeat
Zm00001d002550	5.60152	1.26848	4.54432e-14	4.40356e-13	2	15225588	15227399	1812	-	-	Tetratricopeptide-like helical domain||Pentatricopeptide repeat
Zm00001d042039	2.63574	-1.15602	0.00507869	0.0136848	3	148145123	148148309	3087	empty pericarp5	-	Tetratricopeptide-like helical domain||DYW domain||Pentatricopeptide repeat
Zm00001d009189	3.66972	-1.90228	1.05739e-07	5.80812e-07	8	41985030	41995700	862	-	-	Tetratricopeptide repeat-containing domain||Tetratricopeptide-like helical domain||Tetratricopeptide repeat
Zm00001d018901	3.39495	-1.39927	1.23675e-24	2.30275e-23	7	8756087	8758156	1544	-	-	Tetratricopeptide repeat-containing domain||Tetratricopeptide-like helical domain||Methylthioribose-1-phosphate isomerase-like, N-terminal domain||Tetratricopeptide repeat||PDZ domain
Zm00001d016364	4.1996	-1.4714	7.6428e-13	6.73086e-12	5	159326170	159328780	1481	-	Tetraspannin	Tetraspanin/Peripherin
Zm00001d041082	4.40247	1.52506	1.91631e-56	1.23797e-54	3	96077271	96081198	2922	kaurene synthase4	-	Terpene synthase, N-terminal domain||Terpene synthase, metal-binding domain||Terpenoid cyclases/protein prenyltransferase alpha-alpha toroid||Isoprenoid synthase domain
Zm00001d013177	5.30504	2.41084	0.000362224	0.00122162	5	5976767	5980828	2494	-	-	Ternary complex factor MIP1, leucine-zipper||Domain of unknown function DUF547
Zm00001d014499	3.83234	1.08774	4.36241e-30	1.08585e-28	5	50438959	50448486	3660	-	C2	Synaptotagmin-like mitochondrial-lipid-binding domain||C2 domain
Zm00001d009071	6.13903	3.07579	9.27817e-30	2.2836e-28	8	34288986	34294478	1199	sugars will eventually be exported transporter17b	-	SWEET sugar transporter
Zm00001d042125	4.9456	-1.33343	0.00605038	0.0160381	3	152132770	152140284	1690	-	Sulfotransfer_1	Sulfotransferase domain||P-loop containing nucleoside triphosphate hydrolase
Zm00001d000204	4.07136	2.28285	0.00351538	0.00980862	B73V4_ctg129	15011	19789	2428	-	Sulfate_transp	Sulfate transporter 3.4||SLC26A/SulP transporter domain||STAS domain||SLC26A/SulP transporter
Zm00001d021936	4.96032	-1.75707	1.23301e-61	9.26714e-60	7	166383108	166385301	2114	-	Sugar_tr	Sugar/inositol transporter||Major facilitator superfamily domain||Sugar transporter, conserved site||Major facilitator, sugar transporter-like
Zm00001d032383	5.38793	-1.86029	1.47019e-64	1.18287e-62	1	224766461	224770369	1639	-	-	Sugar phosphate transporter domain||Triose phosphate/phosphoenolpyruvate translocator
Zm00001d009028	3.51034	-1.20509	2.0759e-15	2.22345e-14	8	30678992	30681712	1781	-	-	Sugar phosphate transporter domain||Triose phosphate/phosphoenolpyruvate translocator
Zm00001d017282	3.62036	2.73923	8.88031e-85	1.14978e-82	5	191618363	191622011	2461	-	-	Sugar phosphate transporter domain
Zm00001d010044	4.52125	-2.33059	0.00373311	0.010358	8	96676310	96679113	955	-	-	Sugar phosphate transporter domain
Zm00001d012036	4.68843	-2.55624	2.63587e-40	1.01151e-38	8	166917606	166923260	3802	sucrose phosphate synthase1	Glycos_transf_1	Sucrose-phosphatase-like, N-terminal||Sucrose-phosphate synthase, C-terminal||Sucrose phosphate synthase, plant||Sucrose synthase||Glycosyl transferase, family 1
Zm00001d037816	3.6565	-1.19588	2.16352e-08	1.27596e-07	6	138740453	138748540	2701	-	C4dic_mal_tran	S-type anion channel||Voltage-dependent anion channel
Zm00001d041938	5.03525	-6.13655	7.81762e-06	3.40687e-05	3	144476750	144493274	1434	-	Pkinase	Stress responsive alpha-beta barrel||Serine/threonine-protein kinase, active site||Dimeric alpha-beta barrel||Protein kinase, ATP binding site||Protein kinase domain||Protein kinase-like domain
Zm00001d021288	4.73295	1.0263	4.4497e-28	1.00086e-26	7	147970755	147972640	1636	-	-	Staygreen protein
Zm00001d048189	3.01417	1.96612	2.41716e-60	1.75258e-58	9	152042170	152045904	2169	-	Sulfate_transp	STAS domain||SLC26A/SulP transporter domain||Sulphate anion transporter, conserved site||SLC26A/SulP transporter
Zm00001d043596	3.37245	1.93764	1.04623e-94	1.67044e-92	3	204658923	204659819	540	-	-	START-like domain||Polyketide cyclase/dehydrase
Zm00001d010445	4.67508	1.24829	9.2479e-35	2.77212e-33	8	115433371	115435609	1998	-	-	START-like domain||Polyketide cyclase/dehydrase
Zm00001d010007	4.99962	-3.84427	2.78008e-56	1.77735e-54	8	94844625	94845188	564	-	-	START-like domain||Polyketide cyclase/dehydrase
Zm00001d023811	3.47222	2.87795	2.8715e-236	2.68137e-233	10	22869495	22870557	947	-	-	START-like domain||Bet v I/Major latex protein||Bet v I type allergen
Zm00001d037810	5.25635	-3.15572	9.03453e-26	1.79844e-24	6	138532222	138543958	9606	-	-	S-receptor-like serine/threonine-protein kinase||Protein kinase-like domain||Bulb-type lectin domain||PWI domain||Serine/threonine-protein kinase, active site||S-locus glycoprotein domain||Protein kinase domain||Protein kinase, ATP binding site||PAN/Apple domain
Zm00001d002178	4.46429	2.44967	4.26655e-118	9.96014e-116	2	7300454	7304565	3671	-	B_lectin	S-receptor-like serine/threonine-protein kinase||Protein kinase-like domain||Bulb-type lectin domain||PAN/Apple domain||S-locus glycoprotein domain||Serine-threonine/tyrosine-protein kinase, catalytic domain||Protein kinase domain||Protein kinase, ATP binding site
Zm00001d047998	3.65186	1.16607	1.97026e-15	2.11325e-14	9	147612453	147617340	4300	-	-	Squalene epoxidase||FAD/NAD(P)-binding domain
Zm00001d030821	5.42345	6.12153	1.28746e-05	5.45786e-05	1	161943350	161947143	897	-	-	Squalene cyclase, C-terminal||Terpenoid cyclases/protein prenyltransferase alpha-alpha toroid
Zm00001d018445	6.26828	-3.15782	0.000184206	0.000653126	5	220941468	220946307	3383	phosphate transporter3	SPX	SPX domain||EXS, C-terminal
Zm00001d020420	7.82944	-1.81219	0.00375362	0.0104102	7	112910144	112922494	2308	-	-	SprT-like
Zm00001d007807	5.33853	-1.4539	8.93319e-22	1.42704e-20	2	240011428	240022438	5809	-	SAP	SPOC-like, C-terminal domain||Ku70/Ku80, N-terminal alpha/beta||Ku70||Ku70, bridge and pillars domain||von Willebrand factor, type A||Ku70/Ku80 C-terminal arm||Ku70/Ku80 beta-barrel domain||SAP domain
Zm00001d012378	4.44768	1.14671	1.11856e-28	2.61322e-27	8	173232285	173232962	678	-	-	SOUL haem-binding protein
Zm00001d006115	3.59493	1.43354	3.27633e-06	1.50238e-05	2	198986664	198998001	1235	-	-	Solute carrier family 35 member SLC35F1/F2/F6
Zm00001d023929	3.67677	-1.92279	4.16132e-80	5.02867e-78	10	29148234	29154174	5564	oxo-glutarate/malate transporter1	Na_sulph_symp	Solute carrier family 13||Citrate carrier CitT-related
Zm00001d020921	3.75617	2.2079	1.7928e-12	1.52938e-11	7	136609178	136611755	2007	-	Na_sulph_symp	Solute carrier family 13
Zm00001d031131	4.21585	1.37099	0.000878746	0.00276622	1	178922269	178923900	1632	-	Na_Ca_ex	Sodium/calcium exchanger membrane region
Zm00001d005425	9.21341	2.69913	8.41006e-07	4.17119e-06	2	173592990	173593806	329	-	-	Small subunit of serine palmitoyltransferase-like
Zm00001d025508	4.0907	1.77616	2.71581e-12	2.27902e-11	10	120809943	120810596	654	-	-	Small heat shock protein HSP20||Alpha crystallin/Hsp20 domain||HSP20-like chaperone
Zm00001d017813	4.73975	2.25504	1.45503e-09	9.68189e-09	5	207525809	207526282	474	-	-	Small heat shock protein HSP20||Alpha crystallin/Hsp20 domain||HSP20-like chaperone
Zm00001d031562	4.63965	-3.19383	3.31359e-52	1.84979e-50	1	194370600	194371395	723	ras-related protein11G1	Ras	Small GTP-binding protein domain||P-loop containing nucleoside triphosphate hydrolase||Small GTPase superfamily
Zm00001d042292	3.72763	1.85481	4.1614e-37	1.3984e-35	3	159333398	159333859	462	-	Auxin_inducible	Small auxin-up RNA
Zm00001d033462	4.05681	-5.48265	0.000910798	0.00285574	1	263334484	263334816	333	-	Auxin_inducible	Small auxin-up RNA
Zm00001d033460	4.15053	1.1177	0.0046496	0.0126347	1	263312679	263313005	327	-	Auxin_inducible	Small auxin-up RNA
Zm00001d032475	4.35816	1.18814	2.81463e-14	2.77278e-13	1	227990837	227991226	390	-	Auxin_inducible	Small auxin-up RNA
Zm00001d017397	4.11	1.15769	9.15833e-24	1.63129e-22	5	194705728	194706324	597	-	Auxin_inducible	Small auxin-up RNA
Zm00001d013619	3.87797	-2.30801	2.58201e-29	6.25509e-28	5	15654693	15655013	321	-	Auxin_inducible	Small auxin-up RNA
Zm00001d002374	4.10247	3.68632	7.10867e-07	3.56011e-06	2	11368790	11369293	504	-	Auxin_inducible	Small auxin-up RNA
Zm00001d045207	4.61503	2.38122	4.17912e-38	1.46009e-36	9	16080083	16082452	2370	receptor-like protein kinase1	Pkinase	S-locus glycoprotein domain||S-receptor-like serine/threonine-protein kinase||Protein kinase-like domain||Protein kinase domain||Bulb-type lectin domain||Protein kinase, ATP binding site||PAN/Apple domain
Zm00001d025707	4.41306	1.94739	4.70234e-91	6.93314e-89	10	126903970	126906191	1592	-	BTB	SKP1/BTB/POZ domain||Zinc finger, TAZ-type||BTB/POZ domain
Zm00001d021949	4.58907	1.45091	2.21545e-73	2.27564e-71	7	166838764	166841455	2500	-	-	SKP1/BTB/POZ domain||NPH3 domain
Zm00001d016898	3.4125	1.08809	1.39684e-09	9.32083e-09	5	179623715	179628079	2620	-	-	SKP1/BTB/POZ domain||BTB/POZ domain||Root phototropism protein 3-like||NPH3 domain
Zm00001d001865	3.37361	-2.47449	1.14474e-36	3.78084e-35	2	2078887	2079669	783	cytokinin response regulator1	Response_reg	Signal transduction response regulator, receiver domain||CheY-like superfamily
Zm00001d042044	4.1072	-1.59221	3.94909e-11	3.01739e-10	3	148445216	148448764	1948	-	-	Signal recognition particle, SRP54 subunit, GTPase domain||AAA+ ATPase domain||Signal recognition particle, SRP54 subunit, helical bundle||Signal-recognition particle receptor FtsY||P-loop containing nucleoside triphosphate hydrolase
Zm00001d051041	3.56411	-2.5265	3.70092e-14	3.60442e-13	4	138224292	138227545	951	-	adh_short	Short-chain dehydrogenase/reductase SDR||NAD(P)-binding domain
Zm00001d045817	4.0907	4.84476	0.000139654	0.000506108	9	41020490	41022490	1257	-	adh_short	Short-chain dehydrogenase/reductase SDR||NAD(P)-binding domain
Zm00001d025923	3.10636	-1.78899	0.00831216	0.0212988	10	133837382	133838958	1042	-	adh_short	Short-chain dehydrogenase/reductase SDR||NAD(P)-binding domain
Zm00001d019593	3.7215	-5.06286	0.00344153	0.00962436	7	45246088	45247213	970	-	-	SGNH hydrolase-type esterase domain||Sialate O-acetylesterase domain
Zm00001d044040	4.64191	4.14846	5.50502e-05	0.000212898	3	217476456	217480759	2254	-	Lipase_GDSL	SGNH hydrolase-type esterase domain||GDSL lipase/esterase-like, plant||GDSL lipase/esterase
Zm00001d040733	4.30886	1.9164	4.7548e-19	6.43757e-18	3	60679832	60682468	1722	-	Lipase_GDSL	SGNH hydrolase-type esterase domain||GDSL lipase/esterase-like, plant||GDSL lipase/esterase
Zm00001d040695	4.24208	1.3007	0.0172983	0.0407777	3	58717714	58721522	2848	-	Pkinase_Tyr	Serine-threonine/tyrosine-protein kinase, catalytic domain||Protein kinase domain||Protein kinase-like domain||Protein kinase, ATP binding site||Serine/threonine-protein kinase, active site
Zm00001d008468	10.2133	-1.6358	1.29814e-12	1.12045e-11	8	9622565	9639429	2298	-	Pkinase	Serine/threonine-protein kinase, active site||Wall-associated receptor kinase, galacturonan-binding domain||Protein kinase-like domain||Protein kinase domain||Protein kinase, ATP binding site
Zm00001d046370	3.79491	-1.76876	0.000462406	0.00152938	9	84830660	84833119	2460	-	Pkinase	Serine/threonine-protein kinase, active site||S-receptor-like serine/threonine-protein kinase||Protein kinase-like domain||Bulb-type lectin domain||PAN/Apple domain||Protein kinase, ATP binding site||S-locus glycoprotein domain||Protein kinase domain
Zm00001d044995	3.76837	-1.43456	3.95961e-51	2.17109e-49	9	9516903	9519596	1978	-	Pkinase_Tyr	Serine/threonine-protein kinase, active site||Serine-threonine/tyrosine-protein kinase, catalytic domain||Protein kinase domain||Protein kinase-like domain
Zm00001d007789	4.9647	-2.32613	1.83307e-25	3.5796e-24	2	239777541	239780141	2601	-	Pkinase	Serine/threonine-protein kinase, active site||Protein kinase-like domain||S-receptor-like serine/threonine-protein kinase||Bulb-type lectin domain||PAN/Apple domain||Protein kinase, ATP binding site||S-locus glycoprotein domain||Protein kinase domain
Zm00001d026488	3.61359	1.80432	4.82152e-05	0.000188046	10	146938408	146939628	1221	-	Pkinase_Tyr	Serine/threonine-protein kinase, active site||Protein kinase-like domain||Protein kinase domain||Serine-threonine/tyrosine-protein kinase, catalytic domain||Protein kinase, ATP binding site
Zm00001d050805	2.95159	1.91008	4.60199e-77	5.04664e-75	4	123915632	123922702	2474	-	Pkinase	Serine/threonine-protein kinase, active site||Protein kinase-like domain||Protein kinase domain||Mlo-related protein
Zm00001d053080	3.35683	1.33752	6.89131e-21	1.04403e-19	4	212685412	212689787	2766	-	Pkinase	Serine/threonine-protein kinase, active site||Protein kinase, ATP binding site||Rossmann-like alpha/beta/alpha sandwich fold||Protein kinase-like domain||Protein kinase domain||UspA
Zm00001d008586	4.26221	-1.6085	0.00710117	0.0185192	8	13623909	13642819	2878	-	Pkinase	Serine/threonine-protein kinase, active site||Protein kinase, ATP binding site||Protein kinase-like domain||Wall-associated receptor kinase, galacturonan-binding domain||S-receptor-like serine/threonine-protein kinase||Protein kinase domain
Zm00001d011656	5.14767	-2.48235	1.29318e-46	6.01952e-45	8	157692739	157694157	1419	-	Pkinase	Serine/threonine-protein kinase, active site||Protein kinase, ATP binding site||Protein kinase-like domain||Protein kinase domain
Zm00001d031372	4.64191	-2.75147	0.00356437	0.00993094	1	187621387	187624780	2618	-	Pkinase	Serine/threonine-protein kinase, active site||Protein kinase, ATP binding site||Protein kinase domain||Wall-associated receptor kinase, galacturonan-binding domain||Protein kinase-like domain
Zm00001d002167	4.70699	1.99445	1.76384e-37	6.02581e-36	2	7083640	7086670	2008	-	Pkinase_Tyr	Serine/threonine-protein kinase, active site||Protein kinase domain||Serine-threonine/tyrosine-protein kinase, catalytic domain||Protein kinase-like domain
Zm00001d033339	4.70121	-1.3922	3.76269e-16	4.23461e-15	1	259579890	259583075	1903	-	Pkinase	Serine/threonine-protein kinase, active site||Protein kinase domain||Protein kinase-like domain||Protein kinase, ATP binding site
Zm00001d011654	4.41863	-1.14132	1.1366e-17	1.40886e-16	8	157636613	157637983	1371	-	Pkinase	Serine/threonine-protein kinase, active site||Protein kinase domain||Protein kinase-like domain||Protein kinase, ATP binding site
Zm00001d021688	4.00224	-5.16194	6.49897e-74	6.81176e-72	7	160073985	160078648	2328	-	Pkinase_Tyr	Serine/threonine-protein kinase, active site||Gnk2-homologous domain||Protein kinase-like domain||Protein kinase domain||Serine-threonine/tyrosine-protein kinase, catalytic domain||Protein kinase, ATP binding site
Zm00001d021897	6.94444	2.08601	4.02805e-27	8.65734e-26	7	165575276	165577321	2046	-	Pkinase	Serine/threonine-protein kinase, active site||Concanavalin A-like lectin/glucanase domain||Legume lectin domain||Protein kinase domain||Protein kinase-like domain||Protein kinase, ATP binding site
Zm00001d028154	5.2913	1.2968	1.38516e-09	9.24887e-09	1	24416953	24417897	945	serine acetyltransferase2	Hexapep	Serine O-acetyltransferase||Hexapeptide transferase, conserved site||Trimeric LpxA-like||Hexapeptide repeat||Serine acetyltransferase, N-terminal
Zm00001d051206	3.96197	-1.42523	1.97713e-07	1.05316e-06	4	148675866	148680836	1694	-	Peptidase_S10	Serine carboxypeptidases, histidine active site||Serine carboxypeptidase, serine active site||Alpha/Beta hydrolase fold||Peptidase S10, serine carboxypeptidase
Zm00001d009907	5.72687	1.26533	1.32683e-28	3.09042e-27	8	88814089	88820257	1166	-	-	Serine aminopeptidase, S33||Alpha/beta hydrolase fold-1||Alpha/Beta hydrolase fold
Zm00001d033797	3.99622	1.2081	2.09588e-38	7.43206e-37	1	274041149	274045067	1987	-	-	Serine aminopeptidase, S33||Alpha/Beta hydrolase fold
Zm00001d013406	4.0183	1.42924	9.68037e-36	3.0721e-34	5	10497408	10501324	2039	-	-	Serine aminopeptidase, S33||Alpha/Beta hydrolase fold
Zm00001d043586	5.14767	2.02519	5.4465e-91	7.9921e-89	3	204438188	204438472	285	-	-	Senescence regulator S40
Zm00001d017287	4.03344	1.87692	3.35195e-12	2.78561e-11	5	191750113	191750625	513	-	-	Senescence regulator S40
Zm00001d014007	4.41863	2.04451	3.21778e-12	2.68134e-11	5	28477643	28478182	540	-	-	Senescence regulator S40
Zm00001d003009	4.73295	1.13823	0.000630802	0.00203797	2	29360438	29360992	555	-	-	Senescence regulator S40
Zm00001d024745	4.95376	4.48531	3.04134e-125	8.07922e-123	10	85907865	85909124	1260	-	-	Secretory peroxidase||Peroxidases heam-ligand binding site||Plant peroxidase||Haem peroxidase||Haem peroxidase, plant/fungal/bacterial||Peroxidase, active site
Zm00001d024750	5.82319	2.52597	4.32927e-36	1.39255e-34	10	86031628	86032341	714	-	-	Secretory peroxidase||Peroxidases heam-ligand binding site||Plant peroxidase||Haem peroxidase||Haem peroxidase, plant/fungal/bacterial
Zm00001d040686	4.44148	-1.30113	2.47944e-39	9.15016e-38	3	58049539	58063745	3554	-	-	SecA conserved site||P-loop containing nucleoside triphosphate hydrolase||SecA motor DEAD||SecA preprotein, cross-linking domain||Endonuclease/exonuclease/phosphatase||Protein translocase subunit SecA||SecA DEAD-like, N-terminal||SecA Wing/Scaffold
Zm00001d028803	4.73295	1.46392	0.000168844	0.000603586	1	46852702	46858687	4310	-	-	SCAR/WAVE family||WH2 domain
Zm00001d008808	4.84582	1.27119	9.28962e-33	2.56046e-31	8	21238766	21240538	1454	MYB-related-transcription factor 24	-	SANT/Myb domain||Zinc finger, CCHC-type||Homeobox domain-like||Myb domain||Myb domain, plants
Zm00001d004521	4.40874	-1.81157	2.56487e-19	3.51273e-18	2	116470474	116480753	3905	MYB-related-transcription factor 114	SWIRM	SANT/Myb domain||SANT domain||Zinc finger, ZZ-type||SWIRM domain||Homeobox domain-like||Winged helix-turn-helix DNA-binding domain
Zm00001d051316	5.6811	1.8196	2.34265e-28	5.36322e-27	4	153362817	153366616	3007	Trihelix-transcription factor 16	-	SANT/Myb domain||Homeobox domain-like||Myb-like domain
Zm00001d042892	3.75469	1.1133	2.59026e-05	0.000105232	3	183117455	183119171	969	G2-like-transcription factor 54	Myb_DNA-binding	SANT/Myb domain||Homeobox domain-like||Myb domain||Myb domain, plants
Zm00001d009066	6.834	-4.85836	0.00568657	0.0151579	8	34057004	34057960	957	MYB-transcription factor 90	Myb_DNA-binding	SANT/Myb domain||Homeobox domain-like||Myb domain
Zm00001d017383	3.08521	1.72189	9.32444e-09	5.72946e-08	5	193951312	193955766	1341	MYB-transcription factor 26	Myb_DNA-binding	SANT/Myb domain||Homeobox domain-like||Myb domain
Zm00001d024725	4.00224	-2.95944	0.000445294	0.00147927	10	85285499	85286719	1221	MYB-transcription factor 101	Myb_DNA-binding	SANT/Myb domain||Homeobox domain-like||Myb domain
Zm00001d036164	7.91937	-1.60847	1.07818e-14	1.09723e-13	6	75432773	75434348	1152	-	-	SAM dependent carboxyl methyltransferase||S-adenosyl-L-methionine-dependent methyltransferase
Zm00001d017746	4.73295	-1.1581	2.60845e-24	4.75899e-23	5	205825586	205829216	1340	vitamin E synthesis4	Methyltransf_11	S-adenosyl-L-methionine-dependent methyltransferase||Methyltransferase type 11||SAM-dependent methyltransferase gamma-tocopherol (gTMT)-type
Zm00001d014284	4.76679	-1.56672	5.94112e-52	3.31059e-50	5	39393734	39396064	1455	-	Methyltransf_11	S-adenosyl-L-methionine-dependent methyltransferase||Methyltransferase type 11
Zm00001d008230	3.33111	-2.51633	5.33375e-96	8.6052e-94	8	2034108	2036318	1756	-	-	Rubrerythrin||Magnesium-protoporphyrin IX monomethyl ester [oxidative] cyclase||Ferritin-like superfamily||Ferritin-related
Zm00001d020437	3.21039	-1.16327	0.000750636	0.00239425	7	114149831	114152030	1590	-	SET	Rubisco LSMT methyltransferase, plant||SET domain||Rubisco LSMT, substrate-binding domain
Zm00001d047993	4.6206	1.03736	2.8693e-29	6.92927e-28	9	147425381	147428673	2372	-	-	RST domain of plant C-terminal||Secretoglobin||Poly(ADP-ribose) polymerase, catalytic domain
Zm00001d040308	4.40529	3.58614	1.32012e-12	1.13821e-11	3	37004302	37006317	1159	-	-	Rossmann-like alpha/beta/alpha sandwich fold||Phosphoadenosine phosphosulphate reductase
Zm00001d022237	4.57905	-2.87252	2.64238e-81	3.23115e-79	7	173379234	173381283	1276	RNA binding protein 1	RRM_1	RNA recognition motif domain
Zm00001d041246	6.834	-1.18733	3.1526e-45	1.41408e-43	3	108034638	108035490	758	-	RRM_1	RNA recognition motif domain
Zm00001d035092	3.67677	-2.25981	6.64245e-46	3.04141e-44	6	4891397	4894111	1587	-	RRM_1	RNA recognition motif domain
Zm00001d019898	6.69152	-1.00934	1.21958e-09	8.18052e-09	7	73679535	73681408	1468	-	RRM_1	RNA recognition motif domain
Zm00001d007012	5.86931	-2.68307	6.04563e-127	1.64864e-124	2	220171958	220174039	1240	-	RRM_1	RNA recognition motif domain
Zm00001d031969	3.87797	-1.81796	1.28978e-09	8.62514e-09	1	208240913	208243090	1389	-	-	RNA recognition motif domain
Zm00001d015519	5.25947	-1.10058	2.90857e-09	1.87977e-08	5	95546146	95556835	1065	-	-	RNA recognition motif domain
Zm00001d012810	3.92249	-1.40786	1.98789e-24	3.65058e-23	5	684894	687528	2281	sigma-like factor6	Sigma70_r4	RNA polymerase sigma-70 region 2||RNA polymerase sigma-70 region 3||Winged helix-turn-helix DNA-binding domain||RNA polymerase sigma-70||RNA polymerase sigma factor, region 2||RNA polymerase sigma-70 region 4||RNA polymerase sigma factor, region 3/4
Zm00001d031050	4.0418	-1.08541	1.92319e-25	3.74846e-24	1	174872589	174876413	2317	-	DEAD	RNA helicase, DEAD-box type, Q motif||Helicase superfamily 1/2, ATP-binding domain||DEAD/DEAH box helicase domain||P-loop containing nucleoside triphosphate hydrolase||Helicase, C-terminal
Zm00001d000012	3.14031	1.4635	6.38675e-37	2.12765e-35	B73V4_ctg150	735500	736575	940	-	-	RmlC-like jelly roll fold||RmlC-like cupin domain||Germin, manganese binding site||Cupin 1||Germin
Zm00001d049421	4.05681	4.48589	1.8626e-145	6.83286e-143	4	29956941	29958086	977	-	-	RmlC-like jelly roll fold||RmlC-like cupin domain||Cupin 1||Germin, manganese binding site||Germin
Zm00001d000006	3.86076	3.07569	6.77186e-16	7.48392e-15	B73V4_ctg150	478489	479634	962	-	-	RmlC-like cupin domain||RmlC-like jelly roll fold||Germin||Germin, manganese binding site||Cupin 1
Zm00001d037513	4.12414	-1.75651	1.02605e-24	1.91971e-23	6	127667045	127667683	639	germin-like protein1	-	RmlC-like cupin domain||RmlC-like jelly roll fold||Germin||Cupin 1||Germin, manganese binding site
Zm00001d000008	3.65186	3.95219	4.0505e-09	2.57885e-08	B73V4_ctg150	572908	573968	893	-	-	RmlC-like cupin domain||RmlC-like jelly roll fold||Germin||Cupin 1||Germin, manganese binding site
Zm00001d019560	4.27218	2.14156	0.0101865	0.025485	7	42572171	42573747	1453	beta expansin4	-	RlpA-like protein, double-psi beta-barrel domain||Expansin, cellulose-binding-like domain||Expansin/pollen allergen, DPBB domain||Major pollen allergen Lol pI||Expansin/Lol pI
Zm00001d013945	4.05681	2.29671	2.48134e-58	1.6954e-56	5	25546118	25546714	597	-	-	RlpA-like protein, double-psi beta-barrel domain
Zm00001d034382	5.51633	2.23133	1.60283e-09	1.06149e-08	1	291401832	291403841	1884	-	-	Ribosome-inactivating protein, subdomain 1||Ribosome-inactivating protein type 1/2||Ribosome-inactivating protein
Zm00001d006672	4.84582	2.43527	3.51281e-12	2.91457e-11	2	214008603	214009845	1033	-	-	Ribosome biogenesis protein BMS1/TSR1, C-terminal
Zm00001d018891	5.55633	-1.42463	3.62452e-14	3.53224e-13	7	8478320	8494304	3996	chloroplast RNA processing4	RNase_PH	Ribosomal protein S5 domain 2-type fold||Polyribonucleotide nucleotidyltransferase||PNPase/RNase PH domain||Nucleic acid-binding, OB-fold||Polyribonucleotide nucleotidyltransferase, RNA-binding domain||Exoribonuclease, phosphorolytic domain 2||RNA-binding domain, S1||Exoribonuclease, phosphorolytic domain 1||S1 domain||K Homology domain, type 1||K Homology domain
Zm00001d005030	4.05552	1.1275	0.00563356	0.0150341	2	154831004	154835182	4055	-	-	Ribosomal protein S4e||Ribosomal protein S4e, central region
Zm00001d048158	3.66676	-1.26408	9.00511e-07	4.44913e-06	9	151101990	151104280	1898	-	-	Ribosomal protein S3Ae, conserved site||40S ribosomal protein S1/3, eukaryotes||Ribosomal protein S3Ae
Zm00001d027512	3.7531	-1.29206	0.000189328	0.000669668	1	7148372	7152568	1240	-	-	Ribosomal protein L5 eukaryotic/L18 archaeal||Ribosomal protein L5 eukaryotic/L18 archaeal, C-terminal
Zm00001d010016	4.18952	-1.57229	2.14469e-34	6.35467e-33	8	95242385	95245137	1049	-	-	Ribosomal protein L5 domain||Ribosomal protein L5, C-terminal||Ribosomal protein L5||Ribosomal protein L5, N-terminal||Ribosomal protein L5, conserved site
Zm00001d027442	4.25009	-1.62276	8.60201e-54	5.10734e-52	1	5434308	5435871	1278	-	-	Ribosomal protein L5 domain||Ribosomal protein L5, bacterial-type||Ribosomal protein L5, conserved site||Ribosomal protein L5, N-terminal||Ribosomal protein L5, C-terminal
Zm00001d031701	4.87488	-1.08834	5.49268e-07	2.78337e-06	1	198847487	198849568	1034	-	-	Ribosomal protein L38e
Zm00001d012530	4.23504	1.48215	3.24873e-30	8.12578e-29	8	176195066	176195707	642	-	-	Ribosomal protein L34Ae
Zm00001d010633	3.51653	-2.37974	0.00767555	0.0198508	8	122649472	122649855	384	-	-	Ribosomal protein L34Ae
Zm00001d045889	5.97818	-1.65674	3.14497e-27	6.78182e-26	9	46113964	46116409	1535	-	Ribosomal_L31e	Ribosomal protein L31e||Ribosomal protein L31e domain
Zm00001d024373	7.41133	-1.6964	1.55808e-12	1.33627e-11	10	67656528	67659072	1127	-	-	Ribosomal protein L30, conserved site||Ribosomal protein L30, ferredoxin-like fold domain||Ribosomal protein L30, N-terminal||Ribosomal protein L7, eukaryotic
Zm00001d045192	3.88857	-1.17008	1.24224e-08	7.5309e-08	9	15720802	15728927	6212	hybrid proline-rich protein1	Ribonuc_red_lgC	Ribonucleotide reductase large subunit, C-terminal||Bifunctional inhibitor/plant lipid transfer protein/seed storage helical domain||Ribonucleotide reductase R1 subunit, N-terminal||Ribonucleotide reductase large subunit, N-terminal||Ribonucleotide reductase, class I , alpha subunit||ATP-cone domain||Hydrophobic seed protein
Zm00001d011513	3.99122	2.08806	2.53955e-08	1.48522e-07	8	152937472	152939599	1440	-	3_5_exonuc	Ribonuclease H-like domain||Ribosomal protein L7/L12, oligomerisation||Ribosomal protein L7/L12, C-terminal||3'-5' exonuclease domain||Ribosomal protein L7/L12||Ribosomal protein L7/L12, C-terminal/adaptor protein ClpS-like
Zm00001d035352	4.61503	-3.18467	0.00885379	0.0225144	6	22881829	22885514	2517	-	DUF659	Ribonuclease H-like domain||HAT, C-terminal dimerisation domain||Domain of unknown function DUF659
Zm00001d035766	2.90634	3.88064	5.22249e-05	0.000202607	6	46356804	46358180	1282	-	Exonuc_X-T	Ribonuclease H-like domain||Exonuclease, RNase T/DNA polymerase III
Zm00001d042526	4.14938	-1.60699	1.68331e-42	6.91616e-41	3	170861366	170869496	2826	-	Rhodanese	Rhodanese-like domain
Zm00001d042846	3.54233	-1.60719	1.56248e-09	1.03588e-08	3	181893969	181898076	825	-	-	Reticulon
Zm00001d039316	4.79219	-1.4098	1.07685e-23	1.91036e-22	3	1541745	1544300	1461	-	-	Reticulon
Zm00001d021839	3.56909	-1.25382	4.50648e-24	8.16385e-23	7	164317820	164319461	1531	-	-	Remorin, C-terminal
Zm00001d014455	6.36818	-3.1215	0.0110142	0.0273212	5	48031606	48033356	1244	-	-	Remorin, C-terminal
Zm00001d002876	4.99394	-1.22127	1.36029e-05	5.74919e-05	2	25317220	25323118	3685	-	FYVE	Regulator of chromosome condensation 1/beta-lactamase-inhibitor protein II||Zinc finger, RING/FYVE/PHD-type||Zinc finger, FYVE-related||PH domain-like||Brevis radix (BRX) domain||FYVE zinc finger||Zinc finger, FYVE/PHD-type||Regulator of chromosome condensation, RCC1||Transcription factor BREVIS RADIX, N-terminal domain||Pleckstrin homology domain
Zm00001d012398	3.61359	1.44934	7.59757e-07	3.79079e-06	8	173581012	173587177	5217	-	-	Regulator of chromosome condensation 1/beta-lactamase-inhibitor protein II||Regulator of chromosome condensation, RCC1
Zm00001d033080	5.10783	3.28886	0.00188819	0.00557804	1	249851631	249854079	2087	-	-	QWRF family
Zm00001d040599	4.96032	-1.02268	1.90244e-20	2.80496e-19	3	52499476	52521065	1883	-	-	Quinolinate synthetase A
Zm00001d009222	6.41519	1.14242	3.70754e-32	1.00217e-30	8	44260856	44269441	2835	-	-	Pyrophosphate-energised proton pump
Zm00001d025659	4.35208	1.79322	2.30281e-06	1.07926e-05	10	125277608	125279663	1784	-	PFK	Pyrophosphate-dependent phosphofructokinase TP0108-type||ATP-dependent 6-phosphofructokinase||Phosphofructokinase domain
Zm00001d024665	3.10636	1.52837	5.4299e-14	5.21579e-13	10	82671602	82673149	1548	-	-	Pyridoxal-phosphate binding site||Pyridoxal phosphate-dependent transferase, major region, subdomain 1||Pyridoxal phosphate-dependent transferase||Pyridoxal phosphate-dependent transferase, subdomain 2||Pyridoxal phosphate-dependent decarboxylase||Aromatic-L-amino-acid decarboxylase
Zm00001d039487	4.40529	-1.59022	3.07864e-06	1.41658e-05	3	5625096	5627096	1770	1-aminocyclopropane-1-carboxylate synthase1	Aminotran_1_2	Pyridoxal phosphate-dependent transferase||Aminotransferase, class I/classII||Aminotransferases, class-I, pyridoxal-phosphate-binding site||Pyridoxal phosphate-dependent transferase, subdomain 2||Pyridoxal phosphate-dependent transferase, major region, subdomain 1
Zm00001d028165	3.60862	1.21223	0.004963	0.0134048	1	24963473	24967985	1499	-	Aminotran_1_2	Pyridoxal phosphate-dependent transferase, subdomain 2||Aminotransferase, class I/classII||Pyridoxal phosphate-dependent transferase||Pyridoxal phosphate-dependent transferase, major region, subdomain 1||LL-diaminopimelate aminotransferase
Zm00001d033024	4.35951	1.33464	9.2226e-10	6.25703e-09	1	247476007	247477503	1497	-	-	Pyridoxal phosphate-dependent transferase, major region, subdomain 1||Pyridoxal phosphate-dependent transferase, subdomain 2||Aromatic-L-amino-acid decarboxylase||Pyridoxal phosphate-dependent decarboxylase||Pyridoxal phosphate-dependent transferase
Zm00001d043382	6.15337	1.18649	6.95712e-41	2.72061e-39	3	198283208	198288738	2083	glutamate-oxaloacetate transaminase1	Aminotran_1_2	Pyridoxal phosphate-dependent transferase, major region, subdomain 1||Aspartate/other aminotransferase||Pyridoxal phosphate-dependent transferase, subdomain 2||Aminotransferases, class-I, pyridoxal-phosphate-binding site||Pyridoxal phosphate-dependent transferase||Aminotransferase, class I/classII
Zm00001d043651	4.28135	4.60788	0	0	3	206031893	206033971	1752	-	-	Pyridoxal phosphate-dependent transferase, major region, subdomain 1||Alliinase, C-terminal||Pyridoxal phosphate-dependent transferase, subdomain 2||EGF-like, alliinase||Pyridoxal phosphate-dependent transferase
Zm00001d046182	4.30169	1.05186	8.71326e-21	1.31039e-19	9	70088769	70092051	2338	-	-	Putative O-fucosyltransferase, plant||GDP-fucose protein O-fucosyltransferase
Zm00001d045763	4.73295	1.00295	1.97441e-26	4.07509e-25	9	37487738	37493402	2659	-	-	Putative O-fucosyltransferase, plant||GDP-fucose protein O-fucosyltransferase
Zm00001d021448	3.59626	-2.91789	0.000735477	0.00234979	7	152385950	152390797	3549	-	-	Putative O-fucosyltransferase, plant||GDP-fucose protein O-fucosyltransferase
Zm00001d035080	5.9671	-2.78814	0.00908536	0.0230476	6	4036225	4036665	441	-	-	Putative ATP-synthase-associated protein
Zm00001d027978	7.82575	1.46828	0.000113985	0.000419998	1	19169552	19170715	1164	-	-	Purine permease, plant
Zm00001d002514	2.96099	-1.11612	0.000390695	0.00130904	2	14444751	14447285	1418	-	-	Purine permease, plant
Zm00001d021703	5.13347	-1.47637	9.07071e-55	5.54591e-53	7	160760828	160761969	838	oxygen evolving complex2	-	PsbQ-like domain||Oxygen-evolving enhancer protein 3
Zm00001d016943	3.37245	-2.0694	0.00250896	0.00722489	5	180770623	180771646	908	-	-	PsbQ-like domain||Oxygen-evolving enhancer protein 3
Zm00001d007857	6.21355	-1.59958	2.48881e-43	1.05203e-41	2	241015793	241017115	1089	photosystem II oxygen evolving polypeptide1	-	PsbP family||Mog1/PsbP, alpha/beta/alpha sandwich
Zm00001d008203	3.51597	-1.05705	5.47665e-16	6.09253e-15	8	1019559	1026656	5466	protoporphyrinogen IX oxidase1	Amino_oxidase	Protoporphyrinogen oxidase||Flavin amine oxidase||FAD/NAD(P)-binding domain||Amine oxidase
Zm00001d042684	3.2173	4.0883	3.03298e-29	7.31308e-28	3	176820832	176823217	2293	-	-	Proton-dependent oligopeptide transporter family||Major facilitator superfamily domain
Zm00001d017713	5.28634	1.71252	0.0126374	0.0309383	5	205042879	205045991	2071	-	-	Proton-dependent oligopeptide transporter family||Major facilitator superfamily domain
Zm00001d016982	4.21656	-2.39464	4.41441e-51	2.40336e-49	5	181884079	181887305	2289	-	-	Proton-dependent oligopeptide transporter family||Major facilitator superfamily domain
Zm00001d014060	5.18254	-2.3038	2.04196e-65	1.67794e-63	5	31079371	31083342	1964	-	-	Proton-dependent oligopeptide transporter family||Major facilitator superfamily domain
Zm00001d012259	4.73975	5.36541	3.1533e-110	6.61013e-108	8	171234043	171236231	1828	-	-	Proton-dependent oligopeptide transporter family||Major facilitator superfamily domain
Zm00001d028718	5.40908	-1.2056	3.67097e-14	3.57638e-13	1	44179372	44180241	757	proteolipid membrane potential regulator4	-	Proteolipid membrane potential modulator
Zm00001d015999	5.13215	-1.29633	4.14064e-05	0.000163331	5	138468680	138483666	2699	-	-	Protein-only RNase P, C-terminal||Pentacotripeptide-repeat region of PRORP||Pentatricopeptide repeat
Zm00001d029630	4.63822	2.91721	3.09043e-211	2.32272e-208	1	80665246	80665596	351	cystatin6	-	Proteinase inhibitor I25, cystatin, conserved site||Cystatin domain||Cystatin
Zm00001d040245	5.30504	1.3298	2.05088e-35	6.38362e-34	3	33490795	33491514	631	-	-	Proteinase inhibitor I20
Zm00001d011080	3.4585	2.56281	1.57301e-65	1.29953e-63	8	138416663	138416884	222	subtilisin-chymotrypsin inhibitor homolog1	-	Proteinase inhibitor I13, potato inhibitor I
Zm00001d035681	6.26828	5.3435	0.000722362	0.00231052	6	40865498	40868507	848	-	-	Proteinase inhibitor I13, potato inhibitor I
Zm00001d008548	4.30886	1.17348	4.28061e-18	5.4756e-17	8	12671727	12672398	582	wound induced protein1	-	Proteinase inhibitor I12, Bowman-Birk
Zm00001d048660	7.05671	4.94068	8.28498e-05	0.000311724	4	2847383	2847973	482	-	-	Proteinase inhibitor I12, Bowman-Birk
Zm00001d040027	5.40908	-1.56141	0.000869435	0.00273999	3	23377488	23378234	663	-	-	Proteinase inhibitor I12, Bowman-Birk
Zm00001d035386	4.41306	8.19106	3.25898e-13	2.96415e-12	6	23947244	23948019	563	-	-	Proteinase inhibitor I12, Bowman-Birk
Zm00001d034673	4.73295	1.41236	2.71247e-27	5.86559e-26	1	299503736	299505297	1562	-	-	Proteinase inhibitor I12, Bowman-Birk
Zm00001d024996	5.29381	1.23899	8.7939e-54	5.21123e-52	10	98385298	98386222	812	-	-	Proteinase inhibitor I12, Bowman-Birk
Zm00001d024960	8.43254	1.08194	7.69077e-22	1.2324e-20	10	96937750	96938641	780	-	-	Proteinase inhibitor I12, Bowman-Birk
Zm00001d015010	5.04987	1.08214	0.00453998	0.0123674	5	72045686	72058064	1269	-	-	Protein trichome birefringence-like 12||PC-Esterase||PMR5 N-terminal domain||Trichome birefringence-like family
Zm00001d053639	5.10783	2.40999	1.52724e-21	2.41343e-20	4	238009255	238010118	763	-	-	Protein phosphatase inhibitor
Zm00001d020100	4.35208	1.48541	1.28559e-09	8.60081e-09	7	92004425	92005501	1077	protein phosphatase homolog6	PP2C	Protein phosphatase 2C family||PPM-type phosphatase, divalent cation binding||PPM-type phosphatase domain
Zm00001d017670	3.68243	1.86513	3.988e-34	1.16816e-32	5	203605797	203610210	2487	-	PP2C	Protein phosphatase 2C family||PPM-type phosphatase domain
Zm00001d009500	4.52659	-1.4572	0.0153717	0.0367734	8	67554896	67557110	2074	-	-	Protein phosphatase 2A, regulatory B subunit, B56||Armadillo-like helical||Armadillo-type fold
Zm00001d026390	5.40735	1.68235	0.0133699	0.0325506	10	144990951	144991196	246	-	-	Protein of unknown function wound-induced
Zm00001d002159	3.71532	-1.00823	3.56706e-05	0.000141776	2	6889076	6889357	282	-	-	Protein of unknown function wound-induced
Zm00001d025337	7.83776	1.40418	7.92225e-08	4.42174e-07	10	114691400	114692437	1038	-	-	Protein of unknown function DUF868, plant
Zm00001d046281	3.45434	5.57705	0.000753692	0.00240251	9	77965034	77965828	795	-	-	Protein of unknown function DUF761, plant
Zm00001d038799	4.05681	1.31729	0.00659351	0.0173125	6	164652743	164653636	894	-	-	Protein of unknown function DUF761, plant
Zm00001d032285	4.05681	-1.49071	0.000458709	0.0015186	1	220441211	220441984	774	-	-	Protein of unknown function DUF761, plant
Zm00001d053068	3.65862	-2.38147	5.12419e-98	8.58163e-96	4	212048116	212048751	636	-	-	Protein of unknown function DUF688
Zm00001d034611	3.01132	-1.99114	2.19256e-22	3.60339e-21	1	297848873	297849262	390	-	-	Protein of unknown function DUF688
Zm00001d046149	3.52423	5.44247	2.15994e-68	1.94048e-66	9	67283987	67284751	765	-	-	Protein of unknown function DUF679
Zm00001d037387	3.44709	-1.12501	0.00134563	0.00408648	6	124090279	124091124	846	-	-	Protein of unknown function DUF679
Zm00001d014806	3.77216	3.30794	1.07554e-09	7.2538e-09	5	63867432	63868610	1179	-	-	Protein of unknown function DUF677
Zm00001d012257	5.59472	-1.782	3.53703e-09	2.26787e-08	8	171216718	171226043	5750	-	-	Protein of unknown function DUF668||Protein of unknown function DUF3475
Zm00001d028565	5.18173	-1.22448	1.60876e-15	1.74188e-14	1	39236494	39239663	1895	-	-	Protein of unknown function DUF620
Zm00001d024597	6.96685	1.27222	6.64194e-18	8.38474e-17	10	79896971	79904061	1893	-	-	Protein of unknown function DUF599
Zm00001d052937	4.95674	-1.95419	5.69028e-13	5.06049e-12	4	205501809	205504770	2322	-	-	Protein of unknown function DUF594||Domain of unknown function DUF4220
Zm00001d044230	6.10625	1.69288	3.03897e-25	5.86385e-24	3	222536200	222537794	1093	-	-	Protein of unknown function DUF538
Zm00001d052661	4.05681	-1.00752	5.79625e-09	3.62884e-08	4	196255307	196256122	816	-	-	Protein of unknown function DUF4228, plant
Zm00001d047664	3.67677	-1.66739	1.50346e-23	2.63834e-22	9	138540104	138540709	606	-	-	Protein of unknown function DUF4228, plant
Zm00001d028870	4.44148	-3.45064	9.40861e-32	2.49078e-30	1	49176439	49177083	645	-	-	Protein of unknown function DUF4228, plant
Zm00001d020348	7.43749	1.64829	1.46871e-32	4.02296e-31	7	108322505	108323760	1071	-	-	Protein of unknown function DUF4228, plant
Zm00001d015867	6.97046	1.04303	8.1433e-15	8.37669e-14	5	127359526	127360170	645	-	-	Protein of unknown function DUF4228, plant
Zm00001d023390	5.39593	-2.03664	0.00277633	0.00792006	10	4418853	4420523	1671	-	-	Protein of unknown function DUF3475||Protein of unknown function DUF668
Zm00001d015705	4.54133	-1.67324	3.44995e-26	7.03576e-25	5	109791492	109802417	1093	-	-	Protein of unknown function DUF3082
Zm00001d053409	4.73295	1.42202	2.05955e-51	1.13533e-49	4	230626155	230634841	1314	-	-	Protein of unknown function DUF247, plant
Zm00001d002671	4.49063	1.71166	0.00572547	0.0152529	2	18894011	18895354	882	-	-	Protein of unknown function DUF241, plant
Zm00001d046442	5.54087	-1.36801	1.80566e-08	1.07561e-07	9	89997220	90002364	1521	-	-	Protein of unknown function DUF2358||SOUL haem-binding protein
Zm00001d035395	7.23477	-2.92188	4.66043e-32	1.25097e-30	6	24184508	24189866	1581	-	-	Protein of unknown function DUF1719||WW domain
Zm00001d018708	4.21585	2.25713	5.78391e-10	4.0106e-09	7	2867773	2869404	1632	-	-	Protein of unknown function DUF1719
Zm00001d044918	2.89557	-1.28311	1.37287e-14	1.38614e-13	9	7219182	7220363	1182	-	-	Protein of unknown function DUF1645, plant
Zm00001d014600	7.48589	-1.31043	2.74789e-30	6.9067e-29	5	54830497	54831807	968	-	-	Protein of unknown function DUF1517
Zm00001d024925	3.64664	-4.83297	2.50806e-14	2.48268e-13	10	95280553	95281923	1274	-	-	Protein of unknown function DUF1295||3-oxo-5-alpha-steroid 4-dehydrogenase, C-terminal
Zm00001d050302	3.96197	1.21139	4.37102e-51	2.38394e-49	4	80005891	80007018	1128	-	-	Protein of unknown function DUF1262
Zm00001d019597	5.28634	-1.15106	0.000195282	0.000689697	7	45693404	45696635	1017	-	-	Protein of unknown function DUF1218
Zm00001d006828	2.8897	2.54603	1.37706e-18	1.8142e-17	2	217457356	217462858	4119	-	-	Protein LONGIFOLIA 1/2||Domain of unknown function DUF4378
Zm00001d046423	3.05312	-1.19196	4.42013e-05	0.000173644	9	89321018	89322644	1549	-	Pkinase	Protein kinase-like domain||Protein kinase domain||Protein kinase, ATP binding site||Serine/threonine-protein kinase, active site
Zm00001d046938	3.66972	-1.76566	1.78723e-13	1.65386e-12	9	111825489	111831688	2271	-	Pkinase	Protein kinase-like domain||Protein kinase domain||Leucine-rich repeat||Leucine-rich repeat domain, L domain-like
Zm00001d051899	3.38688	1.69802	8.69555e-22	1.3898e-20	4	173930118	173931335	1218	-	Pkinase	Protein kinase-like domain||Protein kinase domain
Zm00001d048680	3.73308	-1.83061	3.25702e-79	3.86019e-77	4	3197914	3204309	4037	-	-	Protein kinase-like domain
Zm00001d035588	4.35654	1.34246	0.0168085	0.0397754	6	35148537	35151188	2652	-	Pkinase	Protein kinase, ATP binding site||S-locus glycoprotein domain||Protein kinase domain||PAN/Apple domain||S-receptor-like serine/threonine-protein kinase||Protein kinase-like domain||Bulb-type lectin domain||Serine/threonine-protein kinase, active site
Zm00001d051397	4.76679	1.56043	1.15602e-46	5.39738e-45	4	157102240	157105793	2672	-	Pkinase	Protein kinase, ATP binding site||Rossmann-like alpha/beta/alpha sandwich fold||Protein kinase-like domain||U box domain||Protein kinase domain||Zinc finger, RING/FYVE/PHD-type||Serine/threonine-protein kinase, active site
Zm00001d040094	4.73975	1.26396	6.36102e-48	3.11629e-46	3	27358348	27364324	5764	-	Pkinase	Protein kinase, ATP binding site||Protein kinase-like domain||Wall-associated receptor kinase, galacturonan-binding domain||Protein kinase domain||Serine/threonine-protein kinase, active site
Zm00001d035450	3.97878	-1.52952	2.49452e-10	1.78557e-09	6	26190346	26193493	2133	-	B_lectin	Protein kinase, ATP binding site||Protein kinase-like domain||S-locus glycoprotein domain||Bulb-type lectin domain||Protein kinase domain||Serine-threonine/tyrosine-protein kinase, catalytic domain||PAN/Apple domain
Zm00001d024961	7.71147	-3.11185	1.1805e-19	1.65651e-18	10	96948264	96950890	2352	-	Pkinase	Protein kinase, ATP binding site||Protein kinase-like domain||Protein kinase domain||Serine/threonine-protein kinase, active site
Zm00001d008465	3.72763	-1.65879	9.43058e-27	1.98771e-25	8	9362789	9378737	2053	-	Pkinase	Protein kinase, ATP binding site||Protein kinase-like domain||Protein kinase domain||Serine/threonine-protein kinase, active site
Zm00001d039105	4.03344	-1.24902	0.000570255	0.00185755	6	170114771	170120452	2861	-	Pkinase	Protein kinase, ATP binding site||Protein kinase-like domain||Protein kinase domain||Mitogen-activated protein (MAP) kinase, conserved site
Zm00001d008457	4.05681	-1.17727	6.02843e-27	1.28115e-25	8	9218920	9221936	2364	-	Pkinase_Tyr	Protein kinase, ATP binding site||Protein kinase domain||Serine-threonine/tyrosine-protein kinase, catalytic domain||Protein kinase-like domain||Serine/threonine-protein kinase, active site
Zm00001d017270	4.49063	-1.03584	2.48543e-27	5.39355e-26	5	191243684	191245128	1345	phosphoenolpyruvate carboxylase kinase3	Pkinase	Protein kinase, ATP binding site||Protein kinase domain||Protein kinase-like domain||Serine/threonine-protein kinase, active site
Zm00001d044672	6.09915	-1.23944	0.0031451	0.00886781	3	234545897	234549775	3202	-	Pkinase	Protein kinase, ATP binding site||Protein kinase domain||Protein kinase-like domain||Serine/threonine-protein kinase, active site
Zm00001d043562	4.35456	-1.02598	4.39384e-06	1.97803e-05	3	203929207	203933755	4246	-	-	Protein kinase domain||Serine-threonine/tyrosine-protein kinase, catalytic domain||Protein kinase-like domain||Protein kinase, ATP binding site||Serine/threonine-protein kinase, active site
Zm00001d036261	3.23468	-2.39306	0.00511507	0.013772	6	80468750	80482998	2573	-	Pkinase	Protein kinase domain||Protein kinase-like domain||Wall-associated receptor kinase, galacturonan-binding domain||Protein kinase, ATP binding site||EGF-like calcium-binding domain||Serine/threonine-protein kinase, active site||EGF-like calcium-binding, conserved site
Zm00001d011655	6.08522	-1.6045	4.92938e-07	2.51322e-06	8	157649540	157650979	1440	MAP kinase kinase kinase18	Pkinase	Protein kinase domain||Protein kinase-like domain||Protein kinase, ATP binding site||Serine/threonine-protein kinase, active site
Zm00001d043740	3.63293	-2.20721	1.93676e-35	6.0406e-34	3	208800675	208802444	1455	-	Pkinase	Protein kinase domain||Protein kinase-like domain||Protein kinase, ATP binding site||Serine/threonine-protein kinase, active site
Zm00001d037858	5.54087	-1.0565	2.11816e-37	7.21227e-36	6	139991985	139995915	2946	-	ABC1	Protein kinase domain||Protein kinase-like domain||Armadillo-like helical||Armadillo-type fold||UbiB domain
Zm00001d020101	4.54095	-1.80595	0.00347478	0.00970676	7	92051858	92057965	5949	-	Pkinase	Protein kinase domain||Leucine-rich repeat||Protein kinase-like domain||Serine/threonine-protein kinase, active site||Leucine-rich repeat-containing N-terminal, plant-type||Leucine-rich repeat, typical subtype||Leucine-rich repeat domain, L domain-like
Zm00001d007624	5.2547	-2.25685	2.16839e-35	6.729e-34	2	236373651	236374367	717	-	-	Protein kinase C-like, phorbol ester/diacylglycerol-binding domain||DC1
Zm00001d029566	3.15429	1.38586	1.92886e-07	1.02923e-06	1	76607988	76612585	3264	-	-	Protein ENHANCED DISEASE RESISTANCE 2, C-terminal
Zm00001d047269	4.03344	-1.44768	3.89347e-13	3.51943e-12	9	124897628	124898960	962	GRMZM2G359322	-	Protein EARLY FLOWERING 4
Zm00001d027456	5.54675	-1.43885	1.82241e-11	1.42604e-10	1	5661737	5663089	841	-	-	Protein CURVATURE THYLAKOID 1||Cyanobacterial aminoacyl-tRNA synthetase, CAAD domain
Zm00001d004090	4.79501	-1.52775	1.02433e-05	4.39804e-05	2	81696526	81701884	5083	-	-	Protein Cms1
Zm00001d019697	4.26791	-2.8274	5.40872e-22	8.71703e-21	7	51727097	51733228	4147	-	-	Protein arginine N-methyltransferase||S-adenosyl-L-methionine-dependent methyltransferase||Zinc finger C2H2-type
Zm00001d022469	3.53903	1.11303	3.52292e-47	1.68308e-45	7	178246469	178259360	9182	-	-	Protein arginine N-methyltransferase||Rubber elongation factor||S-adenosyl-L-methionine-dependent methyltransferase
Zm00001d029853	4.74552	3.62231	5.63272e-258	6.67586e-255	1	90315517	90318180	2150	-	-	Proline dehydrogenase domain||Proline oxidase family||FAD-linked oxidoreductase-like
Zm00001d010797	4.01889	2.53439	6.49976e-24	1.16719e-22	8	128115856	128116962	902	profilin homolog2	-	Profilin
Zm00001d046072	3.91287	1.6673	1.15472e-13	1.08154e-12	9	61238885	61249100	3646	-	-	Probable zinc-ribbon domain, plant
Zm00001d013489	4.73975	-1.03671	2.66876e-05	0.000108215	5	12657966	12661040	1329	-	-	Pre-mRNA processing factor 4 (PRP4)-like||Prp18
Zm00001d018508	5.25762	1.35366	0.004178	0.0114613	5	222085925	222086662	738	-	-	PPC domain||AT-hook motif nuclear-localized protein
Zm00001d031826	4.05681	1.44151	1.58439e-10	1.14878e-09	1	203010395	203011279	885	-	-	PPC domain
Zm00001d030053	5.52597	-3.17659	2.73217e-05	0.000110475	1	102359351	102363384	2274	-	-	PPC domain
Zm00001d020951	3.40522	1.5697	1.29107e-11	1.0259e-10	7	137493946	137514552	1314	-	-	PPC domain
Zm00001d004924	4.10247	-2.42083	0.00208982	0.00611159	2	149026476	149029096	1451	-	-	PPC domain
Zm00001d051756	3.63901	-1.60018	3.0928e-20	4.49975e-19	4	168940022	168944865	4095	-	K_trans	Potassium transporter
Zm00001d042244	4.3274	1.18729	1.5095e-51	8.35101e-50	3	157369712	157375209	3100	-	K_trans	Potassium transporter
Zm00001d033071	3.19081	3.82699	2.22857e-17	2.71221e-16	1	249491416	249495004	2511	-	K_trans	Potassium transporter
Zm00001d033067	4.60038	6.98887	8.07561e-94	1.28273e-91	1	249377951	249381659	2525	-	K_trans	Potassium transporter
Zm00001d033066	2.87977	-3.3588	1.66381e-05	6.94907e-05	1	249337697	249342245	2747	-	K_trans	Potassium transporter
Zm00001d029072	2.82628	-1.01384	1.48074e-08	8.90843e-08	1	57132195	57138858	4947	-	K_trans	Potassium transporter
Zm00001d003861	4.95125	2.08141	5.71025e-137	1.83293e-134	2	63431223	63436171	3815	-	K_trans	Potassium transporter
Zm00001d047705	3.68936	2.40309	2.3769e-57	1.58537e-55	9	139633495	139634151	657	-	-	Polyketide cyclase/dehydrase||START-like domain
Zm00001d043197	2.96099	1.07476	1.21519e-11	9.68347e-11	3	191270207	191271106	900	-	NB-ARC	P-loop containing nucleoside triphosphate hydrolase||Winged helix-turn-helix DNA-binding domain||NB-ARC
Zm00001d017650	5.60454	1.80403	1.77322e-62	1.36604e-60	5	203139983	203141495	1166	-	Arf	P-loop containing nucleoside triphosphate hydrolase||Small GTPase superfamily, ARF/SAR type||Small GTP-binding protein domain||Small GTPase superfamily, ARF type
Zm00001d043622	4.79219	2.14579	4.65071e-32	1.24945e-30	3	205433975	205435543	1569	-	NB-ARC	P-loop containing nucleoside triphosphate hydrolase||NB-ARC
Zm00001d011736	4.73645	2.26442	0.000125368	0.00045876	8	160338061	160339605	1545	-	NB-ARC	P-loop containing nucleoside triphosphate hydrolase||NB-ARC
Zm00001d023536	4.58907	-1.73341	1.14584e-29	2.81348e-28	10	9162610	9167073	2090	oil yellow1	-	P-loop containing nucleoside triphosphate hydrolase||Magnesium chelatase, ATPase subunit I||Magnesium chelatase ChlI domain||AAA+ ATPase domain
Zm00001d018441	2.8897	-2.24051	0.00498839	0.0134603	5	220902906	220907799	4588	-	Kinesin	P-loop containing nucleoside triphosphate hydrolase||Kinesin motor domain
Zm00001d007117	4.48363	-1.87754	1.49399e-35	4.69291e-34	2	222661588	222665700	2683	-	-	P-loop containing nucleoside triphosphate hydrolase||GTP1/OBG domain||GTP-binding protein Obg/CgtA||GTP1/OBG, conserved site||GTP binding domain||GTP-binding protein OBG, C-terminal||OBG-type guanine nucleotide-binding (G) domain
Zm00001d050612	3.40977	-1.30266	5.58702e-08	3.16129e-07	4	104301142	104382663	9805	-	-	P-loop containing nucleoside triphosphate hydrolase||DNA repair protein Rad50, eukaryotes||RAD50, zinc hook
Zm00001d031221	4.25009	-1.04595	0.00628009	0.0165742	1	182579405	182580994	1590	-	AAA	P-loop containing nucleoside triphosphate hydrolase||AAA-type ATPase, N-terminal domain||ATPase, AAA-type, conserved site||AAA+ ATPase domain||ATPase, AAA-type, core||Helicase, superfamily 3, DNA virus
Zm00001d028538	6.15337	-1.0022	0.0012638	0.00386042	1	38586289	38599861	8782	-	AAA	P-loop containing nucleoside triphosphate hydrolase||AAA+ ATPase domain||ATPase, AAA-type, core
Zm00001d014611	4.26221	3.15662	4.72853e-18	6.01609e-17	5	55313125	55314896	711	-	ABC_tran	P-loop containing nucleoside triphosphate hydrolase||AAA+ ATPase domain||ABC transporter-like
Zm00001d018692	4.72144	3.34251	3.58456e-09	2.29595e-08	7	2684020	2685501	1482	-	-	P-loop containing nucleoside triphosphate hydrolase
Zm00001d018681	5.04894	1.30194	3.00492e-42	1.2297e-40	7	2444734	2447527	1575	-	-	P-loop containing nucleoside triphosphate hydrolase
Zm00001d047889	3.26073	1.73557	0.00617688	0.0163368	9	144394809	144456468	9167	-	RhoGAP	Pleckstrin homology domain||Reverse transcriptase domain||Ternary complex factor MIP1, leucine-zipper||Rho GTPase activation protein||PH domain-like||Reverse transcriptase zinc-binding domain||Rho GTPase-activating protein domain
Zm00001d017036	4.59559	1.30117	5.87333e-09	3.67411e-08	5	183328274	183333494	2934	-	-	PLC-like phosphodiesterase, TIM beta/alpha-barrel domain||Glycerophosphodiester phosphodiesterase domain
Zm00001d003715	6.35182	-1.53476	3.38865e-10	2.3895e-09	2	56141056	56143346	1100	-	-	Plastid lipid-associated protein/fibrillin conserved domain
Zm00001d001932	3.33751	-1.34068	3.65216e-37	1.2313e-35	2	3093088	3096658	1264	-	-	Plastid lipid-associated protein/fibrillin conserved domain
Zm00001d040705	4.41863	3.28419	1.29888e-250	1.4824e-247	3	59360005	59362184	1442	-	-	Plant peroxidase||Secretory peroxidase||Peroxidases heam-ligand binding site||Peroxidase, active site||Haem peroxidase, plant/fungal/bacterial||Haem peroxidase
Zm00001d046186	4.29898	2.25574	1.8982e-06	9.00622e-06	9	70325553	70327150	1357	-	-	Plant peroxidase||Secretory peroxidase||Peroxidases heam-ligand binding site||Haem peroxidase, plant/fungal/bacterial||Peroxidase, active site||Haem peroxidase
Zm00001d045845	4.31474	1.19026	1.71321e-05	7.14281e-05	9	43387648	43389074	1292	-	-	Plant peroxidase||Secretory peroxidase||Peroxidases heam-ligand binding site||Haem peroxidase, plant/fungal/bacterial||Peroxidase, active site||Haem peroxidase
Zm00001d010925	5.84385	2.06808	2.15263e-25	4.18506e-24	8	133733061	133734092	975	-	-	Plant peroxidase||Secretory peroxidase||Peroxidase, active site||Haem peroxidase, plant/fungal/bacterial||Haem peroxidase
Zm00001d024749	5.32224	2.31718	5.45465e-10	3.79596e-09	10	85988783	85989775	993	-	-	Plant peroxidase||Haem peroxidase, plant/fungal/bacterial||Haem peroxidase
Zm00001d048087	5.03525	1.85905	1.23679e-33	3.52772e-32	9	149888756	149890173	1220	-	-	Plant methyltransferase dimerisation||S-adenosyl-L-methionine-dependent methyltransferase||O-methyltransferase, family 2||Winged helix-turn-helix DNA-binding domain||O-methyltransferase COMT-type
Zm00001d049541	3.76567	1.08722	5.8237e-40	2.20735e-38	4	33817769	33820095	1550	brown midrib3	-	Plant methyltransferase dimerisation||S-adenosyl-L-methionine-dependent methyltransferase||O-methyltransferase, family 2||Orn/DAP/Arg decarboxylase 2, conserved site||Winged helix-turn-helix DNA-binding domain||O-methyltransferase COMT-type
Zm00001d014813	3.97878	-1.1952	2.81491e-09	1.82268e-08	5	64068899	64100088	10491	-	PI3_PI4_kinase	PIK-related kinase, FAT||Tetratricopeptide-like helical domain||PIK-related kinase||Armadillo-like helical||Phosphatidylinositol 3/4-kinase, conserved site||Armadillo-type fold||FATC domain||Phosphatidylinositol 3-/4-kinase, catalytic domain||UME domain||Protein kinase-like domain
Zm00001d023385	4.97018	-4.85097	0.00746635	0.0193599	10	4347611	4348392	692	phytosulfokine4	-	Phytosulfokine
Zm00001d009351	4.68843	5.38211	0.00264305	0.00758057	8	57972242	57979142	4030	-	PhyH	Phytanoyl-CoA dioxygenase||Enolase C-terminal domain-like
Zm00001d008681	5.40908	-1.39121	3.35223e-18	4.31131e-17	8	16986395	16986763	369	-	-	Photosystem II PsbX
Zm00001d010715	4.40247	-1.73794	3.20196e-16	3.62086e-15	8	125482282	125483096	684	-	-	Photosystem II PsbW, class 2
Zm00001d008706	6.03546	-1.21815	1.47956e-30	3.74323e-29	8	17461549	17462748	1056	-	-	Photosystem I PsaL, reaction centre subunit XI
Zm00001d034283	7.06049	-1.07373	1.6324e-25	3.20602e-24	1	288457795	288458472	678	-	-	Photosystem I PsaF, reaction centre subunit III
Zm00001d042257	4.50421	-1.45292	3.88129e-60	2.78792e-58	3	157565559	157567207	967	-	-	Photosynthetic NDH subunit of subcomplex B 5, chloroplastic
Zm00001d010856	5.40908	1.07145	0.00278541	0.00794304	8	130582741	130583307	567	-	-	Phosphotransferase system, HPr histidine phosphorylation site||TspO/MBR-related protein
Zm00001d034074	4.59559	-1.3636	1.40319e-19	1.95741e-18	1	283220928	283230016	5084	starch phosphorylase1	-	Phosphorylase pyridoxal-phosphate attachment site||Glycosyl transferase, family 35||Glycogen/starch/alpha-glucan phosphorylase
Zm00001d035737	5.36596	-1.22009	7.78554e-20	1.10762e-18	6	44300291	44304215	1793	-	-	Phosphoribulokinase/uridine kinase||P-loop containing nucleoside triphosphate hydrolase
Zm00001d041596	5.50459	1.70184	4.29786e-11	3.27819e-10	3	129159709	129161496	1788	-	Acyltransferase	Phospholipid/glycerol acyltransferase
Zm00001d027810	5.22357	1.64912	2.86331e-11	2.21024e-10	1	14247874	14250263	1636	-	-	Phospholipid/glycerol acyltransferase
Zm00001d029397	3.87072	1.18348	4.53082e-48	2.23031e-46	1	68934359	68938239	3232	phospholipase D7	C2	Phospholipase D, plant||C2 domain||Phospholipase D family||Phospholipase D, C-terminal||Phospholipase D/Transphosphatidylase
Zm00001d007079	5.98412	1.00805	1.86559e-11	1.45872e-10	2	221781854	221783251	1300	-	-	Phospholipase A2 domain
Zm00001d010375	5.25762	1.35134	2.76533e-08	1.61298e-07	8	111876535	111878884	2073	-	PFK	Phosphofructokinase domain||ATP-dependent 6-phosphofructokinase||Pyrophosphate-dependent phosphofructokinase TP0108-type
Zm00001d017830	3.56198	-1.34808	3.14005e-14	3.07959e-13	5	208016509	208023474	4485	-	PFK	Phosphofructokinase domain||ATP-dependent 6-phosphofructokinase||Pyrophosphate-dependent phosphofructokinase PfpB
Zm00001d011642	4.48758	-1.06071	6.88145e-28	1.5355e-26	8	157266444	157270844	2195	-	Methyltransf_11	Phosphoethanolamine N-methyltransferase||S-adenosyl-L-methionine-dependent methyltransferase||Methyltransferase type 11
Zm00001d040129	4.98096	-2.92501	6.27921e-06	2.76657e-05	3	28668662	28677463	3887	-	-	Phosphoenolpyruvate carboxylase||Phosphoenolpyruvate carboxylase, His active site||Pyruvate/Phosphoenolpyruvate kinase-like domain||Phosphoenolpyruvate carboxylase, Lys active site||Phosphoenolpyruvate carboxylase, bacterial/plant-type
Zm00001d046170	5.40908	-1.32864	1.437e-17	1.76913e-16	9	68851094	68856482	3265	phosphoenolpyruvate carboxylase1	-	Phosphoenolpyruvate carboxylase, bacterial/plant-type||Phosphoenolpyruvate carboxylase, Lys active site||Phosphoenolpyruvate carboxylase||Phosphoenolpyruvate carboxylase, His active site||Pyruvate/Phosphoenolpyruvate kinase-like domain
Zm00001d047893	7.82944	3.90378	1.7222e-160	7.58137e-158	9	144511510	144516403	3862	phosphoenolpyruvate carboxykinase homolog2	-	Phosphoenolpyruvate carboxykinase (ATP), conserved site||Phosphoenolpyruvate carboxykinase, C-terminal||Phosphoenolpyruvate carboxykinase, ATP-utilising||Phosphoenolpyruvate carboxykinase, N-terminal
Zm00001d006467	4.95674	1.20829	1.79453e-26	3.71629e-25	2	209132700	209135945	1749	adenosine 5'-phosphosulfate reductase-like2	-	Phosphoadenosine phosphosulphate reductase||Thioredoxin-like fold||Adenosine 5'-phosphosulphate reductase||Rossmann-like alpha/beta/alpha sandwich fold||Thioredoxin-independent 5'-adenylylsulphate reductase||Thioredoxin domain
Zm00001d021596	3.75617	1.37816	3.21262e-35	9.86026e-34	7	157694972	157698287	2012	adenosine 5'-phosphosulfate reductase-like1	-	Phosphoadenosine phosphosulphate reductase||Thioredoxin domain||Adenosine 5'-phosphosulphate reductase||Rossmann-like alpha/beta/alpha sandwich fold||Thioredoxin-independent 5'-adenylylsulphate reductase||Thioredoxin-like fold
Zm00001d002940	6.79064	1.76553	6.02272e-06	2.66193e-05	2	27630673	27637515	6104	-	PIP5K	Phosphatidylinositol-4-phosphate 5-kinase, core||GroEL-like apical domain||Phosphatidylinositol-4-phosphate 5-kinase, N-terminal domain||Chaperonin Cpn60/TCP-1 family||Phosphatidylinositol-4-phosphate 5-kinase, C-terminal
Zm00001d042476	5.17063	1.30471	9.96232e-11	7.35831e-10	3	168999383	169003373	2752	-	-	Phosphatidic acid phosphatase type 2/haloperoxidase||Acid phosphatase/vanadium-dependent haloperoxidase-related
Zm00001d038908	4.55469	1.33873	1.00499e-11	8.07109e-11	6	166802962	166806226	1976	-	-	Phosphatidic acid phosphatase type 2/haloperoxidase
Zm00001d017069	5.13347	-1.02974	0.00444857	0.0121403	5	184380955	184383871	2080	-	-	Phosphate transporter
Zm00001d043621	4.70121	-1.98041	0.00146462	0.00441966	3	205387381	205388211	831	-	-	Phosphatase PHOSPHO-type||Pyridoxal phosphate phosphatase-related||HAD-like domain
Zm00001d011819	3.73308	1.19339	6.13347e-18	7.75237e-17	8	162062147	162065473	2227	-	-	Pheophorbide a oxygenase||Rieske [2Fe-2S] iron-sulphur domain||Aromatic-ring-hydroxylating dioxygenase, 2Fe-2S-binding site
Zm00001d018358	5.39957	-1.10107	5.27447e-28	1.18378e-26	5	219156200	219158425	2023	-	-	Pheophorbide a oxygenase||Rieske [2Fe-2S] iron-sulphur domain
Zm00001d024771	4.23044	1.11229	7.31424e-10	5.01085e-09	10	87291646	87292414	673	-	4HBT	Phenylacetic acid degradation-related domain||HotDog domain||Thioesterase domain
Zm00001d032256	3.37361	5.37529	0.00162511	0.0048605	1	219157413	219174593	3042	-	PH	PH domain-like||P-loop containing nucleoside triphosphate hydrolase||Dynamin-type guanine nucleotide-binding (G) domain||Pleckstrin homology domain||Dynamin, GTPase domain||Dynamin central domain||Dynamin, GTPase region, conserved site||Dynamin superfamily
Zm00001d037579	5.40908	-3.10258	0.00324341	0.00911493	6	130321257	130351643	1445	-	-	PH domain-like||Domain of unknown function DUF625
Zm00001d004738	4.58907	3.07752	8.37212e-13	7.34587e-12	2	135038756	135044503	2034	-	-	PGG domain||Ankyrin repeat-containing domain||Ankyrin repeat
Zm00001d040285	4.45514	-1.16524	1.63232e-07	8.78602e-07	3	35692155	35692739	585	-	-	PGG domain
Zm00001d012387	5.36596	-4.17201	6.33056e-05	0.000242693	8	173335252	173336838	1587	-	-	PGG domain
Zm00001d016736	3.987	-1.6159	1.13551e-50	6.10657e-49	5	174721846	174726025	1236	-	-	Peroxiredoxin, C-terminal||Peroxiredoxin, AhpC-type||Alkyl hydroperoxide reductase subunit C/ Thiol specific antioxidant||Thioredoxin domain||Thioredoxin-like fold
Zm00001d052335	8.05045	1.59191	1.01798e-29	2.50352e-28	4	187347862	187349757	1346	-	-	Peroxidases heam-ligand binding site||Secretory peroxidase||Plant peroxidase||Haem peroxidase||Haem peroxidase, plant/fungal/bacterial||Peroxidase, active site
Zm00001d037547	5.25635	5.1862	0	0	6	128952506	128954001	1282	guaiacol peroxidase3	-	Peroxidase, active site||Haem peroxidase, plant/fungal/bacterial||Haem peroxidase||Plant peroxidase||Secretory peroxidase||Peroxidases heam-ligand binding site
Zm00001d024753	5.40908	3.39012	6.56435e-83	8.22279e-81	10	86312505	86313524	1020	peroxidase35	-	Peroxidase, active site||Haem peroxidase, plant/fungal/bacterial||Haem peroxidase||Plant peroxidase||Peroxidases heam-ligand binding site||Secretory peroxidase
Zm00001d024752	4.40247	3.51466	3.24437e-92	4.97389e-90	10	86136391	86137413	1023	-	-	Peroxidase, active site||Haem peroxidase, plant/fungal/bacterial||Haem peroxidase||Plant peroxidase||Peroxidases heam-ligand binding site||Secretory peroxidase
Zm00001d010321	4.67508	-2.68723	0.000628341	0.00203066	8	109459050	109469711	3753	pyruvate, orthophosphate dikinase2	-	PEP-utilising enzyme, active site||PEP-utilising enzyme, C-terminal||Pyruvate phosphate dikinase, PEP/pyruvate-binding||Pyruvate/Phosphoenolpyruvate kinase-like domain||PEP-utilising enzyme, conserved site||Pyruvate, phosphate dikinase||ATP-grasp fold, subdomain 1||PEP-utilising enzyme, mobile domain
Zm00001d007517	4.81812	-1.27281	1.38894e-11	1.0997e-10	2	233654880	233658387	2421	-	Peptidase_S8	Peptidase S8, subtilisin-related||Peptidase S8 propeptide/proteinase inhibitor I9||Cucumisin-like catalytic domain||Peptidase S8, subtilisin, Ser-active site||Immunoglobulin-like fold||Peptidase S8/S53 domain
Zm00001d020867	4.57905	-4.64867	1.39223e-06	6.71069e-06	7	135064149	135071720	2508	-	Peptidase_S8	Peptidase S8, subtilisin-related||PA domain||Peptidase S8/S53 domain||Immunoglobulin-like fold||Cucumisin-like catalytic domain||Peptidase S8, subtilisin, Ser-active site
Zm00001d027355	4.01889	2.77217	2.77071e-07	1.45352e-06	1	3573479	3575207	1272	-	Rhomboid	Peptidase S54, rhomboid domain||Peptidase S54, rhomboid
Zm00001d005973	5.02361	-5.59871	4.90551e-201	3.02327e-198	2	194455475	194458385	1760	-	Peptidase_S10	Peptidase S10, serine carboxypeptidase||Alpha/Beta hydrolase fold||Serine carboxypeptidase, serine active site||Serine carboxypeptidases, histidine active site
Zm00001d045843	4.73295	-1.65589	5.53106e-50	2.86453e-48	9	43305859	43308309	1470	-	-	Peptidase family A1 domain||Aspartic peptidase A1 family||Xylanase inhibitor, N-terminal||Xylanase inhibitor, C-terminal||Aspartic peptidase domain
Zm00001d033957	3.92381	-2.24027	3.94795e-115	8.81565e-113	1	279603784	279609495	5350	bHLH-transcription factor 103	Asp	Peptidase family A1 domain||Aspartic peptidase A1 family||Transcription factor IIS, N-terminal||Myc-type, basic helix-loop-helix (bHLH) domain||Aspartic peptidase domain
Zm00001d009775	4.12414	-5.04428	0.00591043	0.0157036	8	80598451	80600049	1599	-	-	Peptidase family A1 domain||Aspartic peptidase A1 family||Pepsin-like domain, plant||Xylanase inhibitor, N-terminal||Aspartic peptidase domain||Xylanase inhibitor, C-terminal
Zm00001d020887	3.18156	-4.63393	1.40119e-52	7.98109e-51	7	135474565	135477046	1632	-	-	Peptidase family A1 domain||Aspartic peptidase A1 family||CND41-like||Xylanase inhibitor, N-terminal||Aspartic peptidase domain||Xylanase inhibitor, C-terminal
Zm00001d006050	4.01889	2.18964	0.0142373	0.0343881	2	196558630	196560244	1295	-	Peptidase_C1	Peptidase C1A||Cysteine peptidase, histidine active site||Peptidase C1A, papain C-terminal||Cathepsin propeptide inhibitor domain (I29)||Cysteine peptidase, cysteine active site||Cysteine peptidase, asparagine active site
Zm00001d049219	5.04987	1.1885	0.00150913	0.00454094	4	21199758	21201333	1482	-	Peptidase_C1	Peptidase C1A||Cysteine peptidase, histidine active site||Cathepsin propeptide inhibitor domain (I29)||Peptidase C1A, papain C-terminal||Cysteine peptidase, cysteine active site
Zm00001d044495	4.86571	1.71253	8.12743e-66	6.82416e-64	3	229664664	229670336	2008	senescence enhanced2b	-	Peptidase C13, legumain
Zm00001d017399	3.04692	-3.00059	0.0116565	0.0287508	5	194914731	194921330	3614	-	-	Peptidase C13, legumain
Zm00001d049203	3.60862	-1.40589	0.0178475	0.0418992	4	20524918	20527438	2424	-	-	Pentatricopeptide repeat||Tetratricopeptide-like helical domain||DYW domain
Zm00001d036698	7.16711	-1.09871	0.000704917	0.00225988	6	98069169	98071529	2361	luteus15	-	Pentatricopeptide repeat||Tetratricopeptide-like helical domain
Zm00001d017603	5.04852	-2.21815	0.00948269	0.0239163	5	201334831	201336336	1506	-	-	Pentatricopeptide repeat||Tetratricopeptide-like helical domain
Zm00001d009743	5.0861	-1.05859	9.65011e-09	5.92013e-08	8	79019679	79021421	1743	-	PPR	Pentatricopeptide repeat||DYW domain||Tetratricopeptide-like helical domain
Zm00001d043656	4.66056	-3.24263	0.000224228	0.000784734	3	206153162	206155015	1854	-	-	Pentatricopeptide repeat||DYW domain||Tetratricopeptide-like helical domain
Zm00001d023331	3.79491	-2.72215	0.00138457	0.00419481	10	3594888	3597482	2595	-	-	Pentatricopeptide repeat||DYW domain||Tetratricopeptide-like helical domain
Zm00001d034865	5.40735	-1.45483	1.42078e-54	8.63538e-53	1	304197047	304201731	3312	-	PPR	Pentatricopeptide repeat||Ankyrin repeat||Ankyrin repeat-containing domain||Tetratricopeptide-like helical domain
Zm00001d012606	4.44768	-2.09634	1.67663e-08	1.00185e-07	8	177094098	177095459	1362	-	-	Pentatricopeptide repeat
Zm00001d019291	3.70566	3.33651	0.000347925	0.00117687	7	25935641	25936537	897	-	-	Pectinesterase inhibitor domain
Zm00001d053819	3.54233	-1.17343	3.25055e-16	3.67445e-15	4	241710056	241716042	5436	ARF-transcription factor 16	Auxin_resp	PB1 domain||WD40/YVTN repeat-like-containing domain||DNA-binding pseudobarrel domain||B3 DNA binding domain||AUX/IAA domain||Auxin response factor
Zm00001d033319	3.79491	4.87719	1.40486e-28	3.2623e-27	1	258878226	258879592	1207	Aux/IAA-transcription factor 3	-	PB1 domain||AUX/IAA protein||AUX/IAA domain
Zm00001d031064	5.32224	-1.24717	2.32056e-07	1.22718e-06	1	175371170	175379288	5769	ARF-transcription factor 34	Auxin_resp	PB1 domain||AUX/IAA domain||DNA-binding pseudobarrel domain||WD40/YVTN repeat-like-containing domain||B3 DNA binding domain||Auxin response factor
Zm00001d021746	4.86179	2.29202	0.000935573	0.00292413	7	162139179	162140330	1152	-	-	PB1 domain
Zm00001d017524	4.6117	-1.61291	0.00368287	0.0102315	5	198700069	198702420	2352	-	Peptidase_S8	PA domain||Peptidase S8, subtilisin-related||Peptidase S8 propeptide/proteinase inhibitor I9||Cucumisin-like catalytic domain||Peptidase S8, subtilisin, Asp-active site||Peptidase S8/S53 domain
Zm00001d015798	3.78657	-2.75842	2.7219e-158	1.16493e-155	5	121139511	121146584	2972	-	Peptidase_S8	PA domain||Peptidase S8, subtilisin-related||Cucumisin-like catalytic domain||Peptidase S8, subtilisin, Ser-active site||Peptidase S8 propeptide/proteinase inhibitor I9||Peptidase S8/S53 domain
Zm00001d031536	3.75469	1.32118	6.0569e-15	6.29064e-14	1	193620437	193622803	1454	-	-	Oxysterol-binding protein, conserved site||Oxysterol-binding protein
Zm00001d025874	3.6565	-1.30338	0.0074991	0.0194287	10	132243700	132247155	784	-	-	Oxygen-evolving enhancer protein 3||PsbQ-like domain
Zm00001d048634	3.56198	-1.02648	1.50602e-22	2.49775e-21	4	1846585	1848071	1466	benzoxazinone synthesis6	2OG-FeII_Oxy	Oxoglutarate/iron-dependent dioxygenase||Isopenicillin N synthase-like||Non-haem dioxygenase N-terminal domain
Zm00001d035462	3.49542	3.72957	4.69532e-05	0.000183565	6	27973065	27977307	1601	-	2OG-FeII_Oxy	Oxoglutarate/iron-dependent dioxygenase||Isopenicillin N synthase-like||Non-haem dioxygenase N-terminal domain
Zm00001d023933	7.48589	1.55392	0.00713587	0.0185908	10	29995808	29996959	1152	-	2OG-FeII_Oxy	Oxoglutarate/iron-dependent dioxygenase||Isopenicillin N synthase-like||Non-haem dioxygenase N-terminal domain
Zm00001d018206	3.73636	1.72001	2.33689e-22	3.83243e-21	5	216589277	216592402	1996	-	NAD_binding_1	Oxidoreductase, molybdopterin binding site||Oxidoreductase, molybdopterin-binding domain||Moybdenum cofactor oxidoreductase, dimerisation||Flavoprotein pyridine nucleotide cytochrome reductase||Immunoglobulin E-set||Eukaryotic molybdopterin oxidoreductase||NADH:cytochrome b5 reductase (CBR)||Oxidoreductase FAD/NAD(P)-binding
Zm00001d043470	3.18156	-3.22146	4.35559e-05	0.000171261	3	201134332	201135348	1017	OVATE-transcription factor 17	-	Ovate protein family, C-terminal
Zm00001d004881	4.44768	1.1093	2.56491e-29	6.21855e-28	2	146206362	146207063	702	OVATE-transcription factor 10	-	Ovate protein family, C-terminal
Zm00001d022593	3.78083	5.83922	0.000134565	0.000489622	7	180714727	180716026	1300	-	-	Orn/DAP/Arg decarboxylase 2, pyridoxal-phosphate binding site||Orn/DAP/Arg decarboxylase 2, C-terminal||Alanine racemase/group IV decarboxylase, C-terminal||Orn/DAP/Arg decarboxylase 2, conserved site||Ornithine/DAP/Arg decarboxylase||PLP-binding barrel||Ornithine decarboxylase||Orn/DAP/Arg decarboxylase 2, N-terminal
Zm00001d021321	5.13299	1.2028	2.96769e-41	1.17544e-39	7	148806602	148807834	1233	-	-	Orn/DAP/Arg decarboxylase 2, pyridoxal-phosphate binding site||Alanine racemase/group IV decarboxylase, C-terminal||Orn/DAP/Arg decarboxylase 2, C-terminal||Ornithine decarboxylase||PLP-binding barrel||Ornithine/DAP/Arg decarboxylase||Orn/DAP/Arg decarboxylase 2, N-terminal
Zm00001d052683	5.55185	1.28068	1.44957e-05	6.10894e-05	4	197237690	197239606	1371	GRMZM2G097297	-	O-methyltransferase COMT-type||Winged helix-turn-helix DNA-binding domain||O-methyltransferase, family 2||S-adenosyl-L-methionine-dependent methyltransferase||Plant methyltransferase dimerisation
Zm00001d029353	4.66056	-3.22947	0.00732108	0.0190219	1	67108827	67116860	1520	benzoxazinone synthesis12	-	O-methyltransferase COMT-type||Winged helix-turn-helix DNA-binding domain||O-methyltransferase, family 2||S-adenosyl-L-methionine-dependent methyltransferase||Plant methyltransferase dimerisation
Zm00001d017429	4.45514	3.92628	1.68610724151298e-315	3.2473371654517e-312	5	195832862	195835971	2518	yellow stripe1	OPT	Oligopeptide transporter, OPT superfamily
Zm00001d011755	6.74491	1.70416	1.95697e-09	1.28487e-08	8	160797624	160798695	987	OBAP2B	-	Oil body-associated protein-like
Zm00001d041914	4.54095	-1.38684	1.83026e-06	8.69424e-06	3	143312326	143320600	8009	-	DUF88	NYN domain, limkain-b1-type||PIN domain-like||OST-HTH/LOTUS domain||Meiosis regulator and mRNA stability factor 1
Zm00001d032385	2.93866	-1.98303	1.77725e-18	2.32651e-17	1	224920493	224925108	2162	ADP glucose pyrophosphorylase small subunit leaf1	-	Nucleotidyl transferase domain||Trimeric LpxA-like||Nucleotide-diphospho-sugar transferases||Glucose-1-phosphate adenylyltransferase||ADP-glucose pyrophosphorylase, conserved site
Zm00001d044129	3.32186	-2.07851	9.57104e-10	6.48202e-09	3	219979958	219989574	5905	shrunken2	-	Nucleotidyl transferase domain||Trimeric LpxA-like||Glucose-1-phosphate adenylyltransferase||Nucleotide-diphospho-sugar transferases||ADP-glucose pyrophosphorylase, conserved site
Zm00001d027489	5.05988	-1.10741	0.00231721	0.00672171	1	6419426	6422501	1481	-	-	Nucleotide-diphospho-sugar transferases||Nucleotide-diphospho-sugar transferase
Zm00001d042337	3.16957	1.11316	1.88997e-41	7.56357e-40	3	161937958	161939578	1384	-	-	Nucleotide-diphospho-sugar transferase||Nucleotide-diphospho-sugar transferases
Zm00001d021753	5.66068	4.64673	2.18221e-06	1.02664e-05	7	162206476	162210415	3294	-	-	Nucleoside transporter, plants||Equilibrative nucleoside transporter
Zm00001d021648	4.5583	-2.10965	4.59708e-11	3.49516e-10	7	159047515	159052509	4995	-	-	Nucleoside phosphatase GDA1/CD39
Zm00001d007312	4.23044	3.87264	6.64924e-08	3.74035e-07	2	227512023	227515789	1804	-	-	Nucleoside phosphatase GDA1/CD39
Zm00001d047736	5.40908	2.01994	0.0150858	0.0361738	9	140319258	140322843	2470	asparagine synthetase4	-	Nucleophile aminohydrolases, N-terminal||Glutamine amidotransferase type 2 domain||Asparagine synthase, glutamine-hydrolyzing||Asparagine synthase, N-terminal domain||Rossmann-like alpha/beta/alpha sandwich fold||Asparagine synthase
Zm00001d028750	4.40012	1.68241	1.4546e-09	9.68112e-09	1	45286331	45290076	2202	asparagine synthetase3	-	Nucleophile aminohydrolases, N-terminal||Glutamine amidotransferase type 2 domain||Asparagine synthase, glutamine-hydrolyzing||Asparagine synthase, N-terminal domain||Asparagine synthase||Rossmann-like alpha/beta/alpha sandwich fold
Zm00001d028320	4.66636	2.78387	1.13827e-06	5.55261e-06	1	30599349	30609154	3057	-	-	Nucleic acid-binding, OB-fold||Replication protein A, OB domain||Replication factor A, C-terminal||Domain of unknown function DUF223
Zm00001d040276	4.39643	-1.47203	0.000121936	0.000447103	3	35447344	35450045	1780	-	-	Nucleic acid-binding, OB-fold||Replication factor A protein 3
Zm00001d001973	4.6117	-1.45328	8.54324e-08	4.74e-07	2	3728194	3732158	1539	-	-	Nucleic acid-binding, OB-fold||Exosome complex RNA-binding protein 1/RRP40/RRP4||K Homology domain, type 1||RNA-binding domain, S1
Zm00001d032748	5.03525	-1.35135	2.32135e-18	3.02462e-17	1	237169276	237182149	3448	-	RRM_1	NUCL, RNA recognition motif 1||RNA recognition motif domain
Zm00001d039639	3.79491	1.14059	1.35498e-05	5.72833e-05	3	9879223	9883575	1725	-	-	NPH3 domain
Zm00001d047472	3.9163	-1.46986	8.89302e-10	6.04541e-09	9	131248332	131251561	2204	-	-	Nop domain||NOSIC||NOP5, N-terminal
Zm00001d017294	3.23174	-1.64424	6.16386e-05	0.000236862	5	192007580	192011428	1404	gibberellin 2-oxidase4	2OG-FeII_Oxy	Non-haem dioxygenase N-terminal domain||Isopenicillin N synthase-like||Oxoglutarate/iron-dependent dioxygenase
Zm00001d027423	6.99953	-1.17147	3.71029e-08	2.13826e-07	1	4909652	4914685	1410	flavone synthase typeI2	-	Non-haem dioxygenase N-terminal domain||Isopenicillin N synthase-like||Oxoglutarate/iron-dependent dioxygenase
Zm00001d029744	4.39496	-1.9749	3.92327e-76	4.24195e-74	1	85068069	85072051	1514	flavone synthase typeI1	2OG-FeII_Oxy	Non-haem dioxygenase N-terminal domain||Isopenicillin N synthase-like||Oxoglutarate/iron-dependent dioxygenase
Zm00001d024853	4.18249	-1.39261	6.25433e-27	1.32824e-25	10	90664003	90665073	1071	1-aminocyclopropane-1-carboxylate oxidase15	2OG-FeII_Oxy	Non-haem dioxygenase N-terminal domain||Isopenicillin N synthase-like||Oxoglutarate/iron-dependent dioxygenase
Zm00001d050484	4.18952	-1.93291	2.55796e-15	2.72275e-14	4	92592461	92598606	4527	-	-	Nonaspanin (TM9SF)
Zm00001d031997	3.0398	-1.24039	2.6531e-13	2.4303e-12	1	209095982	209098528	1468	-	NmrA	NmrA-like domain||NAD(P)-binding domain
Zm00001d047639	3.99622	3.21484	0.0129395	0.0315852	9	137824154	137836628	4403	nicotianamine synthase6	-	Nicotianamine synthase||S-adenosyl-L-methionine-dependent methyltransferase
Zm00001d038456	6.06626	-1.95112	8.28004e-05	0.000311576	6	157648981	157650905	945	pco066521	-	Nck-associated protein 1||GroES-like||GroES chaperonin family
Zm00001d038548	4.86571	1.6753	1.99302e-21	3.12545e-20	6	159741949	159745380	3432	-	NB-ARC	NB-ARC||Winged helix-turn-helix DNA-binding domain||P-loop containing nucleoside triphosphate hydrolase||Leucine-rich repeat domain, L domain-like
Zm00001d010743	5.29381	1.22455	1.54817e-27	3.40035e-26	8	126502112	126503641	1530	-	Pkinase	NAF domain||Serine/threonine-protein kinase, active site||NAF/FISL domain||Protein kinase domain||Protein kinase-like domain||Calcium/calmodulin-dependent/calcium-dependent protein kinase||Protein kinase, ATP binding site
Zm00001d022451	4.70121	-1.18639	1.12536e-35	3.54943e-34	7	177999485	178000798	1314	-	Pkinase	NAF domain||Serine/threonine-protein kinase, active site||Calcium/calmodulin-dependent/calcium-dependent protein kinase||Protein kinase, ATP binding site||Protein kinase domain||NAF/FISL domain||Protein kinase-like domain
Zm00001d010459	12.0748	4.67637	6.55258e-20	9.38716e-19	8	116264102	116265454	1353	-	Pkinase	NAF domain||Serine/threonine-protein kinase, active site||Calcium/calmodulin-dependent/calcium-dependent protein kinase||Protein kinase, ATP binding site||NAF/FISL domain||Protein kinase domain||Protein kinase-like domain
Zm00001d005346	3.36568	-1.14253	5.8206e-13	5.1734e-12	2	170380531	170384466	1544	-	Aldo_ket_red	NADP-dependent oxidoreductase domain
Zm00001d037087	3.73636	6.42718	0.000881823	0.00277421	6	111762433	111763755	1323	-	Epimerase	NAD-dependent epimerase/dehydratase||Nucleotide sugar epimerase||NAD(P)-binding domain
Zm00001d018350	4.89609	1.57651	1.10159e-31	2.90628e-30	5	219015403	219016722	1320	-	-	NAD-dependent epimerase/dehydratase||Nucleotide sugar epimerase||NAD(P)-binding domain
Zm00001d011438	4.05681	2.34768	9.55571e-150	3.77512e-147	8	150482983	150484456	1174	anthocyaninless4	Epimerase	NAD-dependent epimerase/dehydratase||NAD(P)-binding domain
Zm00001d020958	5.22785	5.15066	0.0139645	0.0338007	7	137739132	137740896	1331	-	Epimerase	NAD-dependent epimerase/dehydratase||NAD(P)-binding domain
Zm00001d046865	5.25762	-3.07899	1.01911e-27	2.26091e-26	9	108535285	108541755	2450	-	-	NAD(P)-binding domain||Uncharacterised domain Wax2, C-terminal||Fatty acid hydroxylase
Zm00001d029190	3.56818	2.52346	8.01139e-06	3.48442e-05	1	61638930	61642292	1573	-	adh_short	NAD(P)-binding domain||Short-chain dehydrogenase/reductase, conserved site||Short-chain dehydrogenase/reductase SDR
Zm00001d033087	4.03344	6.67213	0.000474923	0.00156639	1	249987293	249989041	1176	-	adh_short	NAD(P)-binding domain||Short-chain dehydrogenase/reductase SDR
Zm00001d009022	3.7192	-2.25135	4.31001e-58	2.91897e-56	8	30341792	30343500	1645	-	NmrA	NAD(P)-binding domain||NmrA-like domain
Zm00001d046811	6.1862	-2.06148	3.78004e-08	2.17642e-07	9	106801933	106804839	1086	Helminthosporium carbonum susceptibility2	Epimerase	NAD(P)-binding domain||NAD-dependent epimerase/dehydratase
Zm00001d020961	4.0824	1.57762	8.03247e-23	1.35257e-21	7	137989627	137992577	1731	-	Epimerase	NAD(P)-binding domain||NAD-dependent epimerase/dehydratase
Zm00001d013937	4.18952	-1.34165	2.72491e-42	1.1166e-40	5	25431430	25434346	1665	GRMZM2G073351	adh_short	NAD(P)-binding domain||Light-dependent protochlorophyllide reductase||Short-chain dehydrogenase/reductase SDR
Zm00001d029502	4.05681	-2.91336	4.89785e-31	1.25773e-29	1	73436800	73454549	2075	-	G6PD_C	NAD(P)-binding domain||Glucose-6-phosphate dehydrogenase, NAD-binding||Glucose-6-phosphate dehydrogenase||Glucose-6-phosphate dehydrogenase, C-terminal||Glucose-6-phosphate dehydrogenase, active site
Zm00001d029200	5.25762	-1.76228	2.9396e-05	0.000118426	1	62026473	62031559	1408	-	-	NAD(P)-binding domain
Zm00001d011969	4.41306	2.36317	2.01026e-59	1.4143e-57	8	165320638	165322096	1286	NAC-transcription factor 9	NAM	NAC domain
Zm00001d027530	4.57038	-1.85153	1.62033e-60	1.18039e-58	1	7490367	7492305	1287	NAC-transcription factor 53	NAM	NAC domain
Zm00001d051956	5.59963	6.56189	1.15824e-18	1.53444e-17	4	175257867	175260077	1849	NAC-transcription factor 51	NAM	NAC domain
Zm00001d006106	3.92089	2.08429	4.96922e-107	9.87913e-105	2	198198555	198200085	1284	NAC-transcription factor 35	NAM	NAC domain
Zm00001d016950	5.13299	1.4831	1.10712e-47	5.3726e-46	5	180967088	180968694	1265	NAC-transcription factor 30	NAM	NAC domain
Zm00001d038207	3.38983	1.64004	2.68639e-08	1.56782e-07	6	151568742	151571658	2000	NAC-transcription factor 3	NAM	NAC domain
Zm00001d002285	4.40247	1.48479	2.97068e-20	4.32412e-19	2	9589202	9591738	1401	NAC-transcription factor 22	NAM	NAC domain
Zm00001d022517	3.44234	2.79171	7.48354e-88	1.0341e-85	7	179273873	179275691	1622	NAC-transcription factor 2	NAM	NAC domain
Zm00001d014843	4.01889	-1.67855	0.000229642	0.000801953	5	65146662	65147468	807	NAC-transcription factor 127	NAM	NAC domain
Zm00001d005028	3.59971	2.44669	5.18762e-152	2.10337e-149	2	154629678	154631157	1244	NAC-transcription factor 126	NAM	NAC domain
Zm00001d024268	4.73295	1.13687	0.00212605	0.00620553	10	60226179	60228837	1268	NAC-transcription factor 110	NAM	NAC domain
Zm00001d028180	4.75436	-1.43993	1.0199e-22	1.70898e-21	1	25632515	25636718	2695	low phytic acid1	-	Myo-inositol-1-phosphate synthase||Myo-inositol-1-phosphate synthase, GAPDH-like||NAD(P)-binding domain
Zm00001d008205	5.50775	-1.5881	0.00209711	0.00613117	8	1077606	1080652	2397	phytochrome interacting factor3	HLH	Myc-type, basic helix-loop-helix (bHLH) domain
Zm00001d048309	3.15617	-3.19728	3.57047e-09	2.28788e-08	9	154303194	154304565	1136	bHLH-transcription factor 97	-	Myc-type, basic helix-loop-helix (bHLH) domain
Zm00001d044272	3.50631	2.20912	3.42851e-88	4.80226e-86	3	223519903	223525403	2028	bHLH-transcription factor 94	HLH	Myc-type, basic helix-loop-helix (bHLH) domain
Zm00001d008853	3.59783	2.46269	5.61846e-08	3.1785e-07	8	22586868	22590558	1680	bHLH-transcription factor 62	HLH	Myc-type, basic helix-loop-helix (bHLH) domain
Zm00001d034596	3.44234	-4.53769	8.74771e-26	1.74473e-24	1	297421545	297422826	690	bHLH-transcription factor 48	-	Myc-type, basic helix-loop-helix (bHLH) domain
Zm00001d048229	3.44234	-4.60671	0.0183099	0.0428837	9	152802586	152804818	1798	bHLH-transcription factor 21	HLH	Myc-type, basic helix-loop-helix (bHLH) domain
Zm00001d025141	3.5671	-2.66934	2.19564e-09	1.43314e-08	10	106318787	106321238	1505	bHLH-transcription factor 108	-	Myc-type, basic helix-loop-helix (bHLH) domain
Zm00001d021086	3.65862	2.28143	2.74241e-07	1.44014e-06	7	142451964	142454359	1297	-	HLH	Myc-type, basic helix-loop-helix (bHLH) domain
Zm00001d047614	4.9491	5.13902	0.017504	0.0411557	9	137029373	137029981	609	-	-	Myc-type, basic helix-loop-helix (bHLH) domain
Zm00001d044142	5.75838	1.98412	0.011719	0.0288875	3	220335813	220336259	447	-	-	Myc-type, basic helix-loop-helix (bHLH) domain
Zm00001d038863	4.90065	1.33427	6.44899e-54	3.85875e-52	6	166057719	166058909	1191	-	-	Myc-type, basic helix-loop-helix (bHLH) domain
Zm00001d015393	5.21716	5.26	0.00451252	0.0122969	5	88008824	88012844	1403	-	-	Myb/SANT-like domain||Aldolase-type TIM barrel
Zm00001d036126	4.90065	-1.01435	0.0196798	0.0457651	6	73723857	73733079	2181	-	-	Myb/SANT-like domain
Zm00001d032240	5.86931	1.39884	9.73696e-06	4.19232e-05	1	218510675	218511967	766	MYB-transcription factor 146	Myb_DNA-binding	Myb domain||SANT/Myb domain||Homeobox domain-like
Zm00001d013164	4.23504	4.13993	1.07596e-33	3.08138e-32	5	5673628	5677335	3045	MYB-transcription factor 12	Myb_DNA-binding	Myb domain||SANT/Myb domain||Homeobox domain-like
Zm00001d051149	3.7874	-2.52468	4.04762e-21	6.21772e-20	4	145959279	145960656	1096	myb transcription factor39	Myb_DNA-binding	Myb domain||SANT/Myb domain||Homeobox domain-like
Zm00001d009090	5.02361	-1.74818	9.1213e-06	3.94101e-05	8	35622601	35629309	915	-	Myb_DNA-binding	Myb domain||SANT/Myb domain||Homeobox domain-like
Zm00001d028930	4.76443	-1.54979	3.17456e-12	2.64891e-11	1	51839504	51841800	1751	MYB-transcription factor 75	Myb_DNA-binding	Myb domain||Homeobox domain-like||SANT/Myb domain
Zm00001d017268	4.86571	-5.41919	2.46443e-44	1.07414e-42	5	191151367	191152674	1030	MYB-transcription factor 41	Myb_DNA-binding	Myb domain||Homeobox domain-like||SANT/Myb domain
Zm00001d049543	6.62491	1.08774	2.2677e-16	2.5987e-15	4	34070590	34104400	4037	circadian clock associated1	Myb_DNA-binding	Myb domain, plants||Myb domain||SANT/Myb domain||Homeobox domain-like
Zm00001d008229	3.40522	-1.56786	2.89484e-11	2.23346e-10	8	1983066	1984497	1370	MYB-related-transcription factor 107	Myb_DNA-binding	Myb domain, plants||Myb domain||Homeobox domain-like||Myb-like domain||SANT/Myb domain
Zm00001d014366	3.4001	-1.58092	1.06194e-05	4.5519e-05	5	43072231	43076160	3319	-	-	Multicopper oxidase, type 1||Cupredoxin||Ascorbate oxidase homologue, first cupredoxin domain||Multicopper oxidase, type 3||Multicopper oxidase, type 2
Zm00001d045948	5.15517	-1.74901	7.83683e-14	7.44426e-13	9	48992565	49020996	7527	-	MatE	Multi antimicrobial extrusion protein
Zm00001d026076	6.76135	-2.04119	3.60034e-07	1.86775e-06	10	137837686	137839407	1722	-	MatE	Multi antimicrobial extrusion protein
Zm00001d050008	4.43178	-1.21749	8.99017e-08	4.97722e-07	4	59178006	59180161	1990	-	MORN	MORN motif
Zm00001d014235	5.40908	1.17575	0.0099042	0.0248492	5	37521872	37526366	1703	-	-	MOB kinase activator family
Zm00001d053065	5.73559	-2.15429	0.00335353	0.00939873	4	211838548	211843655	2166	barley mlo defense gene homolog4	-	Mlo-related protein
Zm00001d019430	4.12814	-3.12974	0.000540239	0.00176593	7	33321659	33331469	2035	-	Mito_carr	Mitochondrial carrier protein||Mitochondrial substrate/solute carrier||Mitochondrial carrier domain
Zm00001d020702	4.25009	1.07256	1.8303e-41	7.3343e-40	7	129165206	129167201	1523	-	Mito_carr	Mitochondrial carrier domain||Mitochondrial substrate/solute carrier
Zm00001d010406	5.42038	-2.38982	4.13683e-12	3.41576e-11	8	113202370	113208725	3826	minichromosome maintenance6	MCM	Mini-chromosome maintenance protein||MCM OB domain||MCM domain||DNA replication licensing factor Mcm6||Nucleic acid-binding, OB-fold||Mini-chromosome maintenance, conserved site||P-loop containing nucleoside triphosphate hydrolase||MCM N-terminal domain
Zm00001d038891	3.75469	-1.73173	1.7392e-12	1.48665e-11	6	166502169	166507064	2614	-	Methyltransf_11	Methyltransferase type 11||S-adenosyl-L-methionine-dependent methyltransferase||Phosphoethanolamine N-methyltransferase||Methyltransferase domain
Zm00001d009084	7.20981	2.08653	4.51039e-112	9.85728e-110	8	35522370	35523774	1291	-	Methyltransf_11	Methyltransferase type 11||S-adenosyl-L-methionine-dependent methyltransferase
Zm00001d032301	3.10636	-1.09797	0.00822965	0.0211049	1	221117789	221131935	4945	-	-	Methyltransferase type 11||S-adenosyl-L-methionine-dependent methyltransferase
Zm00001d019139	4.61503	-1.59862	4.33971e-87	5.89111e-85	7	18791758	18800979	5752	sterol methyltransferase1	Methyltransf_11	Metallo-dependent phosphatase-like||Calcineurin-like phosphoesterase domain, ApaH type||Sterol methyltransferase C-terminal||Methyltransferase type 11||SAM-dependent methyltransferase SMT-type||S-adenosyl-L-methionine-dependent methyltransferase
Zm00001d008625	4.27442	-1.19876	1.4936e-31	3.92258e-30	8	15170298	15175020	2116	-	-	Membrane insertase OXA1/ALB3/YidC||Membrane insertase YidC/Oxa1, C-terminal
Zm00001d044723	3.6565	1.4531	9.16206e-69	8.37771e-67	9	321017	324165	2424	-	-	Membrane attack complex component/perforin (MACPF) domain
Zm00001d041489	3.99622	-1.04242	1.24106e-05	5.27277e-05	3	123607100	123613712	4415	Homeobox-transcription factor 25	START	MEKHLA||Homeobox domain-like||START-like domain||START domain||Homeobox domain
Zm00001d051415	4.29277	-1.1538	7.51865e-08	4.20256e-07	4	157604148	157608446	3553	-	-	Mechanosensitive ion channel MscS||LSM domain||Mechanosensitive ion channel MscS-like, plants/fungi
Zm00001d044540	5.13347	-2.20833	0.000782303	0.00248599	3	231327721	231332840	3132	minichromosome maintenance4	MCM	MCM OB domain||MCM domain||Mini-chromosome maintenance protein||Nucleic acid-binding, OB-fold||AAA+ ATPase domain||Mini-chromosome maintenance, conserved site||P-loop containing nucleoside triphosphate hydrolase||MCM N-terminal domain||Mini-chromosome maintenance complex protein 4
Zm00001d049190	3.50361	-1.3442	0.00431881	0.0118066	4	19769479	19776143	4622	minichromosome maintenance7	MCM	MCM N-terminal domain||Mini-chromosome maintenance, conserved site||P-loop containing nucleoside triphosphate hydrolase||MCM domain||MCM OB domain||Mini-chromosome maintenance protein||Nucleic acid-binding, OB-fold||DNA replication licensing factor Mcm2
Zm00001d046827	5.36596	-2.05866	0.00648489	0.0170572	9	107405327	107408013	1934	-	-	Matrin/U1-C-like, C2H2-type zinc finger||Zinc finger C2H2-type
Zm00001d048907	4.30169	-1.48694	6.35949e-19	8.53889e-18	4	7659035	7664153	1428	-	-	Mannose-6-phosphate isomerase||Phosphomannose isomerase, type I, conserved site||RmlC-like cupin domain||Mannose-6-phosphate isomerase, type I||RmlC-like jelly roll fold
Zm00001d021935	6.03546	-4.28999	0	0	7	166376246	166378812	2481	-	Sugar_tr	Major facilitator, sugar transporter-like||Sugar transporter, conserved site||Major facilitator superfamily domain||Sugar/inositol transporter
Zm00001d004301	4.50613	6.31025	0.000824296	0.00260841	2	101598637	101600244	1608	phosphate transporter protein3	Sugar_tr	Major facilitator, sugar transporter-like||Phosphate permease||Major facilitator superfamily domain
Zm00001d026070	7.43749	2.10052	3.54305e-67	3.06683e-65	10	137651412	137671484	2832	-	-	Major facilitator superfamily||SPX domain||Major facilitator superfamily domain
Zm00001d052532	4.04334	2.81159	3.88416e-44	1.68341e-42	4	192393400	192396824	1615	-	MFS_1	Major facilitator superfamily domain||Sugar transporter, conserved site||Major facilitator superfamily
Zm00001d033528	4.70121	-4.53234	4.72845e-149	1.79885e-146	1	265772256	265790870	6151	-	-	Major facilitator superfamily domain||Proton-dependent oligopeptide transporter family
Zm00001d032740	5.50015	-1.24971	2.54867e-16	2.90878e-15	1	237003744	237006992	2013	-	-	Major facilitator superfamily domain||Proton-dependent oligopeptide transporter family
Zm00001d031213	3.11546	-5.00488	1.01573e-125	2.7217e-123	1	182385065	182386594	1530	-	-	Major facilitator superfamily domain||Proton-dependent oligopeptide transporter family
Zm00001d003603	3.92089	1.18786	8.91669e-07	4.41111e-06	2	49591583	49595579	1881	-	-	Major facilitator superfamily domain||Proton-dependent oligopeptide transporter family
Zm00001d003208	3.76837	4.69973	0.0157084	0.0374713	2	35998555	36000692	1527	-	-	Major facilitator superfamily domain||Proton-dependent oligopeptide transporter family
Zm00001d001976	4.66636	1.04203	0.00330374	0.00926591	2	3771594	3773923	2118	-	-	Major facilitator superfamily domain||Proton-dependent oligopeptide transporter family
Zm00001d003116	3.64664	-1.45508	1.75707e-21	2.76527e-20	2	32716813	32735908	2271	-	MFS_1	Major facilitator superfamily domain||Nodulin-like||Major facilitator superfamily
Zm00001d033517	5.43732	1.97201	7.6262e-56	4.80575e-54	1	265338572	265340516	1905	-	-	Major facilitator superfamily domain||Nodulin-like
Zm00001d007785	3.01987	-2.05745	6.77626e-12	5.5197e-11	2	239555702	239557531	1830	-	-	Major facilitator superfamily domain||Nodulin-like
Zm00001d021943	3.6803	-1.21654	6.29983e-09	3.9307e-08	7	166612267	166619169	4897	-	Sugar_tr	Major facilitator superfamily domain||Major facilitator, sugar transporter-like||Stress-associated endoplasmic reticulum protein||Sugar transporter, conserved site
Zm00001d032850	5.25635	1.51122	8.07504e-62	6.14401e-60	1	240236142	240237767	1626	phosphate transporter protein2	Sugar_tr	Major facilitator superfamily domain||Major facilitator, sugar transporter-like||Phosphate permease
Zm00001d021781	3.8838	-1.13749	0.00148407	0.00447122	7	162910507	162912123	1617	-	Sugar_tr	Major facilitator superfamily domain||Major facilitator, sugar transporter-like
Zm00001d045082	4.90065	-2.34744	1.97523e-11	1.54327e-10	9	11882604	11886317	2530	-	-	Major facilitator superfamily domain||Folate-biopterin transporter
Zm00001d044513	3.83599	-1.18722	1.78556e-12	1.52416e-11	3	230490874	230495823	3647	-	MFS_1	Major facilitator superfamily domain||Cyclic nucleotide-regulated ion channel, N-terminal domain||Major facilitator superfamily
Zm00001d035934	5.13215	1.5071	0.000136834	0.000497115	6	61207143	61214618	5647	-	-	Major facilitator superfamily domain
Zm00001d036046	5.13215	-1.30772	0.000158154	0.000568008	6	68433795	68434769	975	-	-	Magnesium-protoporphyrin IX methyltransferase||Magnesium-protoporphyrin IX methyltransferase, C-terminal||S-adenosyl-L-methionine-dependent methyltransferase
Zm00001d015884	3.61359	-2.42378	3.01544e-52	1.6864e-50	5	128733433	128735702	2270	-	Pkinase_Tyr	LysM domain||Protein kinase-like domain||Protein kinase domain||Serine-threonine/tyrosine-protein kinase, catalytic domain
Zm00001d043318	5.33871	-2.7177	5.0944e-16	5.68782e-15	3	196323342	196324013	672	-	-	LURP1-related protein domain||Tubby C-terminal-like domain
Zm00001d045466	5.72687	-5.26977	0.00368017	0.0102258	9	23231201	23233426	1158	-	-	Lung seven transmembrane receptor-like
Zm00001d021595	4.46429	-1.60294	4.21324e-09	2.67567e-08	7	157600128	157600988	861	-	-	Lon, substrate-binding domain||PUA-like domain
Zm00001d037198	3.78657	2.1712	4.71381e-23	8.03407e-22	6	115432815	115445954	2336	-	-	LMBR1-like membrane protein
Zm00001d031449	3.86652	2.98697	2.17469e-204	1.42581e-201	1	190316537	190321767	2992	lipoxygenase13	Lipoxygenase	Lipoxygenase||Lipoxygenase, C-terminal||Lipoxygenase, conserved site||Lipoxygenase, plant||PLAT/LH2 domain||Lipoxygenase, iron binding site||Lipoxygenase, domain 3
Zm00001d017199	5.40735	1.06585	1.60059e-36	5.23591e-35	5	188679379	188680432	971	-	Lipocalin_2	Lipocalin family conserved site||Lipocalin/cytosolic fatty-acid binding domain||Lipocalin, ApoD type||Calycin
Zm00001d020901	3.92249	1.0464	1.98675e-16	2.28781e-15	7	136108132	136115361	2057	-	-	Lipid binding protein BPI/LBP||Bactericidal permeability-increasing protein, alpha/beta domain||Lipid-binding serum glycoprotein, N-terminal||Lipid-binding serum glycoprotein, C-terminal||BPI/LBP/Plunc family
Zm00001d018930	6.08522	1.14527	0.00800712	0.0206028	7	9617295	9622711	4552	CPP-transcription factor 1	-	Lin-54 family||Tesmin/TSO1-like CXC domain||CRC domain
Zm00001d040202	4.17188	-1.97556	6.03136e-47	2.84184e-45	3	31827897	31838331	4272	-	ESCRT-III	Light regulated Lir1||Snf7 family
Zm00001d048832	5.65611	-2.44031	4.87761e-22	7.88995e-21	4	6126471	6129770	3156	-	Pkinase	Leucine-rich repeat-containing N-terminal, plant-type||Serine/threonine-protein kinase, active site||Leucine-rich repeat domain, L domain-like||Protein kinase-like domain||Leucine-rich repeat, typical subtype||Leucine-rich repeat||Protein kinase domain||Serine-threonine/tyrosine-protein kinase, catalytic domain||Protein kinase, ATP binding site
Zm00001d017212	6.08522	1.08093	0.00130047	0.00396224	5	189079371	189084164	4369	-	Pkinase	Leucine-rich repeat-containing N-terminal, plant-type||Leucine-rich repeat, typical subtype||Leucine-rich repeat domain, L domain-like||Leucine-rich repeat||Protein kinase domain||Protein kinase-like domain||Protein kinase, ATP binding site
Zm00001d033745	5.2332	-1.1156	1.6048e-15	1.73821e-14	1	272677505	272681013	2733	-	Pkinase	Leucine-rich repeat-containing N-terminal, plant-type||Leucine-rich repeat domain, L domain-like||Protein kinase domain||Protein kinase-like domain||Protein kinase, ATP binding site
Zm00001d013782	6.21272	-5.77326	0.000902076	0.00283177	5	20023452	20027129	3502	-	Pkinase	Leucine-rich repeat||Protein kinase domain||Protein kinase-like domain||Leucine-rich repeat, typical subtype||Leucine-rich repeat domain, L domain-like||Serine/threonine-protein kinase, active site||Leucine-rich repeat-containing N-terminal, plant-type
Zm00001d044654	5.40908	1.15461	4.26102e-08	2.43741e-07	3	234124710	234127542	2523	-	LRRNT_2	Leucine-rich repeat||Leucine-rich repeat-containing N-terminal, plant-type||Leucine-rich repeat, typical subtype||Leucine-rich repeat domain, L domain-like
Zm00001d007363	4.12814	3.43962	1.54737e-243	1.58941e-240	2	229723559	229730271	1109	-	LRRNT_2	Leucine-rich repeat||Leucine-rich repeat-containing N-terminal, plant-type||Leucine-rich repeat domain, L domain-like
Zm00001d034427	6.39075	2.62473	1.46047e-222	1.28584e-219	1	292764825	292765994	1170	-	-	Leucine-rich repeat||Leucine-rich repeat domain, L domain-like||Leucine-rich repeat-containing N-terminal, plant-type
Zm00001d010304	5.40908	1.4162	8.71395e-05	0.000326945	8	108569248	108571613	2233	-	-	Leucine-rich repeat||Leucine-rich repeat domain, L domain-like||Leucine-rich repeat-containing N-terminal, plant-type
Zm00001d035133	5.18254	1.41101	8.43284e-06	3.65894e-05	6	6531539	6534487	2949	-	LRRNT_2	Leucine-rich repeat||Leucine-rich repeat domain, L domain-like||Leucine-rich repeat, typical subtype||Leucine-rich repeat-containing N-terminal, plant-type
Zm00001d033777	4.73295	-1.69132	3.48048e-25	6.68648e-24	1	273462134	273466455	4322	-	Pkinase_Tyr	Leucine-rich repeat, typical subtype||Protein kinase, ATP binding site||Protein kinase domain||Serine-threonine/tyrosine-protein kinase, catalytic domain||Leucine-rich repeat||Leucine-rich repeat domain, L domain-like||Leucine-rich repeat-containing N-terminal, plant-type||Serine/threonine-protein kinase, active site||Protein kinase-like domain
Zm00001d037114	5.34616	-2.17699	0.011257	0.0278533	6	112856874	112864407	5244	-	Pkinase	Leucine-rich repeat, typical subtype||Protein kinase, ATP binding site||Protein kinase domain||Leucine-rich repeat||Leucine-rich repeat domain, L domain-like||Leucine-rich repeat-containing N-terminal, plant-type||Serine/threonine-protein kinase, active site||Protein kinase-like domain
Zm00001d041298	5.86931	-1.20993	0.00109856	0.00339437	3	110788361	110796970	4023	-	Pkinase	Leucine-rich repeat, typical subtype||Protein kinase, ATP binding site||Leucine-rich repeat||Protein kinase domain||Leucine-rich repeat domain, L domain-like||Leucine-rich repeat-containing N-terminal, plant-type||Serine/threonine-protein kinase, active site||Protein kinase-like domain
Zm00001d039600	6.69152	1.25371	3.61625e-09	2.31529e-08	3	8723887	8725695	1809	-	-	Leucine-rich repeat, typical subtype||Leucine-rich repeat domain, L domain-like||Leucine-rich repeat
Zm00001d050714	3.31565	-1.02107	0.0111978	0.0277165	4	117910694	117919249	4067	-	-	Leucine-rich repeat domain, L domain-like||Winged helix-turn-helix DNA-binding domain
Zm00001d041773	4.67319	1.8502	4.73059e-69	4.37757e-67	3	137017318	137022601	3687	-	Pkinase_Tyr	Leucine-rich repeat domain, L domain-like||Serine/threonine-protein kinase, active site||Protein kinase, ATP binding site||Protein kinase-like domain||Serine-threonine/tyrosine-protein kinase, catalytic domain||Protein kinase domain
Zm00001d024291	3.9163	1.03774	1.85436e-29	4.52073e-28	10	62300386	62308465	4112	-	Pkinase_Tyr	Leucine-rich repeat domain, L domain-like||Serine/threonine-protein kinase, active site||Malectin||Serine-threonine/tyrosine-protein kinase, catalytic domain||Protein kinase domain||Protein kinase-like domain
Zm00001d036972	5.40908	-1.31382	5.10591e-13	4.55262e-12	6	108025774	108029527	3654	-	Pkinase_Tyr	Leucine-rich repeat domain, L domain-like||Serine/threonine-protein kinase, active site||Leucine-rich repeat-containing N-terminal, plant-type||Protein kinase-like domain||Leucine-rich repeat, typical subtype||Leucine-rich repeat||Serine-threonine/tyrosine-protein kinase, catalytic domain||Protein kinase domain
Zm00001d019983	3.92583	1.86359	9.64376e-27	2.03125e-25	7	81911649	81915296	3648	bri1-like receptor kinase1	Pkinase	Leucine-rich repeat domain, L domain-like||Leucine-rich repeat-containing N-terminal, plant-type||Serine/threonine-protein kinase, active site||Protein kinase, ATP binding site||Protein kinase-like domain||Protein kinase domain||Leucine-rich repeat
Zm00001d011211	4.81812	-4.14043	9.66247e-32	2.55579e-30	8	143046789	143050596	2675	-	Pkinase_Tyr	Leucine-rich repeat domain, L domain-like||Leucine-rich repeat-containing N-terminal, plant-type||Protein kinase-like domain||Protein kinase domain||Leucine-rich repeat||Serine-threonine/tyrosine-protein kinase, catalytic domain
Zm00001d051094	3.82555	2.07947	8.5568e-07	4.23988e-06	4	141819150	141821792	1779	-	Pkinase	Leucine-rich repeat domain, L domain-like||Leucine-rich repeat-containing N-terminal, plant-type||Protein kinase, ATP binding site||Protein kinase-like domain||Leucine-rich repeat||Protein kinase domain
Zm00001d029583	6.80381	-1.51562	1.55581e-66	1.32072e-64	1	77839833	77840687	855	-	LRRNT_2	Leucine-rich repeat domain, L domain-like||Leucine-rich repeat-containing N-terminal, plant-type
Zm00001d006755	4.9456	1.28693	8.55871e-07	4.24014e-06	2	215971156	215975172	3471	-	NB-ARC	Leucine-rich repeat domain, L domain-like||Leucine-rich repeat, typical subtype||P-loop containing nucleoside triphosphate hydrolase||Winged helix-turn-helix DNA-binding domain||NB-ARC
Zm00001d038224	3.01417	2.00733	6.9714e-123	1.80524e-120	6	151975768	151979800	2557	-	-	Leucine-rich repeat domain, L domain-like||Leucine-rich repeat, cysteine-containing subtype||F-box domain||Leucine-rich repeat
Zm00001d004127	3.96825	2.77829	5.02108e-06	2.24238e-05	2	84787296	84790508	3213	-	-	Leucine-rich repeat domain, L domain-like
Zm00001d002799	4.0824	1.04949	1.21343e-06	5.89498e-06	2	22972434	22973879	1315	Homeobox-transcription factor 66	Homeobox	Leucine zipper, homeobox-associated||Homeobox, conserved site||Homeobox domain||Homeobox domain-like||Helix-turn-helix motif
Zm00001d028304	3.9249	1.75113	7.9022e-13	6.9474e-12	1	29830012	29832203	1526	Homeobox-transcription factor 45	Homeobox	Leucine zipper, homeobox-associated||Homeobox domain||Homeobox, conserved site||Homeobox domain-like
Zm00001d005951	4.10247	-2.25418	0.000299694	0.00102487	2	193728105	193730506	2225	Homeobox-transcription factor 54	HALZ	Leucine zipper, homeobox-associated||Homeobox domain||Homeobox, conserved site||Helix-turn-helix motif||Homeobox domain-like
Zm00001d019413	5.59145	1.56559	6.89854e-21	1.04461e-19	7	32721365	32723419	2055	-	Pkinase	Legume lectin domain||Concanavalin A-like lectin/glucanase domain||Serine/threonine-protein kinase, active site||Protein kinase, ATP binding site||Protein kinase-like domain||Protein kinase domain
Zm00001d039880	4.76443	1.92067	4.9569e-79	5.80787e-77	3	17453267	17454450	1105	-	-	Lecithin:cholesterol/phospholipid:diacylglycerol acyltransferase||Alpha/Beta hydrolase fold
Zm00001d029506	9.44465	-2.52928	4.04374e-28	9.11543e-27	1	73706673	73707614	942	LBD-transcription factor 5	-	Lateral organ boundaries, LOB
Zm00001d047752	3.76837	-3.47097	1.38875e-84	1.7831e-82	9	140901122	140902338	1072	LBD-transcription factor 41	-	Lateral organ boundaries, LOB
Zm00001d028721	3.84911	-1.71798	2.97642e-69	2.77095e-67	1	44340623	44341737	1008	LBD-transcription factor 4	-	Lateral organ boundaries, LOB
Zm00001d033347	5.54675	-1.88087	0.000109397	0.000404447	1	259828724	259831189	1719	LBD-transcription factor 11	-	Lateral organ boundaries, LOB
Zm00001d040292	4.75879	1.04906	1.19808e-19	1.68042e-18	3	36020981	36021268	288	-	-	Late embryogenesis abundant protein, LEA5-type
Zm00001d002971	3.59971	-1.79218	1.14573e-15	1.25242e-14	2	28374464	28376302	1217	GRMZM2G021694	-	Large ribosomal RNA subunit accumulation protein YceD
Zm00001d031899	5.03525	-1.24453	3.22009e-46	1.48544e-44	1	205992135	205996030	1818	malate dehydrogenase6	-	Lactate/malate dehydrogenase, C-terminal||Lactate/malate dehydrogenase, N-terminal||Malate dehydrogenase, type 2||NAD(P)-binding domain||Malate dehydrogenase, active site||Malate dehydrogenase, NADP-dependent, plants||Lactate dehydrogenase/glycoside hydrolase, family 4, C-terminal
Zm00001d022229	4.01889	-1.49531	0.0149494	0.0358915	7	173196557	173197711	1155	-	-	Lactate dehydrogenase/glycoside hydrolase, family 4, C-terminal||Malate dehydrogenase, type 1||NAD(P)-binding domain||L-lactate/malate dehydrogenase||Lactate/malate dehydrogenase, C-terminal||Lactate/malate dehydrogenase, N-terminal
Zm00001d040248	3.72763	5.32555	1.85996e-115	4.21432e-113	3	33740978	33743632	2141	-	-	Laccase, second cupredoxin domain||Cupredoxin||Multicopper oxidase, copper-binding site||Laccase, first cupredoxin domain||Multicopper oxidase, type 1||Multicopper oxidases, conserved site||Multicopper oxidase, type 3||Multicopper oxidase, type 2
Zm00001d021843	7.53542	2.34454	1.43835e-12	1.23737e-11	7	164343316	164343884	442	-	-	Knottin, scorpion toxin-like
Zm00001d010525	5.04987	-1.5608	4.80192e-05	0.000187353	8	119256795	119260935	2903	-	Kinesin	Kinesin motor domain||RuvA domain 2-like||Kinesin motor domain, conserved site||P-loop containing nucleoside triphosphate hydrolase
Zm00001d045554	4.18249	1.83552	0.0031766	0.00894517	9	26632900	26639701	5676	kinesin-related protein2	Kinesin	Kinesin motor domain||P-loop containing nucleoside triphosphate hydrolase||NPK1-activating kinesin-like protein, C-terminal
Zm00001d014755	5.77367	1.3325	3.239e-30	8.10802e-29	5	61632714	61633960	1200	-	-	Kelch-type beta propeller
Zm00001d009123	4.29277	1.57797	0.0181701	0.042595	8	37790210	37794148	2205	-	-	Kelch repeat type 1||Kelch-type beta propeller||Galactose oxidase, beta-propeller
Zm00001d012517	3.68979	-2.39003	9.67315e-05	0.000360651	8	175969428	175975434	1477	-	-	K Homology domain, type 1||K Homology domain||STAR protein, homodimerisation region
Zm00001d022069	4.24208	3.44237	3.18814e-16	3.60655e-15	7	169295747	169298138	1614	-	-	Jas TPL-binding domain||Putative nuclear localisation signal||Ethylene-responsive binding factor-associated repression||Ninja family
Zm00001d024210	3.37325	-1.97097	4.61127e-08	2.63044e-07	10	56611720	56614911	2025	terpene synthase11	-	Isoprenoid synthase domain||Terpenoid cyclases/protein prenyltransferase alpha-alpha toroid||Terpene synthase, N-terminal domain||Terpene synthase, metal-binding domain
Zm00001d004279	4.04694	2.4435	4.67749e-07	2.39311e-06	2	99777895	99783642	1499	-	-	Isoprenoid synthase domain||Terpenoid cyclases/protein prenyltransferase alpha-alpha toroid||Terpene synthase, N-terminal domain||Terpene synthase, metal-binding domain
Zm00001d021929	5.40908	1.8518	3.50597e-104	6.58758e-102	7	166016446	166018185	1477	geranylgeranyl pyrophosphate synthase2	-	Isoprenoid synthase domain||Polyprenyl synthetase, conserved site||Polyprenyl synthetase
Zm00001d053144	4.73295	-4.24919	0.000111718	0.000412285	4	216038534	216040340	1727	-	-	Isopenicillin N synthase-like||Oxoglutarate/iron-dependent dioxygenase
Zm00001d030548	5.02361	1.12853	1.1722e-46	5.46467e-45	1	143163535	143165480	1377	-	2OG-FeII_Oxy	Isopenicillin N synthase-like||Non-haem dioxygenase N-terminal domain||Oxoglutarate/iron-dependent dioxygenase
Zm00001d011208	3.21957	-2.41185	9.21161e-13	8.05721e-12	8	142999025	143000704	1559	-	2OG-FeII_Oxy	Isopenicillin N synthase-like||Non-haem dioxygenase N-terminal domain||Oxoglutarate/iron-dependent dioxygenase
Zm00001d001927	4.27218	-3.58986	7.08447e-10	4.86209e-09	2	3061215	3062758	1366	-	2OG-FeII_Oxy	Isopenicillin N synthase-like||Non-haem dioxygenase N-terminal domain||Oxoglutarate/iron-dependent dioxygenase
Zm00001d021666	4.73295	2.02073	1.15034e-17	1.42532e-16	7	159493893	159495965	1849	isocitrate lyase1	-	Isocitrate lyase||Isocitrate lyase/phosphorylmutase, conserved site||Pyruvate/Phosphoenolpyruvate kinase-like domain
Zm00001d046262	5.23091	-2.76256	0.000626819	0.00202617	9	77157097	77159734	1005	-	-	Isocitrate dehydrogenase NADP-dependent||Isopropylmalate dehydrogenase-like domain||Sugar phosphate transporter domain
Zm00001d039195	4.11	-1.97458	0.00865098	0.0220478	6	172325398	172327411	1743	-	Metallophos	Iron/zinc purple acid phosphatase-like C-terminal domain||Calcineurin-like phosphoesterase domain, ApaH type||Metallo-dependent phosphatase-like||Purple acid phosphatase, N-terminal||Purple acid phosphatase-like, N-terminal
Zm00001d032932	3.80807	-2.29731	1.81954e-06	8.64729e-06	1	243649592	243651383	1495	-	IQ	IQ motif, EF-hand binding site||Domain of unknown function DUF4005
Zm00001d016070	2.98355	-1.18861	2.706e-35	8.35526e-34	5	142715769	142723741	6378	phosphate regulatory homolog1	-	IQ motif, EF-hand binding site||BAG domain
Zm00001d025614	4.77966	1.55968	3.73486e-26	7.6017e-25	10	123911243	123912298	1056	-	-	IQ motif, EF-hand binding site||BAG domain
Zm00001d034366	6.26649	-2.03995	1.0461e-11	8.3925e-11	1	290941602	290947822	3631	-	-	IQ motif, EF-hand binding site
Zm00001d013112	4.12414	-1.4577	1.77919e-09	1.17249e-08	5	4870603	4876553	5515	-	-	IQ motif, EF-hand binding site
Zm00001d035506	4.75436	-2.82023	0.00152741	0.00458923	6	29709357	29715541	2447	-	-	Interactor of constitutive active ROPs
Zm00001d010737	5.0861	-2.22189	0.000363703	0.00122634	8	126391295	126393260	1311	-	-	Interactor of constitutive active ROPs
Zm00001d032253	4.44148	1.98202	9.7393e-91	1.42235e-88	1	219089997	219092203	1790	-	Exo_endo_phos	Inositol polyphosphate-related phosphatase||Endonuclease/exonuclease/phosphatase
Zm00001d013603	5.0861	-1.58687	0.00207839	0.0060815	5	15168335	15173013	3244	-	Exo_endo_phos	Inositol polyphosphate-related phosphatase||Endonuclease/exonuclease/phosphatase
Zm00001d049753	4.35951	-1.52165	0.000337197	0.00114347	4	43110569	43119167	5269	sugary1	-	Immunoglobulin-like fold||Glycoside hydrolase superfamily||Immunoglobulin E-set||Glycoside hydrolase, family 13, N-terminal||Glycosyl hydrolase, family 13, catalytic domain
Zm00001d004438	3.66676	1.10317	1.73206e-08	1.03377e-07	2	111723172	111775606	5857	pullulanase-type starch debranching enzyme1	-	Immunoglobulin E-set||Glycoside hydrolase superfamily||Glycoside hydrolase, family 13, N-terminal||Immunoglobulin-like fold||Alpha-1,6-glucosidases, pullulanase-type, C-terminal||Alpha-1,6-glucosidases, pullulanase-type
Zm00001d051626	3.89885	-2.04059	1.09386e-08	6.67339e-08	4	164951605	164957221	2318	-	-	Hydroxymethylglutaryl-CoA reductase, class I/II, catalytic domain||Hydroxymethylglutaryl-CoA reductase, eukaryotic/archaeal type||Hydroxymethylglutaryl-CoA reductase, class I/II, substrate-binding domain||Hydroxymethylglutaryl-CoA reductase, class I/II, conserved site||Hydroxymethylglutaryl-CoA reductase, N-terminal||Hydroxymethylglutaryl-CoA reductase, class I/II||Hydroxymethylglutaryl-CoA reduc…
Zm00001d013111	3.51653	-1.1743	8.49319e-27	1.79259e-25	5	4796152	4799203	1541	-	DnaJ_C	HSP40/DnaJ peptide-binding||DnaJ domain, conserved site||DnaJ domain||Chaperone DnaJ||Chaperone DnaJ, C-terminal||Heat shock protein DnaJ, cysteine-rich domain
Zm00001d028408	5.46996	1.73475	9.06669e-47	4.2396e-45	1	33789050	33790182	1032	heat shock protein26	-	HSP20-like chaperone||Small heat shock protein HSP20||Alpha crystallin/Hsp20 domain
Zm00001d039935	3.9249	2.50242	4.97328e-25	9.43668e-24	3	19868724	19869483	752	heat shock protein17.2	-	HSP20-like chaperone||Small heat shock protein HSP20||Alpha crystallin/Hsp20 domain
Zm00001d015777	4.72281	-1.10584	2.26591e-05	9.28633e-05	5	118463714	118464650	837	-	-	HSP20-like chaperone||Small heat shock protein HSP20||Alpha crystallin/Hsp20 domain
Zm00001d012321	4.76443	1.00446	2.36633e-18	3.07803e-17	8	172400471	172401895	1425	-	-	Hs1pro-1, C-terminal||Nematode resistance protein-like HSPRO1, N-terminal
Zm00001d005148	4.05552	-3.41974	6.09176e-05	0.000234154	2	161094504	161096484	1651	-	-	HotDog domain||Acyl-ACP thioesterase
Zm00001d002729	4.70121	4.15747	5.15529e-10	3.59169e-09	2	20591311	20592776	908	-	-	HotDog domain
Zm00001d020408	4.90381	1.11387	1.44452e-07	7.81682e-07	7	111958019	111961171	2703	MYB-transcription factor 159	Myb_DNA-binding	Homeobox domain-like||SANT/Myb domain||Myb domain
Zm00001d014029	4.07083	1.76339	5.46788e-41	2.14095e-39	5	29347456	29349180	1075	-	Myb_DNA-binding	Homeobox domain-like||SANT/Myb domain||Myb domain
Zm00001d005875	4.47577	-1.31788	0.00702052	0.0183259	2	191461110	191462620	1254	Homeobox-transcription factor 59	Homeobox	Homeobox domain-like||Leucine zipper, homeobox-associated||Homeobox domain||Homeobox, conserved site
Zm00001d027991	4.63723	-1.3777	9.59264e-29	2.24447e-27	1	19584556	19586616	1669	Homeobox-transcription factor 5	Homeobox	Homeobox domain-like||Leucine zipper, homeobox-associated||Homeobox domain||Homeobox, conserved site
Zm00001d030532	3.73855	1.13498	0.0077475	0.0200167	1	142193026	142194949	1439	Homeobox-transcription factor 127	Homeobox	Homeobox domain-like||Homeobox, conserved site||Homeobox domain||Leucine zipper, homeobox-associated
Zm00001d027435	4.99394	-1.28663	1.19944e-40	4.66088e-39	1	5202748	5208577	2825	Homeobox-transcription factor 30	POX	Homeobox domain-like||Homeobox KN domain||POX domain||Homeobox domain
Zm00001d035907	3.70124	1.17415	0.00844935	0.0216108	6	59432425	59435437	1703	Homeobox-transcription factor 38	POX	Homeobox domain||POX domain||Homeobox KN domain||Homeobox domain-like
Zm00001d016298	4.48363	5.14338	0.00722047	0.0187826	5	156109006	156112456	3402	Homeobox-transcription factor 2	POX	Homeobox domain||Homeobox KN domain||POX domain||Homeobox domain-like
Zm00001d029736	6.72783	-3.23694	0.0109956	0.0272831	1	84581725	84587077	2473	Homeobox-transcription factor 100	POX	Homeobox domain||Homeobox KN domain||POX domain||Homeobox domain-like
Zm00001d043076	2.95194	-1.82823	9.16768e-87	1.23363e-84	3	188444921	188448749	2141	Homeobox-transcription factor 88	Homeobox	Homeobox domain||Homeobox domain-like
Zm00001d003730	4.23504	1.1923	0.00232209	0.00673269	2	56683255	56683907	653	H3C2	Histone	Histone-fold||Histone H2A/H2B/H3||Histone H3/CENP-A
Zm00001d008669	4.72233	1.10368	2.94846e-10	2.0954e-09	8	16558205	16558516	312	H4C7	-	Histone H4, conserved site||CENP-T/Histone H4, histone fold||Histone-fold||Histone H4
Zm00001d011236	6.52146	1.01742	2.37054e-23	4.1154e-22	8	144142073	144142525	453	-	Histone	Histone H2B||Histone-fold||Histone H2A/H2B/H3
Zm00001d007567	6.53069	-1.61439	1.90621e-05	7.89832e-05	2	235018108	235019675	848	-	Histone	Histone H2A||Histone-fold||Histone H2A conserved site||Histone H2A/H2B/H3||Histone H2A, C-terminal domain
Zm00001d021706	5.87832	1.11758	7.391e-12	6.00516e-11	7	160893540	160894808	788	-	Histone	Histone H2A, C-terminal domain||Histone H2A conserved site||Histone-fold||Histone H2A/H2B/H3||Histone H2A
Zm00001d041719	4.73295	-1.45008	4.4727e-38	1.55912e-36	3	134955964	134966224	3035	-	HATPase_c	Histidine kinase-like ATPase, C-terminal domain||Heat shock protein Hsp90 family||Ribosomal protein S5 domain 2-type fold||Heat shock protein Hsp90, conserved site||Heat shock protein Hsp90, N-terminal
Zm00001d017391	4.05681	1.12302	6.27328e-06	2.76435e-05	5	194316184	194319929	2967	yabby15	YABBY	High mobility group box domain||YABBY protein
Zm00001d006306	6.02265	2.0685	0.0102774	0.0256801	2	204114307	204116336	1163	HMG-transcription factor 3	HMG_box	High mobility group box domain
Zm00001d037258	3.59626	-1.38482	6.63083e-05	0.000253667	6	118389667	118393190	2528	-	-	HhH-GPD domain||DNA glycosylase||Helix-turn-helix, base-excision DNA repair, C-terminal
Zm00001d017422	3.57052	4.65646	7.03393e-10	4.83123e-09	5	195636860	195637865	917	Homeobox-transcription factor 41	Homeobox	Helix-turn-helix motif||Homeobox domain-like||Leucine zipper, homeobox-associated||Homeobox domain||Homeobox, conserved site
Zm00001d012922	5.08854	-1.72045	1.34078e-45	6.07592e-44	5	1978763	1993142	2680	RNA helicase3	DEAD	Helicase superfamily 1/2, ATP-binding domain||Zinc finger, CCHC-type||RNA helicase, DEAD-box type, Q motif||Helicase, C-terminal||DEAD/DEAH box helicase domain||P-loop containing nucleoside triphosphate hydrolase||GUCT
Zm00001d029126	4.85727	-1.38327	2.62565e-05	0.000106586	1	59132630	59134681	1850	-	HMA	Heavy metal-associated domain, HMA
Zm00001d017014	6.11621	1.80883	5.1713e-87	6.9892e-85	5	182702751	182703296	372	-	HMA	Heavy metal-associated domain, HMA
Zm00001d029716	4.81812	-1.16045	4.93228e-08	2.80318e-07	1	83791692	83792855	815	-	-	Heavy metal-associated domain, HMA
Zm00001d052855	3.42902	-1.1094	3.39115e-35	1.03978e-33	4	202671658	202675792	3616	-	HATPase_c	Heat shock protein Hsp90, conserved site||Heat shock protein Hsp90, N-terminal||Ribosomal protein S5 domain 2-type fold||Histidine kinase-like ATPase, C-terminal domain||Heat shock protein Hsp90 family
Zm00001d003459	6.52813	-1.20328	1.04692e-11	8.3969e-11	2	45018395	45021399	820	-	-	Heat shock protein DnaJ, cysteine-rich domain
Zm00001d009948	4.5583	-1.32967	4.07382e-44	1.76313e-42	8	91813684	91819885	5122	-	HSP70	Heat shock protein 70kD, peptide-binding domain||Heat shock protein 70 family||Heat shock protein 70kD, C-terminal domain
Zm00001d047799	3.97878	1.02421	2.38928e-18	3.10525e-17	9	142104072	142106918	2165	-	HSP70	Heat shock protein 70kD, peptide-binding domain||Heat shock protein 70 family||Heat shock protein 70, conserved site||Heat shock protein 70kD, C-terminal domain
Zm00001d009950	4.64191	-1.50596	1.48724e-47	7.20588e-46	8	91946184	91954177	7170	-	HSP70	Heat shock protein 70kD, C-terminal domain||Heat shock protein 70kD, peptide-binding domain||Heat shock protein 70 family
Zm00001d037717	5.25947	-1.46471	2.50226e-28	5.72012e-27	6	135053658	135064649	3085	-	HSP70	Heat shock protein 70kD, C-terminal domain||Heat shock protein 70 family||Heat shock protein 70kD, peptide-binding domain
Zm00001d018941	4.70699	-1.73986	5.60639e-05	0.000216465	7	9991664	9995513	2344	HSF-transcription factor 4	HSF_DNA-bind	Heat shock factor (HSF)-type, DNA-binding||Winged helix-turn-helix DNA-binding domain||Heat shock transcription factor family
Zm00001d043536	5.13215	1.13469	1.34983e-11	1.42935e-10	3	203125767	203126960	1052	-	HSF_DNA-bind	Heat shock factor (HSF)-type, DNA-binding||Winged helix-turn-helix DNA-binding domain||Heat shock transcription factor family
Zm00001d046299	3.99622	1.27439	3.02e-11	2.33e-10	9	79124493	79126324	804	-	HSF_DNA-bind	Heat shock factor (HSF)-type, DNA-binding||Heat shock transcription factor family||Winged helix-turn-helix DNA-binding domain
Zm00001d032060	3.9249	1.13029	1.38192e-25	2.72624e-24	1	211112193	211116480	2902	-	-	HD/PDEase domain||RelA/SpoT
Zm00001d022290	4.01889	3.4589	0.00044363	0.00147438	7	174596758	174598577	1683	-	-	Haem peroxidase||Peroxidase, active site||Haem peroxidase, plant/fungal/bacterial||Peroxidases heam-ligand binding site||Secretory peroxidase||Plant peroxidase
Zm00001d031494	6.76135	-2.73747	3.63632e-63	2.83679e-61	1	191908229	191910980	1439	-	-	Haem peroxidase||Peroxidase, active site||Haem peroxidase, plant/fungal/bacterial||Peroxidases heam-ligand binding site||Plant ascorbate peroxidase
Zm00001d053554	4.44148	-3.72316	9.23006e-29	2.16292e-27	4	233852901	233854306	1210	-	-	Haem peroxidase||Haem peroxidase, plant/fungal/bacterial||Peroxidase, active site||Peroxidases heam-ligand binding site||Secretory peroxidase||Plant peroxidase
Zm00001d037550	4.95125	2.84759	2.30866e-168	1.11158e-165	6	129101873	129103497	1375	peroxidase 5	-	Haem peroxidase, plant/fungal/bacterial||Peroxidase, active site||Haem peroxidase||Plant peroxidase||Secretory peroxidase||Peroxidases heam-ligand binding site
Zm00001d040702	3.86143	2.24324	8.17753e-15	8.40529e-14	3	59064582	59072226	1626	guaiacol peroxidase1	-	Haem peroxidase, plant/fungal/bacterial||Peroxidase, active site||Haem peroxidase||Plant peroxidase||Secretory peroxidase||Peroxidases heam-ligand binding site
Zm00001d036835	5.25762	-2.92096	0.000296676	0.00101545	6	103312927	103315228	1371	-	-	Haem peroxidase, plant/fungal/bacterial||Peroxidase, active site||Haem peroxidase||Plant peroxidase||Secretory peroxidase||Peroxidases heam-ligand binding site
Zm00001d028347	4.73295	3.09951	2.78556e-10	1.98421e-09	1	31513628	31515158	1163	-	-	Haem peroxidase, plant/fungal/bacterial||Haem peroxidase||Plant peroxidase||Secretory peroxidase
Zm00001d014341	3.8838	-1.83166	3.47908e-37	1.17552e-35	5	41784280	41786309	1487	-	-	Haem peroxidase, plant/fungal/bacterial||Haem peroxidase||Plant peroxidase||Peroxidases heam-ligand binding site||Secretory peroxidase
Zm00001d035854	5.15878	5.4115	5.55037e-69	5.1208e-67	6	56296566	56304522	2203	-	An_peroxidase	Haem peroxidase, animal type||Haem peroxidase||Alpha-dioxygenase
Zm00001d024821	4.41306	3.6579	1.63875e-59	1.15821e-57	10	89613645	89616637	2755	sucrose-phosphatase2	-	HAD-superfamily hydrolase, subfamily IIB||NTF2-like domain||HAD-like domain||Sucrose-phosphatase, C-terminal||Sucrose-phosphatase-like, N-terminal||Sucrose phosphatase, plant/cyanobacteria
Zm00001d005658	5.36596	-1.2495	0.00309695	0.00874564	2	182513911	182516018	1391	trehalose-6-phosphate phosphatase2	-	HAD-superfamily hydrolase, subfamily IIB||HAD-like domain||Trehalose-phosphatase
Zm00001d010373	5.74593	-3.85689	0.00161173	0.00482409	8	111702614	111708099	989	-	-	HAD-like domain||Acid phosphatase, plant||Acid phosphatase, class B-like||Vegetative storage protein/acid phosphatase
Zm00001d018362	7.43749	-1.12301	4.382e-06	1.97328e-05	5	219168490	219178653	6337	-	-	GSKIP domain||Tetratricopeptide repeat||Winged helix-turn-helix DNA-binding domain||Tetratricopeptide-like helical domain||Clustered mitochondria protein, N-terminal||CLU central domain||Tetratricopeptide repeat-containing domain
Zm00001d033876	4.40529	-1.05346	3.27169e-18	4.213e-17	1	277130907	277134992	3538	GRF-transcription factor 1	-	Growth-regulating factor||WRC domain||Glutamine-Leucine-Glutamine, QLQ
Zm00001d029263	4.73295	-2.1307	2.08302e-07	1.10746e-06	1	64042656	64045687	886	-	-	GroES-like||GroES chaperonin family
Zm00001d045544	6.10625	-1.70921	6.07584e-72	6.11853e-70	9	25950941	25956055	2886	-	-	GroEL-like equatorial domain||Chaperonin Cpn60||GroEL-like apical domain||Chaperonin Cpn60/TCP-1 family||Chaperonin Cpn60, conserved site
Zm00001d034919	4.05552	-1.00309	1.67579e-34	4.97969e-33	1	305598350	305602628	2146	-	-	GroEL-like apical domain||Chaperonin Cpn60/TCP-1 family||Chaperonin Cpn60, conserved site||GroEL-like equatorial domain||Chaperonin Cpn60
Zm00001d013997	5.08854	-1.64953	0.0110656	0.0274348	5	27905856	27909377	2060	-	-	Gnk2-homologous domain||Protein kinase-like domain
Zm00001d028651	3.32186	1.08963	1.49029e-27	3.27789e-26	1	41801401	41802524	1008	wusl1032	-	Gnk2-homologous domain
Zm00001d015976	5.10783	-2.81781	1.27964e-14	1.29626e-13	5	135877976	135880055	1316	-	Glyoxalase	Glyoxalase/Bleomycin resistance protein/Dihydroxybiphenyl dioxygenase||Glyoxalase/fosfomycin resistance/dioxygenase domain||Glyoxalase I
Zm00001d040214	4.16725	-5.44693	0.00147071	0.00443618	3	32351595	32353238	1644	-	-	Glycosyltransferase 61
Zm00001d030391	3.40368	6.46712	6.49427e-06	2.85602e-05	1	128840477	128843676	1754	-	-	Glycosyltransferase 61
Zm00001d016806	3.46127	2.06861	2.87223e-69	2.68205e-67	5	176723531	176729940	1917	-	Glyco_transf_8	Glycosyl transferase, family 8||Nucleotide-diphospho-sugar transferases
Zm00001d004545	4.67508	-1.80281	6.53999e-55	4.02255e-53	2	117226282	117229328	1709	-	-	Glycosyl transferase, family 43||Nucleotide-diphospho-sugar transferases
Zm00001d050885	4.63965	1.85043	4.02889e-56	2.5598e-54	4	128462507	128465617	2050	-	Galactosyl_T	Glycosyl transferase, family 31||Galectin, carbohydrate recognition domain||Concanavalin A-like lectin/glucanase domain
Zm00001d007764	4.25009	-1.0094	9.2765e-21	1.39135e-19	2	239261101	239265459	2859	-	Galactosyl_T	Glycosyl transferase, family 31||Concanavalin A-like lectin/glucanase domain||Galectin, carbohydrate recognition domain
Zm00001d024000	4.4677	2.61337	0.00794318	0.0204571	10	35675292	35679293	2995	-	Glyco_hydro_1	Glycosyl hydrolases family 1, N-terminal conserved site||Glycoside hydrolase superfamily||Glycoside hydrolase family 1, active site||Glycoside hydrolase family 1
Zm00001d028199	3.52075	-2.41219	1.65112e-135	5.24529e-133	1	26001772	26009085	6651	-	Glyco_hydro_1	Glycosyl hydrolases family 1, N-terminal conserved site||Glycoside hydrolase superfamily||Glycoside hydrolase family 1
Zm00001d014947	4.12414	1.14137	0.000113191	0.000417222	5	69452584	69455758	2484	invertase2	-	Glycosyl hydrolase family 32, C-terminal||Glycosyl hydrolase family 32, N-terminal||Glycoside hydrolase, family 32||Concanavalin A-like lectin/glucanase domain||Glycoside hydrolase, family 32, active site||Beta-fructofuranosidase||Glycosyl hydrolase, five-bladed beta-propellor domain
Zm00001d051666	3.75617	4.03445	9.33256e-11	6.91305e-10	4	166118999	166121899	2103	-	-	Glycosyl hydrolase family 100||Six-hairpin glycosidase-like
Zm00001d010039	4.58907	-3.93299	7.42503e-68	6.57478e-66	8	96545534	96548068	2035	-	-	Glycoside hydrolase, family 5||Actin cross-linking||Glycoside hydrolase, family 5, conserved site||Glycoside hydrolase superfamily||Fascin
Zm00001d034017	5.84385	2.58618	4.0436e-78	4.58102e-76	1	281247257	281250037	2340	-	Glyco_hydro_3	Glycoside hydrolase, family 3, N-terminal||Glycoside hydrolase family 3 C-terminal domain||Glycoside hydrolase superfamily
Zm00001d036366	3.70566	3.24459	0.00422888	0.0115865	6	85857785	85858714	930	GRMZM2G145518	-	Glycoside hydrolase, family 19||Lysozyme-like domain||Chitin-binding, type 1, conserved site||Glycoside hydrolase, family 19, catalytic||Chitin-binding, type 1
Zm00001d029794	5.45635	2.38637	2.40422e-10	1.72253e-09	1	87314979	87316146	944	-	-	Glycoside hydrolase, family 19, catalytic||Glycoside hydrolase, family 19||Lysozyme-like domain
Zm00001d008199	3.04958	-4.23099	7.69521e-05	0.000291062	8	972253	973110	858	-	-	Glycoside hydrolase, family 19, catalytic||Glycoside hydrolase, family 19||Lysozyme-like domain
Zm00001d009309	4.05552	-1.16164	8.6756e-13	7.60349e-12	8	53994255	53995138	834	-	-	Glycoside hydrolase, family 16, active site||Xyloglucan endotransglucosylase/hydrolase||Xyloglucan endo-transglycosylase, C-terminal||Glycoside hydrolase family 16||Concanavalin A-like lectin/glucanase domain
Zm00001d014617	4.73295	1.59399	0.00426442	0.0116755	5	55870950	55872441	1390	-	-	Glycoside hydrolase, family 16, active site||Xyloglucan endotransglucosylase/hydrolase||Xyloglucan endo-transglycosylase, C-terminal||Concanavalin A-like lectin/glucanase domain||Glycoside hydrolase family 16
Zm00001d030791	3.53507	-1.96819	0.000786833	0.00249858	1	159884602	159889326	2612	-	-	Glycoside hydrolase superfamily||Glycoside hydrolase, family 79
Zm00001d023715	3.38068	-1.9074	2.34717e-16	2.68778e-15	10	16694025	16711740	13242	-	-	Glycoside hydrolase superfamily||Glycoside hydrolase, family 27||Ricin B, lectin domain||Aldolase-type TIM barrel
Zm00001d018966	5.34616	1.90692	3.38422e-53	1.98637e-51	7	10934095	10935021	927	-	-	Glycoside hydrolase superfamily||Glycoside hydrolase family 18, catalytic domain
Zm00001d028103	3.95968	-2.34673	5.35515e-32	1.4337e-30	1	23014401	23018862	2127	-	-	Glycoside hydrolase superfamily||Glycoside hydrolase family 10 domain||Galactose-binding domain-like||Carbohydrate-binding, CenC-like
Zm00001d032946	5.40908	1.53185	5.96332e-62	4.54851e-60	1	244382684	244383532	849	-	-	Glycoside hydrolase superfamily||2S globulin||Glycoside hydrolase, chitinase active site||Glycoside hydrolase family 18, catalytic domain
Zm00001d017639	3.7874	4.85197	0.000224707	0.000786053	5	202840915	202841791	877	-	-	Glycoside hydrolase superfamily||2S globulin||Glycoside hydrolase family 18, catalytic domain||Glycoside hydrolase, chitinase active site
Zm00001d029011	3.91888	-1.64884	0.000134589	0.000489654	1	54822256	54826599	2381	-	-	Glycoside hydrolase family 9||Glycosyl hydrolases family 9, Asp/Glu active sites||Six-hairpin glycosidase-like
Zm00001d034015	4.73295	1.45748	1.31543e-50	7.02514e-49	1	281226728	281232212	4230	exoglucanase1	Glyco_hydro_3	Glycoside hydrolase family 3 C-terminal domain||Glycoside hydrolase superfamily||Glycoside hydrolase, family 3, N-terminal
Zm00001d037656	3.07125	2.73325	2.47391e-118	5.90958e-116	6	133140745	133141716	972	-	-	Glycoside hydrolase family 18, catalytic domain||Glycoside hydrolase superfamily
Zm00001d006538	5.28634	-1.23914	5.48911e-30	1.3608e-28	2	210696604	210699346	2202	-	Glyco_hydro_17	Glycoside hydrolase family 17||X8 domain||Glycoside hydrolase superfamily
Zm00001d046134	5.19456	3.84424	9.91032e-14	9.33048e-13	9	65715514	65719719	2012	-	Glyco_hydro_17	Glycoside hydrolase family 17||Glycoside hydrolase superfamily
Zm00001d042141	4.72281	-5.30186	0.00347634	0.00971023	3	153354829	153357830	1497	-	Glyco_hydro_17	Glycoside hydrolase family 17||Glycoside hydrolase superfamily
Zm00001d024071	5.52597	4.35694	2.16047e-11	1.68161e-10	10	41457090	41458519	1335	-	-	Glycoside hydrolase family 16||Concanavalin A-like lectin/glucanase domain||Xyloglucan endo-transglycosylase, C-terminal||Xyloglucan endotransglucosylase/hydrolase
Zm00001d014613	3.80865	1.78331	1.75408e-06	8.34779e-06	5	55643859	55644731	873	-	-	Glycoside hydrolase family 16||Concanavalin A-like lectin/glucanase domain||Glycoside hydrolase, family 16, active site||Xyloglucan endo-transglycosylase, C-terminal||Xyloglucan endotransglucosylase/hydrolase||Beta-glucanase
Zm00001d016558	3.21039	2.51894	3.1576e-65	2.57412e-63	5	167257671	167260419	1405	-	-	Glycoside hydrolase family 10 domain||Glycoside hydrolase superfamily
Zm00001d023994	4.63965	2.61461	3.51418e-29	8.4272e-28	10	35174831	35179918	3264	beta glucosidase1	Glyco_hydro_1	Glycoside hydrolase family 1, active site||Glycoside hydrolase family 1||Glycoside hydrolase superfamily||Glycosyl hydrolases family 1, N-terminal conserved site
Zm00001d016588	4.57038	1.65342	4.19577e-26	8.5173e-25	5	168633141	168636493	2872	-	-	Glycerophosphodiester phosphodiesterase domain||PLC-like phosphodiesterase, TIM beta/alpha-barrel domain
Zm00001d051001	6.60502	-1.19018	2.55842e-18	3.31808e-17	4	136187079	136190530	1741	glyceraldehyde-3-phosphate dehydrogenase3	-	Glyceraldehyde-3-phosphate dehydrogenase, type I||NAD(P)-binding domain||Glyceraldehyde 3-phosphate dehydrogenase, active site||Glyceraldehyde 3-phosphate dehydrogenase, NAD(P) binding domain||Glyceraldehyde 3-phosphate dehydrogenase, catalytic domain||Glyceraldehyde/Erythrose phosphate dehydrogenase family
Zm00001d027488	4.46429	-1.09583	2.57635e-41	1.02307e-39	1	6407153	6409815	1903	glyceraldehyde phosphate dehydrogenase B1	-	Glyceraldehyde 3-phosphate dehydrogenase, active site||NAD(P)-binding domain||Glyceraldehyde-3-phosphate dehydrogenase, type I||Domain of unknown function CP12||Glyceraldehyde/Erythrose phosphate dehydrogenase family||Glyceraldehyde 3-phosphate dehydrogenase, catalytic domain||Glyceraldehyde 3-phosphate dehydrogenase, NAD(P) binding domain
Zm00001d005719	7.59701	-1.74753	3.79313e-11	2.90398e-10	2	184608805	184609248	444	-	-	Glutathione-dependent formaldehyde-activating enzyme/centromere protein V||Mss4-like
Zm00001d029699	7.69823	1.58223	9.19873e-88	1.26544e-85	1	83058555	83059659	986	glutathione transferase42	GST_N	Glutathione S-transferase, N-terminal||Thioredoxin-like fold||Glutathione S-transferase, C-terminal-like
Zm00001d048560	3.80807	3.13949	0.0106709	0.026563	9	158683140	158684127	919	-	GST_N	Glutathione S-transferase, N-terminal||Thioredoxin-like fold||Glutathione S-transferase, C-terminal-like
Zm00001d043795	7.94552	1.10088	4.44111e-23	7.58187e-22	3	210370495	210371606	1036	-	-	Glutathione S-transferase, C-terminal-like||Glutathione S-transferase, N-terminal||Thioredoxin-like fold
Zm00001d029703	4.15053	3.55961	3.0237e-39	1.10791e-37	1	83192078	83193405	1228	-	-	Glutathione S-transferase, C-terminal-like||Glutathione S-transferase, N-terminal||Thioredoxin-like fold
Zm00001d020780	5.09924	1.46571	7.82992e-35	2.35165e-33	7	132447942	132449006	965	glutathione transferase23	GST_N	Glutathione S-transferase, C-terminal-like||Glutathione S-transferase, N-terminal||Glutathione S-transferase, C-terminal||Thioredoxin-like fold
Zm00001d018220	5.10783	2.06506	9.30037e-66	7.76669e-64	5	216862591	216863616	938	glutathione transferase24	GST_N	Glutathione S-transferase, C-terminal||Glutathione S-transferase, N-terminal||Thioredoxin-like fold||Glutathione S-transferase, C-terminal-like
Zm00001d040837	3.97878	5.58155	0.00194446	0.00572835	3	69485812	69486249	438	-	-	Glutaredoxin||Glutaredoxin-like, plant II||Thioredoxin-like fold
Zm00001d045533	4.73295	-1.59675	0.000787872	0.00250111	9	25739313	25742304	1718	-	-	Glutamine-Leucine-Glutamine, QLQ||Growth-regulating factor||WRC domain
Zm00001d028260	4.10247	1.29419	5.687e-59	3.95587e-57	1	28169233	28171917	1494	glutamine synthetase6	-	Glutamine synthetase, catalytic domain||Glutamine synthetase, glycine-rich site||Glutamine synthetase, N-terminal conserved site||Glutamine synthetase/guanido kinase, catalytic domain||Glutamine synthetase, beta-Grasp domain
Zm00001d044608	4.21656	2.19897	0.000991145	0.00308475	3	233328410	233331483	2258	asparagine synthetase2	-	Glutamine amidotransferase type 2 domain||Nucleophile aminohydrolases, N-terminal||Rossmann-like alpha/beta/alpha sandwich fold||Asparagine synthase||Asparagine synthase, N-terminal domain||Asparagine synthase, glutamine-hydrolyzing
Zm00001d050032	4.05681	-1.27865	6.90436e-07	3.4606e-06	4	61315575	61321350	2576	brittle endosperm2	-	Glucose-1-phosphate adenylyltransferase||Nucleotide-diphospho-sugar transferases||ADP-glucose pyrophosphorylase, conserved site||Nucleotidyl transferase domain||Trimeric LpxA-like
Zm00001d039131	4.31474	1.52403	2.00222e-16	2.3039e-15	6	170732907	170739381	4327	ADP glucose pyrophosphorylase2	-	Glucose-1-phosphate adenylyltransferase||Nucleotide-diphospho-sugar transferases||ADP-glucose pyrophosphorylase, conserved site||Nucleotidyl transferase domain||Trimeric LpxA-like
Zm00001d043350	6.11951	7.21034	2.31978e-14	2.3052e-13	3	197409841	197413468	2252	-	-	GH3 family
Zm00001d022017	3.73308	1.99513	0.000331855	0.00112672	7	168160113	168162604	2492	-	-	GH3 family
Zm00001d008957	5.7514	-1.98855	9.94124e-09	6.08419e-08	8	27190533	27195349	2236	-	-	GH3 family
Zm00001d006753	4.79219	3.74057	2.99751e-247	3.29887e-244	2	215957135	215959705	2544	-	-	GH3 family
Zm00001d049418	4.28135	2.91799	9.44021e-101	1.67184e-98	4	29894576	29895967	1103	-	-	Germin||Germin, manganese binding site||Cupin 1||RmlC-like cupin domain||RmlC-like jelly roll fold
Zm00001d015347	5.72687	2.89083	1.10791e-43	4.72858e-42	5	85615252	85616362	944	-	-	Germin||Germin, manganese binding site||Cupin 1||RmlC-like cupin domain||RmlC-like jelly roll fold
Zm00001d043710	5.77939	3.08789	0.000107125	0.000396522	3	207990045	207990707	663	-	-	Germin||Cupin 1||Germin, manganese binding site||RmlC-like cupin domain||RmlC-like jelly roll fold
Zm00001d034514	4.0284	1.30064	2.10082e-55	1.30255e-53	1	295309847	295310533	687	-	-	Germin||Cupin 1||Germin, manganese binding site||RmlC-like cupin domain||RmlC-like jelly roll fold
Zm00001d000018	9.13004	2.50463	3.15024e-106	6.14397e-104	B73V4_ctg150	1299160	1300259	942	-	-	Germin||Cupin 1||Germin, manganese binding site||RmlC-like cupin domain||RmlC-like jelly roll fold
Zm00001d049438	5.66679	3.7137	4.69527e-25	8.93116e-24	4	30251451	30252602	976	-	-	Germin, manganese binding site||Cupin 1||Germin||RmlC-like jelly roll fold||RmlC-like cupin domain
Zm00001d004401	5.59472	5.56402	1.45765e-77	1.62157e-75	2	109327004	109328229	1138	-	-	Germin, manganese binding site||Cupin 1||Germin||RmlC-like jelly roll fold||RmlC-like cupin domain
Zm00001d000017	5.9319	2.25644	3.91885e-106	7.59493e-104	B73V4_ctg150	1171438	1172477	869	-	-	Germin, manganese binding site||Cupin 1||Germin||RmlC-like jelly roll fold||RmlC-like cupin domain
Zm00001d018034	3.67232	-2.1187	3.91561e-61	2.89352e-59	5	212543656	212546035	1780	geranylgeranyl hydrogenase1	FAD_binding_3	Geranylgeranyl reductase, plant/prokaryotic||FAD-binding domain||Geranylgeranyl reductase, plant/cyanobacteria||FAD/NAD(P)-binding domain||Geranylgeranyl reductase family
Zm00001d008963	4.35816	-1.30458	8.05907e-06	3.50417e-05	8	27592481	27603716	1602	-	-	Gdt1 family
Zm00001d033079	3.87072	-5.71822	4.57771e-39	1.65761e-37	1	249834193	249838726	1405	-	Lipase_GDSL	GDSL lipase/esterase-like, plant||SGNH hydrolase-type esterase domain||GDSL lipase/esterase
Zm00001d017989	5.36596	1.09477	6.32381e-34	1.82975e-32	5	211463522	211465214	1514	-	Lipase_GDSL	GDSL lipase/esterase-like, plant||SGNH hydrolase-type esterase domain||GDSL lipase/esterase
Zm00001d034917	2.72702	4.50099	0.00040582	0.00135648	1	305581369	305583763	2284	-	Lipase_GDSL	GDSL lipase/esterase||SGNH hydrolase-type esterase domain||GDSL lipase/esterase-like, plant
Zm00001d045302	4.29277	3.29794	0.00326883	0.0091772	9	18529345	18531201	1728	Zea nodulation homolog1	Lipase_GDSL	GDSL lipase/esterase||GDSL lipase/esterase-like, plant||SGNH hydrolase-type esterase domain
Zm00001d038645	3.56818	2.77007	1.61693e-06	7.73093e-06	6	161639242	161641010	1468	-	Lipase_GDSL	GDSL lipase/esterase||GDSL lipase/esterase-like, plant||SGNH hydrolase-type esterase domain
Zm00001d008925	6.42824	1.47955	1.09067e-73	1.13544e-71	8	25511398	25524826	2349	-	-	GDSL lipase/esterase||GDSL lipase/esterase-like, plant||SGNH hydrolase-type esterase domain
Zm00001d026134	4.68843	2.61947	0.000536159	0.0017539	10	139367586	139369541	1507	-	Lipase_GDSL	GDSL lipase/esterase||GDSL lipase/esterase-like, plant
Zm00001d037367	4.33563	1.27047	9.09496e-05	0.000340206	6	123035723	123040543	2847	-	-	GDP-fucose protein O-fucosyltransferase||Putative O-fucosyltransferase, plant
Zm00001d040582	5.38846	-1.81502	1.02877e-05	4.41586e-05	3	51542116	51543817	685	-	Peptidase_M22	Gcp-like domain||Kae1/TsaD family
Zm00001d048152	5.75954	1.05703	2.98767e-06	1.37677e-05	9	150994557	150997579	2220	asg12a	-	Galactose-binding domain-like||Immunoglobulin-like fold||Glycoside hydrolase family 10 domain||Glycoside hydrolase superfamily||Carbohydrate-binding, CenC-like
Zm00001d003183	4.05681	3.60967	0.00353407	0.0098572	2	34929927	34931427	1173	-	-	Galactose-binding domain-like||Domain of unknown function DUF642
Zm00001d016066	4.15053	2.34873	2.1606e-16	2.4815e-15	5	142583803	142585050	1248	-	-	Galactose oxidase/kelch, beta-propeller||Kelch-type beta propeller||F-box domain
Zm00001d024365	5.20291	-1.53072	1.41988e-09	9.46227e-09	10	67166621	67173531	2774	-	-	Galactose oxidase, beta-propeller||F-box domain||Kelch-type beta propeller
Zm00001d039066	4.05681	1.64504	6.37243e-33	1.76748e-31	6	169497057	169501065	2937	-	Aldose_epim	Galactose mutarotase-like domain||Glucose-6-phosphate 1-epimerase||Glycoside hydrolase-type carbohydrate-binding||Aldose 1-/Glucose-6-phosphate 1-epimerase
Zm00001d010840	5.0183	5.49566	0.00758102	0.0196277	8	129739531	129743950	2015	-	Lipase_3	Fungal lipase-like domain||Alpha/Beta hydrolase fold
Zm00001d010463	4.97018	2.14262	2.18222e-89	3.1132e-87	8	116485946	116490538	2081	-	Lipase_3	Fungal lipase-like domain||Alpha/Beta hydrolase fold
Zm00001d051166	4.0907	1.18063	3.72213e-38	1.30635e-36	4	146846109	146848259	2151	-	-	Fumarase/histidase, N-terminal||Aromatic amino acid lyase||Phenylalanine ammonia-lyase||L-Aspartase-like||Phenylalanine/histidine ammonia-lyases, active site
Zm00001d028562	4.04334	-2.77685	7.83487e-16	8.64107e-15	1	39215626	39217472	1483	-	-	Fructose-1-6-bisphosphatase class I, N-terminal||Fructose-1,6-bisphosphatase class 1||Fructose-1,6-bisphosphatase, active site||Fructose-1,6-bisphosphatase
Zm00001d014001	3.15617	1.86998	4.55777e-99	7.89031e-97	5	28204196	28209403	1550	-	-	Flotillin family||Band 7 domain
Zm00001d045575	5.40908	-1.38341	5.81053e-15	6.04291e-14	9	27084919	27086859	1239	-	NAD_binding_1	Flavoprotein pyridine nucleotide cytochrome reductase||Riboflavin synthase-like beta-barrel||Oxidoreductase FAD/NAD(P)-binding||Ferredoxin reductase-type FAD-binding domain||Oxidoreductase, FAD-binding domain||Ferredoxin--NADP reductase, plant and Cyanobacteria type||Ferredoxin--NADP reductase
Zm00001d039450	4.72281	-1.13531	0.015264	0.0365527	3	4733251	4734144	819	-	Flavoprotein	Flavoprotein
Zm00001d050218	4.07083	1.41424	1.23509e-73	1.28145e-71	4	74240150	74245597	2723	-	NAD_binding_1	Flavodoxin-like||Flavoprotein-like domain||Flavoprotein pyridine nucleotide cytochrome reductase||NADPH-cytochrome P450 reductase||Flavodoxin/nitric oxide synthase||Riboflavin synthase-like beta-barrel||Oxidoreductase FAD/NAD(P)-binding||Ferredoxin reductase-type FAD-binding domain||FAD-binding, type 1
Zm00001d024412	4.66056	2.90742	2.43717e-166	1.1379e-163	10	69674040	69680031	3134	-	NAD_binding_1	Flavodoxin/nitric oxide synthase||Ferredoxin reductase-type FAD-binding domain||FAD-binding, type 1||Oxidoreductase FAD/NAD(P)-binding||Riboflavin synthase-like beta-barrel||Flavodoxin-like||NADPH-cytochrome P450 reductase||Flavoprotein pyridine nucleotide cytochrome reductase||Flavoprotein-like domain
Zm00001d008255	4.18249	2.21302	3.63892e-15	3.82969e-14	8	3114456	3117313	1414	Yucca6	FMO-like	Flavin monooxygenase-like||FAD/NAD(P)-binding domain
Zm00001d004388	5.21376	-2.28278	0.00286084	0.0081348	2	108124871	108125353	483	-	FMO-like	Flavin monooxygenase-like||FAD/NAD(P)-binding domain
Zm00001d053805	4.05681	-1.1641	2.50706e-11	1.94548e-10	4	241441900	241443616	1260	-	-	FKBP-type peptidyl-prolyl cis-trans isomerase domain||Peptidyl-prolyl cis-trans isomerase, FKBP-type
Zm00001d052793	4.89297	4.46182	1.31872e-11	1.04652e-10	4	201137074	201141210	2573	-	Glyco_hydro_3_C	Fibronectin type III-like domain||Glycoside hydrolase, family 3, N-terminal||Glycoside hydrolase superfamily||Immunoglobulin-like fold||Glycoside hydrolase family 3 C-terminal domain
Zm00001d042049	3.84911	-2.78615	5.75563e-99	9.90837e-97	3	148582474	148588391	1955	-	NAD_binding_1	Ferredoxin reductase-type FAD-binding domain||Riboflavin synthase-like beta-barrel||Oxidoreductase FAD/NAD(P)-binding||Flavoprotein pyridine nucleotide cytochrome reductase||Ferredoxin--NADP reductase||Ferredoxin--NADP reductase, plant and Cyanobacteria type
Zm00001d007430	5.03525	-1.0405	5.22672e-07	2.65734e-06	2	231533490	231537684	2863	-	FAD_binding_8	Ferredoxin reductase-type FAD-binding domain||Riboflavin synthase-like beta-barrel||Ferric reductase, NAD binding domain||Cytochrome b245, heavy chain||NADPH oxidase Respiratory burst||FAD-binding 8||EF-hand domain pair||EF-hand domain||Ferric reductase transmembrane component-like domain
Zm00001d025218	5.08854	2.35367	9.47963e-09	5.82018e-08	10	109657976	109659501	1339	-	zf-MYND	F-box domain||Zinc finger, MYND-type
Zm00001d033271	6.53796	1.44803	6.40852e-39	2.31239e-37	1	256837542	256838792	1142	-	-	F-box domain||Leucine-rich repeat domain, L domain-like
Zm00001d043190	5.07477	1.51434	0.0045117	0.0122957	3	191129617	191130423	807	-	-	F-box domain
Zm00001d043180	3.64664	-3.38639	0.00426362	0.0116744	3	190784487	190785347	861	-	-	F-box domain
Zm00001d025360	5.36596	-2.62353	4.10662e-08	2.35402e-07	10	115526039	115526965	927	-	-	F-box domain
Zm00001d015791	5.52597	-1.51559	7.02643e-07	3.52007e-06	5	120452482	120453852	1371	-	-	F-box domain
Zm00001d005600	5.3842	3.52187	4.41226e-18	5.62997e-17	2	180270065	180271486	1422	-	-	F-box domain
Zm00001d044833	5.36658	1.75622	3.23402e-105	6.15162e-103	9	4443557	4445778	1400	-	-	Fatty acid hydroxylase
Zm00001d040979	3.51653	-1.82674	0.0013176	0.00400848	3	87676828	87677700	763	-	-	Fatty acid hydroxylase
Zm00001d028742	4.73295	-1.04346	1.49492e-16	1.73375e-15	1	44975070	44978277	1753	fatty acid desaturase8	-	Fatty acid desaturase, N-terminal||Fatty acid desaturase domain
Zm00001d023769	4.54095	3.47963	1.38354e-151	5.53686e-149	10	19505853	19507513	1571	-	-	Fatty acid desaturase, N-terminal||Fatty acid desaturase domain
Zm00001d023768	4.21656	3.10494	1.23428e-196	7.45769e-194	10	19503193	19504347	1155	-	-	Fatty acid desaturase domain||Fatty acid desaturase, N-terminal
Zm00001d053288	5.04987	2.69073	0.00946661	0.0238796	4	224314851	224315663	813	-	-	FAS1 domain
Zm00001d043929	3.6803	1.56192	3.37325e-06	1.5443e-05	3	214131859	214132767	909	-	-	FAS1 domain
Zm00001d029096	6.66824	-1.39924	1.1614e-05	4.95551e-05	1	57821697	57828028	4580	-	-	FANCI helical domain 1||FANCI helical domain 2||FANCI solenoid 1 domain||FANCI solenoid 2 domain||Fanconi anemia group I protein||Armadillo-type fold||Armadillo-like helical||FANCI solenoid 4 domain
Zm00001d030343	4.73295	1.04914	1.64201e-28	3.79289e-27	1	123707667	123709274	1608	-	-	FAE1/Type III polyketide synthase-like protein||Very-long-chain 3-ketoacyl-CoA synthase||Thiolase-like||3-Oxoacyl-[acyl-carrier-protein (ACP)] synthase III, C-terminal
Zm00001d039520	3.8838	3.09583	1.1564e-131	3.36173e-129	3	6768568	6770834	1775	cytokinin oxidase1	FAD_binding_4	FAD-linked oxidase-like, C-terminal||CO dehydrogenase flavoprotein-like, FAD-binding, subdomain 2||Oxygen oxidoreductase covalent FAD-binding site||FAD-binding, type 2, subdomain 1||Vanillyl-alcohol oxidase/Cytokinin dehydrogenase C-terminal domain||FAD linked oxidase, N-terminal||Cytokinin dehydrogenase 1, FAD/cytokinin binding domain||FAD-binding, type 2
Zm00001d046318	4.07083	2.48059	3.50652e-173	1.77137e-170	9	80198328	80199923	1596	-	FAD_binding_4	FAD-binding, type 2||Berberine/berberine-like||CO dehydrogenase flavoprotein-like, FAD-binding, subdomain 2||FAD-binding, type 2, subdomain 1||FAD linked oxidase, N-terminal
Zm00001d049539	6.61126	-1.10744	1.0318e-31	2.72449e-30	4	33796845	33798491	1647	-	FAD_binding_4	FAD-binding, type 2, subdomain 1||CO dehydrogenase flavoprotein-like, FAD-binding, subdomain 2||Oxygen oxidoreductase covalent FAD-binding site||FAD linked oxidase, N-terminal||FAD-binding, type 2||Berberine/berberine-like
Zm00001d037005	4.80269	1.37465	1.72207e-55	1.0742e-53	6	108815418	108816992	1575	-	FAD_binding_4	FAD-binding, type 2, subdomain 1||CO dehydrogenase flavoprotein-like, FAD-binding, subdomain 2||FAD linked oxidase, N-terminal||FAD-binding, type 2||Berberine/berberine-like
Zm00001d046440	4.79219	-1.81134	2.44679e-06	1.14205e-05	9	89862594	89864336	1491	-	FAD_binding_3	FAD-binding domain||FAD/NAD(P)-binding domain
Zm00001d036701	4.96032	-3.08217	0.00327519	0.00919339	6	98097745	98100716	2174	-	-	FAD/NAD(P)-binding domain||Glucose-methanol-choline oxidoreductase||Glucose-methanol-choline oxidoreductase, C-terminal||Glucose-methanol-choline oxidoreductase, N-terminal
Zm00001d019461	4.43178	2.11061	3.31603e-41	1.31173e-39	7	34780057	34788091	4829	-	DnaJ	EXPERA domain||Domain of unknown function DUF3444||DnaJ domain
Zm00001d016022	3.63707	2.59015	8.63308e-31	2.19677e-29	5	140073262	140074557	1187	-	-	Expansin||Expansin/Lol pI||Expansin/pollen allergen, DPBB domain||Expansin, cellulose-binding-like domain||RlpA-like protein, double-psi beta-barrel domain
Zm00001d016054	4.39813	4.60834	5.08937e-210	3.73402e-207	5	141752732	141753952	1028	-	-	Expansin/pollen allergen, DPBB domain||Expansin, cellulose-binding-like domain||RlpA-like protein, double-psi beta-barrel domain||Expansin/Lol pI||Expansin
Zm00001d028867	3.64615	1.40526	1.18768e-08	7.21716e-08	1	49060954	49063784	955	-	-	Endosulphine
Zm00001d009112	8.84547	1.15335	3.46048e-24	6.29114e-23	8	37142883	37144876	631	-	-	Endosulphine
Zm00001d027275	2.89557	-1.42141	0.0162168	0.0385379	1	1213077	1216127	3051	-	RVT_1	Endonuclease/exonuclease/phosphatase||Reverse transcriptase domain||SWR1-complex protein 5/Craniofacial development protein
Zm00001d048434	4.17188	-1.4506	5.81707e-08	3.28663e-07	9	156295313	156311352	7294	-	Exo_endo_phos	Endonuclease/exonuclease/phosphatase||Inositol polyphosphate-related phosphatase
Zm00001d019672	4.01889	-2.06458	5.45719e-10	3.79687e-09	7	49652839	49657753	2066	-	-	Endonuclease/exonuclease/phosphatase||Inositol polyphosphate-related phosphatase
Zm00001d022342	3.92089	-2.66915	2.48869e-24	4.54587e-23	7	175846507	175850538	1635	-	Exo_endo_phos	Endonuclease/exonuclease/phosphatase
Zm00001d019518	4.35456	-1.08057	8.59093e-20	1.21603e-18	7	39337832	39338887	778	-	-	Electron transport accessory protein-like domain||Photosystem I PsaE, reaction centre subunit IV
Zm00001d005446	3.83599	-1.34911	2.80723e-47	1.34533e-45	2	174389496	174390471	780	-	-	Electron transport accessory protein-like domain||Photosystem I PsaE, reaction centre subunit IV
Zm00001d021727	3.21039	1.58525	1.06545e-26	2.23651e-25	7	161516179	161520789	2929	-	Pkinase_Tyr	EGF-like domain||PAN/Apple domain||Protein kinase domain||Serine-threonine/tyrosine-protein kinase, catalytic domain||S-locus glycoprotein domain||Protein kinase, ATP binding site||Serine/threonine-protein kinase, active site||Bulb-type lectin domain||S-receptor-like serine/threonine-protein kinase||Protein kinase-like domain
Zm00001d014324	4.00962	1.06688	1.13901e-20	1.70134e-19	5	41031208	41035865	3199	-	Exo_endo_phos	EF-hand domain||EF-hand domain pair||EF-Hand 1, calcium-binding site||Endonuclease/exonuclease/phosphatase
Zm00001d009985	8.83727	1.0872	5.44427e-20	7.82853e-19	8	93476338	93476907	570	-	-	EF-hand domain||EF-hand domain pair||EF-Hand 1, calcium-binding site
Zm00001d044285	4.90381	1.52549	2.19233e-21	3.42927e-20	3	224212852	224216726	3571	calcineurin B-like10	-	EF-hand domain pair||EF-hand domain||EF-Hand 1, calcium-binding site
Zm00001d041430	5.33871	1.01521	3.08393e-14	3.02744e-13	3	119199463	119199972	510	-	-	EF-hand domain pair||EF-hand domain||EF-Hand 1, calcium-binding site
Zm00001d006117	5.13215	-2.64389	0.0119739	0.0294592	2	199028000	199036096	5088	-	Pkinase	EF-Hand 1, calcium-binding site||Leucine-rich repeat, typical subtype||EF-hand domain||Protein kinase domain||Leucine-rich repeat||Protein kinase, ATP binding site||EF-hand domain pair||Serine/threonine-protein kinase, active site||Leucine-rich repeat-containing N-terminal, plant-type||Leucine-rich repeat domain, L domain-like||Protein kinase-like domain
Zm00001d026638	4.10247	1.03677	0.0173495	0.0408859	10	149256534	149258518	1791	-	-	EF-Hand 1, calcium-binding site||EF-hand domain pair||EF-hand domain
Zm00001d003114	5.94295	-1.29097	1.42267e-41	5.71571e-40	2	32677543	32684692	7150	-	-	EF-Hand 1, calcium-binding site||EF-hand domain pair||EF-hand domain
Zm00001d002115	3.3371	1.296	0.00210661	0.00615601	2	6097422	6101496	1317	-	CH	EB1, C-terminal||Microtubule-associated protein RP/EB||Calponin homology domain
Zm00001d029383	5.84385	1.46834	5.61831e-51	3.04268e-49	1	68460719	68463139	1185	-	DUF6	EamA domain||WAT1-related protein
Zm00001d040670	5.6635	1.87521	2.13341e-53	1.257e-51	3	57107138	57111915	3702	-	Biotin_lipoyl	E3-binding domain||2-oxoacid dehydrogenase acyltransferase, catalytic domain||Single hybrid motif||Biotin/lipoyl attachment||Lipoamide Acyltransferase||2-oxo acid dehydrogenase, lipoyl-binding site
Zm00001d012171	5.0861	1.97354	2.92675e-05	0.000117923	8	169443002	169444175	863	-	-	E3 ubiquitin-protein ligase MARCH-like||Zinc finger, RING/FYVE/PHD-type||Zinc finger, RING-CH-type
Zm00001d050938	4.13081	-1.77049	0.00170886	0.0050858	4	132686030	132688678	2649	-	PPR	DYW domain||Tetratricopeptide-like helical domain||Pentatricopeptide repeat
Zm00001d023525	6.08522	-2.03917	0.000555391	0.00181181	10	8729371	8731164	1794	-	-	DYW domain||Tetratricopeptide-like helical domain||Pentatricopeptide repeat
Zm00001d035454	4.34891	-2.32984	0.00453699	0.0123603	6	26665268	26667442	1632	-	-	DUF3741-associated sequence motif
Zm00001d009010	4.15053	4.90906	6.28557e-142	2.17629e-139	8	30106964	30108529	987	-	-	DREPP family
Zm00001d029102	4.66636	-1.94833	9.76566e-09	5.98744e-08	1	58055249	58057968	1046	-	-	Dormancy/auxin associated protein
Zm00001d048192	4.43625	6.04836	0.000588938	0.00191355	9	152165378	152166028	651	-	-	DOMON domain
Zm00001d031556	5.95238	-1.04966	9.33545e-14	8.80808e-13	1	194157336	194158112	777	-	-	DOMON domain
Zm00001d029888	4.17885	-1.8626	7.87263e-05	0.000297261	1	92327821	92333275	2474	-	-	Domain of unknown function DUF547||Ternary complex factor MIP1, leucine-zipper
Zm00001d028284	4.3274	1.29909	0.000280622	0.000965755	1	29163500	29167598	2270	-	-	Domain of unknown function DUF547||Ternary complex factor MIP1, leucine-zipper
Zm00001d014703	3.73636	-4.62597	1.775e-10	1.28275e-09	5	59967776	59971418	2261	-	-	Domain of unknown function DUF547||Ternary complex factor MIP1, leucine-zipper
Zm00001d021791	4.17188	1.48396	3.36201e-16	3.79628e-15	7	163079834	163081321	1390	-	-	Domain of unknown function DUF4408||Protein of unknown function DUF761, plant
Zm00001d024937	3.62384	1.3236	1.72679e-13	1.59937e-12	10	95806908	95811035	3758	-	-	Domain of unknown function DUF4220||Protein of unknown function DUF594
Zm00001d044925	5.32224	1.12042	3.35189e-10	2.36707e-09	9	7355249	7355671	423	-	-	Domain of unknown function CP12
Zm00001d028968	3.21957	1.14986	4.07648e-21	6.25271e-20	1	53190337	53190834	498	-	DnaJ	DnaJ domain||DnaJ domain, conserved site
Zm00001d020265	5.59145	1.27786	8.44503e-05	0.000317513	7	103099559	103100101	543	-	DnaJ	DnaJ domain
Zm00001d010676	3.83599	-2.30567	0.000160861	0.000577126	8	123949136	123949753	618	AP2-EREBP-transcription factor 93	AP2	DNA-binding domain||AP2/ERF domain
Zm00001d019216	3.5671	1.18446	2.91706e-38	1.02613e-36	7	22130022	22130944	786	AP2-EREBP-transcription factor 64	AP2	DNA-binding domain||AP2/ERF domain
Zm00001d042593	4.95674	-1.05736	0.00245138	0.00707695	3	173057147	173057683	537	AP2-EREBP-transcription factor 63	AP2	DNA-binding domain||AP2/ERF domain
Zm00001d038320	3.97878	1.25412	1.26497e-20	1.88401e-19	6	154382390	154383061	672	AP2-EREBP-transcription factor 133	AP2	DNA-binding domain||AP2/ERF domain
Zm00001d016616	5.04894	1.83765	1.21541e-50	6.5249e-49	5	170223307	170225943	1301	AP2-EREBP-transcription factor 129	AP2	DNA-binding domain||AP2/ERF domain
Zm00001d045204	4.28135	2.36156	1.55128e-36	5.08538e-35	9	15996069	15996644	576	AP2-EREBP-transcription factor 122	AP2	DNA-binding domain||AP2/ERF domain
Zm00001d031673	4.50613	3.37697	7.12775e-11	5.33758e-10	1	198259709	198260293	585	AP2-EREBP-transcription factor 119	AP2	DNA-binding domain||AP2/ERF domain
Zm00001d002618	7.27802	-2.39722	1.60334e-10	1.1617e-09	2	16960148	16960816	669	AP2-EREBP-transcription factor 105	AP2	DNA-binding domain||AP2/ERF domain
Zm00001d044950	4.52659	-1.79806	0.00418645	0.0114804	9	8102498	8103283	786	-	AP2	DNA-binding domain||AP2/ERF domain
Zm00001d029940	6.08522	-2.2595	3.40946e-29	8.18882e-28	1	95770465	95771190	726	-	AP2	DNA-binding domain||AP2/ERF domain
Zm00001d018288	3.56411	-6.7216	3.14699e-08	1.8266e-07	5	217999756	218005468	717	-	AP2	DNA-binding domain||AP2/ERF domain
Zm00001d048445	4.07136	-1.90109	2.89098e-05	0.000116536	9	156577584	156583021	5071	-	-	DNA/RNA-binding protein Alba-like
Zm00001d006250	5.09924	-1.67154	3.03716e-13	2.77058e-12	2	202844285	202847831	1412	-	-	DNA/RNA-binding protein Alba-like
Zm00001d045746	5.95818	-1.44712	3.03672e-09	1.96013e-08	9	36869712	36880178	2555	-	Topoisom_bac	DNA topoisomerase, type IA, central||DNA topoisomerase, type IA, domain 2||DNA topoisomerase I, bacterial-type||DNA topoisomerase, type IA||DNA topoisomerase, type IA, active site||DNA topoisomerase, type IA, central region, subdomain 2||TOPRIM domain||DNA topoisomerase, type IA, DNA-binding domain||DNA topoisomerase 1, TOPRIM domain||DNA topoisomerase, type IA, core domain
Zm00001d010849	4.07083	-1.31453	0.00379195	0.0105033	8	130303051	130312915	7394	-	-	DNA helicase Pif1-like||P-loop containing nucleoside triphosphate hydrolase||Glutaredoxin||Thioredoxin-like fold||Helitron helicase-like domain
Zm00001d004754	3.33111	1.99238	2.8999e-31	7.52826e-30	2	136422827	136423366	540	-	-	Dirigent protein||Allene oxide cyclase/dirigent protein
Zm00001d014241	4.12414	-1.13495	0.00494415	0.0133574	5	37751580	37770093	1747	-	DIL	Dilute domain
Zm00001d027363	3.62797	-2.57096	2.53819e-11	1.96914e-10	1	3775217	3778050	1493	dihydrodipicolinate reductase1	DapB_N	Dihydrodipicolinate reductase, C-terminal||Dihydrodipicolinate reductase||Dihydrodipicolinate reductase, N-terminal||NAD(P)-binding domain
Zm00001d010204	4.10247	-1.70785	3.98532e-43	1.66632e-41	8	103923570	103924939	1077	-	-	Dienelactone hydrolase||Alpha/Beta hydrolase fold
Zm00001d009938	4.2605	1.19784	1.20698e-29	2.96123e-28	8	90687124	90692850	1159	-	-	Dienelactone hydrolase||Alpha/Beta hydrolase fold
Zm00001d037519	3.53507	-2.81111	0.000796717	0.00252659	6	127997696	128003597	4959	-	Kelch_1	Development/cell death domain||Kelch repeat type 1||Kelch-type beta propeller||Galactose oxidase, beta-propeller
Zm00001d037894	3.68936	1.47688	1.40489e-05	5.92872e-05	6	141324495	141325549	934	dehydrin1	-	Dehydrin, conserved site||Dehydrin
Zm00001d017547	3.78657	1.04452	1.16523e-34	3.48268e-33	5	199270955	199272496	1413	-	-	Dehydrin, conserved site||Dehydrin
Zm00001d019629	4.95674	-1.94882	3.81696e-14	3.71274e-13	7	46898944	46905237	642	-	Prenyltransf	Decaprenyl diphosphate synthase-like||Di-trans-poly-cis-decaprenylcistransferase-like, conserved site
Zm00001d034515	3.59626	-2.05129	2.12727e-15	2.2769e-14	1	295313706	295336499	6156	Homeobox-transcription factor 65	Homeobox	DDT domain||Homeobox domain-like||WHIM1 domain||WHIM2 domain||Homeobox domain
Zm00001d011419	7.50939	-1.10194	0.00100801	0.00313281	8	149989038	149991368	2273	-	p450	Cytochrome P450||Cytochrome P450, E-class, group IV||Cytochrome P450, E-class, group I||Cytochrome P450, conserved site
Zm00001d046334	3.66972	-5.97559	0.000134348	0.000488951	9	81310177	81311766	1590	cytochrome P450 9	p450	Cytochrome P450||Cytochrome P450, E-class, group I||Cytochrome P450, conserved site
Zm00001d046422	3.40977	1.17618	1.40379e-16	1.63299e-15	9	88938385	88941121	2245	brassinosteroid catabolism2	p450	Cytochrome P450||Cytochrome P450, E-class, group I||Cytochrome P450, conserved site
Zm00001d053202	4.82936	-3.96509	0.000903361	0.0028351	4	219687772	219690119	2232	-	p450	Cytochrome P450||Cytochrome P450, E-class, group I||Cytochrome P450, conserved site
Zm00001d029241	4.40529	3.63906	2.84477e-12	2.38081e-11	1	63372703	63375212	1755	-	p450	Cytochrome P450||Cytochrome P450, E-class, group I||Cytochrome P450, conserved site
Zm00001d024943	3.60202	4.30996	1.82915e-97	3.01418e-95	10	96104177	96106076	1794	-	p450	Cytochrome P450||Cytochrome P450, E-class, group I||Cytochrome P450, conserved site
Zm00001d023625	4.12814	5.56006	9.08603e-53	5.21561e-51	10	12645178	12646963	1581	-	p450	Cytochrome P450||Cytochrome P450, E-class, group I||Cytochrome P450, conserved site
Zm00001d016151	7.12822	-2.97085	0.000467782	0.00154598	5	147259084	147261123	1483	-	p450	Cytochrome P450||Cytochrome P450, E-class, group I||Cytochrome P450, conserved site
Zm00001d049201	4.11523	2.73976	1.14266e-26	2.39368e-25	4	20300477	20302033	1557	-	p450	Cytochrome P450||Cytochrome P450, E-class, group I
Zm00001d038300	2.63574	2.21884	1.54052e-33	4.37926e-32	6	153808873	153811355	2042	-	p450	Cytochrome P450||Cytochrome P450, E-class, group I
Zm00001d034096	5.39593	1.94399	2.02516e-56	1.30283e-54	1	283957823	283959650	1162	-	p450	Cytochrome P450||Cytochrome P450, E-class, group I
Zm00001d013231	6.41519	-1.47586	1.02943e-07	5.66463e-07	5	6795974	6799658	1328	-	p450	Cytochrome P450||Cytochrome P450, E-class, group I
Zm00001d051554	4.76443	1.59251	2.36035e-16	2.70187e-15	4	162654597	162657413	2554	abscisic acid 8'-hydroxylase2	p450	Cytochrome P450||Cytochrome P450, conserved site||Cytochrome P450, E-class, group I
Zm00001d039384	4.44148	1.24765	3.61394e-37	1.21975e-35	3	3087368	3088918	1551	-	p450	Cytochrome P450||Cytochrome P450, conserved site||Cytochrome P450, E-class, group I
Zm00001d033592	4.05552	7.19863	3.4445e-48	1.70922e-46	1	268007631	268009404	1527	-	p450	Cytochrome P450||Cytochrome P450, conserved site||Cytochrome P450, E-class, group I
Zm00001d025200	4.35951	8.97425	8.36109e-286	1.22689e-282	10	108836325	108838302	1777	-	p450	Cytochrome P450||Cytochrome P450, conserved site||Cytochrome P450, E-class, group I
Zm00001d024574	4.81812	3.12546	7.94357e-83	9.91017e-81	10	78836368	78838011	1644	-	p450	Cytochrome P450||Cytochrome P450, conserved site||Cytochrome P450, E-class, group I
Zm00001d024068	3.0162	2.98838	0.0159883	0.0380507	10	41313163	41314896	1734	-	p450	Cytochrome P450||Cytochrome P450, conserved site||Cytochrome P450, E-class, group I
Zm00001d015721	5.4401	5.2734	0.0112742	0.0278825	5	112707895	112710811	2090	-	p450	Cytochrome P450||Cytochrome P450, conserved site||Cytochrome P450, E-class, group I
Zm00001d015589	5.04987	-2.37904	1.10332e-51	6.11491e-50	5	100023067	100024804	1594	-	p450	Cytochrome P450||Cytochrome P450, conserved site||Cytochrome P450, E-class, group I
Zm00001d008987	5.11465	1.43055	7.48971e-26	1.49867e-24	8	28720644	28722575	1829	-	p450	Cytochrome P450||Cytochrome P450, conserved site||Cytochrome P450, E-class, group I
Zm00001d029688	3.62797	2.01202	2.27229e-126	6.14216e-124	1	82827141	82831219	2469	-	p450	Cytochrome P450, E-class, group I||Cytochrome P450, E-class, group IV||Cytochrome P450
Zm00001d017077	4.9647	5.80281	1.42205e-305	2.43447e-302	5	184494219	184496209	1811	red aleurone1	p450	Cytochrome P450, E-class, group I||Cytochrome P450, conserved site||Cytochrome P450
Zm00001d043174	4.51977	-1.05018	1.20281e-32	3.3005e-31	3	190625724	190628445	1993	GRMZM2G138074	p450	Cytochrome P450, E-class, group I||Cytochrome P450, conserved site||Cytochrome P450
Zm00001d024946	4.15053	2.90616	6.2753e-33	1.7421e-31	10	96325810	96327827	1925	flavone synthase typeII1	p450	Cytochrome P450, E-class, group I||Cytochrome P450, conserved site||Cytochrome P450
Zm00001d051863	4.64191	2.19103	2.20304e-93	3.46361e-91	4	172596420	172598331	1822	-	p450	Cytochrome P450, E-class, group I||Cytochrome P450, conserved site||Cytochrome P450
Zm00001d036762	4.6117	2.03568	2.10176e-05	8.65622e-05	6	99964438	99966266	1669	-	p450	Cytochrome P450, E-class, group I||Cytochrome P450, conserved site||Cytochrome P450
Zm00001d020628	4.99962	-1.1048	1.19924e-10	8.80501e-10	7	125510140	125512430	1987	-	p450	Cytochrome P450, E-class, group I||Cytochrome P450, conserved site||Cytochrome P450
Zm00001d012322	5.45635	1.78699	3.54149e-77	3.92558e-75	8	172403401	172405359	1846	-	p450	Cytochrome P450, E-class, group I||Cytochrome P450, conserved site||Cytochrome P450
Zm00001d006193	3.45434	-3.47968	0.000287184	0.000986794	2	201255021	201257277	2122	-	p450	Cytochrome P450, E-class, group I||Cytochrome P450, conserved site||Cytochrome P450
Zm00001d004957	6.31233	-1.11988	0.000719013	0.00230172	2	150613845	150616281	1800	-	p450	Cytochrome P450, E-class, group I||Cytochrome P450, conserved site||Cytochrome P450
Zm00001d044703	4.6067	-3.06831	1.7451e-40	6.73032e-39	3	235308100	235309596	1497	-	p450	Cytochrome P450, E-class, group I||Cytochrome P450
Zm00001d034104	3.38068	-2.56151	9.39275e-34	2.69495e-32	1	284067665	284068684	1020	-	p450	Cytochrome P450, E-class, group I||Cytochrome P450
Zm00001d034095	6.72783	1.49359	2.90429e-23	5.01376e-22	1	283893649	283895468	1165	-	p450	Cytochrome P450, E-class, group I||Cytochrome P450
Zm00001d020418	3.0581	-2.53291	2.92108e-06	1.34811e-05	7	112714260	112717015	1909	-	p450	Cytochrome P450, E-class, group I||Cytochrome P450
Zm00001d046342	5.13378	2.02394	9.99599e-62	7.56822e-60	9	81729257	81733312	1847	kaurene oxidase2	p450	Cytochrome P450, conserved site||Cytochrome P450, E-class, group I||Cytochrome P450
Zm00001d038511	4.11	3.05223	1.34712e-48	6.76083e-47	6	158957756	158969636	1663	gibberellin 16,17-oxidase1	p450	Cytochrome P450, conserved site||Cytochrome P450, E-class, group I||Cytochrome P450
Zm00001d020717	4.23504	1.34269	2.84074e-09	1.83825e-08	7	129916943	129919846	1903	abscisic acid 8'-hydroxylase4	p450	Cytochrome P450, conserved site||Cytochrome P450, E-class, group I||Cytochrome P450
Zm00001d047424	4.01889	1.165	1.29708e-18	1.71103e-17	9	129619898	129624238	1971	-	p450	Cytochrome P450, conserved site||Cytochrome P450, E-class, group I||Cytochrome P450
Zm00001d037849	3.87797	3.01281	5.4251e-244	5.76464e-241	6	139653712	139656071	1827	-	p450	Cytochrome P450, conserved site||Cytochrome P450, E-class, group I||Cytochrome P450
Zm00001d034986	4.73295	1.71502	1.18642e-05	5.05387e-05	6	840921	842925	1928	-	p450	Cytochrome P450, conserved site||Cytochrome P450, E-class, group I||Cytochrome P450
Zm00001d034107	4.58907	-1.55477	4.92451e-27	1.05089e-25	1	284127282	284129120	1357	-	p450	Cytochrome P450, conserved site||Cytochrome P450, E-class, group I||Cytochrome P450
Zm00001d014335	5.51633	1.74987	2.57462e-88	3.62269e-86	5	41174766	41176346	1581	-	p450	Cytochrome P450, conserved site||Cytochrome P450, E-class, group I||Cytochrome P450
Zm00001d014134	3.75617	1.91703	2.08373e-41	8.31736e-40	5	33632930	33634732	1697	-	p450	Cytochrome P450, conserved site||Cytochrome P450, E-class, group I||Cytochrome P450
Zm00001d050323	3.38068	-1.58674	8.27812e-13	7.26753e-12	4	81389772	81391571	1294	-	p450	Cytochrome P450, conserved site||Cytochrome P450
Zm00001d032467	3.92381	4.0063	4.00937e-268	5.37168e-265	1	227648295	227649464	1078	AC210173.4_FG005	p450	Cytochrome P450
Zm00001d004977	5.42345	-1.61902	6.36733e-12	5.19484e-11	2	151850327	151853942	1384	-	-	Cytochrome C biogenesis protein, transmembrane domain||NAD(P)-binding domain
Zm00001d034196	5.04894	-1.08808	2.22331e-12	1.87708e-11	1	286308027	286310892	2100	C-type cytochrome synthesis protein1	-	Cytochrome c biogenesis protein Ccs1/CcsB||ResB-like domain
Zm00001d005114	5.72687	-1.66821	4.35083e-09	2.75639e-08	2	159058949	159063855	654	-	-	Cytochrome b-c1 complex subunit 7
Zm00001d016134	4.34891	-1.64701	1.06835e-85	1.40688e-83	5	146042173	146043738	1046	iron-sulfur protein1	-	Cytochrome b6-f complex iron-sulfur subunit||Rieske iron-sulphur protein||Rieske [2Fe-2S] iron-sulphur domain||Rieske iron-sulphur protein, C-terminal||Cytochrome b6-f complex Fe-S subunit
Zm00001d005624	5.66068	2.25462	0.0174542	0.0410855	2	181044326	181045720	1395	-	-	Cytochrome b5-like heme/steroid binding domain||Fatty acid desaturase||Fatty acid desaturase domain
Zm00001d047746	4.5403	-2.38818	2.50278e-10	1.79065e-09	9	140703529	140707440	3583	-	-	Cytochrome B561-related
Zm00001d043674	5.9952	1.1363	9.10112e-29	2.13433e-27	3	206991601	206992551	951	-	-	Cytidine and deoxycytidylate deaminase domain||Cytidine deaminase-like||Cytidine/deoxycytidylate deaminase, zinc-binding domain||Cytidine deaminase, homodimeric||APOBEC/CMP deaminase, zinc-binding||Zinc finger, LSD1-type
Zm00001d019280	6.72783	1.84281	4.74055e-27	1.01444e-25	7	25458012	25459579	1036	-	-	Cytidine and deoxycytidylate deaminase domain||Cytidine deaminase-like||APOBEC/CMP deaminase, zinc-binding
Zm00001d049381	4.47577	1.74947	1.78729e-98	3.04284e-96	4	28445473	28446302	726	-	-	Cysteine-rich transmembrane CYSTM domain
Zm00001d029558	3.56577	1.64117	5.83887e-09	3.65329e-08	1	76160502	76161041	540	-	SCP	Cysteine-rich secretory protein, allergen V5/Tpx-1-related||Ves allergen||Pathogenesis-related protein 1-like, SCP domain||CAP domain||Allergen V5/Tpx-1-related, conserved site
Zm00001d049217	3.66676	1.64458	4.03513e-20	5.84042e-19	4	21137292	21138857	1479	-	Peptidase_C1	Cysteine peptidase, histidine active site||Peptidase C1A||Peptidase C1A, papain C-terminal||Cathepsin propeptide inhibitor domain (I29)||Cysteine peptidase, cysteine active site
Zm00001d012068	3.80897	-7.49656	2.74462e-11	2.12288e-10	8	167588205	167588672	468	cystatin10	-	Cystatin domain||Cystatin
Zm00001d049111	3.70566	1.62259	0.00560998	0.0149776	4	16423175	16423699	525	-	-	Cystatin domain||Cystatin
Zm00001d000294	3.99622	2.02181	6.26513e-129	1.75509e-126	B73V4_ctg73	52548	56015	1867	-	Cys_Met_Meta_PP	Cys/Met metabolism, pyridoxal phosphate-dependent enzyme||Pyridoxal phosphate-dependent transferase, major region, subdomain 1||Pyridoxal phosphate-dependent transferase, subdomain 2||Pyridoxal phosphate-dependent transferase
Zm00001d048143	4.73295	-1.25526	6.37601e-08	3.59058e-07	9	150812399	150814561	1822	-	-	Cyclin-like||Cyclin, N-terminal
Zm00001d005293	3.80865	-4.59956	0.0166353	0.0394017	2	168005838	168007927	1897	cyclin11	-	Cyclin, N-terminal||Cyclin-like
Zm00001d028092	4.6117	1.32986	0.000824641	0.00260923	1	22729803	22732019	1540	-	-	Cyclin, N-terminal||Cyclin-like
Zm00001d021745	4.27218	-1.4411	4.78912e-06	2.14595e-05	7	162090191	162092437	1432	-	Cyclin_C	Cyclin, C-terminal domain||Cyclin D, plant||Cyclin-like||Cyclin, N-terminal
Zm00001d029745	9.31909	-1.6863	4.83034e-31	1.24142e-29	1	85097979	85099597	1031	-	-	Cyanobacterial aminoacyl-tRNA synthetase, CAAD domain||Protein CURVATURE THYLAKOID 1
Zm00001d052243	3.39495	4.35706	0	0	4	184464169	184467579	2340	-	-	Cupredoxin||Laccase||Laccase, second cupredoxin domain||Multicopper oxidase, type 2||Multicopper oxidase, type 3||Laccase, third cupredoxin domain||Laccase, first cupredoxin domain||Multicopper oxidase, copper-binding site||Multicopper oxidase, type 1||Multicopper oxidases, conserved site
Zm00001d018064	3.14185	1.01611	1.74295e-38	6.19483e-37	5	213687810	213690534	2283	-	-	Cupredoxin||Laccase, second cupredoxin domain||Laccase||Laccase, third cupredoxin domain||Multicopper oxidase, type 3||Multicopper oxidase, type 2||Multicopper oxidase, type 1||Multicopper oxidases, conserved site||Multicopper oxidase, copper-binding site||Laccase, first cupredoxin domain
Zm00001d033711	5.11876	-2.91677	1.06134e-86	1.42196e-84	1	271957661	271958619	833	-	Cu_bind_like	Cupredoxin||Blue (type 1) copper protein, binding site||Phytocyanin domain
Zm00001d049419	4.29277	3.10882	6.31426e-88	8.7646e-86	4	29927661	29928900	978	-	-	Cupin 1||Germin, manganese binding site||Germin||RmlC-like jelly roll fold||RmlC-like cupin domain
Zm00001d025059	7.53542	7.77999	0	0	10	102054802	102055944	1052	-	-	Cupin 1||Germin, manganese binding site||Germin||RmlC-like jelly roll fold||RmlC-like cupin domain
Zm00001d035597	6.85804	-1.999	4.6168e-21	7.06389e-20	6	35983967	35985927	1670	-	-	Cupin 1||11-S seed storage protein, plant||RmlC-like jelly roll fold||RmlC-like cupin domain
Zm00001d050462	3.96197	-2.9258	2.65606e-59	1.86015e-57	4	90258259	90260193	1371	-	Exo70	Cullin repeat-like-containing domain||Exocyst complex component Exo70
Zm00001d040755	3.87797	1.53895	0.000347594	0.00117588	3	63750504	63753717	2291	-	Exo70	Cullin repeat-like-containing domain||Exocyst complex component Exo70
Zm00001d015616	4.35951	1.42187	8.67712e-43	3.57946e-41	5	101438516	101440390	1875	-	Exo70	Cullin repeat-like-containing domain||Exocyst complex component Exo70
Zm00001d020623	3.13799	1.19629	1.20063e-12	1.03779e-11	7	125321586	125322729	821	-	-	Ctr copper transporter
Zm00001d041990	4.17885	1.47239	0.00338108	0.00946992	3	146846871	146847998	1042	-	RhoGAP	CRIB domain||Rho GTPase-activating protein domain||Rho GTPase activation protein
Zm00001d045386	5.82319	-1.15651	4.31482e-35	1.31515e-33	9	20254761	20257061	2126	-	-	CRIB domain
Zm00001d010049	5.15055	-2.17694	0.00745977	0.0193463	8	96929763	96933742	2041	-	CRAL_TRIO_N	CRAL-TRIO lipid binding domain||GOLD domain||CRAL/TRIO, N-terminal domain
Zm00001d038005	4.30886	-1.47714	1.70058e-17	2.08529e-16	6	144871781	144875663	3666	-	CRAL_TRIO_N	CRAL/TRIO, N-terminal domain||CRAL-TRIO lipid binding domain||GOLD domain
Zm00001d045655	3.63293	1.43394	0.000118684	0.000436113	9	31231033	31243303	5048	-	-	Condensin complex subunit 3||Nuclear condensin complex subunit 3, C-terminal domain||Armadillo-like helical||Armadillo-type fold
Zm00001d037397	5.50459	1.38068	0.0162895	0.0386797	6	124389915	124392023	2109	-	Pkinase	Concanavalin A-like lectin/glucanase domain||Legume lectin domain||Serine/threonine-protein kinase, active site||Protein kinase, ATP binding site||Protein kinase-like domain||Protein kinase domain
Zm00001d016009	3.5671	2.32035	1.78884e-63	1.4062e-61	5	139188964	139191075	2112	-	Pkinase_Tyr	Concanavalin A-like lectin/glucanase domain||Legume lectin domain||Serine/threonine-protein kinase, active site||Protein kinase, ATP binding site||Protein kinase domain||Serine-threonine/tyrosine-protein kinase, catalytic domain||Protein kinase-like domain
Zm00001d025943	4.90236	1.16466	2.8284e-34	8.33241e-33	10	134290813	134294851	2353	-	-	Concanavalin A-like lectin/glucanase domain||Glycosyl hydrolase, five-bladed beta-propellor domain||Beta-fructofuranosidase||Glycosyl hydrolase family 32, N-terminal||Glycosyl hydrolase family 32, C-terminal||Glycoside hydrolase, family 32
Zm00001d028287	4.59559	1.99092	1.47323e-07	7.96248e-07	1	29239110	29240679	1420	-	-	Coiled-coil domain containing protein 109, C-terminal
Zm00001d047276	4.73295	3.63481	0.0137983	0.0334693	9	125270207	125272239	1818	brittle stalk2	-	COBRA, plant
Zm00001d014253	3.56818	-1.36019	8.3042e-30	2.04879e-28	5	38196209	38196691	483	ZIM-transcription factor 10	Zim	CO/COL/TOC1, conserved site||Tify domain
Zm00001d023779	3.22297	1.60155	1.1638e-75	1.25393e-73	10	19912191	19918231	1693	-	-	ClpP/crotonase-like domain||Enoyl-CoA hydratase/isomerase, HIBYL-CoA-H type
Zm00001d008587	5.04894	3.12016	1.27111e-72	1.29699e-70	8	13681436	13683379	1733	-	-	Class I glutamine amidotransferase-like||Glutamine amidotransferase||Peptidase C26
Zm00001d027667	6.13384	-1.04434	6.6112e-23	1.11936e-21	1	10614579	10622700	6242	-	-	Citrate transporter-like domain||Arsenical pump membrane protein, ArsB
Zm00001d032828	5.23091	-1.52631	6.70512e-46	3.06555e-44	1	239455290	239464371	2818	-	-	Citrate transporter-like domain
Zm00001d050412	4.50613	2.05742	2.00654e-103	3.7248e-101	4	86684719	86687129	1119	-	-	Chorismate mutase, AroQ class, eukaryotic type||Chorismate mutase, type II
Zm00001d046786	4.40247	-1.07744	5.38261e-17	6.38434e-16	9	105955854	105957260	1171	-	-	Chlorophyll A-B binding protein||Chlorophyll a/b binding protein domain||Chlorophyll A-B binding protein, plant
Zm00001d006663	5.82319	-1.45041	4.30903e-26	8.74146e-25	2	213805344	213811979	1149	light harvesting complex A1	-	Chlorophyll A-B binding protein, plant||Chlorophyll A-B binding protein||Chlorophyll a/b binding protein domain
Zm00001d011285	4.63965	-1.50592	5.42575e-34	1.57434e-32	8	145825712	145826506	795	light harvesting chlorophyll a/b binding protein1	-	Chlorophyll A-B binding protein, plant||Chlorophyll a/b binding protein domain||Chlorophyll A-B binding protein
Zm00001d021784	3.0162	-1.06845	7.86116e-09	4.86527e-08	7	162969080	162970349	1161	-	-	Chlorophyll A-B binding protein, plant||Chlorophyll a/b binding protein domain||Chlorophyll A-B binding protein
Zm00001d050403	4.72281	-1.08685	1.38023e-14	1.39266e-13	4	86240240	86241629	1229	-	-	Chlorophyll a/b binding protein domain||Chlorophyll A-B binding protein||Chlorophyll A-B binding protein, plant
Zm00001d044399	4.41863	-1.3516	1.04883e-10	7.73753e-10	3	227152688	227153783	1096	-	-	Chlorophyll a/b binding protein domain||Chlorophyll A-B binding protein||Chlorophyll A-B binding protein, plant
Zm00001d015385	4.68843	-1.79109	1.92617e-69	1.81514e-67	5	87654865	87656030	1074	-	-	Chlorophyll a/b binding protein domain||Chlorophyll A-B binding protein||Chlorophyll A-B binding protein, plant
Zm00001d015095	7.7726	-1.55522	2.00575e-29	4.88595e-28	5	75273858	75275693	1143	-	-	Chlorophyll a/b binding protein domain
Zm00001d017152	3.92089	1.2399	3.79231e-57	2.51312e-55	5	187133409	187134532	1056	endochitinase precursor4	-	Chitin-binding, type 1||Glycoside hydrolase, family 19, catalytic||Chitin-binding, type 1, conserved site||Lysozyme-like domain||Glycoside hydrolase, family 19
Zm00001d009936	3.96197	1.21418	0.000423639	0.00141129	8	90588929	90590148	1122	-	-	Chitin-binding, type 1||Glycoside hydrolase, family 19, catalytic||Chitin-binding, type 1, conserved site||Lysozyme-like domain||Glycoside hydrolase, family 19
Zm00001d025907	3.38318	-1.79636	0.0150216	0.0360339	10	133447186	133450161	2603	-	-	Checkpoint protein Hus1/Mec3||Cell cycle checkpoint, Hus1
Zm00001d038857	2.887	-1.73657	8.0572e-10	5.49176e-09	6	165907842	165913299	2146	-	-	Chaperonin Cpn60, conserved site||GroEL-like apical domain||Chaperonin Cpn60/TCP-1 family||GroEL-like equatorial domain||Chaperonin Cpn60
Zm00001d005812	4.05981	-1.3879	9.83745e-51	5.30895e-49	2	189451023	189467263	11048	-	SAM_1	Chaperonin Cpn20||GroES chaperonin family||DNA repair metallo-beta-lactamase||Sterile alpha motif/pointed domain||Sterile alpha motif domain||GroES-like||Metallo-beta-lactamase||Chaperonin GroES, conserved site
Zm00001d044683	5.02361	1.53565	2.31852e-36	7.54438e-35	3	234824366	234825497	990	-	-	Chalcone isomerase||Chalcone isomerase, orthogonal bundle domain||Chalcone isomerase, 3-layer sandwich
Zm00001d024194	3.92089	-3.55853	0.000263466	0.000910882	10	54971219	54978845	5947	-	Asp	Chalcone isomerase, 3-layer sandwich||Aspartic peptidase domain||Aspartic peptidase A1 family||Chalcone isomerase||Peptidase family A1 domain
Zm00001d041972	4.84582	-2.16504	7.82209e-12	6.34811e-11	3	146279425	146282802	2859	-	-	Cellulose synthase||Nucleotide-diphospho-sugar transferases
Zm00001d045661	5.40908	-2.46209	5.76573e-24	1.03962e-22	9	32056769	32058471	1581	C2C2-CO-like-transcription factor 4	CCT	CCT domain||B-box-type zinc finger
Zm00001d049651	4.2876	-1.15811	0.00556523	0.0148697	4	38762363	38763520	1057	-	CCT	CCT domain
Zm00001d000176	4.43625	1.45134	4.97862e-06	2.22503e-05	B73V4_ctg181	47426	49963	735	-	CCT	CCT domain
Zm00001d033602	3.85579	1.10727	8.18022e-20	1.16002e-18	1	268308237	268315814	3782	CCAAT-HAP2-transcription factor 216	CBFB_NFYA	CCAAT-binding factor, conserved site||Nuclear transcription factor Y subunit A
Zm00001d035631	4.67508	3.82215	0.00142429	0.00430585	6	37793506	37814621	3050	-	Na_H_Exchanger	Cation/H+ exchanger||Rossmann-like alpha/beta/alpha sandwich fold
Zm00001d019457	5.01413	3.20914	3.644e-302	5.90999e-299	7	34632588	34634215	906	-	-	Casparian strip membrane protein||Domain of unknown function DUF588
Zm00001d005158	3.68979	-1.26602	3.95651e-38	1.38388e-36	2	161666601	161668813	912	-	-	Casparian strip membrane protein||Domain of unknown function DUF588
Zm00001d018819	4.57969	-1.60593	0.00188745	0.0055764	7	6342456	6344361	1906	nine-cis-epoxycarotenoid dioxygenase5	RPE65	Carotenoid oxygenase
Zm00001d041319	5.67537	-5.95896	0.00190579	0.00562519	3	111919013	111920827	1815	nine-cis-epoxycarotenoid dioxygenase3	RPE65	Carotenoid oxygenase
Zm00001d005920	3.60202	1.1923	2.62104e-22	4.29385e-21	2	192762349	192766625	2098	carbonic anhydrase4	-	Carbonic anhydrase||Carbonic anhydrase, prokaryotic-like, conserved site
Zm00001d044095	3.01132	1.52561	4.03651e-61	2.97572e-59	3	219031166	219034215	1073	-	-	Carbonic anhydrase, prokaryotic-like, conserved site||Carbonic anhydrase
Zm00001d050011	5.28103	1.63267	4.68089e-78	5.28358e-76	4	59298545	59300505	1679	-	-	Carbonic anhydrase, alpha-class||Alpha carbonic anhydrase
Zm00001d031779	3.95968	2.39972	3.90344e-36	1.25689e-34	1	201520520	201523554	1822	-	-	Carbonic anhydrase, alpha-class||Alpha carbonic anhydrase
Zm00001d017271	3.92249	-1.14245	2.96066e-25	5.71993e-24	5	191255085	191261009	3821	-	PfkB	Carbohydrate/puine kinase, PfkB, conserved site||Ribokinase-like||Carbohydrate kinase PfkB||Adenosine kinase
Zm00001d003017	4.48363	1.55908	6.08692e-16	6.75193e-15	2	29552168	29562830	3630	-	PfkB	Carbohydrate/puine kinase, PfkB, conserved site||Ribokinase-like||Carbohydrate kinase PfkB||Adenosine kinase
Zm00001d042847	3.32602	-1.70311	2.44793e-24	4.48206e-23	3	181900541	181905600	2207	-	PfkB	Carbohydrate kinase PfkB||Ribokinase-like
Zm00001d038304	4.21656	-2.10153	2.56239e-05	0.000104196	6	154053716	154056057	1613	-	-	Carbohydrate binding module family 20||Immunoglobulin-like fold||Carbohydrate-binding-like fold
Zm00001d009771	4.00962	1.52352	1.29761e-50	6.942e-49	8	80433878	80440706	5106	-	-	Calcium-dependent channel, 7TM region, putative phosphate||10TM putative phosphate transporter, cytosolic domain||Calcium permeable stress-gated cation channel 1, N-terminal transmembrane domain
Zm00001d049127	4.99394	1.50795	1.79408e-19	2.47579e-18	4	16940880	16942236	1357	-	Metallophos	Calcineurin-like phosphoesterase domain, ApaH type||Metallo-dependent phosphatase-like
Zm00001d002939	5.79168	-2.05823	2.93814e-21	4.54741e-20	2	27520572	27523950	3313	-	C2	C2 domain||Phosphoribosyltransferase C-terminal
Zm00001d043538	3.73636	1.062	1.96432e-09	1.28926e-08	3	203302960	203305033	1738	BURP domain-containing protein-RD22-like2	-	BURP domain
Zm00001d028303	5.44939	1.00259	7.51945e-20	1.07076e-18	1	29785411	29788053	1974	-	-	Branched-chain amino acid aminotransferase II||Branched-chain aminotransferase||Aminotransferase class IV||Aminotransferase, class IV, conserved site
Zm00001d034782	4.05681	1.83528	1.41426e-116	3.27673e-114	1	302188639	302191274	1893	-	Ammonium_transp	Blood group Rhesus C/E/D polypeptide||Ammonium transporter AmtB-like domain||Ammonium transporter
Zm00001d006520	6.13903	-1.06164	9.64846e-25	1.8074e-23	2	210399298	210402238	1625	PDK regulatory protein1	DUF299	Bifunctional kinase-pyrophosphorylase||Pyruvate Pi dikinase regulator, chloroplast||Putative pyruvate, phosphate dikinase regulatory protein
Zm00001d036452	4.95125	2.21153	4.13858e-09	2.63221e-08	6	89058090	89058374	285	-	-	Bifunctional inhibitor/plant lipid transfer protein/seed storage helical domain||Non-specific lipid-transfer protein type 2
Zm00001d013907	5.10783	-2.39251	1.57005e-11	1.23705e-10	5	24372950	24373240	291	-	-	Bifunctional inhibitor/plant lipid transfer protein/seed storage helical domain||Non-specific lipid-transfer protein type 2
Zm00001d007299	3.04958	-3.09945	0.00336236	0.0094217	2	227230998	227231495	498	-	-	Bifunctional inhibitor/plant lipid transfer protein/seed storage helical domain||Non-specific lipid-transfer protein type 2
Zm00001d027290	4.03344	-1.1504	5.79367e-06	2.56511e-05	1	1938725	1939294	570	-	-	Bifunctional inhibitor/plant lipid transfer protein/seed storage helical domain||Hydrophobic seed protein
Zm00001d005230	4.095	7.09054	2.01671e-05	8.32149e-05	2	164746346	164746813	468	corn-activated Hageman factor inhibitor1	-	Bifunctional inhibitor/plant lipid transfer protein/seed storage helical domain||Cereal seed allergen/trypsin and alpha-amylase inhibitor, conserved site||Cereal seed allergen/grain softness/trypsin and alpha-amylase inhibitor
Zm00001d005146	5.04987	-1.06688	9.02041e-06	3.89851e-05	2	161023220	161023567	348	csu337	-	Bifunctional inhibitor/plant lipid transfer protein/seed storage helical domain
Zm00001d034414	7.43749	1.63072	4.37717e-20	6.32065e-19	1	292295756	292296877	891	AY110426	-	Bifunctional inhibitor/plant lipid transfer protein/seed storage helical domain
Zm00001d038532	3.76837	1.58875	8.55207e-13	7.49736e-12	6	159376647	159378030	1023	-	-	Bifunctional inhibitor/plant lipid transfer protein/seed storage helical domain
Zm00001d029365	3.80807	-1.80397	5.89134e-40	2.2275e-38	1	67595337	67598412	2735	-	-	Bifunctional inhibitor/plant lipid transfer protein/seed storage helical domain
Zm00001d041590	6.08522	-1.10767	8.08861e-06	3.51602e-05	3	128629007	128633579	2889	rotten ear2	-	Bicarbonate transporter, C-terminal||Bicarbonate transporter, eukaryotic
Zm00001d010180	4.45514	-1.18875	0.0157347	0.0375195	8	103282261	103285386	1215	-	-	Beta-hydroxyacyl-(acyl-carrier-protein) dehydratase FabZ||HotDog domain||Beta-hydroxydecanoyl thiol ester dehydrase, FabA/FabZ
Zm00001d027295	4.49063	1.07358	6.82836e-13	6.0447e-12	1	2104761	2106624	1775	beta tubulin1	Tubulin	Beta tubulin, autoregulation binding site||Tubulin/FtsZ, 2-layer sandwich domain||Tubulin, conserved site||Tubulin/FtsZ, GTPase domain||Tubulin||Tubulin/FtsZ, C-terminal||Beta tubulin
Zm00001d028816	4.23504	-2.13386	4.40456e-107	8.81341e-105	1	47445913	47446888	899	pathogenesis-related protein6	-	Bet v I type allergen||START-like domain||Bet v I/Major latex protein
Zm00001d021927	4.46429	-1.75797	1.3393e-11	1.06148e-10	7	165996679	165998338	1468	brassinosteroid insensitive EMS-suppressor homolog1	-	BES1/BZR1 plant transcription factor, N-terminal||BZR family
Zm00001d033719	4.47577	-1.58919	0.000534645	0.0017495	1	272190270	272192279	1467	C2C2-CO-like-transcription factor 2	CCT	B-box-type zinc finger||CCT domain
Zm00001d037327	4.9647	-4.74287	1.8533e-56	1.19978e-54	6	121369894	121371711	1676	C2C2-CO-like-transcription factor 10	CCT	B-box-type zinc finger||CCT domain
Zm00001d025957	5.66679	-5.86617	0.000437242	0.00145425	10	134741085	134742626	1049	double B-box zinc finger protein12	zf-B_box	B-box-type zinc finger
Zm00001d036676	5.32224	2.16083	2.1274e-05	8.75363e-05	6	97378208	97378813	606	-	-	B-box-type zinc finger
Zm00001d052543	3.64664	1.21959	0.000554541	0.00180942	4	192657367	192664592	2244	bZIP-transcription factor 79	-	Basic-leucine zipper domain||Transcription factor TGA like domain
Zm00001d039065	3.76837	1.36386	1.49912e-29	3.6605e-28	6	169491185	169496107	3577	G-box binding factor	MFMR	Basic-leucine zipper domain||G-box binding protein, multifunctional mosaic region
Zm00001d035440	4.35208	1.28929	3.34738e-44	1.45486e-42	6	25657757	25658164	408	low temperature-induced protein15	bZIP_1	Basic-leucine zipper domain
Zm00001d015743	4.32382	1.58965	4.86404e-08	2.7649e-07	5	115451296	115456402	826	bZIP-transcription factor 61	bZIP_1	Basic-leucine zipper domain
Zm00001d015153	3.14031	3.09682	0.000128984	0.000471207	5	77126570	77127082	513	bZIP-transcription factor 60	bZIP_1	Basic-leucine zipper domain
Zm00001d039658	5.54087	1.18618	9.19738e-25	1.72395e-23	3	10933798	10935205	1309	bZIP-transcription factor 6	bZIP_1	Basic-leucine zipper domain
Zm00001d046664	3.87797	2.13636	4.98888e-06	2.22865e-05	9	101174444	101175007	564	bZIP-transcription factor 35	bZIP_1	Basic-leucine zipper domain
Zm00001d015846	4.73975	2.6327	9.3568e-18	1.16733e-16	5	125802400	125805852	1537	bZIP-transcription factor 28	bZIP_1	Basic-leucine zipper domain
Zm00001d052807	4.31965	3.52676	9.96347e-16	1.093e-14	4	201501262	201501687	426	bZIP-transcription factor 16	bZIP_1	Basic-leucine zipper domain
Zm00001d048947	4.28135	1.4041	6.66919e-09	4.15174e-08	4	10513764	10514291	528	pathogenesis-related protein3	-	Barwin domain||RlpA-like protein, double-psi beta-barrel domain
Zm00001d051172	6.13903	-1.21692	6.31442e-06	2.78164e-05	4	147112461	147115250	2581	ARF-transcription factor 15	Auxin_resp	B3 DNA binding domain||DNA-binding pseudobarrel domain||Auxin response factor
Zm00001d010360	4.05681	1.30049	0.00297497	0.00843285	8	111039047	111041287	1551	Aux/IAA-transcription factor 37	-	AUX/IAA protein||PB1 domain||AUX/IAA domain
Zm00001d018414	4.52125	4.34827	1.17127e-08	7.12448e-08	5	220284286	220285517	1032	Aux/IAA-transcription factor 24	-	AUX/IAA domain||PB1 domain||AUX/IAA protein
Zm00001d008749	3.56198	2.32456	1.90049e-08	1.12817e-07	8	18951758	18953833	1789	barren inflorescence1	-	AUX/IAA domain||AUX/IAA protein||PB1 domain
Zm00001d040541	3.74012	5.7478	0.00247494	0.00713895	3	48775678	48777774	1184	Aux/IAA-transcription factor 9	-	AUX/IAA domain||AUX/IAA protein||PB1 domain
Zm00001d025012	3.11546	1.68066	1.1785e-05	5.0222e-05	10	99642235	99660548	7306	-	ABC2_membrane	ATP-binding cassette transporter, PDR-like subfamily G, domain 2||ABC-2 type transporter||ABC-transporter extracellular N-terminal domain||P-loop containing nucleoside triphosphate hydrolase||ATP-binding cassette transporter, PDR-like subfamily G, domain 1||AAA+ ATPase domain||ABC transporter-like||Plant PDR ABC transporter associated
Zm00001d011315	4.77966	1.42821	8.47295e-36	2.69447e-34	8	146513037	146520523	6410	-	ABC2_membrane	ATP-binding cassette transporter, PDR-like subfamily G, domain 1||ABC-transporter extracellular N-terminal domain||P-loop containing nucleoside triphosphate hydrolase||ABC-2 type transporter||ATP-binding cassette transporter, PDR-like subfamily G, domain 2||Plant PDR ABC transporter associated||ABC transporter-like||AAA+ ATPase domain
Zm00001d014623	4.12814	1.51499	0.000894915	0.00281166	5	56269108	56270640	1533	-	AAA	ATPase, AAA-type, core||AAA+ ATPase domain||P-loop containing nucleoside triphosphate hydrolase||AAA-type ATPase, N-terminal domain||ATPase, AAA-type, conserved site
Zm00001d021620	3.30251	-1.85369	3.95719e-66	3.35002e-64	7	158179238	158180317	1080	ATP synthase chloroplast subunit2	-	ATP synthase, F1 complex, gamma subunit conserved site||ATP synthase, F1 complex, gamma subunit
Zm00001d017825	6.07042	1.11398	4.0586e-17	4.85127e-16	5	207839207	207840181	975	-	-	AT-hook motif nuclear-localized protein||PPC domain
Zm00001d050368	3.17628	-1.24136	3.7793e-05	0.000149652	4	84247503	84248847	1067	-	-	AT hook, DNA-binding motif||High mobility group protein HMGA, plant||Linker histone H1/H5, domain H15||High mobility group protein HMGA||Winged helix-turn-helix DNA-binding domain
Zm00001d037155	4.43178	-1.12461	9.67434e-13	8.4404e-12	6	114061581	114063536	1200	-	-	Aspartic peptidase, active site||Aspartic peptidase domain||Xylanase inhibitor, C-terminal||Pepsin-like domain, plant||Xylanase inhibitor, N-terminal||Peptidase family A1 domain||Aspartic peptidase A1 family
Zm00001d044966	4.23504	1.4642	0.00571602	0.0152304	9	8357595	8358926	1332	-	-	Aspartic peptidase A1 family||Peptidase family A1 domain||Xylanase inhibitor, N-terminal||Pepsin-like domain, plant||Xylanase inhibitor, C-terminal||Aspartic peptidase domain
Zm00001d041571	4.04694	8.7763	5.74123e-26	1.15783e-24	3	127608422	127609744	1323	-	-	Aspartic peptidase A1 family||Peptidase family A1 domain||Xylanase inhibitor, C-terminal||Aspartic peptidase domain||Xylanase inhibitor, N-terminal||Pepsin-like domain, plant
Zm00001d027965	4.55469	5.26451	0.00164815	0.00492462	1	18511901	18513196	1296	-	-	Aspartic peptidase A1 family||Peptidase family A1 domain||Xylanase inhibitor, C-terminal||Aspartic peptidase domain||Xylanase inhibitor, N-terminal
Zm00001d051692	6.52146	-3.34537	1.25969e-77	1.41154e-75	4	166906239	166908124	1757	-	-	Aspartic peptidase A1 family||Peptidase family A1 domain||CND41-like||Xylanase inhibitor, N-terminal||Xylanase inhibitor, C-terminal||Aspartic peptidase domain
Zm00001d020886	4.41863	-3.04513	2.42677e-101	4.34773e-99	7	135469300	135471079	1659	-	-	Aspartic peptidase A1 family||Peptidase family A1 domain||CND41-like||Xylanase inhibitor, N-terminal||Xylanase inhibitor, C-terminal||Aspartic peptidase domain
Zm00001d020260	5.00626	3.51825	1.26004e-184	6.58102e-182	7	102651781	102655080	1865	-	-	Ascorbate oxidase, third cupredoxin domain||Multicopper oxidases, conserved site||Multicopper oxidase, type 1||Multicopper oxidase, copper-binding site||Multicopper oxidase, type 2||Multicopper oxidase, type 3||L-ascorbate oxidase, plants||Cupredoxin
Zm00001d048008	4.00962	-1.66759	3.68325e-08	2.12386e-07	9	147881953	147883344	1392	-	U-box	Armadillo-type fold||Zinc finger, RING/FYVE/PHD-type||Armadillo-like helical||U box domain
Zm00001d004339	3.49238	-1.98821	2.54047e-06	1.18326e-05	2	104567260	104574379	2832	-	PUF	Armadillo-type fold||Pumilio, RNA binding domain||Armadillo-like helical||Pumilio RNA-binding repeat||Pumilio homology domain
Zm00001d006254	4.40012	-1.85302	0.000190767	0.000674215	2	202895910	202898244	1647	-	-	Armadillo-type fold||Armadillo-like helical||Protein phosphatase 2A, regulatory B subunit, B56
Zm00001d049258	4.41306	1.89152	4.94114e-05	0.000192249	4	23374699	23376345	1647	-	-	Armadillo-type fold||Armadillo-like helical||Armadillo
Zm00001d048441	3.0837	-1.12775	4.42134e-05	0.000173669	9	156475398	156476045	648	-	-	Armadillo-like helical||PAM68-like
Zm00001d022396	3.50361	-1.23067	0.000383146	0.00128619	7	176688275	176696366	5667	-	-	Armadillo-like helical||Armadillo-type fold||HEAT repeat associated with sister chromatid cohesion protein||Condensin complex subunit 1, N-terminal||Condensin complex subunit 1, C-terminal||Condensin subunit 1/Condensin-2 complex subunit D3||Condensin subunit 1
Zm00001d006232	3.6803	1.20451	0.00320319	0.00901344	2	202416891	202418828	1938	-	-	Armadillo-like helical||Armadillo-type fold||Armadillo
Zm00001d037577	4.82936	-1.43752	0.00211177	0.00616877	6	130275083	130291744	1375	-	-	Armadillo-like helical||Armadillo-type fold
Zm00001d029246	4.66056	1.3136	1.34506e-44	5.92116e-43	1	63586080	63588689	2610	-	-	Armadillo||Armadillo-like helical||Armadillo-type fold
Zm00001d024522	4.7775	-5.45934	0	0	10	75943680	75945921	1260	bHLH-transcription factor 116	HLH	Arginine repressor C-terminal-like domain||Myc-type, basic helix-loop-helix (bHLH) domain
Zm00001d038820	3.44709	1.25505	1.43834e-23	2.52838e-22	6	165215562	165222835	1853	-	-	Arf GTPase activating protein
Zm00001d016059	3.33111	1.11877	6.73598e-05	0.000257338	5	141987593	141990287	2695	-	-	Arabinogalactan peptide, AGP
Zm00001d013956	2.90634	2.63685	2.76041e-33	7.78244e-32	5	26132024	26133292	1159	tonoplast intrinsic protein3	-	Aquaporin transporter||Major intrinsic protein, conserved site||Major intrinsic protein||Aquaporin-like
Zm00001d051174	4.12414	-1.35014	8.65906e-05	0.000325124	4	147173978	147176860	1587	plasma membrane intrinsic protein2	-	Aquaporin transporter||Major intrinsic protein, conserved site||Major intrinsic protein||Aquaporin-like
Zm00001d019279	2.93341	1.3334	2.45119e-27	5.323e-26	7	25301424	25304588	1295	cytidine deaminase1	-	APOBEC/CMP deaminase, zinc-binding||Cytidine deaminase-like||Cytidine and deoxycytidylate deaminase domain
Zm00001d032144	4.77966	2.91985	2.78948e-129	7.88605e-127	1	214378154	214380573	1523	AP2-EREBP-transcription factor 60	AP2	AP2/ERF domain||DNA-binding domain||AP2-like ethylene-responsive transcription factor
Zm00001d049058	4.84582	-2.65905	0.00216708	0.00631535	4	14139093	14139833	741	AP2-EREBP-transcription factor 99	AP2	AP2/ERF domain||DNA-binding domain
Zm00001d031796	5.23091	-1.43715	3.58154e-14	3.49257e-13	1	202103550	202104359	810	AP2-EREBP-transcription factor 172	AP2	AP2/ERF domain||DNA-binding domain
Zm00001d005016	4.72144	-2.57373	0.00941067	0.0237541	2	153920645	153926320	2830	WRI1 transcription factor1	AP2	AP2/ERF domain||AP2-like ethylene-responsive transcription factor||DNA-binding domain
Zm00001d003884	3.55914	1.90267	5.31748e-56	3.36464e-54	2	65022354	65024176	1164	AP2-EREBP-transcription factor 131	-	AP2/ERF domain
Zm00001d019957	3.87797	-4.24556	0.000589173	0.00191394	7	80232185	80242102	1989	-	AMP-binding	AMP-binding, conserved site||AMP-binding enzyme, C-terminal domain||AMP-dependent synthetase/ligase
Zm00001d015459	3.95618	1.06242	1.6724e-43	7.09849e-42	5	91459227	91463857	3849	coumarate ligase1	AMP-binding	AMP-binding enzyme, C-terminal domain||AMP-binding, conserved site||AMP-dependent synthetase/ligase
Zm00001d027499	5.18254	-2.24482	1.87212e-54	1.13116e-52	1	6771571	6773307	1737	-	AMP-binding	AMP-binding enzyme, C-terminal domain||AMP-binding, conserved site||AMP-dependent synthetase/ligase
Zm00001d017249	3.86076	5.25013	0	0	5	190317987	190319453	1467	ammonium transporter2	Ammonium_transp	Ammonium transporter AmtB-like domain||Ammonium transporter||Ammonium transporter, conserved site
Zm00001d042135	5.08854	2.00967	6.76177e-86	8.9812e-84	3	152759924	152768979	2074	-	-	Amino acid/polyamine transporter I
Zm00001d025665	4.41863	1.59119	8.01492e-28	1.78196e-26	10	125373155	125379315	3891	-	Aa_trans	Amino acid transporter, transmembrane domain||Pyridoxal phosphate-dependent transferase, major region, subdomain 1
Zm00001d053143	6.43915	1.24974	0.0209842	0.0484547	4	215990887	215992543	1494	-	Aa_trans	Amino acid transporter, transmembrane domain
Zm00001d049640	3.0581	1.77945	4.46797e-60	3.20187e-58	4	38547753	38551529	2246	-	Aa_trans	Amino acid transporter, transmembrane domain
Zm00001d046235	3.9548	-3.07121	4.05488e-06	1.83563e-05	9	74050935	74055719	1790	-	Aa_trans	Amino acid transporter, transmembrane domain
Zm00001d044387	3.01417	-5.48354	1.35878e-185	7.21909e-183	3	226714841	226734363	2727	-	Aa_trans	Amino acid transporter, transmembrane domain
Zm00001d038275	5.13299	2.30498	0.00937487	0.0236715	6	153048413	153062282	2260	-	Aa_trans	Amino acid transporter, transmembrane domain
Zm00001d023592	4.70699	-10.2492	1.08542e-68	9.8664e-67	10	11123676	11125741	1871	-	Aa_trans	Amino acid transporter, transmembrane domain
Zm00001d002176	4.95376	3.74736	0.000216971	0.000760806	2	7283524	7285960	1690	-	Aa_trans	Amino acid transporter, transmembrane domain
Zm00001d002680	4.10247	-1.17783	6.71599e-12	5.47495e-11	2	19117544	19121103	2833	-	Amino_oxidase	Amine oxidase||FAD/NAD(P)-binding domain
Zm00001d019306	3.52423	-1.37404	2.71034e-27	5.86511e-26	7	26934723	26940001	1733	-	Peptidase_M20	Amidohydrolase||Peptidase M20||Peptidase M20, dimerisation domain
Zm00001d002104	3.61481	-1.68617	3.29091e-49	1.67342e-47	2	5993672	5998425	3147	-	Amidase	Amidase, conserved site||Amidase||Glutamyl-tRNA(Gln) amidotransferase A subunit||Amidase signature domain
Zm00001d004448	4.28135	-9.14209	2.26947e-34	6.7115e-33	2	112706664	112712176	2056	-	-	AmbAllergen||Pectin lyase fold/virulence factor||Pectate lyase||Pectin lyase fold
Zm00001d002434	3.98338	2.80759	4.88118e-139	1.63493e-136	2	12564577	12567196	2511	alternative oxidase3	AOX	Alternative oxidase
Zm00001d002435	4.35456	2.05487	0.00124821	0.00381748	2	12596887	12598336	1262	-	AOX	Alternative oxidase
Zm00001d019976	5.36697	-4.34965	1.9051e-70	1.81751e-68	7	81480575	81483455	2258	-	PGM_PMM_II	Alpha-D-phosphohexomutase, alpha/beta/alpha domain I||Alpha-D-phosphohexomutase superfamily||Alpha-D-phosphohexomutase, alpha/beta/alpha domain II||Alpha-D-phosphohexomutase, alpha/beta/alpha I/II/III||Alpha-D-phosphohexomutase, alpha/beta/alpha domain III
Zm00001d005910	3.80807	1.77132	0.00015518	0.00055824	2	192450623	192451606	984	-	Abhydrolase_3	Alpha/beta hydrolase fold-3||Alpha/Beta hydrolase fold
Zm00001d022529	3.42779	2.42214	6.43256e-82	7.96061e-80	7	179415995	179417774	1616	-	Abhydrolase_1	Alpha/beta hydrolase fold-1||Alpha/Beta hydrolase fold
Zm00001d022073	5.01413	1.04426	2.67176e-26	5.47409e-25	7	169489044	169492981	1597	-	Abhydrolase_1	Alpha/beta hydrolase fold-1||Alpha/Beta hydrolase fold
Zm00001d039175	4.70121	2.25668	0.00662691	0.0173901	6	171823022	171824078	895	-	-	Alpha/beta hydrolase fold-1||Alpha/Beta hydrolase fold
Zm00001d010240	4.13081	-1.14774	1.82333e-14	1.82659e-13	8	105682069	105684075	1374	-	-	Alpha/beta hydrolase fold-1||Alpha/Beta hydrolase fold
Zm00001d006825	5.15055	1.4251	6.64055e-48	3.24293e-46	2	217434556	217438784	2960	-	-	Alpha/beta hydrolase fold-1||Alpha/Beta hydrolase fold
Zm00001d051339	4.12414	-5.05501	0.017504	0.0411557	4	155195395	155198782	1220	-	-	Alpha/Beta hydrolase fold||Uncharacterised protein family UPF0565
Zm00001d042944	3.15325	1.84311	0.0156955	0.0374522	3	184663169	184665149	1074	-	-	Alpha/Beta hydrolase fold||Serine aminopeptidase, S33
Zm00001d020741	5.9319	1.33217	6.31353e-24	1.13507e-22	7	130840864	130842003	1140	-	Abhydrolase_3	Alpha/Beta hydrolase fold||Lipase, GDXG, putative serine active site||Alpha/beta hydrolase fold-3
Zm00001d013099	2.80473	1.05727	8.32788e-21	1.25427e-19	5	4703800	4704819	1020	-	Abhydrolase_3	Alpha/Beta hydrolase fold||Lipase, GDXG, putative serine active site||Alpha/beta hydrolase fold-3
Zm00001d012152	4.47577	3.00989	1.49258e-08	8.97439e-08	8	168994371	168995732	1362	-	Lipase_3	Alpha/Beta hydrolase fold||Fungal lipase-like domain
Zm00001d022101	4.19972	2.77709	0.0080229	0.0206365	7	170336652	170337581	930	-	Abhydrolase_3	Alpha/Beta hydrolase fold||Alpha/beta hydrolase fold-3||Lipase, GDXG, putative histidine active site
Zm00001d039799	5.40908	1.21961	1.59789e-46	7.41549e-45	3	15169209	15170228	1020	-	Abhydrolase_3	Alpha/Beta hydrolase fold||Alpha/beta hydrolase fold-3
Zm00001d020738	4.76443	-1.10187	9.76693e-17	1.14567e-15	7	130768508	130769509	1002	-	Abhydrolase_3	Alpha/Beta hydrolase fold||Alpha/beta hydrolase fold-3
Zm00001d018854	3.10636	-1.00908	0.0121374	0.0298163	7	7395278	7396333	1056	-	Abhydrolase_3	Alpha/Beta hydrolase fold||Alpha/beta hydrolase fold-3
Zm00001d008634	5.39593	-2.02621	0.000446562	0.00148285	8	15371587	15372582	996	-	Abhydrolase_3	Alpha/Beta hydrolase fold||Alpha/beta hydrolase fold-3
Zm00001d008693	4.48363	-1.67511	2.35772e-08	1.38545e-07	8	17302671	17304251	1272	-	-	Alpha/Beta hydrolase fold||Alpha/beta hydrolase fold-1
Zm00001d021971	3.64664	-1.72651	0.00029489	0.00101001	7	167276421	167277730	1229	-	-	Alpha/Beta hydrolase fold
Zm00001d039941	4.76443	-1.51044	2.18064e-09	1.42396e-08	3	20014552	20015052	501	-	-	Alpha crystallin/Hsp20 domain||Small heat shock protein HSP20||HSP20-like chaperone
Zm00001d039933	6.61126	2.82628	1.89922e-101	3.42248e-99	3	19846081	19846545	465	-	-	Alpha crystallin/Hsp20 domain||Small heat shock protein HSP20||HSP20-like chaperone
Zm00001d007271	4.74552	2.05415	2.39494e-09	1.55893e-08	2	226345272	226345835	564	-	-	Alpha crystallin/Hsp20 domain||Small heat shock protein HSP20||HSP20-like chaperone
Zm00001d046784	5.04987	-3.34699	1.68278e-13	1.56049e-12	9	105916518	105918534	1376	-	-	Alpha carbonic anhydrase||Carbonic anhydrase, alpha-class
Zm00001d031794	4.27218	1.88051	1.54005e-38	5.49267e-37	1	202093618	202095506	1549	-	-	Alpha amylase||Glycoside hydrolase superfamily||Alpha-amylase, C-terminal beta-sheet||Glycosyl hydrolase, family 13, catalytic domain||Alpha-amylase, plant
Zm00001d011012	5.08854	5.15709	7.91916e-40	2.98689e-38	8	136696728	136698348	1410	-	-	Allene oxide cyclase/dirigent protein||Jacalin-like lectin domain, plant||Jacalin-like lectin domain||Dirigent protein
Zm00001d047775	3.51597	-4.86895	0.0066089	0.0173499	9	141479464	141480381	918	-	-	Allene oxide cyclase/dirigent protein||Dirigent protein
Zm00001d030363	5.40908	2.04256	1.7109e-109	3.56225e-107	1	126440825	126441344	520	-	-	Allene oxide cyclase/dirigent protein||Dirigent protein
Zm00001d023575	5.18254	-3.69973	0.00171581	0.00510404	10	10581468	10581998	531	-	-	Allene oxide cyclase/dirigent protein||Dirigent protein
Zm00001d039454	4.2071	-1.78632	1.13073e-23	2.00135e-22	3	4760989	4762395	1407	-	-	Alkaline-phosphatase-like, core domain||Alkaline phosphatase-like, alpha/beta/alpha||Type I phosphodiesterase/nucleotide pyrophosphatase/phosphate transferase
Zm00001d032608	3.92089	-4.05335	6.70569e-216	5.43778e-213	1	231931416	231934263	1268	alpha-galactosidase1	-	Aldolase-type TIM barrel||Glycoside hydrolase, family 27||Glycoside hydrolase superfamily||Glycoside hydrolase family 27/36, conserved site
Zm00001d004443	3.68979	-1.04014	1.2903e-11	1.02555e-10	2	112231521	112233025	1419	-	ADH_N	Alcohol dehydrogenase, zinc-type, conserved site||Alcohol dehydrogenase, C-terminal||Polyketide synthase, enoylreductase domain||Alcohol dehydrogenase, N-terminal||NAD(P)-binding domain||GroES-like
Zm00001d020401	4.41306	1.76767	3.92892e-78	4.46751e-76	7	111461902	111463362	864	-	ADH_N	Alcohol dehydrogenase, zinc-type, conserved site||Alcohol dehydrogenase, C-terminal||Alcohol dehydrogenase, N-terminal||NAD(P)-binding domain||GroES-like
Zm00001d020400	4.29277	1.08384	3.22486e-30	8.07918e-29	7	111430553	111432512	1463	-	ADH_N	Alcohol dehydrogenase, C-terminal||Alcohol dehydrogenase, zinc-type, conserved site||Polyketide synthase, enoylreductase domain||Alcohol dehydrogenase, N-terminal||NAD(P)-binding domain||GroES-like
Zm00001d027996	4.15053	2.15802	5.60266e-141	1.91829e-138	1	19699532	19702323	1898	-	ADH_N	Alcohol dehydrogenase, C-terminal||Alcohol dehydrogenase, zinc-type, conserved site||NAD(P)-binding domain||GroES-like||Alcohol dehydrogenase, N-terminal
Zm00001d028120	3.59783	1.12948	2.09362e-17	2.55201e-16	1	23432928	23434498	1455	-	-	AdipoR/Haemolysin-III-related
Zm00001d035629	4.21585	-1.62296	4.35983e-17	5.19521e-16	6	37509032	37510146	851	-	Cofilin_ADF	ADF-H/Gelsolin-like domain||ADF/Cofilin||Actin-depolymerising factor homology domain
Zm00001d017516	4.14938	1.13153	0.000246149	0.000854656	5	198490145	198492974	911	-	Cofilin_ADF	ADF-H/Gelsolin-like domain||ADF/Cofilin||Actin-depolymerising factor homology domain
Zm00001d051157	5.40908	-1.49675	3.73268e-34	1.09754e-32	4	146405890	146410901	1423	-	PfkB	Adenosine kinase||Ribokinase-like||Carbohydrate/puine kinase, PfkB, conserved site||Carbohydrate kinase PfkB
Zm00001d031815	5.28634	4.50396	4.29002e-132	1.25902e-129	1	202686992	202690272	2014	-	-	Acyl transferase/acyl hydrolase/lysophospholipase||Patatin-like phospholipase domain
Zm00001d053228	3.64664	-1.80079	1.67523e-35	5.25151e-34	4	220896827	220899845	1982	-	PP-binding	Acyl carrier protein (ACP)||Phosphopantetheine attachment site||Phosphopantetheine binding ACP domain
Zm00001d050119	4.74834	-1.78297	1.29556e-06	6.27041e-06	4	67238635	67241981	1390	-	-	Activator of Hsp90 ATPase homologue 1-like||START-like domain||Activator of Hsp90 ATPase, N-terminal
Zm00001d013873	4.73295	-1.90964	0.000935647	0.00292413	5	23536538	23540265	1623	-	Actin	Actin/actin-like conserved site||Actin family||Actin, conserved site
Zm00001d051043	5.25947	-1.35451	2.72071e-05	0.000110097	4	138316944	138322251	1953	-	-	ACT domain||Acetolactate synthase, small subunit, C-terminal||Acetolactate synthase, small subunit
Zm00001d011847	3.65862	2.78438	0.00151354	0.00455245	8	162652002	162656985	4893	bHLH-transcription factor 54	HLH	Achaete-scute transcription factor-related||Myc-type, basic helix-loop-helix (bHLH) domain
Zm00001d020134	4.0501	2.68154	2.13779e-145	7.75011e-143	7	94949585	94962130	5755	-	ABC2_membrane	ABC-2 type transporter||ATP-binding cassette transporter, PDR-like subfamily G, domain 2||ATP-binding cassette transporter, PDR-like subfamily G, domain 1||P-loop containing nucleoside triphosphate hydrolase||ABC-transporter extracellular N-terminal domain||ABC transporter-like||AAA+ ATPase domain||Plant PDR ABC transporter associated
Zm00001d051514	3.14185	3.23373	1.47074e-10	1.06864e-09	4	161089336	161097086	4414	-	ABC_membrane	ABC transporter, conserved site||ABC transporter type 1, transmembrane domain||P-loop containing nucleoside triphosphate hydrolase||ABC transporter-like||AAA+ ATPase domain
Zm00001d050259	3.44956	1.75886	1.2124e-78	1.40981e-76	4	77087087	77098401	3261	-	-	ABC transporter, conserved site||ABC transporter A, ABCA||P-loop containing nucleoside triphosphate hydrolase||AAA+ ATPase domain||ABC transporter-like
Zm00001d043762	4.02522	2.55632	2.57164e-205	1.72272e-202	3	209228407	209235345	4198	-	ABC_membrane	ABC transporter type 1, transmembrane domain||P-loop containing nucleoside triphosphate hydrolase||ABC transporter, conserved site||AAA+ ATPase domain||ABC transporter-like
Zm00001d016760	2.97619	2.42791	1.30816e-149	5.10266e-147	5	175170002	175170821	712	abscisic acid stress ripening6	-	ABA/WDS induced protein
Zm00001d019078	3.15617	1.11107	8.06844e-36	2.57114e-34	7	15495962	15497950	1908	-	AAA	AAA-type ATPase, N-terminal domain||ATPase, AAA-type, conserved site||P-loop containing nucleoside triphosphate hydrolase||ATPase, AAA-type, core||AAA+ ATPase domain
Zm00001d027341	4.6961	1.50857	2.82533e-65	2.30935e-63	1	3289535	3291106	1572	-	AAA	AAA+ ATPase domain||ATPase, AAA-type, core||P-loop containing nucleoside triphosphate hydrolase
Zm00001d026426	3.80897	-3.96408	4.73663e-62	3.63083e-60	10	145633928	145641425	4330	-	ABC_membrane	AAA+ ATPase domain||ABC transporter-like||P-loop containing nucleoside triphosphate hydrolase||ABC transporter type 1, transmembrane domain||ABC transporter, conserved site
Zm00001d042663	4.35816	-1.05622	0.00783088	0.020205	3	175913576	175915828	1674	-	-	5'-3' exonuclease, N-terminal||PIN domain-like||5'-3' exonuclease, alpha-helical arch, N-terminal||5'-3' exonuclease, C-terminal domain
Zm00001d018847	4.74552	3.0759	0.00671546	0.017606	7	7293099	7294421	1205	-	-	3-oxo-5-alpha-steroid 4-dehydrogenase, C-terminal
Zm00001d037939	4.48363	-1.77933	0.000764442	0.00243375	6	142830033	142844642	4031	-	ECH	3-hydroxyacyl-CoA dehydrogenase, C-terminal||6-phosphogluconate dehydrogenase C-terminal domain-like||Enoyl-CoA hydratase/isomerase, conserved site||Crotonase superfamily||3-hydroxyacyl-CoA dehydrogenase||6-phosphogluconate dehydrogenase, domain 2||ClpP/crotonase-like domain||NAD(P)-binding domain||3-hydroxyacyl-CoA dehydrogenase, NAD binding
Zm00001d021515	4.6961	-1.53398	1.01453e-09	6.84984e-09	7	154782638	154784305	1053	-	Fer2	2Fe-2S ferredoxin-type iron-sulfur binding domain||Beta-grasp domain
Zm00001d040163	3.75469	1.09462	3.28102e-14	3.21375e-13	3	29846486	29852954	5344	deoxy xylulose reductoisomerase1	-	1-deoxy-D-xylulose 5-phosphate reductoisomerase, C-terminal||DXP reductoisomerase C-terminal domain||1-deoxy-D-xylulose 5-phosphate reductoisomerase||1-deoxy-D-xylulose 5-phosphate reductoisomerase, N-terminal||NAD(P)-binding domain
Zm00001d016857	3.44234	-5.40646	0.000772624	0.00245835	5	178448930	178449250	321	Zea mays ARGOS7	-	-
Zm00001d033459	4.46429	1.25205	6.75648e-10	4.6567e-09	1	263294917	263296681	1165	umc140a	-	-
Zm00001d009365	4.40874	2.06615	1.05972e-122	2.69879e-120	8	60083986	60086634	2160	sugars will eventually be exported transporter2	-	-
Zm00001d024546	3.92381	1.59806	6.01886e-47	2.84029e-45	10	77700138	77703390	2255	late hypocotyl elongation protein ortholog1	-	-
Zm00001d041640	3.26964	3.34163	0.00385858	0.0106648	3	131076999	131080509	1134	GRMZM2G032198	-	-
Zm00001d046746	4.21585	1.35986	1.86028e-47	8.98506e-46	9	104198101	104199039	939	csu147	-	-
Zm00001d034103	4.49383	-3.81526	1.27861e-37	4.39245e-36	1	284052293	284053326	372	-	p450	-
Zm00001d053268	4.57969	1.07372	0.000317728	0.00108126	4	223286478	223317315	1790	-	-	-
Zm00001d051810	6.35257	1.08186	0.00285473	0.00811967	4	170164249	170164521	273	-	-	-
Zm00001d051594	4.65333	2.90239	7.83752e-08	4.37603e-07	4	164049037	164049507	471	-	-	-
Zm00001d051562	5.22785	1.18843	0.0133077	0.0324094	4	162800349	162804413	1619	-	-	-
Zm00001d050864	4.66636	-1.12852	2.04028e-41	8.15449e-40	4	127438148	127438405	258	-	-	-
Zm00001d050557	3.85397	1.54243	9.27869e-21	1.39135e-19	4	100410423	100410989	567	-	-	-
Zm00001d050277	5.04894	-2.46552	0.00734649	0.019083	4	78271436	78274987	1410	-	-	-
Zm00001d050173	3.15617	-1.75236	1.6139e-26	3.34672e-25	4	70689730	70698125	1314	-	-	-
Zm00001d050033	6.06502	-1.32241	3.54395e-36	1.14353e-34	4	61379817	61395297	2088	-	-	-
Zm00001d049096	2.77303	3.42382	8.78919e-111	1.86785e-108	4	15938197	15939261	1065	-	-	-
Zm00001d049061	3.48211	-2.13242	3.91284e-22	6.35792e-21	4	14493118	14493396	279	-	-	-
Zm00001d049060	9.60538	-1.15696	1.33317e-29	3.26303e-28	4	14442996	14443265	270	-	-	-
Zm00001d048615	3.71532	-1.81711	3.57389e-11	2.74091e-10	4	1368532	1369329	798	-	-	-
Zm00001d048135	3.65186	1.12977	2.68416e-06	1.24529e-05	9	150649838	150651342	1337	-	-	-
Zm00001d047470	3.53507	-1.54737	4.71363e-53	2.73027e-51	9	131184363	131185660	1203	-	-	-
Zm00001d047342	4.10247	1.19655	3.9447e-08	2.2653e-07	9	127001575	127002543	969	-	-	-
Zm00001d046824	4.05681	-1.26076	0.000425973	0.00141861	9	107368857	107369638	658	-	-	-
Zm00001d046745	6.21407	1.49977	4.32173e-82	5.36992e-80	9	104139125	104140075	951	-	-	-
Zm00001d046574	4.82936	-1.07124	6.55209e-31	1.67138e-29	9	96556993	96557319	327	-	-	-
Zm00001d046118	3.55914	-1.72811	7.34479e-54	4.38624e-52	9	64429187	64429612	426	-	-	-
Zm00001d045888	7.71147	1.41862	2.04378e-29	4.97464e-28	9	45945932	45946440	246	-	-	-
Zm00001d045432	3.48523	-1.95288	7.3429e-05	0.0002785	9	21983519	21984415	771	-	-	-
Zm00001d045370	4.27218	1.79247	1.30955e-19	1.83094e-18	9	19935536	19935916	381	-	-	-
Zm00001d043880	5.95238	-1.63855	2.02235e-23	3.52482e-22	3	212730430	212732771	1840	-	-	-
Zm00001d043875	5.36658	-1.18232	5.16337e-37	1.72757e-35	3	212671355	212672086	732	-	-	-
Zm00001d043665	3.48523	1.18046	1.43615e-35	4.51582e-34	3	206429644	206430150	507	-	-	-
Zm00001d043057	3.61481	1.6306	0.00423639	0.011606	3	187656064	187656675	462	-	-	-
Zm00001d041539	4.21585	2.12164	0.0192659	0.0448668	3	126342753	126344912	939	-	-	-
Zm00001d040906	4.76679	2.41119	4.6453e-08	2.64838e-07	3	77989126	77989626	501	-	-	-
Zm00001d040905	5.75838	-1.76674	0.0156013	0.0372591	3	77818840	77819376	537	-	-	-
Zm00001d040783	5.40908	1.33299	8.5812e-15	8.8071e-14	3	65628348	65628851	504	-	-	-
Zm00001d040682	3.57109	-1.67738	0.00031198	0.00106334	3	57962007	57963593	1587	-	-	-
Zm00001d040526	6.06796	3.87006	1.59301e-19	2.20722e-18	3	48128556	48131414	1393	-	-	-
Zm00001d040246	5.32224	2.2897	3.26245e-11	2.50892e-10	3	33613548	33614517	970	-	-	-
Zm00001d039574	4.19972	1.01737	0.000134783	0.000490302	3	8200206	8200772	567	-	-	-
Zm00001d039527	7.92952	-3.31655	0.0070281	0.018341	3	7133054	7133722	669	-	-	-
Zm00001d039464	4.28135	-2.26526	1.94615e-18	2.5422e-17	3	4994687	4995196	510	-	-	-
Zm00001d039412	3.55914	1.2209	6.96751e-30	1.72176e-28	3	3797720	3798556	837	-	-	-
Zm00001d039256	5.96817	2.18322	1.14296e-14	1.16048e-13	3	628459	629427	893	-	-	-
Zm00001d038780	5.29381	-1.20676	9.98102e-12	8.01786e-11	6	164298313	164299530	1060	-	-	-
Zm00001d038712	4.51452	-1.547	3.70333e-60	2.66631e-58	6	163221629	163222424	796	-	-	-
Zm00001d038346	3.38688	1.65365	0.0183839	0.043047	6	154922720	154925381	2219	-	-	-
Zm00001d038161	4.26221	-1.02845	1.89754e-26	3.92171e-25	6	149974813	149981979	1523	-	-	-
Zm00001d038144	3.66972	1.53298	0.000196937	0.000695064	6	149273079	149274204	1027	-	-	-
Zm00001d037426	6.08522	2.962	6.3832e-16	7.06531e-15	6	125166233	125166723	491	-	-	-
Zm00001d037280	4.0853	2.3335	8.94382e-07	4.42382e-06	6	119278898	119279182	285	-	-	-
Zm00001d036946	3.85397	1.82636	2.34706e-99	4.10936e-97	6	106962392	106964189	465	-	-	-
Zm00001d036877	3.49542	-1.12272	0.00519587	0.0139688	6	105439613	105441453	1073	-	-	-
Zm00001d036637	3.38983	1.23949	0.000589516	0.00191442	6	95864690	95867176	1871	-	-	-
Zm00001d035456	4.05681	-1.99774	0.0104531	0.0260734	6	26946233	26946694	462	-	-	-
Zm00001d035416	4.21695	-1.84015	0.000603271	0.00195493	6	24679308	24680201	792	-	-	-
Zm00001d035405	4.43178	-1.05745	2.97172e-05	0.000119579	6	24545079	24550005	4832	-	-	-
Zm00001d035310	15.015	-3.50456	1.63204e-07	8.78602e-07	6	20535180	20535940	567	-	-	-
Zm00001d035306	4.21585	-9.50419	1.4751e-38	5.2671e-37	6	20352132	20352782	651	-	-	-
Zm00001d035000	4.11	1.30331	0.00099147	0.00308545	6	1390494	1390883	390	-	-	-
Zm00001d034992	3.87797	-4.06464	4.78357e-47	2.26778e-45	6	1292666	1293367	702	-	-	-
Zm00001d034130	4.61741	-1.01577	7.66797e-12	6.22467e-11	1	284698268	284699256	815	-	-	-
Zm00001d033924	5.98412	1.52358	2.52606e-49	1.28875e-47	1	278688075	278688791	717	-	-	-
Zm00001d033717	3.61359	-1.30363	1.27295e-22	2.12722e-21	1	272123492	272125627	1074	-	-	-
Zm00001d033507	5.40908	2.79377	5.51129e-12	4.51676e-11	1	264868119	264868793	675	-	-	-
Zm00001d032454	4.81812	-5.27873	0.00720752	0.0187521	1	227220061	227226179	4918	-	-	-
Zm00001d032130	4.40247	-5.28872	0.00501014	0.0135131	1	213957721	213959642	678	-	-	-
Zm00001d031792	3.36273	1.48866	0.0171319	0.0404349	1	201964854	201966053	1200	-	-	-
Zm00001d031161	4.8384	-2.88411	1.65932e-17	2.03551e-16	1	180277456	180290942	618	-	-	-
Zm00001d030101	3.77216	1.38314	1.32217e-08	7.98873e-08	1	105700155	105702010	1457	-	-	-
Zm00001d029618	4.95674	2.68729	1.27761e-24	2.37166e-23	1	79829911	79830843	933	-	-	-
Zm00001d029617	5.25635	1.91787	0.000335537	0.00113872	1	79664499	79665299	801	-	-	-
Zm00001d029349	4.35456	-1.6702	0.00160066	0.00479575	1	66851917	66852891	848	-	-	-
Zm00001d027877	3.73855	2.13438	2.06155e-06	9.73142e-06	1	16284218	16285168	951	-	-	-
Zm00001d027787	5.12007	1.4831	0.0182719	0.0428173	1	13461684	13461890	207	-	-	-
Zm00001d026567	2.75082	-1.22863	2.05924e-06	9.72198e-06	10	148175926	148178873	2841	-	-	-
Zm00001d026223	3.95618	1.52643	0.0147944	0.0355691	10	141450912	141452580	669	-	-	-
Zm00001d026012	3.15617	1.94604	1.26919e-24	2.35887e-23	10	135966636	135967690	902	-	-	-
Zm00001d024772	2.90833	3.89485	1.08839e-24	2.03388e-23	10	87301613	87302477	737	-	-	-
Zm00001d024648	5.40735	7.68081	4.08807e-08	2.34457e-07	10	82069582	82070175	594	-	-	-
Zm00001d024437	4.49063	3.56396	7.95451e-09	4.9181e-08	10	70795420	70796331	731	-	-	-
Zm00001d024364	3.32186	-1.18503	1.64646e-10	1.19182e-09	10	67007013	67012130	5022	-	-	-
Zm00001d024198	6.53069	2.9068	1.76192e-06	8.38122e-06	10	55151388	55151915	528	-	-	-
Zm00001d024148	4.26221	-1.42383	1.21619e-21	1.9338e-20	10	49667977	49670160	1726	-	-	-
Zm00001d023387	3.72763	1.61263	2.40489e-35	7.44792e-34	10	4374702	4375148	447	-	-	-
Zm00001d022204	2.98355	-1.30909	2.21241e-07	1.17301e-06	7	172765027	172766545	1325	-	-	-
Zm00001d021977	4.20433	1.32895	5.32699e-50	2.76349e-48	7	167433982	167434281	300	-	-	-
Zm00001d021957	4.39643	1.32331	1.55924e-07	8.40735e-07	7	167115739	167116722	984	-	-	-
Zm00001d021874	4.095	1.17413	1.12487e-11	8.99867e-11	7	165221376	165222013	165	-	-	-
Zm00001d021160	3.61359	-1.38961	1.34699e-12	1.16105e-11	7	144296960	144297214	255	-	-	-
Zm00001d021093	4.66636	-2.62618	6.731e-05	0.000257183	7	142601435	142602139	705	-	-	-
Zm00001d020675	3.07669	-3.59387	0.000262655	0.000908487	7	127687171	127689494	1272	-	-	-
Zm00001d020442	3.86143	-3.00401	4.69896e-34	1.36602e-32	7	114645029	114645828	688	-	-	-
Zm00001d020268	6.85804	-5.10976	1.38065e-21	2.19077e-20	7	103433362	103435296	1530	-	-	-
Zm00001d019933	4.35456	2.56112	3.50772e-114	7.77629e-112	7	77375717	77376177	271	-	-	-
Zm00001d019454	4.72281	-1.18546	3.09126e-24	5.63318e-23	7	34478617	34488461	1380	-	-	-
Zm00001d018430	3.85397	1.82355	4.39182e-06	1.97741e-05	5	220601504	220606182	4159	-	-	-
Zm00001d018356	3.10734	-1.56474	2.47334e-21	3.84759e-20	5	219142628	219145001	1399	-	-	-
Zm00001d018150	3.77216	1.0369	0.0187547	0.0438254	5	215559914	215560543	630	-	-	-
Zm00001d017801	5.3135	2.87202	0.00017398	0.000619935	5	207142340	207144828	1227	-	-	-
Zm00001d017331	3.53507	-1.27056	3.2913e-05	0.000131699	5	193176072	193179030	1659	-	-	-
Zm00001d016956	4.6117	-1.89571	0.00127989	0.0039053	5	181173273	181178545	5273	-	-	-
Zm00001d016947	3.73855	-1.11454	0.000274387	0.000945564	5	180911410	180911748	339	-	-	-
Zm00001d016561	4.29898	1.48353	2.0395e-44	8.91447e-43	5	167601437	167601760	324	-	-	-
Zm00001d016522	8.06173	5.66608	0.00143329	0.00432967	5	166131019	166131474	456	-	-	-
Zm00001d016087	5.08854	2.84043	1.39135e-21	2.20661e-20	5	143863716	143864423	708	-	-	-
Zm00001d015918	6.06626	-1.3514	7.18027e-13	6.33801e-12	5	131295192	131295575	384	-	-	-
Zm00001d015877	3.72763	1.17614	6.25954e-08	3.52757e-07	5	127778392	127778829	438	-	-	-
Zm00001d015730	4.56502	-1.86128	0.000879239	0.00276693	5	114127797	114128849	632	-	-	-
Zm00001d015720	5.84063	-2.08998	3.63859e-07	1.88632e-06	5	112429413	112430803	1307	-	-	-
Zm00001d015517	4.28135	-3.04361	0.000117306	0.000431357	5	95407022	95408341	1216	-	-	-
Zm00001d015131	4.73295	3.67334	3.47245e-16	3.91524e-15	5	76704642	76709972	4825	-	-	-
Zm00001d014664	3.47222	-1.79798	3.39137e-15	3.57894e-14	5	58014233	58017927	3590	-	-	-
Zm00001d014317	6.70172	1.01568	8.77043e-26	1.74813e-24	5	40685899	40686909	828	-	-	-
Zm00001d014205	4.47577	2.36485	0.000235512	0.000820499	5	36552069	36553129	912	-	-	-
Zm00001d013977	4.73295	-2.18318	1.04159e-05	4.4684e-05	5	26989614	26990723	963	-	-	-
Zm00001d013879	4.25009	1.89529	4.93271e-55	3.04612e-53	5	23707174	23707530	357	-	-	-
Zm00001d013384	4.13081	-1.01514	4.34994e-09	2.75639e-08	5	10164774	10165837	870	-	-	-
Zm00001d013377	3.86652	1.78807	8.70766e-34	2.50071e-32	5	10017114	10019924	873	-	-	-
Zm00001d013326	5.13299	1.85616	2.39949e-36	7.7996e-35	5	8693104	8693826	723	-	-	-
Zm00001d013313	4.00224	-1.75527	2.3142e-46	1.07075e-44	5	8353604	8353870	267	-	-	-
Zm00001d012867	3.54513	-1.73651	1.44827e-10	1.05332e-09	5	1366642	1369293	1411	-	-	-
Zm00001d011607	3.98338	-1.34852	2.20674e-08	1.29995e-07	8	155796837	155797373	537	-	-	-
Zm00001d011164	3.96197	1.67549	6.8962e-33	1.91103e-31	8	141406799	141407230	432	-	-	-
Zm00001d010515	4.20433	2.04613	0.00312583	0.00881781	8	118823956	118824476	417	-	-	-
Zm00001d010052	4.04694	1.93588	1.58445e-91	2.39337e-89	8	97369263	97369553	291	-	-	-
Zm00001d010042	4.05552	5.77992	1.83718e-21	2.8884e-20	8	96583637	96584173	537	-	-	-
Zm00001d009945	5.39593	1.2151	1.42116e-21	2.25273e-20	8	91618566	91619117	552	-	-	-
Zm00001d009647	6.08522	1.84646	3.89338e-63	3.02966e-61	8	74316052	74316525	474	-	-	-
Zm00001d007411	5.82319	1.96271	0.00929909	0.023519	2	231129787	231130699	840	-	-	-
Zm00001d007381	3.96825	1.3284	2.94747e-10	2.09519e-09	2	230304901	230306029	960	-	-	-
Zm00001d005885	4.48363	1.23065	0.0154165	0.0368658	2	191770814	191772016	1203	-	-	-
Zm00001d005873	4.07083	5.14472	0.0139645	0.0338007	2	191372098	191374009	607	-	-	-
Zm00001d005037	5.30504	-1.38063	2.51005e-27	5.44315e-26	2	155349292	155350224	814	-	-	-
Zm00001d004886	4.49533	1.37035	1.63896e-06	7.82772e-06	2	146510326	146510973	648	-	-	-
Zm00001d004721	4.85727	5.59153	0.00630197	0.0166249	2	133861299	133861934	636	-	-	-
Zm00001d004650	4.39813	1.66586	0.0206689	0.0478131	2	125937581	125938516	825	-	-	-
Zm00001d004583	5.90255	-5.07449	0.017504	0.0411557	2	119616414	119616800	387	-	-	-
Zm00001d004523	4.05681	-1.34856	0.015701	0.0374594	2	116567249	116568460	635	-	-	-
Zm00001d004250	6.21355	1.22803	3.73771e-25	7.16278e-24	2	96474153	96474356	204	-	-	-
Zm00001d003508	2.849	1.29057	1.44274e-59	1.02202e-57	2	46235133	46238916	2247	-	-	-
Zm00001d003485	4.02522	-3.17859	3.62321e-33	1.01407e-31	2	45614328	45614570	243	-	-	-
Zm00001d003358	5.36596	-2.6021	4.30974e-06	1.94329e-05	2	41528347	41529687	1210	-	-	-
Zm00001d003356	4.64191	-2.55767	7.04278e-125	1.83918e-122	2	41420700	41432968	1083	-	-	-
Zm00001d003334	4.05552	1.66107	1.46348e-31	3.84788e-30	2	40564802	40567943	3087	-	-	-
Zm00001d002301	4.40012	2.32153	3.48903e-118	8.20721e-116	2	9772239	9773464	839	-	-	-
Zm00001d002072	4.40247	1.95349	2.41315e-12	2.03117e-11	2	5413401	5413963	563	-	-	-
Zm00001d002021	5.13215	1.00405	8.84944e-30	2.17982e-28	2	4539076	4539570	495	-	-	-
Zm00001d000447	3.80865	-1.98072	2.56292e-14	2.53292e-13	B73V4_ctg242	24505	26768	952	-	-	-
Zm00001d000065	4.63822	-1.91152	0.0123276	0.0302255	B73V4_ctg10	633830	634595	575	-	-	-
