# Supplementary material for: Genome-wide identification of ZmMYC2 binding sites and target genes in maize
Source: BMC Genomics. 2024 Apr 23;25:397. doi: 10.1186/s12864-024-10297-z (PMC11036654; doi:10.1186/s12864-024-10297-z)
Supplement: Supplementary file 8 — Supplementary Material 8 [file 12864_2024_10297_MOESM8_ESM.xlsx]

## Sheet: cold-co
Cold	fold_enrichment	log2FoldChange	log2FoldChange
ID	MYC2-DAPseq	Maize-RNAseq	MYC2-RNAseq	regulate
Zm00001d023625	4.12814	2.57956	5.56006	2.9805	up
Zm00001d045817	4.0907	-2.11127	4.84476	6.95603	up
Zm00001d010459	12.0748	2.40663	4.67637	2.26974	up
Zm00001d017422	3.57052	-2.92855	4.65646	7.585	up
Zm00001d024071	5.52597	-2.25274	4.35694	6.60968	up
Zm00001d018414	4.52125	3.30871	4.34827	1.03956	up
Zm00001d024772	2.90833	3.91293	3.89485	-0.0180877	ns
Zm00001d007312	4.23044	-2.32828	3.87264	6.20091	up
Zm00001d024821	4.41306	3.341	3.6579	0.316902	ns
Zm00001d029241	4.40529	-2.95224	3.63906	6.5913	up
Zm00001d018692	4.72144	3.844	3.34251	-0.501488	ns
Zm00001d051216	5.40908	-4.09469	3.30377	7.39845	up
Zm00001d028347	4.73295	3.41982	3.09951	-0.320318	ns
Zm00001d039520	3.8838	-5.84311	3.09583	8.93894	up
Zm00001d043710	5.77939	2.85608	3.08789	0.231815	ns
Zm00001d037849	3.87797	2.78001	3.01281	0.232794	ns
Zm00001d024068	3.0162	-4.35552	2.98838	7.3439	up
Zm00001d046147	3.96825	-2.26675	2.93623	5.20298	up
Zm00001d032144	4.77966	-2.80943	2.91985	5.72928	up
Zm00001d015347	5.72687	3.78508	2.89083	-0.894256	ns
Zm00001d037550	4.95125	2.3749	2.84759	0.472694	ns
Zm00001d028320	4.66636	4.71075	2.78387	-1.92687	down
Zm00001d034017	5.84385	3.55806	2.58618	-0.971881	ns
Zm00001d011080	3.4585	-2.55841	2.56281	5.12122	up
Zm00001d019933	4.35456	3.32604	2.56112	-0.764921	ns
Zm00001d043762	4.02522	2.72636	2.55632	-0.170034	ns
Zm00001d016558	3.21039	2.33941	2.51894	0.179523	ns
Zm00001d000018	9.13004	2.03626	2.50463	0.468378	ns
Zm00001d012045	4.57038	-2.62755	2.50179	5.12934	up
Zm00001d018343	5.45635	-2.23567	2.4521	4.68777	up
Zm00001d005028	3.59971	3.58093	2.44669	-1.13424	down
Zm00001d040906	4.76679	3.00039	2.41119	-0.589206	ns
Zm00001d053639	5.10783	2.60561	2.40999	-0.195626	ns
Zm00001d047705	3.68936	2.85798	2.40309	-0.454886	ns
Zm00001d045207	4.61503	2.83406	2.38122	-0.452839	ns
Zm00001d004437	5.01413	3.74646	2.38056	-1.3659	down
Zm00001d037280	4.0853	4.30758	2.3335	-1.97408	down
Zm00001d016009	3.5671	-4.45039	2.32035	6.77074	up
Zm00001d021746	4.86179	2.02054	2.29202	0.271481	ns
Zm00001d011736	4.73645	-2.82542	2.26442	5.08984	up
Zm00001d018708	4.21585	2.17579	2.25713	0.0813458	ns
Zm00001d038300	2.63574	-2.79092	2.21884	5.00976	up
Zm00001d019560	4.27218	-2.06604	2.14156	4.2076	up
Zm00001d046664	3.87797	-2.09288	2.13636	4.22924	up
Zm00001d009084	7.20981	4.96529	2.08653	-2.87876	down
Zm00001d006106	3.92089	2.20813	2.08429	-0.123843	ns
Zm00001d037757	4.73295	-2.72235	2.07554	4.79789	up
Zm00001d009365	4.40874	2.15971	2.06615	-0.0935636	ns
Zm00001d030858	4.52125	6.12462	2.04806	-4.07656	down
Zm00001d014007	4.41863	2.91033	2.04451	-0.865816	ns
Zm00001d036762	4.6117	5.02925	2.03568	-2.99357	down
Zm00001d042135	5.08854	2.43217	2.00967	-0.422496	ns
Zm00001d012171	5.0861	-2.69605	1.97354	4.66958	up
Zm00001d048189	3.01417	-2.29445	1.96612	4.26057	up
Zm00001d034572	4.28052	-2.06882	1.94078	4.0096	up
Zm00001d026252	4.95376	2.75484	1.8943	-0.860544	ns
Zm00001d031794	4.27218	3.56812	1.88051	-1.68761	down
Zm00001d049640	3.0581	2.44118	1.77945	-0.661726	ns
Zm00001d028304	3.9249	3.15544	1.75113	-1.40431	down
Zm00001d018206	3.73636	8.32289	1.72001	-6.60288	down
Zm00001d044230	6.10625	2.72038	1.69288	-1.0275	down
Zm00001d020348	7.43749	-2.33851	1.64829	3.9868	up
Zm00001d045568	5.39593	-3.57104	1.6089	5.17994	up
Zm00001d024546	3.92381	-2.48356	1.59806	4.08162	up
Zm00001d019413	5.59145	-2.048	1.56559	3.61359	up
Zm00001d051397	4.76679	2.5754	1.56043	-1.01497	down
Zm00001d008223	3.5671	3.95751	1.50328	-2.45424	down
Zm00001d020100	4.35208	3.44229	1.48541	-1.95687	down
Zm00001d002285	4.40247	2.57101	1.48479	-1.08622	down
Zm00001d012398	3.61359	-3.20767	1.44934	4.65701	up
Zm00001d009568	4.73295	3.26032	1.44385	-1.81647	down
Zm00001d031826	4.05681	-2.49102	1.44151	3.93253	up
Zm00001d008987	5.11465	2.12459	1.43055	-0.694038	ns
Zm00001d013406	4.0183	-2.20923	1.42924	3.63846	up
Zm00001d006825	5.15055	-2.39747	1.4251	3.82257	up
Zm00001d015616	4.35951	2.15073	1.42187	-0.72886	ns
Zm00001d035133	5.18254	3.27896	1.41101	-1.86796	down
Zm00001d007329	4.20433	-2.03279	1.39893	3.43172	up
Zm00001d004886	4.49533	4.3975	1.37035	-3.02714	down
Zm00001d018342	6.24291	2.10638	1.35552	-0.750862	ns
Zm00001d035588	4.35654	3.35572	1.34246	-2.01326	down
Zm00001d014755	5.77367	2.33243	1.3325	-0.999927	ns
Zm00001d024937	3.62384	-2.02633	1.3236	3.34993	up
Zm00001d031536	3.75469	2.29059	1.32118	-0.969411	ns
Zm00001d039771	6.46329	2.70061	1.31592	-1.38469	down
Zm00001d028992	4.76679	-2.30999	1.31094	3.62094	up
Zm00001d016730	5.42038	4.60954	1.30928	-3.30025	down
Zm00001d044027	3.44956	2.48654	1.30737	-1.17917	down
Zm00001d034514	4.0284	2.22187	1.30064	-0.921233	ns
Zm00001d010360	4.05681	-2.71626	1.30049	4.01675	up
Zm00001d050455	3.51653	2.8285	1.29862	-1.52988	down
Zm00001d028154	5.2913	3.85543	1.2968	-2.55864	down
Zm00001d035440	4.35208	2.92887	1.28929	-1.63957	down
Zm00001d043536	5.13215	5.49143	1.27439	-4.21704	down
Zm00001d053143	6.43915	-2.08861	1.24974	3.33835	up
Zm00001d010445	4.67508	3.65783	1.24829	-2.40953	down
Zm00001d021168	4.26221	5.91036	1.24712	-4.66325	down
Zm00001d017152	3.92089	2.65169	1.2399	-1.41179	down
Zm00001d046961	5.32224	3.357	1.23768	-2.11932	down
Zm00001d032810	2.73889	3.95457	1.225	-2.72956	down
Zm00001d010743	5.29381	2.87846	1.22455	-1.65391	down
Zm00001d039412	3.55914	3.60732	1.2209	-2.38642	down
Zm00001d052543	3.64664	-2.23074	1.21959	3.45033	up
Zm00001d050302	3.96197	4.72502	1.21139	-3.51364	down
Zm00001d015397	4.00962	4.26737	1.21102	-3.05635	down
Zm00001d006467	4.95674	2.26128	1.20829	-1.05299	down
Zm00001d021321	5.13299	2.96453	1.2028	-1.76174	down
Zm00001d020623	3.13799	2.16678	1.19629	-0.97049	ns
Zm00001d045845	4.31474	-3.07327	1.19026	4.26353	up
Zm00001d032475	4.35816	2.44961	1.18814	-1.26147	down
Zm00001d019216	3.5671	2.30713	1.18446	-1.12267	down
Zm00001d043665	3.48523	5.36859	1.18046	-4.18814	down
Zm00001d015877	3.72763	5.74325	1.17614	-4.56711	down
Zm00001d021874	4.095	-2.37036	1.17413	3.54449	up
Zm00001d009112	8.84547	2.15674	1.15335	-1.00339	down
Zm00001d044106	4.72144	2.00641	1.15171	-0.854704	ns
Zm00001d028968	3.21957	-2.39175	1.14986	3.54161	up
Zm00001d014947	4.12414	-2.07366	1.14137	3.21503	up
Zm00001d024268	4.73295	-3.68866	1.13687	4.82553	up
Zm00001d030532	3.73855	-2.17675	1.13498	3.31173	up
Zm00001d048135	3.65186	2.17815	1.12977	-1.04838	down
Zm00001d044925	5.32224	2.01919	1.12042	-0.898772	ns
Zm00001d042892	3.75469	4.64383	1.1133	-3.53052	down
Zm00001d019078	3.15617	4.2878	1.11107	-3.17673	down
Zm00001d004881	4.44768	-3.23655	1.1093	4.34584	up
Zm00001d049543	6.62491	-3.91398	1.08774	5.00172	up
Zm00001d009985	8.83727	3.91823	1.0872	-2.83103	down
Zm00001d024960	8.43254	3.78124	1.08194	-2.69929	down
Zm00001d049173	4.18249	-2.63136	1.07556	3.70693	up
Zm00001d043197	2.96099	2.44001	1.07476	-1.36526	down
Zm00001d020702	4.25009	4.801	1.07256	-3.72844	down
Zm00001d010856	5.40908	4.26714	1.07145	-3.19569	down
Zm00001d040292	4.75879	4.70599	1.04906	-3.65693	down
Zm00001d017547	3.78657	2.88236	1.04452	-1.83784	down
Zm00001d018150	3.77216	-2.43239	1.0369	3.4693	up
Zm00001d047799	3.97878	3.14214	1.02421	-2.11793	down
Zm00001d014317	6.70172	2.63755	1.01568	-1.62186	down
Zm00001d041430	5.33871	-2.88846	1.01521	3.90368	up
Zm00001d034067	6.94357	-2.34772	1.01473	3.36245	up
Zm00001d007079	5.98412	-2.27183	1.00805	3.27987	up
Zm00001d012321	4.76443	3.68639	1.00446	-2.68192	down
Zm00001d002021	5.13215	3.14926	1.00405	-2.14521	down
Zm00001d002159	3.71532	-4.92611	-1.00823	3.91787	up
Zm00001d013384	4.13081	2.67855	-1.01514	-3.69369	down
Zm00001d034130	4.61741	2.92446	-1.01577	-3.94023	down
Zm00001d040599	4.96032	3.23582	-1.02268	-4.2585	down
Zm00001d017270	4.49063	4.01984	-1.03584	-5.05568	down
Zm00001d031221	4.25009	3.38941	-1.04595	-4.43536	down
Zm00001d042593	4.95674	5.79601	-1.05736	-6.85338	down
Zm00001d005146	5.04987	-2.47915	-1.06688	1.41227	up
Zm00001d011133	3.30009	3.20465	-1.06867	-4.27333	down
Zm00001d046574	4.82936	3.11367	-1.07124	-4.18491	down
Zm00001d031050	4.0418	2.52959	-1.08541	-3.615	down
Zm00001d020628	4.99962	3.58961	-1.1048	-4.69441	down
Zm00001d015777	4.72281	2.70335	-1.10584	-3.8092	down
Zm00001d049539	6.61126	-2.29586	-1.10744	1.18842	up
Zm00001d016947	3.73855	-2.38957	-1.11454	1.27503	up
Zm00001d004957	6.31233	2.28393	-1.11988	-3.40381	down
Zm00001d009106	6.02265	3.43633	-1.1248	-4.56114	down
Zm00001d050864	4.66636	2.39688	-1.12852	-3.5254	down
Zm00001d011654	4.41863	2.87957	-1.14132	-4.02089	down
Zm00001d042039	2.63574	2.4312	-1.15602	-3.58722	down
Zm00001d049060	9.60538	5.63406	-1.15696	-6.79102	down
Zm00001d017746	4.73295	3.22753	-1.1581	-4.38563	down
Zm00001d029716	4.81812	-2.58386	-1.16045	1.42341	up
Zm00001d009309	4.05552	2.90768	-1.16164	-4.06932	down
Zm00001d040285	4.45514	3.79854	-1.16524	-4.96378	down
Zm00001d027423	6.99953	2.02629	-1.17147	-3.19776	down
Zm00001d002680	4.10247	2.08858	-1.17783	-3.26641	down
Zm00001d022451	4.70121	2.0163	-1.18639	-3.20269	down
Zm00001d041246	6.834	2.64963	-1.18733	-3.83696	down
Zm00001d042005	4.25198	2.7156	-1.19193	-3.90752	down
Zm00001d038780	5.29381	2.659	-1.20676	-3.86576	down
Zm00001d050008	4.43178	2.17448	-1.21749	-3.39196	down
Zm00001d026567	2.75082	-2.45493	-1.22863	1.2263	up
Zm00001d005658	5.36596	-2.79058	-1.2495	1.54108	up
Zm00001d021839	3.56909	4.76013	-1.25382	-6.01394	down
Zm00001d052189	4.05681	4.6293	-1.26753	-5.89682	down
Zm00001d044918	2.89557	-2.11253	-1.28311	0.829422	ns
Zm00001d008812	7.69823	2.68175	-1.28404	-3.96579	down
Zm00001d025874	3.6565	-2.3125	-1.30338	1.00912	up
Zm00001d010849	4.07083	-2.16997	-1.31453	0.855439	ns
Zm00001d047574	3.56909	2.32258	-1.32161	-3.64419	down
Zm00001d033050	4.07083	3.09258	-1.3389	-4.43148	down
Zm00001d032748	5.03525	2.25624	-1.35135	-3.60759	down
Zm00001d005037	5.30504	-2.55506	-1.38063	1.17443	up
Zm00001d021160	3.61359	4.71286	-1.38961	-6.10247	down
Zm00001d033339	4.70121	3.13724	-1.3922	-4.52944	down
Zm00001d030304	3.96476	2.00216	-1.41272	-3.41488	down
Zm00001d024376	4.63965	2.19573	-1.42735	-3.62307	down
Zm00001d031796	5.23091	4.42333	-1.43715	-5.86048	down
Zm00001d028180	4.75436	-2.55938	-1.43993	1.11944	up
Zm00001d051460	5.40908	5.12903	-1.44401	-6.57304	down
Zm00001d045746	5.95818	2.19049	-1.44712	-3.63761	down
Zm00001d047269	4.03344	2.60829	-1.44768	-4.05597	down
Zm00001d013231	6.41519	7.36806	-1.47586	-8.84392	down
Zm00001d032285	4.05681	5.89125	-1.49071	-7.38197	down
Zm00001d035450	3.97878	2.01072	-1.52952	-3.54024	down
Zm00001d024365	5.20291	-2.42247	-1.53072	0.89176	ns
Zm00001d038712	4.51452	2.02728	-1.547	-3.57428	down
Zm00001d047470	3.53507	2.62559	-1.54737	-4.17296	down
Zm00001d028930	4.76443	2.53896	-1.54979	-4.08876	down
Zm00001d033719	4.47577	-2.78755	-1.58919	1.19836	up
Zm00001d039487	4.40529	2.47044	-1.59022	-4.06067	down
Zm00001d046145	4.52659	-5.39921	-1.60406	3.79514	up
Zm00001d011655	6.08522	2.37686	-1.6045	-3.98136	down
Zm00001d018819	4.57969	3.52265	-1.60593	-5.12858	down
Zm00001d007567	6.53069	4.57596	-1.61439	-6.19035	down
Zm00001d017294	3.23174	4.22121	-1.64424	-5.86545	down
Zm00001d013743	3.30563	-2.39762	-1.64874	0.748879	ns
Zm00001d013997	5.08854	4.98886	-1.64953	-6.6384	down
Zm00001d047664	3.67677	2.28092	-1.66739	-3.94831	down
Zm00001d005114	5.72687	2.43196	-1.66821	-4.10017	down
Zm00001d010204	4.10247	3.27083	-1.70785	-4.97868	down
Zm00001d012867	3.54513	-2.36148	-1.73651	0.624971	ns
Zm00001d013313	4.00224	5.86998	-1.75527	-7.62525	down
Zm00001d046938	3.66972	2.05783	-1.76566	-3.82349	down
Zm00001d040905	5.75838	3.89852	-1.76674	-5.66526	down
Zm00001d046370	3.79491	2.08561	-1.76876	-3.85437	down
Zm00001d012257	5.59472	-2.01031	-1.782	0.228313	ns
Zm00001d025907	3.38318	-2.13164	-1.79636	0.335279	ns
Zm00001d044950	4.52659	2.60709	-1.79806	-4.40514	down
Zm00001d004545	4.67508	2.96064	-1.80281	-4.76346	down
Zm00001d023335	3.53903	-2.7695	-1.81694	0.952563	ns
Zm00001d027530	4.57038	2.58402	-1.85153	-4.43555	down
Zm00001d006254	4.40012	-2.12342	-1.85302	0.2704	ns
Zm00001d033834	5.75838	-2.17628	-1.8719	0.30438	ns
Zm00001d033347	5.54675	-2.73106	-1.88087	0.850184	ns
Zm00001d043060	6.08522	4.55393	-1.8992	-6.45313	down
Zm00001d029744	4.39496	3.27135	-1.9749	-5.24625	down
Zm00001d040202	4.17188	2.34314	-1.97556	-4.31869	down
Zm00001d047334	3.22297	6.82267	-1.99007	-8.81274	down
Zm00001d034611	3.01132	5.82661	-1.99114	-7.81776	down
Zm00001d042389	7.03306	3.32323	-2.00783	-5.33106	down
Zm00001d023525	6.08522	2.50644	-2.03917	-4.5456	down
Zm00001d026076	6.76135	2.25536	-2.04119	-4.29655	down
Zm00001d034515	3.59626	3.49613	-2.05129	-5.54742	down
Zm00001d010385	4.73295	3.03596	-2.0549	-5.09086	down
Zm00001d007785	3.01987	-2.18674	-2.05745	0.129284	ns
Zm00001d046811	6.1862	2.7641	-2.06148	-4.82558	down
Zm00001d005607	5.15055	-4.02556	-2.06422	1.96133	up
Zm00001d015720	5.84063	2.4516	-2.08998	-4.54158	down
Zm00001d017264	5.53403	-2.51412	-2.12406	0.390066	ns
Zm00001d049061	3.48211	4.98705	-2.13242	-7.11947	down
Zm00001d028816	4.23504	-4.6166	-2.13386	2.48274	up
Zm00001d043740	3.63293	6.41791	-2.20721	-8.62512	down
Zm00001d033957	3.92381	3.35054	-2.24027	-5.59081	down
Zm00001d009022	3.7192	-2.16773	-2.25135	-0.0836142	ns
Zm00001d005951	4.10247	2.26359	-2.25418	-4.51778	down
Zm00001d029940	6.08522	4.56662	-2.2595	-6.82612	down
Zm00001d039464	4.28135	4.92578	-2.26526	-7.19104	down
Zm00001d004388	5.21376	6.11766	-2.28278	-8.40045	down
Zm00001d013619	3.87797	3.50663	-2.30801	-5.81464	down
Zm00001d035454	4.34891	2.77264	-2.32984	-5.10248	down
Zm00001d036726	8.20603	4.84074	-2.34583	-7.18657	down
Zm00001d020501	4.27218	-2.0641	-2.36112	-0.297025	ns
Zm00001d000293	3.38068	2.32919	-2.36653	-4.69572	down
Zm00001d015589	5.04987	2.12354	-2.37904	-4.50258	down
Zm00001d010633	3.51653	2.39178	-2.37974	-4.77151	down
Zm00001d013907	5.10783	-3.48532	-2.39251	1.09281	up
Zm00001d015884	3.61359	-2.52109	-2.42378	0.0973074	ns
Zm00001d011656	5.14767	3.50533	-2.48235	-5.98767	down
Zm00001d003358	5.36596	2.49749	-2.6021	-5.09958	down
Zm00001d025141	3.5671	2.34954	-2.66934	-5.01888	down
Zm00001d007012	5.86931	2.98391	-2.68307	-5.66697	down
Zm00001d043318	5.33871	4.14976	-2.7177	-6.86746	down
Zm00001d007868	6.15337	2.90667	-2.74694	-5.65361	down
Zm00001d011183	5.98412	6.63364	-2.76165	-9.39529	down
Zm00001d022237	4.57905	2.43304	-2.87252	-5.30556	down
Zm00001d050462	3.96197	5.43955	-2.9258	-8.36534	down
Zm00001d023720	4.05681	2.30607	-2.93569	-5.24176	down
Zm00001d009705	6.08522	2.52982	-3.02615	-5.55597	down
Zm00001d012015	5.60314	2.65423	-3.02718	-5.68141	down
Zm00001d015517	4.28135	-2.11855	-3.04361	-0.925064	ns
Zm00001d043470	3.18156	4.03855	-3.22146	-7.26001	down
Zm00001d051692	6.52146	-2.01776	-3.34537	-1.32761	down
Zm00001d044808	4.05681	-2.65288	-3.34894	-0.696064	ns
Zm00001d043180	3.64664	5.26014	-3.38639	-8.64653	down
Zm00001d021386	3.26964	3.12908	-3.46696	-6.59604	down
Zm00001d006193	3.45434	2.16567	-3.47968	-5.64535	down
Zm00001d035310	15.015	3.4631	-3.50456	-6.96766	down
Zm00001d001927	4.27218	6.11163	-3.58986	-9.70149	down
Zm00001d010617	3.74012	3.92458	-3.73601	-7.66059	down
Zm00001d008793	5.54087	4.55859	-3.79769	-8.35628	down
Zm00001d053202	4.82936	-2.47862	-3.96509	-1.48646	down
Zm00001d053144	4.73295	-2.57754	-4.24919	-1.67165	down
Zm00001d034596	3.44234	2.12306	-4.53769	-6.66075	down
Zm00001d048229	3.44234	3.08983	-4.60671	-7.69655	down
Zm00001d020887	3.18156	2.25528	-4.63393	-6.88921	down
Zm00001d020867	4.57905	2.81994	-4.64867	-7.46861	down
Zm00001d047775	3.51597	3.80455	-4.86895	-8.67351	down
Zm00001d009775	4.12414	-3.16848	-5.04428	-1.8758	down
Zm00001d051339	4.12414	2.238	-5.05501	-7.29302	down
Zm00001d004583	5.90255	6.08984	-5.07449	-11.1643	down
Zm00001d035343	4.99962	-2.1798	-5.24661	-3.06681	down
Zm00001d032454	4.81812	-2.99697	-5.27873	-2.28176	down
Zm00001d024522	4.7775	2.80094	-5.45934	-8.26028	down
Zm00001d044387	3.01417	4.01524	-5.48354	-9.49878	down
Zm00001d013782	6.21272	2.66547	-5.77326	-8.43873	down
Zm00001d041938	5.03525	3.82525	-6.13655	-9.9618	down
Zm00001d018288	3.56411	3.28393	-6.7216	-10.0055	down
Zm00001d051693	2.87977	-2.00155	-7.32417	-5.32262	down
Zm00001d035306	4.21585	4.19201	-9.50419	-13.6962	down

## Sheet: heat-co
heat	fold_enrichment	log2FoldChange	log2FoldChange
ID	MYC2-DAPseq	Maize-RNAseq	MYC2-RNAseq
Zm00001d053819	5.95238	2.951	1.97706
Zm00001d053805	5.08854	3.0677	3.40476
Zm00001d053433	4.12414	3.48413	-1.37285
Zm00001d053288	7.2576	-2.66718	1.04925
Zm00001d053080	3.77786	2.85435	-1.12021
Zm00001d052952	3.27243	-2.89152	1.71128
Zm00001d052855	3.07669	4.18735	-1.65655
Zm00001d052807	4.8986	2.23399	-2.38699
Zm00001d052793	5.42038	-3.34901	1.30928
Zm00001d052684	5.39593	-2.10209	1.6089
Zm00001d052683	4.20433	-2.34051	1.39893
Zm00001d052639	4.34891	3.42132	-2.39448
Zm00001d052532	4.07136	3.00363	4.3893
Zm00001d052189	3.60202	4.47847	-2.02702
Zm00001d051899	4.17885	2.86888	3.83745
Zm00001d051863	4.8986	7.3987	2.85579
Zm00001d051756	6.31233	3.95345	2.34155
Zm00001d051693	4.61741	2.09416	1.43222
Zm00001d051594	4.8986	-2.47295	1.3628
Zm00001d051460	3.0581	4.0408	-1.45297
Zm00001d051415	3.88857	8.1407	-1.142
Zm00001d051172	6.79064	-3.93653	-2.97732
Zm00001d051149	4.21656	3.23983	-2.8132
Zm00001d050938	8.12542	-3.01528	-2.33181
Zm00001d050612	2.87977	2.88391	-7.32417
Zm00001d050484	3.08521	-2.39361	-1.2641
Zm00001d050368	4.28052	-2.54403	1.94078
Zm00001d050277	3.7531	-3.41486	-2.15081
Zm00001d050119	4.21585	6.42689	4.24075
Zm00001d049258	5.40735	3.03906	-1.40788
Zm00001d049201	3.51653	2.9347	1.29862
Zm00001d049190	3.04321	-2.8597	-1.33295
Zm00001d049096	4.77966	-2.86082	-3.46619
Zm00001d049061	4.0501	2.60189	7.23478
Zm00001d048445	3.5671	-3.56561	1.50328
Zm00001d048434	4.49383	-3.69994	-1.04014
Zm00001d048189	5.67069	2.60201	1.44004
Zm00001d048143	5.15055	-2.80132	-2.06422
Zm00001d048008	5.18254	2.89098	1.78074
Zm00001d047993	4.3274	5.32434	1.21253
Zm00001d047970	4.73295	-2.25716	-4.40217
Zm00001d047799	5.40908	12.0925	-3.90801
Zm00001d047746	4.01889	-2.92233	1.31771
Zm00001d047736	4.17188	2.72243	1.23097
Zm00001d047664	4.44768	3.10742	-1.14264
Zm00001d047614	4.05681	-2.39727	2.26958
Zm00001d047472	3.69886	-2.19069	-1.42041
Zm00001d047269	4.148	-2.03216	1.2322
Zm00001d047247	4.26221	3.01604	-2.16832
Zm00001d046827	3.49669	-3.22466	-1.01979
Zm00001d046824	4.52125	2.3724	-9.36556
Zm00001d046299	4.73295	2.27406	2.03358
Zm00001d046262	4.05681	5.77919	-2.93569
Zm00001d046149	6.21272	-2.18784	1.51042
Zm00001d046134	3.27075	-3.24998	2.45527
Zm00001d046072	3.37325	-2.31649	1.26004
Zm00001d045889	7.69823	-2.12595	-1.28404
Zm00001d045738	6.79064	-3.69693	-1.71352
Zm00001d045655	4.90065	-5.33659	2.78203
Zm00001d045554	3.3098	-4.50295	-1.04435
Zm00001d045544	11.1037	4.01379	-3.15433
Zm00001d045533	4.90381	-2.79498	1.02395
Zm00001d045466	3.38068	2.80093	2.31323
Zm00001d045386	7.48589	2.16695	-2.41726
Zm00001d045370	4.35951	2.82258	-1.78772
Zm00001d045302	4.58907	-2.98147	1.44624
Zm00001d045207	5.36596	2.57468	-1.69697
Zm00001d045192	4.11523	-2.52111	2.95373
Zm00001d045082	4.99962	-3.3246	-5.24661
Zm00001d044966	5.21716	-2.41433	-1.12834
Zm00001d044703	3.091	6.71026	4.90866
Zm00001d044672	3.38068	-3.98462	-3.43395
Zm00001d044608	5.67537	2.15804	-1.46635
Zm00001d044540	5.20969	-5.67672	-1.42115
Zm00001d044387	4.76679	4.73093	1.31094
Zm00001d044116	4.07083	-3.86415	-3.81962
Zm00001d044095	5.40908	4.05296	3.30377
Zm00001d044027	4.46429	2.43535	1.94775
Zm00001d043929	5.01413	-3.35093	-1.42509
Zm00001d043795	3.95968	3.18709	1.64869
Zm00001d043665	5.98412	2.55676	-2.76165
Zm00001d043656	4.21585	-3.04631	2.28331
Zm00001d043621	6.08522	2.3988	-1.8992
Zm00001d043423	5.43732	-2.16689	-2.20727
Zm00001d043318	4.94288	2.8255	-4.48683
Zm00001d043180	3.10734	8.2874	1.00104
Zm00001d043060	4.35456	6.03261	5.66975
Zm00001d043057	3.56411	4.80795	1.52503
Zm00001d042684	4.72233	2.27066	1.61168
Zm00001d042593	3.1211	6.87639	-5.61036
Zm00001d042135	6.76135	2.54978	1.38111
Zm00001d041990	5.60314	-3.47787	-3.02718
Zm00001d041914	6.52813	-2.01081	1.03888
Zm00001d041763	3.70566	2.44341	1.02585
Zm00001d041719	4.72144	3.40004	1.15171
Zm00001d041640	5.3842	5.58698	2.06407
Zm00001d041590	5.75838	-2.50024	-1.8719
Zm00001d041539	4.30886	-2.2322	1.78779
Zm00001d041489	3.99622	-2.62017	-1.32553
Zm00001d041298	5.6635	8.15304	-2.49327
Zm00001d040705	5.59739	-2.14095	-1.82698
Zm00001d040702	5.04987	-2.09826	3.09656
Zm00001d040682	5.01413	3.94046	2.38056
Zm00001d040292	3.18156	2.79841	1.55689
Zm00001d040276	3.3371	-4.41611	-1.42168
Zm00001d039935	3.50631	11.4036	2.46937
Zm00001d039880	3.51034	4.11159	2.27839
Zm00001d039658	6.26828	3.03864	5.38429
Zm00001d039649	4.05681	8.43527	-1.26753
Zm00001d039527	3.96476	4.36308	-1.41272
Zm00001d039464	3.56198	6.78448	1.30287
Zm00001d039450	7.43749	-3.14778	2.7789
Zm00001d039384	4.21656	2.0199	1.6903
Zm00001d039316	3.40977	-2.21144	-3.02379
Zm00001d039256	7.11828	-2.78647	-2.08581
Zm00001d039216	3.01773	2.11775	-2.11407
Zm00001d039175	5.04987	5.52812	1.8455
Zm00001d038863	6.88195	5.93666	-1.95543
Zm00001d038857	5.98683	3.01102	-1.19232
Zm00001d038532	5.13299	-2.35182	-2.18914
Zm00001d038456	5.28634	5.37076	-1.29279
Zm00001d038224	2.98355	3.56791	-1.56305
Zm00001d038005	4.95376	-3.21919	1.70188
Zm00001d037894	5.40908	10.9215	-1.72216
Zm00001d037717	4.26221	6.40243	1.24712
Zm00001d037579	4.63822	3.86783	1.54965
Zm00001d037577	4.07083	3.01153	1.58061
Zm00001d037519	4.14938	-2.68455	-1.36821
Zm00001d037426	2.93341	-3.59805	-2.59284
Zm00001d037327	7.47272	-2.14242	-1.16342
Zm00001d037280	4.52125	8.7645	-1.73593
Zm00001d037258	3.75469	3.87522	-2.83034
Zm00001d037155	5.6811	-2.34079	2.37739
Zm00001d037114	5.60314	-2.0911	-1.32086
Zm00001d037087	3.56909	3.75598	-1.27419
Zm00001d037005	4.05681	4.02962	-1.49202
Zm00001d036762	5.28634	5.07958	-2.63692
Zm00001d036701	3.95778	4.0465	-1.34469
Zm00001d036637	3.84446	-3.10545	-3.23397
Zm00001d035766	4.2876	-2.40857	1.25756
Zm00001d035506	3.89257	-3.6965	-1.18911
Zm00001d035454	4.52125	-2.20374	-1.17225
Zm00001d035416	3.56411	2.70872	-1.96845
Zm00001d035395	4.17188	6.11285	-3.01888
Zm00001d035214	4.94416	6.42684	1.13577
Zm00001d034919	4.15053	4.8073	1.12712
Zm00001d034673	5.02361	-2.91619	3.90641
Zm00001d034611	4.52125	6.84208	2.04806
Zm00001d034515	6.12795	-2.09976	1.69121
Zm00001d034514	4.57038	3.05559	-1.3164
Zm00001d034414	5.33853	-3.63111	-1.22264
Zm00001d034366	3.77216	-2.02859	-1.58519
Zm00001d034130	4.14938	3.62777	-2.05082
Zm00001d033957	4.64191	2.88169	1.54563
Zm00001d033876	3.46127	-2.78559	1.7624
Zm00001d033834	6.09915	-3.01557	1.91713
Zm00001d033797	4.5403	5.67204	1.66439
Zm00001d033602	3.86143	-2.19223	1.44965
Zm00001d033319	3.30251	-2.77206	-1.47947
Zm00001d033271	5.04894	5.39615	2.6736
Zm00001d032256	5.54087	3.51342	-3.79769
Zm00001d032253	5.21716	2.2343	1.03289
Zm00001d032222	6.91005	2.06019	3.20173
Zm00001d031880	4.16725	-2.38464	-1.43379
Zm00001d031796	4.07083	6.68317	-1.3389
Zm00001d031794	4.76443	9.11915	2.26549
Zm00001d031736	5.11465	9.84032	1.5942
Zm00001d031701	6.79064	-2.93564	1.70283
Zm00001d031651	3.59783	-2.34906	2.30141
Zm00001d031556	4.12414	-3.49423	-1.13035
Zm00001d031221	4.66636	3.79077	-4.9971
Zm00001d031161	5.52597	-4.39124	-1.34495
Zm00001d031131	3.84586	3.36876	-1.29461
Zm00001d031064	4.4677	-2.52742	-1.37599
Zm00001d030548	4.25198	2.3092	-1.19193
Zm00001d030343	4.58907	-2.70546	1.02704
Zm00001d030304	3.84911	-3.68478	1.22305
Zm00001d030101	3.80865	-6.99882	-1.05828
Zm00001d030053	4.21585	-3.36292	2.60511
Zm00001d030021	5.45635	-2.64049	2.4521
Zm00001d029940	3.37245	4.92919	-1.29271
Zm00001d029888	4.14938	-2.33952	1.53353
Zm00001d029716	4.40247	2.15879	-2.22887
Zm00001d029699	3.77216	3.54595	-1.10136
Zm00001d029506	3.66972	-3.42477	1.24871
Zm00001d029353	7.69823	5.56766	-4.20753
Zm00001d029263	4.90381	-3.32142	1.22047
Zm00001d029011	3.42779	7.00612	-4.8797
Zm00001d028968	3.6049	4.75223	-1.09442
Zm00001d028718	4.05681	10.2772	-1.61954
Zm00001d028538	6.52146	-4.17916	-2.27308
Zm00001d028408	4.48363	12.3579	4.49329
Zm00001d028320	4.97018	5.62551	1.02141
Zm00001d028284	6.24291	-2.75156	1.35552
Zm00001d028180	3.85397	2.21098	1.18053
Zm00001d028154	4.01889	4.36961	-1.19638
Zm00001d027965	4.73295	-3.94545	1.75526
Zm00001d027530	6.52509	3.52649	1.03612
Zm00001d027512	4.9647	-2.54686	1.32194
Zm00001d027499	3.67677	-3.55532	-1.28513
Zm00001d027355	4.56502	2.13182	-3.78566
Zm00001d027295	4.54095	-5.79641	-1.18191
Zm00001d027290	6.72783	3.66275	1.96724
Zm00001d026567	4.19972	2.71103	1.70591
Zm00001d026426	7.51234	-3.87847	-1.50926
Zm00001d026390	4.50613	5.60287	-1.53657
Zm00001d026076	5.02361	2.10031	-1.15736
Zm00001d026070	4.73295	2.01928	-5.00011
Zm00001d026012	4.97018	2.62551	-1.46609
Zm00001d025614	5.22357	5.1346	1.22465
Zm00001d025508	4.27218	11.8307	-2.36112
Zm00001d025360	5.25947	3.4324	-1.48031
Zm00001d025337	4.81812	3.51307	3.95804
Zm00001d025141	4.81928	2.04533	-5.40691
Zm00001d025059	6.32484	2.01537	-2.64168
Zm00001d024996	4.05681	2.18558	3.83154
Zm00001d024960	3.17628	5.53482	1.63764
Zm00001d024725	4.89609	7.69307	-1.00714
Zm00001d024597	3.30563	8.64105	-1.64874
Zm00001d024522	3.92089	2.78046	-1.29576
Zm00001d024373	3.44606	-2.37947	1.21885
Zm00001d024198	5.02361	-2.91778	-2.2292
Zm00001d024000	4.9647	-6.67542	-3.23833
Zm00001d023994	4.70121	-4.13331	1.03076
Zm00001d023625	4.6067	6.82089	-1.52322
Zm00001d023575	4.00962	-2.41779	1.58413
Zm00001d023385	5.40908	-3.24775	-2.85126
Zm00001d023331	3.74012	2.81426	-3.73601
Zm00001d022614	4.15233	-2.34421	4.69777
Zm00001d022469	4.15233	4.75443	1.07003
Zm00001d022396	6.08522	-4.46101	1.40542
Zm00001d022191	3.59783	-3.65498	-5.14614
Zm00001d021971	4.79219	2.18001	1.79881
Zm00001d021949	3.23974	2.6291	-1.03723
Zm00001d021943	5.53403	6.22235	-2.12406
Zm00001d021874	5.13299	2.14156	-1.56825
Zm00001d021745	4.49383	-2.12642	-1.58948
Zm00001d021727	4.57905	2.86865	-1.51429
Zm00001d021706	4.56502	2.3749	1.24803
Zm00001d021648	4.52659	-2.09056	3.64459
Zm00001d021596	3.52423	2.26251	3.51386
Zm00001d021583	4.05681	-5.74628	-3.34894
Zm00001d021448	3.22297	-3.21744	-1.99007
Zm00001d021321	8.20603	2.02382	-2.34583
Zm00001d021247	4.57038	3.44686	2.50179
Zm00001d021160	4.21695	2.95066	-2.00181
Zm00001d021086	5.95238	-3.50316	-1.56564
Zm00001d020958	4.0907	-2.05177	-1.02353
Zm00001d020951	6.6151	4.4579	4.48134
Zm00001d020941	3.75617	-3.19399	1.54577
Zm00001d020901	5.32224	3.56069	1.23768
Zm00001d020887	3.30009	2.02781	-1.06867
Zm00001d020878	4.40012	6.14504	-1.52173
Zm00001d020702	4.82594	5.76938	-1.04426
Zm00001d020675	4.24208	-2.08349	-1.58622
Zm00001d020526	3.15429	-2.63273	1.20606
Zm00001d020501	5.40908	-3.04637	-1.44401
Zm00001d020408	5.35065	2.96918	1.73372
Zm00001d020265	4.17188	3.47788	-2.40087
Zm00001d020260	4.9647	-3.93132	-1.58928
Zm00001d020101	3.60862	-2.19431	-5.03031
Zm00001d020100	4.18952	2.71257	-2.25518
Zm00001d020062	4.54095	-2.06211	-1.67067
Zm00001d019983	4.0824	-3.40384	1.05245
Zm00001d019957	4.51452	3.01488	1.12842
Zm00001d019697	5.84385	-2.61809	-1.39177
Zm00001d019461	7.69823	-3.88417	-1.20071
Zm00001d019430	4.80269	-2.59113	-1.52694
Zm00001d019280	5.25635	-2.25399	2.53463
Zm00001d019216	4.66636	3.55435	-1.21817
Zm00001d019200	3.72578	-2.50812	1.50678
Zm00001d019034	4.75436	3.83652	1.21438
Zm00001d018966	3.21957	3.98101	1.05546
Zm00001d018941	5.96817	2.06901	1.07773
Zm00001d018930	5.33871	-3.5002	4.36669
Zm00001d018819	4.01889	3.23761	-5.8131
Zm00001d018708	3.0837	2.83294	-1.22965
Zm00001d018692	3.99122	3.30079	-1.21201
Zm00001d018445	4.46429	-2.15777	-1.05819
Zm00001d018441	3.87072	-2.94285	-1.55335
Zm00001d018356	3.84911	-2.7547	-1.57124
Zm00001d018350	3.65186	4.08074	-1.43171
Zm00001d018288	5.19456	10.4435	-1.04072
Zm00001d018206	4.57038	7.68935	6.89347
Zm00001d018064	4.21585	8.11004	-2.085
Zm00001d017897	6.88195	-2.33392	-2.16299
Zm00001d017878	4.34891	-2.23123	-1.6306
Zm00001d017830	4.95376	-2.0665	1.8943
Zm00001d017813	3.81997	9.09671	1.06493
Zm00001d017671	4.60405	3.26933	4.29047
Zm00001d017603	3.56909	2.43452	-1.32161
Zm00001d017547	4.24208	7.02982	2.01642
Zm00001d017422	4.5403	4.08195	-1.8259
Zm00001d017391	4.81812	-2.90144	1.57146
Zm00001d017383	6.66996	2.2542	1.24974
Zm00001d017331	4.39813	-2.83386	-1.58027
Zm00001d017294	4.3274	2.9302	-1.80618
Zm00001d017287	4.46429	2.85574	2.31116
Zm00001d017268	3.38068	7.50131	-2.92081
Zm00001d017249	5.04894	3.42223	1.18188
Zm00001d017247	3.99622	-3.30662	1.21107
Zm00001d017199	4.50613	3.09587	1.44523
Zm00001d017152	6.46329	2.04611	1.31592
Zm00001d017077	4.23044	2.6234	-1.89184
Zm00001d017036	5.49149	-2.91601	2.08174
Zm00001d016730	5.42038	5.48247	-1.05306
Zm00001d016588	5.67537	3.22885	1.2566
Zm00001d016558	8.02796	2.0748	1.182
Zm00001d016522	5.16351	-4.16384	-1.93209
Zm00001d016364	3.66676	-2.3367	1.37539
Zm00001d016298	3.26073	-3.49038	-2.12204
Zm00001d016070	4.73295	9.01825	-2.0549
Zm00001d016059	5.92579	-2.06301	1.59368
Zm00001d016009	4.26221	-2.07626	2.13656
Zm00001d015918	3.86652	3.52739	1.02149
Zm00001d015877	4.00224	2.04523	-2.50795
Zm00001d015867	5.40908	9.43567	1.4759
Zm00001d015846	4.35208	-2.19703	1.00149
Zm00001d015777	6.94357	9.3895	1.01473
Zm00001d015730	4.46429	-3.22175	-1.8206
Zm00001d015616	3.88857	6.47072	-5.43208
Zm00001d015397	3.53903	3.92332	-1.81694
Zm00001d015131	4.17188	-2.55126	-1.18171
Zm00001d014813	4.28052	-2.40688	-1.77208
Zm00001d014806	3.26964	-3.16269	-3.46696
Zm00001d014623	4.57905	2.48706	1.09492
Zm00001d014613	4.56502	-3.29422	1.14048
Zm00001d014366	4.5583	-3.1	1.38274
Zm00001d014253	5.29381	3.76573	1.14756
Zm00001d014007	4.61503	2.60167	1.86226
Zm00001d013956	3.14185	-3.38175	-3.12657
Zm00001d013879	7.43749	3.72968	-1.22908
Zm00001d013873	4.73295	-2.73381	1.44385
Zm00001d013782	3.44956	4.32979	1.30737
Zm00001d013603	4.29277	-2.51639	1.18452
Zm00001d013489	4.6067	9.25593	-1.49926
Zm00001d013406	2.85368	2.86795	-1.21476
Zm00001d013326	3.71532	2.16092	-1.1766
Zm00001d013177	6.52146	-3.06645	-4.12149
Zm00001d013164	3.70124	-3.03964	-1.36409
Zm00001d013111	4.81812	9.31018	1.03956
Zm00001d012606	4.18249	-2.32711	1.07556
Zm00001d012517	5.87832	-2.36739	-1.61949
Zm00001d012398	6.76135	2.58668	3.74122
Zm00001d012322	5.15517	3.85164	2.64052
Zm00001d012321	3.04958	3.42684	-4.91884
Zm00001d012152	4.45514	2.8667	-1.29438
Zm00001d011847	4.73295	4.39235	2.07554
Zm00001d011736	4.58907	2.03462	-1.88216
Zm00001d011655	5.11465	3.67827	-5.80414
Zm00001d011237	4.97018	7.09611	1.47573
Zm00001d011236	3.92381	-2.04508	-1.77182
Zm00001d011211	4.00962	-2.39152	1.21102
Zm00001d011133	3.96825	2.22801	2.93623
Zm00001d010856	4.63965	5.23955	-1.42735
Zm00001d010743	4.36066	5.7582	-1.34449
Zm00001d010737	3.87072	-5.34771	-3.47328
Zm00001d010676	3.47222	2.09394	-1.52553
Zm00001d010617	4.52659	3.94086	-1.60406
Zm00001d010525	4.57969	-4.37083	3.86745
Zm00001d010515	3.65186	10.5414	-1.4414
Zm00001d010463	3.96197	2.02779	8.37505
Zm00001d010459	3.86652	-4.47654	-1.13663
Zm00001d010406	4.85727	-5.44298	-2.02591
Zm00001d010304	5.00626	-3.81799	2.31
Zm00001d010180	5.59472	-2.58138	1.09352
Zm00001d010049	4.25009	-3.38054	3.50655
Zm00001d010044	5.07287	-2.14062	-1.27949
Zm00001d010016	7.37798	-2.25777	-1.84858
Zm00001d009985	3.78083	2.8278	-1.04612
Zm00001d009950	3.20783	4.31813	2.43568
Zm00001d009948	5.02361	3.91181	-2.74772
Zm00001d009945	4.45514	5.51737	-3.23524
Zm00001d009907	3.56198	3.16118	1.88022
Zm00001d009771	6.15337	2.50076	-2.74694
Zm00001d009743	3.36273	4.91182	1.10831
Zm00001d009705	4.73295	2.17727	-2.2797
Zm00001d009568	4.46136	3.14354	1.22228
Zm00001d009500	3.61359	-2.4851	-2.9172
Zm00001d009391	4.72281	-3.00609	1.16453
Zm00001d009112	4.63965	2.82403	-1.00609
Zm00001d009106	3.84446	3.52381	3.45128
Zm00001d009084	3.63293	2.81002	-7.94315
Zm00001d008812	3.91287	5.03932	1.38563
Zm00001d008669	5.40908	-2.28826	3.6108
Zm00001d008548	3.38068	-2.05647	-2.36653
Zm00001d008465	4.52125	4.57239	-1.45774
Zm00001d007807	5.04987	3.00341	-1.99282
Zm00001d007764	3.71532	3.11532	2.286
Zm00001d007271	3.40522	12.4506	-1.47371
Zm00001d006755	3.67677	2.76719	-1.41069
Zm00001d006467	3.85397	3.29753	1.39773
Zm00001d006250	3.42779	-2.09751	-1.32418
Zm00001d006000	2.73889	5.18401	1.225
Zm00001d005885	5.52597	2.51784	-5.13863
Zm00001d005812	4.97018	2.0207	2.62505
Zm00001d005624	4.28135	-2.4863	1.17071
Zm00001d005607	5.40908	-2.53226	3.18627
Zm00001d005293	4.12414	-4.38097	-1.13433
Zm00001d005230	4.73295	6.30839	1.54661
Zm00001d005148	3.76837	-3.71437	-1.58435
Zm00001d005114	4.72233	4.50009	3.91755
Zm00001d005037	3.66676	3.36622	1.29262
Zm00001d005030	5.95238	2.76903	3.75348
Zm00001d005028	5.39593	3.01405	-1.18596
Zm00001d004924	6.06626	-2.61841	2.84851
Zm00001d004650	3.2076	-2.63995	-1.96207
Zm00001d004523	4.73295	-2.18271	-3.2807
Zm00001d004521	4.07083	2.509	2.04131
Zm00001d004339	5.40908	-3.1064	-1.44607
Zm00001d004301	3.26406	4.8194	-1.24646
Zm00001d004127	3.9249	-2.62587	-1.83389
Zm00001d004090	5.20906	-2.1633	1.22465
Zm00001d003508	7.03306	2.06057	-2.00783
Zm00001d003485	5.22357	4.96426	-3.02645
Zm00001d003334	4.30169	2.03227	-1.53023
Zm00001d003116	4.50613	2.3541	-2.49388
Zm00001d003009	4.63723	-2.00356	1.26006
Zm00001d002893	3.80865	3.17965	3.14393
Zm00001d002799	6.08522	2.96038	-3.02615
Zm00001d002618	5.77367	3.63961	-1.46057
Zm00001d002434	5.04987	7.25187	1.37472
Zm00001d002159	4.28052	-2.00795	-1.18177
Zm00001d002115	4.28135	-2.44876	-1.5524
Zm00001d002072	4.05681	-4.07947	-3.42085
Zm00001d001973	3.47222	-2.31209	-1.63937
Zm00001d001927	3.60202	5.67857	-3.42378
Zm00001d000237	6.02265	2.95201	-1.1248
Zm00001d000065	4.36066	-3.32903	-6.61459
Zm00001d000018	5.13347	2.78554	-1.07622

## Sheet: salt-co
salt	fold_enrichment	log2FoldChange	log2FoldChange
ID	MYC2-DAPseq	MYC2-RNAseq	Maize-RNAseq
Zm00001d053554	4.44148	-3.72316	-2.32866
Zm00001d053143	6.43915	1.24974	-2.33579
Zm00001d053065	5.73559	-2.15429	3.47066
Zm00001d052937	4.95674	-1.95419	-3.92927
Zm00001d052684	4.17188	1.23097	-2.22206
Zm00001d052683	5.55185	1.28068	-2.77129
Zm00001d052209	4.56502	1.24803	-2.26965
Zm00001d051810	6.35257	1.08186	-6.74545
Zm00001d051693	2.87977	-7.32417	-4.73991
Zm00001d051554	4.76443	1.59251	-2.17893
Zm00001d051206	3.96197	-1.42523	-2.82872
Zm00001d051174	4.12414	-1.35014	-2.00396
Zm00001d051094	3.82555	2.07947	-2.18308
Zm00001d051043	5.25947	-1.35451	3.15404
Zm00001d050805	2.95159	1.91008	-7.73566
Zm00001d050403	4.72281	-1.08685	2.61282
Zm00001d050323	3.38068	-1.58674	-2.55342
Zm00001d050259	3.44956	1.75886	-3.2393
Zm00001d049539	6.61126	-1.10744	-2.58863
Zm00001d049217	3.66676	1.64458	-4.31512
Zm00001d049186	4.5403	1.66439	-3.81594
Zm00001d049111	3.70566	1.62259	4.64521
Zm00001d048907	4.30169	-1.48694	2.33884
Zm00001d048634	3.56198	-1.02648	2.84401
Zm00001d048192	4.43625	6.04836	-9.36748
Zm00001d048158	3.66676	-1.26408	2.3149
Zm00001d048135	3.65186	1.12977	2.01534
Zm00001d047998	3.65186	1.16607	-2.03988
Zm00001d047799	3.97878	1.02421	5.0727
Zm00001d047276	4.73295	3.63481	2.19414
Zm00001d047130	4.17188	-2.40087	-5.9998
Zm00001d046824	4.05681	-1.26076	2.55578
Zm00001d046423	3.05312	-1.19196	-2.58631
Zm00001d046422	3.40977	1.17618	-2.522
Zm00001d046281	3.45434	5.57705	2.42044
Zm00001d046182	4.30169	1.05186	-2.01908
Zm00001d046118	3.55914	-1.72811	-4.01227
Zm00001d045888	7.71147	1.41862	2.89187
Zm00001d045845	4.31474	1.19026	-5.01859
Zm00001d044723	3.6565	1.4531	-2.64553
Zm00001d044683	5.02361	1.53565	-2.53596
Zm00001d044495	4.86571	1.71253	-2.05224
Zm00001d044142	5.75838	1.98412	2.65148
Zm00001d044027	3.44956	1.30737	-2.98872
Zm00001d043674	5.9952	1.1363	-2.28426
Zm00001d043622	4.79219	2.14579	-4.30419
Zm00001d043538	3.73636	1.062	2.08877
Zm00001d043344	4.00962	1.58413	-3.50256
Zm00001d042847	3.32602	-1.70311	2.51968
Zm00001d042812	3.56411	-1.96845	-2.066
Zm00001d042740	4.90381	1.22047	-2.28711
Zm00001d042663	4.35816	-1.05622	2.19812
Zm00001d042135	5.08854	2.00967	-2.30769
Zm00001d042104	4.79219	1.79881	-4.91533
Zm00001d041773	4.67319	1.8502	-2.15149
Zm00001d041772	5.04987	1.8455	-3.66164
Zm00001d040979	3.51653	-1.82674	7.06557
Zm00001d040783	5.40908	1.33299	-2.17717
Zm00001d040705	4.41863	3.28419	-5.15738
Zm00001d040526	6.06796	3.87006	2.44502
Zm00001d040027	5.40908	-1.56141	3.40287
Zm00001d039643	4.40247	-2.22887	-2.84149
Zm00001d039639	3.79491	1.14059	2.16002
Zm00001d039412	3.55914	1.2209	-3.29725
Zm00001d038891	3.75469	-1.73173	8.65972
Zm00001d038645	3.56818	2.77007	-2.15855
Zm00001d038548	4.86571	1.6753	-2.53881
Zm00001d038346	3.38688	1.65365	-2.29877
Zm00001d038304	4.21656	-2.10153	2.11887
Zm00001d038275	5.13299	2.30498	-2.38894
Zm00001d037894	3.68936	1.47688	6.50998
Zm00001d037816	3.6565	-1.19588	3.27425
Zm00001d037810	5.25635	-3.15572	-3.99858
Zm00001d037757	4.73295	2.07554	-2.44559
Zm00001d037630	4.15053	1.12712	-5.63536
Zm00001d037619	4.23044	-1.89184	-3.25598
Zm00001d037513	4.12414	-1.75651	-2.84128
Zm00001d035934	5.13215	1.5071	-2.51547
Zm00001d035631	4.67508	3.82215	-2.00504
Zm00001d035629	4.21585	-1.62296	-2.02929
Zm00001d035462	3.49542	3.72957	2.13571
Zm00001d035382	5.92579	1.59368	-3.39078
Zm00001d035080	5.9671	-2.78814	-3.29687
Zm00001d035000	4.11	1.30331	3.72521
Zm00001d034782	4.05681	1.83528	-2.17069
Zm00001d034673	4.73295	1.41236	2.51262
Zm00001d034104	3.38068	-2.56151	-3.30967
Zm00001d034103	4.49383	-3.81526	-2.9156
Zm00001d033797	3.99622	1.2081	2.77518
Zm00001d033777	4.73295	-1.69132	2.09126
Zm00001d032240	5.86931	1.39884	-5.13635
Zm00001d031969	3.87797	-1.81796	2.07051
Zm00001d031449	3.86652	2.98697	-2.60259
Zm00001d030548	5.02361	1.12853	-3.99735
Zm00001d029365	3.80807	-1.80397	2.82844
Zm00001d029102	4.66636	-1.94833	2.37402
Zm00001d029072	2.82628	-1.01384	-2.12631
Zm00001d029011	3.91888	-1.64884	2.22021
Zm00001d028992	4.76679	1.31094	2.26688
Zm00001d028867	3.64615	1.40526	-2.98734
Zm00001d028803	4.73295	1.46392	5.4507
Zm00001d028432	6.79064	-2.97732	2.75549
Zm00001d028180	4.75436	-1.43993	3.72986
Zm00001d028165	3.60862	1.21223	-3.84292
Zm00001d028092	4.6117	1.32986	3.9535
Zm00001d027999	5.67537	-1.46635	3.28709
Zm00001d027499	5.18254	-2.24482	-2.41945
Zm00001d027363	3.62797	-2.57096	3.9198
Zm00001d027275	2.89557	-1.42141	-2.25393
Zm00001d026223	3.95618	1.52643	7.89586
Zm00001d025707	4.41306	1.94739	-2.458
Zm00001d025659	4.35208	1.79322	2.67504
Zm00001d024632	4.46429	1.94775	3.16602
Zm00001d024574	4.81812	3.12546	-2.23081
Zm00001d024412	4.66056	2.90742	-4.23072
Zm00001d024364	3.32186	-1.18503	2.44713
Zm00001d024291	3.9163	1.03774	-2.39192
Zm00001d024268	4.73295	1.13687	-2.651
Zm00001d024071	5.52597	4.35694	2.40786
Zm00001d023720	4.05681	-2.93569	-2.57587
Zm00001d023592	4.70699	-10.2492	-2.45674
Zm00001d022517	3.44234	2.79171	2.06209
Zm00001d022342	3.92089	-2.66915	2.16669
Zm00001d022069	4.24208	3.44237	2.23509
Zm00001d021971	3.64664	-1.72651	-3.65823
Zm00001d021943	3.6803	-1.21654	2.00292
Zm00001d021897	6.94444	2.08601	-3.95901
Zm00001d021706	5.87832	1.11758	2.22888
Zm00001d021688	4.00224	-5.16194	-2.25748
Zm00001d021666	4.73295	2.02073	-2.79424
Zm00001d021334	3.67677	-1.28513	-2.32903
Zm00001d021168	4.26221	1.24712	-5.47011
Zm00001d021086	3.65862	2.28143	2.89755
Zm00001d020408	4.90381	1.11387	7.98039
Zm00001d020401	4.41306	1.76767	-2.79891
Zm00001d020134	4.0501	2.68154	-2.4617
Zm00001d019898	6.69152	-1.00934	2.00405
Zm00001d019597	5.28634	-1.15106	2.18046
Zm00001d019593	3.7215	-5.06286	4.17323
Zm00001d019518	4.35456	-1.08057	2.54907
Zm00001d019457	5.01413	3.20914	-2.83714
Zm00001d019413	5.59145	1.56559	-2.18337
Zm00001d018966	5.34616	1.90692	2.60711
Zm00001d018819	4.57969	-1.60593	3.43411
Zm00001d018430	3.85397	1.82355	2.29458
Zm00001d017989	5.36596	1.09477	4.68908
Zm00001d017671	5.08854	3.40476	-2.55756
Zm00001d017547	3.78657	1.04452	3.90357
Zm00001d017422	3.57052	4.65646	3.43006
Zm00001d017287	4.03344	1.87692	3.42388
Zm00001d017249	3.86076	5.25013	-2.59197
Zm00001d017077	4.9647	5.80281	-2.74189
Zm00001d017014	6.11621	1.80883	-4.1594
Zm00001d016806	3.46127	2.06861	-3.03386
Zm00001d016588	4.57038	1.65342	-5.10207
Zm00001d016087	5.08854	2.84043	-2.58082
Zm00001d016070	2.98355	-1.18861	2.23814
Zm00001d016066	4.15053	2.34873	2.58231
Zm00001d015867	6.97046	1.04303	-6.5718
Zm00001d015798	3.78657	-2.75842	-4.48587
Zm00001d015780	5.21716	-1.12834	-2.18736
Zm00001d015153	3.14031	3.09682	-2.2896
Zm00001d014947	4.12414	1.14137	2.93024
Zm00001d014744	3.87072	-3.47328	2.1504
Zm00001d014703	3.73636	-4.62597	2.05435
Zm00001d014455	6.36818	-3.1215	-2.28461
Zm00001d014341	3.8838	-1.83166	-2.34145
Zm00001d014317	6.70172	1.01568	-2.63174
Zm00001d014060	5.18254	-2.3038	-4.88501
Zm00001d013879	4.25009	1.89529	-2.68288
Zm00001d013489	4.73975	-1.03671	2.8575
Zm00001d013384	4.13081	-1.01514	3.4437
Zm00001d011969	4.41306	2.36317	-2.01085
Zm00001d011755	6.74491	1.70416	8.12468
Zm00001d011655	6.08522	-1.6045	2.8154
Zm00001d011642	4.48758	-1.06071	3.22051
Zm00001d011496	3.85397	1.39773	-2.12616
Zm00001d011285	4.63965	-1.50592	2.36442
Zm00001d010617	3.74012	-3.73601	-5.63153
Zm00001d010586	4.6067	-1.49926	6.90442
Zm00001d010463	4.97018	2.14262	-2.46433
Zm00001d010380	4.11523	2.95373	5.39096
Zm00001d010360	4.05681	1.30049	-4.57302
Zm00001d010052	4.04694	1.93588	-3.13448
Zm00001d010039	4.58907	-3.93299	-2.93879
Zm00001d009705	6.08522	-3.02615	-3.37135
Zm00001d009123	4.29277	1.57797	-2.41578
Zm00001d009022	3.7192	-2.25135	-3.26795
Zm00001d009010	4.15053	4.90906	-2.09044
Zm00001d008957	5.7514	-1.98855	-2.58975
Zm00001d008812	7.69823	-1.28404	3.23198
Zm00001d008465	3.72763	-1.65879	-2.22929
Zm00001d008190	3.30251	-1.47947	-4.10423
Zm00001d007857	6.21355	-1.59958	2.14839
Zm00001d007517	4.81812	-1.27281	-3.45308
Zm00001d007411	5.82319	1.96271	3.97683
Zm00001d005910	3.80807	1.77132	-2.20185
Zm00001d004090	4.79501	-1.52775	2.00198
Zm00001d003114	5.94295	-1.29097	2.07518
Zm00001d002940	6.79064	1.76553	3.30629
Zm00001d002514	2.96099	-1.11612	-3.09164
Zm00001d002434	3.98338	2.80759	-2.08735
Zm00001d002374	4.10247	3.68632	-5.79936
Zm00001d002178	4.46429	2.44967	-5.25146
Zm00001d001865	3.37361	-2.47449	2.15593

## Sheet: PEG-co
Table S8. TRGs in abiotic stress response
PEG	fold_enrichment	log2FoldChange	log2FoldChange
ID	MYC2-DAPseq	MYC2-RNAseq	Maize-RNAseq
Zm00001d053409	4.73295	1.42202	2.36107
Zm00001d053143	6.43915	1.24974	3.02918
Zm00001d052683	5.55185	1.28068	-3.17505
Zm00001d052532	4.04334	2.81159	-3.40877
Zm00001d051666	3.75617	4.03445	2.38786
Zm00001d051626	3.89885	-2.04059	2.42522
Zm00001d051554	4.76443	1.59251	3.2319
Zm00001d051514	3.14185	3.23373	2.93588
Zm00001d051415	4.29277	-1.1538	2.60474
Zm00001d051041	3.56411	-2.5265	-2.06891
Zm00001d050557	3.85397	1.54243	2.49388
Zm00001d049061	3.48211	-2.13242	3.08699
Zm00001d049060	9.60538	-1.15696	2.05253
Zm00001d047799	3.97878	1.02421	4.56693
Zm00001d047752	3.76837	-3.47097	-4.03909
Zm00001d047705	3.68936	2.40309	-2.23232
Zm00001d047639	3.99622	3.21484	-2.83777
Zm00001d047342	4.10247	1.19655	2.58103
Zm00001d046865	5.25762	-3.07899	2.29554
Zm00001d046824	4.05681	-1.26076	5.0192
Zm00001d046186	4.29898	2.25574	-2.01566
Zm00001d046145	4.52659	-1.60406	2.29449
Zm00001d045432	3.48523	-1.95288	2.55146
Zm00001d045370	4.27218	1.79247	4.88152
Zm00001d045204	4.28135	2.36156	2.48175
Zm00001d044142	5.75838	1.98412	3.40275
Zm00001d043596	3.37245	1.93764	3.99235
Zm00001d043536	5.13215	1.27439	5.2255
Zm00001d043180	3.64664	-3.38639	4.80237
Zm00001d043121	4.30886	1.78779	3.33998
Zm00001d041640	3.26964	3.34163	-4.02284
Zm00001d041596	5.50459	1.70184	-3.41221
Zm00001d041571	4.04694	8.7763	-4.46866
Zm00001d041319	5.67537	-5.95896	3.30413
Zm00001d040979	3.51653	-1.82674	5.14506
Zm00001d040733	4.30886	1.9164	-2.0394
Zm00001d040483	4.0501	7.23478	-5.21813
Zm00001d040292	4.75879	1.04906	2.28201
Zm00001d039935	3.9249	2.50242	2.63838
Zm00001d039933	6.61126	2.82628	3.104
Zm00001d039131	4.31474	1.52403	2.358
Zm00001d039065	3.76837	1.36386	3.07377
Zm00001d038780	5.29381	-1.20676	2.80189
Zm00001d038304	4.21656	-2.10153	2.09509
Zm00001d038161	4.26221	-1.02845	2.10827
Zm00001d037894	3.68936	1.47688	7.02564
Zm00001d037769	3.44606	1.21885	4.30274
Zm00001d037656	3.07125	2.73325	3.01021
Zm00001d037387	3.44709	-1.12501	4.14751
Zm00001d037155	4.43178	-1.12461	-2.03186
Zm00001d036676	5.32224	2.16083	2.42077
Zm00001d036452	4.95125	2.21153	2.85711
Zm00001d035907	3.70124	1.17415	-2.26277
Zm00001d035405	4.43178	-1.05745	2.75858
Zm00001d035000	4.11	1.30331	5.31371
Zm00001d034283	7.06049	-1.07373	2.18497
Zm00001d034107	4.58907	-1.55477	3.29901
Zm00001d033910	4.52125	-1.17225	4.61977
Zm00001d033797	3.99622	1.2081	2.74951
Zm00001d033592	4.05552	7.19863	-2.00026
Zm00001d033071	3.19081	3.82699	2.01634
Zm00001d033050	4.07083	-1.3389	3.02525
Zm00001d032946	5.40908	1.53185	-2.40048
Zm00001d032253	4.44148	1.98202	2.26313
Zm00001d032130	4.40247	-5.28872	5.20423
Zm00001d031494	6.76135	-2.73747	5.10439
Zm00001d029853	4.74552	3.62231	-2.84132
Zm00001d029716	4.81812	-1.16045	3.05172
Zm00001d029349	4.35456	-1.6702	5.28069
Zm00001d028718	5.40908	-1.2056	6.85636
Zm00001d028408	5.46996	1.73475	4.84089
Zm00001d027667	6.13384	-1.04434	2.06037
Zm00001d027456	5.54675	-1.43885	-2.08831
Zm00001d026567	2.75082	-1.22863	2.96269
Zm00001d025923	3.10636	-1.78899	3.03231
Zm00001d025665	4.41863	1.59119	2.90348
Zm00001d025659	4.35208	1.79322	4.24905
Zm00001d025508	4.0907	1.77616	3.6097
Zm00001d025360	5.36596	-2.62353	3.00485
Zm00001d025200	4.35951	8.97425	-2.01928
Zm00001d024961	7.71147	-3.11185	-2.00739
Zm00001d024771	4.23044	1.11229	2.51394
Zm00001d023769	4.54095	3.47963	-2.9875
Zm00001d023768	4.21656	3.10494	-3.22755
Zm00001d023720	4.05681	-2.93569	4.84081
Zm00001d023715	3.38068	-1.9074	2.26537
Zm00001d023387	3.72763	1.61263	5.48189
Zm00001d023269	5.6635	-2.49327	3.31857
Zm00001d022467	3.20783	2.43568	6.77019
Zm00001d022278	5.04987	1.37472	4.83179
Zm00001d022204	2.98355	-1.30909	5.14249
Zm00001d022069	4.24208	3.44237	2.44422
Zm00001d021746	4.86179	2.29202	-2.43776
Zm00001d021576	3.76837	-1.58435	2.95145
Zm00001d021093	4.66636	-2.62618	-2.43146
Zm00001d021086	3.65862	2.28143	5.07769
Zm00001d020702	4.25009	1.07256	2.62692
Zm00001d020408	4.90381	1.11387	2.04328
Zm00001d020100	4.35208	1.48541	4.38886
Zm00001d019976	5.36697	-4.34965	2.25247
Zm00001d019078	3.15617	1.11107	2.92501
Zm00001d018819	4.57969	-1.60593	5.13095
Zm00001d018206	3.73636	1.72001	2.51761
Zm00001d017813	4.73975	2.25504	4.12583
Zm00001d017801	5.3135	2.87202	-3.88171
Zm00001d017547	3.78657	1.04452	2.91305
Zm00001d017422	3.57052	4.65646	2.46972
Zm00001d017399	3.04692	-3.00059	2.10776
Zm00001d017287	4.03344	1.87692	5.34156
Zm00001d016982	4.21656	-2.39464	2.32623
Zm00001d016893	3.7531	-2.15081	2.37335
Zm00001d016588	4.57038	1.65342	-3.37041
Zm00001d016070	2.98355	-1.18861	2.75965
Zm00001d015777	4.72281	-1.10584	3.84992
Zm00001d015010	5.04987	1.08214	-2.1732
Zm00001d014744	3.87072	-3.47328	2.78836
Zm00001d014600	7.48589	-1.31043	2.76175
Zm00001d013907	5.10783	-2.39251	4.04629
Zm00001d013489	4.73975	-1.03671	2.348
Zm00001d013406	4.0183	1.42924	2.26585
Zm00001d013384	4.13081	-1.01514	6.59343
Zm00001d013099	2.80473	1.05727	2.34882
Zm00001d012810	3.92249	-1.40786	2.47815
Zm00001d011755	6.74491	1.70416	8.96386
Zm00001d011237	3.52423	3.51386	3.39573
Zm00001d011183	5.98412	-2.76165	2.59408
Zm00001d010856	5.40908	1.07145	6.47666
Zm00001d010797	4.01889	2.53439	2.00773
Zm00001d010743	5.29381	1.22455	3.10226
Zm00001d010588	3.56411	1.52503	4.62818
Zm00001d010586	4.6067	-1.49926	6.00094
Zm00001d010385	4.73295	-2.0549	2.16945
Zm00001d010380	4.11523	2.95373	3.11427
Zm00001d010360	4.05681	1.30049	-2.19716
Zm00001d009112	8.84547	1.15335	2.82573
Zm00001d008706	6.03546	-1.21815	3.23881
Zm00001d008587	5.04894	3.12016	-3.30745
Zm00001d008548	4.30886	1.17348	3.92906
Zm00001d007411	5.82319	1.96271	6.14401
Zm00001d007271	4.74552	2.05415	2.73057
Zm00001d006663	5.82319	-1.45041	2.1958
Zm00001d006254	4.40012	-1.85302	2.41816
Zm00001d006193	3.45434	-3.47968	-2.10565
Zm00001d005875	4.47577	-1.31788	4.56185
Zm00001d004443	3.68979	-1.04014	-3.09583
Zm00001d003884	3.55914	1.90267	2.11647
Zm00001d003017	4.48363	1.55908	2.36251
Zm00001d002971	3.59971	-1.79218	2.04541
Zm00001d002799	4.0824	1.04949	4.0254
Zm00001d002680	4.10247	-1.17783	2.06061
Zm00001d000237	4.48363	4.49329	2.98857
