# Supplementary material for: Genome-wide identification of ZmMYC2 binding sites and target genes in maize
Source: BMC Genomics. 2024 Apr 23;25:397. doi: 10.1186/s12864-024-10297-z (PMC11036654; doi:10.1186/s12864-024-10297-z)
Supplement: Supplementary file 9 — Supplementary Material 9 [file 12864_2024_10297_MOESM9_ESM.xlsx]

## Sheet: gls
gls	fold_enrichment	log2FoldChange	log2FoldChange
ID	MYC2-DAPseq	MYC2-RNAseq	Maize-RNAseq
Zm00001d052532	4.04334	2.81159	4.39783
Zm00001d052243	3.39495	4.35706	4.76947
Zm00001d052209	4.56502	1.24803	2.48799
Zm00001d052189	4.05681	-1.26753	2.32069
Zm00001d051956	5.59963	6.56189	2.30679
Zm00001d051863	4.64191	2.19103	3.06593
Zm00001d051810	6.35257	1.08186	3.14316
Zm00001d051316	5.6811	1.8196	2.61566
Zm00001d051166	4.0907	1.18063	2.31636
Zm00001d050885	4.63965	1.85043	2.82436
Zm00001d050805	2.95159	1.91008	3.32452
Zm00001d050412	4.50613	2.05742	2.29091
Zm00001d050259	3.44956	1.75886	2.17671
Zm00001d049704	4.21656	1.6903	4.26722
Zm00001d049438	5.66679	3.7137	3.55021
Zm00001d049421	4.05681	4.48589	5.5396
Zm00001d049419	4.29277	3.10882	3.04679
Zm00001d049418	4.28135	2.91799	4.21263
Zm00001d049381	4.47577	1.74947	2.20581
Zm00001d049127	4.99394	1.50795	2.52598
Zm00001d049096	2.77303	3.42382	3.97824
Zm00001d048189	3.01417	1.96612	2.97928
Zm00001d048087	5.03525	1.85905	3.38912
Zm00001d047786	3.17628	1.63764	6.72044
Zm00001d047639	3.99622	3.21484	2.81769
Zm00001d047276	4.73295	3.63481	-2.39278
Zm00001d046805	4.4677	-1.37599	4.17629
Zm00001d046745	6.21407	1.49977	3.60571
Zm00001d046422	3.40977	1.17618	2.17265
Zm00001d046342	5.13378	2.02394	2.75932
Zm00001d046318	4.07083	2.48059	2.90099
Zm00001d046134	5.19456	3.84424	7.71364
Zm00001d045738	3.61359	-2.9172	2.60768
Zm00001d045055	3.92381	-1.77182	2.23192
Zm00001d044833	5.36658	1.75622	3.59644
Zm00001d044662	4.17885	3.83745	4.09854
Zm00001d044285	4.90381	1.52549	3.18839
Zm00001d043904	4.9647	1.32194	2.31302
Zm00001d043651	4.28135	4.60788	4.98817
Zm00001d043586	5.14767	2.02519	3.14879
Zm00001d043423	4.81928	-5.40691	-2.72923
Zm00001d043350	6.11951	7.21034	4.81472
Zm00001d043344	4.00962	1.58413	2.54813
Zm00001d043121	4.30886	1.78779	2.43294
Zm00001d042944	3.15325	1.84311	3.56324
Zm00001d042846	3.54233	-1.60719	2.01427
Zm00001d042292	3.72763	1.85481	4.58305
Zm00001d042244	4.3274	1.18729	2.73532
Zm00001d042104	4.79219	1.79881	2.8877
Zm00001d041972	4.84582	-2.16504	2.64766
Zm00001d041082	4.40247	1.52506	3.00754
Zm00001d040670	5.6635	1.87521	2.01548
Zm00001d040248	3.72763	5.32555	4.75968
Zm00001d040245	5.30504	1.3298	3.13449
Zm00001d040094	4.73975	1.26396	2.82888
Zm00001d039933	6.61126	2.82628	5.23451
Zm00001d039880	4.76443	1.92067	2.38951
Zm00001d039799	5.40908	1.21961	2.43662
Zm00001d039574	4.19972	1.01737	2.50178
Zm00001d039520	3.8838	3.09583	4.37115
Zm00001d039384	4.44148	1.24765	3.44621
Zm00001d038511	4.11	3.05223	2.97108
Zm00001d038320	3.97878	1.25412	6.33708
Zm00001d037656	3.07125	2.73325	3.4068
Zm00001d037577	4.82936	-1.43752	-2.75984
Zm00001d037547	5.25635	5.1862	3.46582
Zm00001d037367	4.33563	1.27047	2.05224
Zm00001d037005	4.80269	1.37465	3.243
Zm00001d036164	7.91937	-1.60847	2.78857
Zm00001d035766	2.90634	3.88064	3.71218
Zm00001d035386	4.41306	8.19106	3.6691
Zm00001d034986	4.73295	1.71502	2.08142
Zm00001d034095	6.72783	1.49359	2.28939
Zm00001d033517	5.43732	1.97201	2.0673
Zm00001d033071	3.19081	3.82699	5.09118
Zm00001d033067	4.60038	6.98887	2.85136
Zm00001d032946	5.40908	1.53185	2.00977
Zm00001d032810	2.73889	1.225	2.2335
Zm00001d032222	3.04958	-4.91884	2.03746
Zm00001d031815	5.28634	4.50396	4.08674
Zm00001d031794	4.27218	1.88051	2.78749
Zm00001d030858	4.52125	2.04806	2.91698
Zm00001d030363	5.40908	2.04256	2.3574
Zm00001d030343	4.73295	1.04914	2.03484
Zm00001d029703	4.15053	3.55961	3.05422
Zm00001d029702	4.21585	4.24075	6.73987
Zm00001d029617	5.25635	1.91787	2.63485
Zm00001d029558	3.56577	1.64117	5.82844
Zm00001d029383	5.84385	1.46834	2.89784
Zm00001d029246	4.66056	1.3136	2.61355
Zm00001d028750	4.40012	1.68241	4.82909
Zm00001d028408	5.46996	1.73475	6.8341
Zm00001d028287	4.59559	1.99092	3.29168
Zm00001d027649	3.70566	1.02585	2.78183
Zm00001d026488	3.61359	1.80432	2.40531
Zm00001d025943	4.90236	1.16466	2.76244
Zm00001d025508	4.0907	1.77616	3.34427
Zm00001d025218	5.08854	2.35367	-2.01182
Zm00001d025200	4.35951	8.97425	2.9578
Zm00001d025012	3.11546	1.68066	2.3534
Zm00001d024996	5.29381	1.23899	4.22134
Zm00001d024960	8.43254	1.08194	3.82204
Zm00001d024946	4.15053	2.90616	3.31572
Zm00001d024943	3.60202	4.30996	2.92942
Zm00001d024752	4.40247	3.51466	3.59958
Zm00001d024412	4.66056	2.90742	2.16497
Zm00001d024210	3.37325	-1.97097	2.15301
Zm00001d023811	3.47222	2.87795	2.62145
Zm00001d023779	3.22297	1.60155	2.26166
Zm00001d023769	4.54095	3.47963	3.39998
Zm00001d023768	4.21656	3.10494	3.16666
Zm00001d023625	4.12814	5.56006	2.97315
Zm00001d023390	5.39593	-2.03664	2.59548
Zm00001d022467	3.20783	2.43568	3.24185
Zm00001d022191	4.0824	1.05245	2.37541
Zm00001d022017	3.73308	1.99513	2.93324
Zm00001d021977	4.20433	1.32895	3.0163
Zm00001d021949	4.58907	1.45091	2.87965
Zm00001d021929	5.40908	1.8518	4.87591
Zm00001d021897	6.94444	2.08601	2.90811
Zm00001d021753	5.66068	4.64673	4.82978
Zm00001d021727	3.21039	1.58525	2.04329
Zm00001d021168	4.26221	1.24712	3.04824
Zm00001d020921	3.75617	2.2079	4.65386
Zm00001d020702	4.25009	1.07256	2.7709
Zm00001d020401	4.41306	1.76767	2.73918
Zm00001d020400	4.29277	1.08384	4.90646
Zm00001d019983	3.92583	1.86359	2.73039
Zm00001d019933	4.35456	2.56112	3.58283
Zm00001d019461	4.43178	2.11061	2.33469
Zm00001d019457	5.01413	3.20914	3.60915
Zm00001d019306	3.52423	-1.37404	2.22324
Zm00001d019279	2.93341	1.3334	2.01711
Zm00001d018966	5.34616	1.90692	3.01425
Zm00001d018681	5.04894	1.30194	3.03187
Zm00001d017429	4.45514	3.92628	2.34202
Zm00001d017247	3.72578	1.50678	2.8581
Zm00001d017014	6.11621	1.80883	3.54319
Zm00001d016950	5.13299	1.4831	2.25634
Zm00001d016947	3.73855	-1.11454	2.84724
Zm00001d016942	5.35065	1.73372	2.54805
Zm00001d016806	3.46127	2.06861	2.1224
Zm00001d016730	5.42038	1.30928	3.59515
Zm00001d016616	5.04894	1.83765	2.14571
Zm00001d016052	5.95238	1.97706	3.29374
Zm00001d016022	3.63707	2.59015	5.88277
Zm00001d015791	5.52597	-1.51559	2.0714
Zm00001d015347	5.72687	2.89083	7.08332
Zm00001d014806	3.77216	3.30794	6.44331
Zm00001d014499	3.83234	1.08774	2.12588
Zm00001d014335	5.51633	1.74987	3.45321
Zm00001d014060	5.18254	-2.3038	2.0715
Zm00001d014001	3.15617	1.86998	3.83848
Zm00001d013945	4.05681	2.29671	2.75749
Zm00001d013879	4.25009	1.89529	2.32156
Zm00001d013377	3.86652	1.78807	3.18799
Zm00001d013099	2.80473	1.05727	2.69226
Zm00001d012322	5.45635	1.78699	2.58761
Zm00001d012045	4.57038	2.50179	-2.05954
Zm00001d011315	4.77966	1.42821	3.13258
Zm00001d011237	3.52423	3.51386	4.66954
Zm00001d011080	3.4585	2.56281	2.31381
Zm00001d010840	5.0183	5.49566	7.13205
Zm00001d010375	5.25762	1.35134	2.25108
Zm00001d010052	4.04694	1.93588	2.70009
Zm00001d009705	6.08522	-3.02615	2.63298
Zm00001d009595	4.64191	1.54563	2.97651
Zm00001d009222	6.41519	1.14242	2.81908
Zm00001d008853	3.59783	2.46269	2.30877
Zm00001d008812	7.69823	-1.28404	-2.24688
Zm00001d008793	5.54087	-3.79769	2.69337
Zm00001d008548	4.30886	1.17348	3.2651
Zm00001d008255	4.18249	2.21302	2.93829
Zm00001d008199	3.04958	-4.23099	2.91764
Zm00001d007411	5.82319	1.96271	2.98263
Zm00001d007381	3.96825	1.3284	2.63233
Zm00001d007363	4.12814	3.43962	2.26174
Zm00001d007329	4.20433	1.39893	2.41866
Zm00001d006753	4.79219	3.74057	2.44559
Zm00001d005719	7.59701	-1.74753	2.31516
Zm00001d005600	5.3842	3.52187	2.54505
Zm00001d004401	5.59472	5.56402	5.4648
Zm00001d004250	6.21355	1.22803	3.88468
Zm00001d003730	4.23504	1.1923	2.85674
Zm00001d003508	2.849	1.29057	2.40254
Zm00001d003009	4.73295	1.13823	2.01041
Zm00001d002514	2.96099	-1.11612	2.75716
Zm00001d002434	3.98338	2.80759	2.91149
Zm00001d002178	4.46429	2.44967	3.72178
Zm00001d002167	4.70699	1.99445	2.14338
Zm00001d000294	3.99622	2.02181	3.35423
Zm00001d000237	4.48363	4.49329	2.26753
Zm00001d000018	9.13004	2.50463	4.16769
Zm00001d000017	5.9319	2.25644	5.22944
Zm00001d000012	3.14031	1.4635	4.65258
Zm00001d000008	3.65186	3.95219	6.14799
Zm00001d000006	3.86076	3.07569	5.54971

## Sheet: alb
Table S9. TRGs in biotic stress response
alb	fold_enrichment	log2FoldChange	log2FoldChange
ID	MYC2-DAPseq	MYC2-RNAseq	Maize-RNAseq
Zm00001d053639	5.10783	2.40999	3.23815
Zm00001d053554	4.44148	-3.72316	4.94456
Zm00001d053268	4.57969	1.07372	2.98673
Zm00001d053228	3.64664	-1.80079	2.22246
Zm00001d053068	3.65862	-2.38147	2.96537
Zm00001d052661	4.05681	-1.00752	3.92492
Zm00001d052532	4.04334	2.81159	3.15548
Zm00001d052335	8.05045	1.59191	3.54369
Zm00001d052243	3.39495	4.35706	8.74387
Zm00001d052209	4.56502	1.24803	5.63905
Zm00001d052189	4.05681	-1.26753	6.83121
Zm00001d051863	4.64191	2.19103	6.17777
Zm00001d051810	6.35257	1.08186	5.85636
Zm00001d051693	2.87977	-7.32417	6.10178
Zm00001d051692	6.52146	-3.34537	3.01954
Zm00001d051562	5.22785	1.18843	2.43845
Zm00001d051460	5.40908	-1.44401	2.41735
Zm00001d051206	3.96197	-1.42523	-2.63044
Zm00001d051166	4.0907	1.18063	5.45852
Zm00001d051157	5.40908	-1.49675	4.9881
Zm00001d051001	6.60502	-1.19018	4.65202
Zm00001d050864	4.66636	-1.12852	4.69505
Zm00001d050805	2.95159	1.91008	7.61596
Zm00001d050714	3.31565	-1.02107	2.37675
Zm00001d050557	3.85397	1.54243	2.21593
Zm00001d050455	3.51653	1.29862	7.29434
Zm00001d050412	4.50613	2.05742	2.69303
Zm00001d050259	3.44956	1.75886	2.92636
Zm00001d050218	4.07083	1.41424	2.98889
Zm00001d050011	5.28103	1.63267	2.40204
Zm00001d049704	4.21656	1.6903	5.76482
Zm00001d049640	3.0581	1.77945	2.33656
Zm00001d049541	3.76567	1.08722	2.86055
Zm00001d049539	6.61126	-1.10744	2.97431
Zm00001d049438	5.66679	3.7137	6.33871
Zm00001d049418	4.28135	2.91799	3.31804
Zm00001d049381	4.47577	1.74947	4.33892
Zm00001d049219	5.04987	1.1885	4.39016
Zm00001d049186	4.5403	1.66439	2.46193
Zm00001d049173	4.18249	1.07556	2.29812
Zm00001d049127	4.99394	1.50795	2.54019
Zm00001d049058	4.84582	-2.65905	4.17467
Zm00001d048947	4.28135	1.4041	4.61559
Zm00001d048832	5.65611	-2.44031	4.3491
Zm00001d048680	3.73308	-1.83061	2.82561
Zm00001d048560	3.80807	3.13949	7.4642
Zm00001d048309	3.15617	-3.19728	-3.38596
Zm00001d048192	4.43625	6.04836	7.38889
Zm00001d048143	4.73295	-1.25526	2.36735
Zm00001d048087	5.03525	1.85905	10.0875
Zm00001d047893	7.82944	3.90378	2.84112
Zm00001d047786	3.17628	1.63764	8.25497
Zm00001d047752	3.76837	-3.47097	6.82576
Zm00001d047424	4.01889	1.165	2.98321
Zm00001d047334	3.22297	-1.99007	7.75327
Zm00001d046865	5.25762	-3.07899	2.67302
Zm00001d046805	4.4677	-1.37599	5.7479
Zm00001d046786	4.40247	-1.07744	-2.49912
Zm00001d046342	5.13378	2.02394	5.99505
Zm00001d046318	4.07083	2.48059	3.62926
Zm00001d046155	5.59739	-1.82698	-2.119
Zm00001d046145	4.52659	-1.60406	2.74865
Zm00001d046134	5.19456	3.84424	5.06391
Zm00001d046118	3.55914	-1.72811	4.73535
Zm00001d045948	5.15517	-1.74901	2.44461
Zm00001d045888	7.71147	1.41862	3.8543
Zm00001d045843	4.73295	-1.65589	5.41903
Zm00001d045763	4.73295	1.00295	3.09214
Zm00001d045738	3.61359	-2.9172	6.82359
Zm00001d045055	3.92381	-1.77182	7.93593
Zm00001d044995	3.76837	-1.43456	2.16101
Zm00001d044918	2.89557	-1.28311	2.92177
Zm00001d044833	5.36658	1.75622	4.04619
Zm00001d044806	6.72783	1.96724	5.14994
Zm00001d044662	4.17885	3.83745	6.06252
Zm00001d044654	5.40908	1.15461	2.57945
Zm00001d044540	5.13347	-2.20833	6.6861
Zm00001d044399	4.41863	-1.3516	-10.6839
Zm00001d044272	3.50631	2.20912	3.71624
Zm00001d043795	7.94552	1.10088	4.56109
Zm00001d043674	5.9952	1.1363	3.26924
Zm00001d043665	3.48523	1.18046	4.41801
Zm00001d043651	4.28135	4.60788	7.96636
Zm00001d043622	4.79219	2.14579	5.25407
Zm00001d043562	4.35456	-1.02598	4.42846
Zm00001d043544	4.81812	1.57146	2.00685
Zm00001d043344	4.00962	1.58413	8.93636
Zm00001d043076	2.95194	-1.82823	2.1192
Zm00001d042846	3.54233	-1.60719	2.84895
Zm00001d042476	5.17063	1.30471	2.0937
Zm00001d042337	3.16957	1.11316	3.48797
Zm00001d042292	3.72763	1.85481	11.8964
Zm00001d042244	4.3274	1.18729	6.71134
Zm00001d042141	4.72281	-5.30186	4.80373
Zm00001d042104	4.79219	1.79881	3.29025
Zm00001d041772	5.04987	1.8455	5.69848
Zm00001d041082	4.40247	1.52506	5.58545
Zm00001d040979	3.51653	-1.82674	-5.04861
Zm00001d040905	5.75838	-1.76674	-3.44102
Zm00001d040837	3.97878	5.58155	-7.80217
Zm00001d040705	4.41863	3.28419	4.99091
Zm00001d040702	3.86143	2.24324	2.30907
Zm00001d040541	3.74012	5.7478	-2.37035
Zm00001d040285	4.45514	-1.16524	3.03979
Zm00001d040248	3.72763	5.32555	8.84925
Zm00001d040245	5.30504	1.3298	6.49835
Zm00001d040027	5.40908	-1.56141	2.68433
Zm00001d039799	5.40908	1.21961	6.03694
Zm00001d039527	7.92952	-3.31655	4.7913
Zm00001d039520	3.8838	3.09583	10.1514
Zm00001d039454	4.2071	-1.78632	2.59656
Zm00001d039412	3.55914	1.2209	2.88574
Zm00001d039384	4.44148	1.24765	4.24966
Zm00001d038908	4.55469	1.33873	-2.32988
Zm00001d038820	3.44709	1.25505	3.09625
Zm00001d038548	4.86571	1.6753	2.49806
Zm00001d038511	4.11	3.05223	6.22389
Zm00001d038420	5.43732	-2.20727	2.32763
Zm00001d038320	3.97878	1.25412	3.12662
Zm00001d037939	4.48363	-1.77933	-2.73153
Zm00001d037849	3.87797	3.01281	4.33781
Zm00001d037810	5.25635	-3.15572	2.0679
Zm00001d037769	3.44606	1.21885	-2.17433
Zm00001d037630	4.15053	1.12712	6.85555
Zm00001d037619	4.23044	-1.89184	4.69733
Zm00001d037547	5.25635	5.1862	3.99988
Zm00001d037387	3.44709	-1.12501	4.56125
Zm00001d037367	4.33563	1.27047	2.7435
Zm00001d037198	3.78657	2.1712	2.32128
Zm00001d037005	4.80269	1.37465	5.97125
Zm00001d036972	5.40908	-1.31382	2.01785
Zm00001d036835	5.25762	-2.92096	9.59687
Zm00001d036762	4.6117	2.03568	5.79797
Zm00001d036726	8.20603	-2.34583	3.64306
Zm00001d036164	7.91937	-1.60847	6.79859
Zm00001d035080	5.9671	-2.78814	4.60073
Zm00001d034992	3.87797	-4.06464	8.74488
Zm00001d034986	4.73295	1.71502	3.00865
Zm00001d034917	2.72702	4.50099	-3.22626
Zm00001d034782	4.05681	1.83528	3.52474
Zm00001d034514	4.0284	1.30064	2.43322
Zm00001d034096	5.39593	1.94399	9.16265
Zm00001d034095	6.72783	1.49359	7.97758
Zm00001d034015	4.73295	1.45748	2.27686
Zm00001d033745	5.2332	-1.1156	3.10238
Zm00001d033711	5.11876	-2.91677	4.15196
Zm00001d033528	4.70121	-4.53234	2.64384
Zm00001d033517	5.43732	1.97201	5.21125
Zm00001d033462	4.05681	-5.48265	7.00754
Zm00001d033460	4.15053	1.1177	5.69425
Zm00001d033389	5.60314	-1.32086	4.6414
Zm00001d033271	6.53796	1.44803	2.92007
Zm00001d033066	2.87977	-3.3588	3.21477
Zm00001d033024	4.35951	1.33464	-5.21441
Zm00001d032999	5.95238	3.75348	3.05392
Zm00001d032946	5.40908	1.53185	5.10775
Zm00001d032932	3.80807	-2.29731	4.43653
Zm00001d032608	3.92089	-4.05335	4.18558
Zm00001d032467	3.92381	4.0063	5.23415
Zm00001d032301	3.10636	-1.09797	-2.33717
Zm00001d031815	5.28634	4.50396	8.02332
Zm00001d031792	3.36273	1.48866	-6.52599
Zm00001d031779	3.95968	2.39972	6.21674
Zm00001d031736	3.47222	-1.63937	5.1587
Zm00001d031562	4.63965	-3.19383	2.05575
Zm00001d031449	3.86652	2.98697	3.15629
Zm00001d031221	4.25009	-1.04595	4.79639
Zm00001d031157	7.11828	-2.08581	7.44901
Zm00001d031155	2.93341	-2.59284	7.47682
Zm00001d030858	4.52125	2.04806	4.54143
Zm00001d030548	5.02361	1.12853	5.34755
Zm00001d030363	5.40908	2.04256	6.09286
Zm00001d030343	4.73295	1.04914	4.41406
Zm00001d030304	3.96476	-1.41272	4.13525
Zm00001d030251	7.43749	2.7789	3.87291
Zm00001d030086	4.14938	-2.05082	2.15575
Zm00001d029716	4.81812	-1.16045	3.07046
Zm00001d029703	4.15053	3.55961	7.5641
Zm00001d029699	7.69823	1.58223	4.50594
Zm00001d029630	4.63822	2.91721	6.52453
Zm00001d029617	5.25635	1.91787	5.50208
Zm00001d029583	6.80381	-1.51562	5.68425
Zm00001d029566	3.15429	1.38586	2.00758
Zm00001d029558	3.56577	1.64117	8.16709
Zm00001d029397	3.87072	1.18348	6.33779
Zm00001d029190	3.56818	2.52346	-3.42699
Zm00001d029096	6.66824	-1.39924	3.45471
Zm00001d028968	3.21957	1.14986	3.76953
Zm00001d028870	4.44148	-3.45064	7.6351
Zm00001d028816	4.23504	-2.13386	8.00547
Zm00001d028721	3.84911	-1.71798	8.94107
Zm00001d028718	5.40908	-1.2056	9.47238
Zm00001d028667	4.05681	3.83154	6.92276
Zm00001d028651	3.32186	1.08963	3.76152
Zm00001d028565	5.18173	-1.22448	4.52907
Zm00001d028538	6.15337	-1.0022	3.45697
Zm00001d028303	5.44939	1.00259	2.81322
Zm00001d028199	3.52075	-2.41219	4.07599
Zm00001d028165	3.60862	1.21223	8.26399
Zm00001d028120	3.59783	1.12948	4.4825
Zm00001d028103	3.95968	-2.34673	5.42798
Zm00001d027996	4.15053	2.15802	4.72363
Zm00001d027991	4.63723	-1.3777	3.39591
Zm00001d027978	7.82575	1.46828	7.65604
Zm00001d027946	6.12795	1.69121	5.15966
Zm00001d027787	5.12007	1.4831	6.20334
Zm00001d027622	3.91287	1.38563	3.29709
Zm00001d027499	5.18254	-2.24482	-2.3278
Zm00001d027355	4.01889	2.77217	2.60824
Zm00001d026426	3.80897	-3.96408	4.29642
Zm00001d026223	3.95618	1.52643	-3.86078
Zm00001d026070	7.43749	2.10052	4.6135
Zm00001d025360	5.36596	-2.62353	5.0259
Zm00001d025200	4.35951	8.97425	9.54658
Zm00001d025133	6.26828	5.38429	4.96084
Zm00001d025012	3.11546	1.68066	8.0886
Zm00001d024996	5.29381	1.23899	6.6843
Zm00001d024961	7.71147	-3.11185	3.71282
Zm00001d024960	8.43254	1.08194	8.00446
Zm00001d024946	4.15053	2.90616	6.86267
Zm00001d024943	3.60202	4.30996	12.2366
Zm00001d024789	5.15517	2.64052	4.30585
Zm00001d024763	3.091	4.90866	2.43377
Zm00001d024753	5.40908	3.39012	5.7985
Zm00001d024752	4.40247	3.51466	3.53197
Zm00001d024665	3.10636	1.52837	7.91382
Zm00001d024412	4.66056	2.90742	9.40126
Zm00001d024210	3.37325	-1.97097	8.29129
Zm00001d024071	5.52597	4.35694	5.87631
Zm00001d023994	4.63965	2.61461	5.88745
Zm00001d023933	7.48589	1.55392	3.1239
Zm00001d023811	3.47222	2.87795	7.22924
Zm00001d023779	3.22297	1.60155	7.62038
Zm00001d023769	4.54095	3.47963	10.5119
Zm00001d023768	4.21656	3.10494	10.9623
Zm00001d023720	4.05681	-2.93569	2.7932
Zm00001d023625	4.12814	5.56006	9.915
Zm00001d023390	5.39593	-2.03664	3.2427
Zm00001d022593	3.78083	5.83922	5.49509
Zm00001d022396	3.50361	-1.23067	-2.50959
Zm00001d022191	4.0824	1.05245	10.9199
Zm00001d022073	5.01413	1.04426	4.71748
Zm00001d022017	3.73308	1.99513	6.44381
Zm00001d021977	4.20433	1.32895	5.69066
Zm00001d021936	4.96032	-1.75707	2.78128
Zm00001d021935	6.03546	-4.28999	4.30459
Zm00001d021929	5.40908	1.8518	7.55601
Zm00001d021927	4.46429	-1.75797	2.2777
Zm00001d021897	6.94444	2.08601	3.44174
Zm00001d021791	4.17188	1.48396	-3.27217
Zm00001d021784	3.0162	-1.06845	-3.43207
Zm00001d021781	3.8838	-1.13749	5.25966
Zm00001d021727	3.21039	1.58525	4.38423
Zm00001d021688	4.00224	-5.16194	5.08702
Zm00001d021666	4.73295	2.02073	10.9236
Zm00001d021576	3.76837	-1.58435	3.82631
Zm00001d021324	4.28135	1.17071	4.12497
Zm00001d021321	5.13299	1.2028	4.21699
Zm00001d021288	4.73295	1.0263	3.94921
Zm00001d021168	4.26221	1.24712	6.47055
Zm00001d021160	3.61359	-1.38961	6.70573
Zm00001d021086	3.65862	2.28143	-3.20112
Zm00001d020961	4.0824	1.57762	3.95248
Zm00001d020938	4.95376	1.70188	7.66881
Zm00001d020886	4.41863	-3.04513	3.04941
Zm00001d020780	5.09924	1.46571	3.56334
Zm00001d020717	4.23504	1.34269	-2.3337
Zm00001d020702	4.25009	1.07256	7.56389
Zm00001d020442	3.86143	-3.00401	3.03963
Zm00001d020418	3.0581	-2.53291	7.00812
Zm00001d020408	4.90381	1.11387	4.66856
Zm00001d020401	4.41306	1.76767	5.21605
Zm00001d020400	4.29277	1.08384	7.53516
Zm00001d019629	4.95674	-1.94882	3.0789
Zm00001d019139	4.61503	-1.59862	2.79623
Zm00001d019078	3.15617	1.11107	3.97093
Zm00001d019060	4.24208	2.01642	5.60246
Zm00001d018966	5.34616	1.90692	3.27897
Zm00001d018847	4.74552	3.0759	7.67777
Zm00001d018738	3.51034	2.27839	7.56592
Zm00001d018716	6.31233	2.34155	8.88451
Zm00001d018681	5.04894	1.30194	6.72676
Zm00001d018064	3.14185	1.01611	9.62892
Zm00001d017825	6.07042	1.11398	2.82855
Zm00001d017801	5.3135	2.87202	6.54226
Zm00001d017713	5.28634	1.71252	6.45915
Zm00001d017671	5.08854	3.40476	2.06238
Zm00001d017670	3.68243	1.86513	2.00146
Zm00001d017282	3.62036	2.73923	3.86872
Zm00001d017271	3.92249	-1.14245	3.40548
Zm00001d017268	4.86571	-5.41919	3.43324
Zm00001d017247	3.72578	1.50678	4.37976
Zm00001d016947	3.73855	-1.11454	2.90595
Zm00001d016900	6.66996	1.24974	4.69327
Zm00001d016857	3.44234	-5.40646	6.68463
Zm00001d016760	2.97619	2.42791	3.75596
Zm00001d016616	5.04894	1.83765	3.33922
Zm00001d016415	4.9647	-3.23833	2.96971
Zm00001d016087	5.08854	2.84043	2.42966
Zm00001d016070	2.98355	-1.18861	-2.25698
Zm00001d016022	3.63707	2.59015	9.77767
Zm00001d016009	3.5671	2.32035	3.2363
Zm00001d015884	3.61359	-2.42378	3.51115
Zm00001d015877	3.72763	1.17614	-2.56047
Zm00001d015867	6.97046	1.04303	6.65691
Zm00001d015780	5.21716	-1.12834	2.71866
Zm00001d015721	5.4401	5.2734	5.76164
Zm00001d015459	3.95618	1.06242	4.62324
Zm00001d015397	4.00962	1.21102	5.80927
Zm00001d014947	4.12414	1.14137	4.87776
Zm00001d014748	5.25635	2.53463	6.57751
Zm00001d014664	3.47222	-1.79798	2.50565
Zm00001d014617	4.73295	1.59399	-5.55892
Zm00001d014611	4.26221	3.15662	3.20744
Zm00001d014335	5.51633	1.74987	10.0368
Zm00001d014317	6.70172	1.01568	3.22634
Zm00001d014134	3.75617	1.91703	8.29602
Zm00001d014029	4.07083	1.76339	2.89393
Zm00001d014001	3.15617	1.86998	7.06219
Zm00001d013977	4.73295	-2.18318	3.76533
Zm00001d013313	4.00224	-1.75527	2.93964
Zm00001d013307	3.60202	-2.02702	2.38788
Zm00001d013164	4.23504	4.13993	3.04785
Zm00001d013112	4.12414	-1.4577	3.1626
Zm00001d013099	2.80473	1.05727	6.29988
Zm00001d012867	3.54513	-1.73651	-2.14872
Zm00001d012378	4.44768	1.14671	2.85466
Zm00001d012322	5.45635	1.78699	4.45251
Zm00001d012015	5.60314	-3.02718	4.49541
Zm00001d011755	6.74491	1.70416	5.46069
Zm00001d011736	4.73645	2.26442	3.49766
Zm00001d011656	5.14767	-2.48235	2.83154
Zm00001d011438	4.05681	2.34768	3.88976
Zm00001d011315	4.77966	1.42821	6.97978
Zm00001d011285	4.63965	-1.50592	-3.82223
Zm00001d011208	3.21957	-2.41185	4.74712
Zm00001d011164	3.96197	1.67549	3.44054
Zm00001d011133	3.30009	-1.06867	3.26667
Zm00001d010925	5.84385	2.06808	6.05385
Zm00001d010743	5.29381	1.22455	3.04862
Zm00001d010406	5.42038	-2.38982	8.25964
Zm00001d010385	4.73295	-2.0549	4.15198
Zm00001d010375	5.25762	1.35134	4.74896
Zm00001d010049	5.15055	-2.17694	2.89595
Zm00001d009945	5.39593	1.2151	3.79834
Zm00001d009938	4.2605	1.19784	2.32979
Zm00001d009936	3.96197	1.21418	3.298
Zm00001d009705	6.08522	-3.02615	5.42939
Zm00001d009647	6.08522	1.84646	6.80783
Zm00001d009222	6.41519	1.14242	6.57464
Zm00001d009112	8.84547	1.15335	2.62653
Zm00001d009090	5.02361	-1.74818	4.57087
Zm00001d009084	7.20981	2.08653	4.91373
Zm00001d009071	6.13903	3.07579	-2.50365
Zm00001d009066	6.834	-4.85836	3.18394
Zm00001d008925	6.42824	1.47955	2.79084
Zm00001d008853	3.59783	2.46269	4.75686
Zm00001d008808	4.84582	1.27119	2.40672
Zm00001d008793	5.54087	-3.79769	5.88744
Zm00001d008749	3.56198	2.32456	-3.04077
Zm00001d008693	4.48363	-1.67511	5.45709
Zm00001d008586	4.26221	-1.6085	5.58957
Zm00001d008548	4.30886	1.17348	6.06459
Zm00001d008457	4.05681	-1.17727	2.53564
Zm00001d008255	4.18249	2.21302	3.05313
Zm00001d007789	4.9647	-2.32613	2.40233
Zm00001d007785	3.01987	-2.05745	3.57742
Zm00001d007764	4.25009	-1.0094	3.38033
Zm00001d007363	4.12814	3.43962	7.87497
Zm00001d007329	4.20433	1.39893	6.11157
Zm00001d006755	4.9456	1.28693	5.1008
Zm00001d006753	4.79219	3.74057	4.80021
Zm00001d006538	5.28634	-1.23914	4.85457
Zm00001d006117	5.13215	-2.64389	2.89316
Zm00001d006115	3.59493	1.43354	4.0347
Zm00001d005875	4.47577	-1.31788	5.79543
Zm00001d005719	7.59701	-1.74753	4.82749
Zm00001d005600	5.3842	3.52187	7.73638
Zm00001d005542	4.28135	-1.5524	2.74689
Zm00001d005293	3.80865	-4.59956	8.51751
Zm00001d005158	3.68979	-1.26602	3.28017
Zm00001d005146	5.04987	-1.06688	-2.38442
Zm00001d005037	5.30504	-1.38063	3.12148
Zm00001d004886	4.49533	1.37035	-4.09412
Zm00001d004754	3.33111	1.99238	9.07872
Zm00001d004738	4.58907	3.07752	3.30445
Zm00001d004721	4.85727	5.59153	7.77034
Zm00001d004689	4.52659	3.64459	-5.54376
Zm00001d004583	5.90255	-5.07449	-2.08785
Zm00001d004545	4.67508	-1.80281	4.17817
Zm00001d004448	4.28135	-9.14209	-4.3983
Zm00001d004388	5.21376	-2.28278	-2.89122
Zm00001d004250	6.21355	1.22803	7.64278
Zm00001d003861	4.95125	2.08141	3.14773
Zm00001d003745	5.04894	2.6736	8.28514
Zm00001d003603	3.92089	1.18786	2.28887
Zm00001d003356	4.64191	-2.55767	3.23349
Zm00001d002876	4.99394	-1.22127	2.39575
Zm00001d002671	4.49063	1.71166	3.50869
Zm00001d002435	4.35456	2.05487	6.68079
Zm00001d002434	3.98338	2.80759	4.2976
Zm00001d002374	4.10247	3.68632	3.13387
Zm00001d002178	4.46429	2.44967	8.05343
Zm00001d002176	4.95376	3.74736	5.46019
Zm00001d000447	3.80865	-1.98072	5.72602
Zm00001d000294	3.99622	2.02181	5.80841
Zm00001d000204	4.07136	2.28285	2.81351
