# Supplementary material for: Genome-wide identification of ZmMYC2 binding sites and target genes in maize
Source: BMC Genomics. 2024 Apr 23;25:397. doi: 10.1186/s12864-024-10297-z (PMC11036654; doi:10.1186/s12864-024-10297-z)
Supplement: Supplementary file 10 — Supplementary Material 10 [file 12864_2024_10297_MOESM10_ESM.xlsx]

## Sheet: root
root	fold_enrichment	log2FoldChange	log2FoldChange
ID	MYC2-DAPseq	MYC2-RNAseq	Maize-RNAseq
Zm00001d024648	5.40735	7.68081	9.23001
Zm00001d043350	6.11951	7.21034	3.50666
Zm00001d005230	4.095	7.09054	16.1371
Zm00001d033067	4.60038	6.98887	6.43933
Zm00001d037087	3.73636	6.42718	6.84267
Zm00001d004301	4.50613	6.31025	10.0803
Zm00001d030821	5.42345	6.12153	14.3984
Zm00001d048192	4.43625	6.04836	4.57497
Zm00001d012259	4.73975	5.36541	3.92858
Zm00001d035681	6.26828	5.3435	12.7547
Zm00001d015393	5.21716	5.26	5.57125
Zm00001d011012	5.08854	5.15709	12.649
Zm00001d005873	4.07083	5.14472	9.12035
Zm00001d048660	7.05671	4.94068	5.34875
Zm00001d002729	4.70121	4.15747	4.64517
Zm00001d044040	4.64191	4.14846	7.38834
Zm00001d002176	4.95376	3.74736	6.34455
Zm00001d036014	3.84446	3.45128	4.87883
Zm00001d031673	4.50613	3.37697	2.61357
Zm00001d019291	3.70566	3.33651	10.7162
Zm00001d033080	5.10783	3.28886	4.58368
Zm00001d002568	6.91005	3.20173	2.48974
Zm00001d024574	4.81812	3.12546	4.25496
Zm00001d039520	3.8838	3.09583	2.78028
Zm00001d004738	4.58907	3.07752	10.5422
Zm00001d031449	3.86652	2.98697	2.64726
Zm00001d029630	4.63822	2.91721	2.94382
Zm00001d024946	4.15053	2.90616	2.12918
Zm00001d033507	5.40908	2.79377	6.64581
Zm00001d022101	4.19972	2.77709	2.79766
Zm00001d005425	9.21341	2.69913	4.74439
Zm00001d029618	4.95674	2.68729	6.98567
Zm00001d013956	2.90634	2.63685	8.7268
Zm00001d026134	4.68843	2.61947	5.11646
Zm00001d006828	2.8897	2.54603	2.59083
Zm00001d004279	4.04694	2.4435	2.23278
Zm00001d006672	4.84582	2.43527	4.3289
Zm00001d022529	3.42779	2.42214	5.18375
Zm00001d029794	5.45635	2.38637	4.90604
Zm00001d004437	5.01413	2.38056	6.67588
Zm00001d014205	4.47577	2.36485	10.8222
Zm00001d021843	7.53542	2.34454	5.63544
Zm00001d002301	4.40012	2.32153	3.77317
Zm00001d038275	5.13299	2.30498	2.57422
Zm00001d040246	5.32224	2.2897	2.38234
Zm00001d026512	3.71532	2.286	3.31846
Zm00001d011736	4.73645	2.26442	2.62288
Zm00001d039175	4.70121	2.25668	3.24039
Zm00001d017813	4.73975	2.25504	2.92736
Zm00001d006050	4.01889	2.18964	10.1894
Zm00001d046664	3.87797	2.13636	2.48523
Zm00001d027877	3.73855	2.13438	3.58856
Zm00001d011513	3.99122	2.08806	9.13222
Zm00001d009084	7.20981	2.08653	2.08188
Zm00001d006306	6.02265	2.0685	4.57625
Zm00001d018220	5.10783	2.06506	3.82151
Zm00001d042135	5.08854	2.00967	2.0755
Zm00001d044142	5.75838	1.98412	3.22485
Zm00001d017287	4.03344	1.87692	3.90937
Zm00001d013326	5.13299	1.85616	3.02537
Zm00001d034782	4.05681	1.83528	3.15886
Zm00001d018430	3.85397	1.82355	4.61887
Zm00001d013377	3.86652	1.78807	2.02748
Zm00001d012322	5.45635	1.78699	2.38287
Zm00001d005910	3.80807	1.77132	4.20983
Zm00001d047889	3.26073	1.73557	3.27212
Zm00001d011755	6.74491	1.70416	7.59355
Zm00001d044230	6.10625	1.69288	4.03102
Zm00001d011164	3.96197	1.67549	4.14168
Zm00001d049186	4.5403	1.66439	2.47923
Zm00001d027810	5.22357	1.64912	8.0081
Zm00001d039066	4.05681	1.64504	3.37684
Zm00001d038207	3.38983	1.64004	4.54445
Zm00001d049111	3.70566	1.62259	5.72206
Zm00001d024546	3.92381	1.59806	4.62381
Zm00001d015743	4.32382	1.58965	5.4549
Zm00001d007163	4.07083	1.58061	9.06221
Zm00001d046540	3.18156	1.55689	8.24907
Zm00001d009595	4.64191	1.54563	2.38021
Zm00001d038144	3.66972	1.53298	4.97628
Zm00001d010588	3.56411	1.52503	4.56412
Zm00001d033924	5.98412	1.52358	2.67195
Zm00001d043190	5.07477	1.51434	2.30736
Zm00001d027341	4.6961	1.50857	3.52397
Zm00001d034095	6.72783	1.49359	3.09271
Zm00001d016561	4.29898	1.48353	5.29479
Zm00001d012530	4.23504	1.48215	3.1521
Zm00001d044723	3.6565	1.4531	5.76875
Zm00001d000176	4.43625	1.45134	8.05366
Zm00001d047591	4.50613	1.44523	5.79448
Zm00001d002576	5.67069	1.44004	2.55115
Zm00001d013406	4.0183	1.42924	4.19733
Zm00001d032240	5.86931	1.39884	6.82725
Zm00001d011496	3.85397	1.39773	4.25524
Zm00001d037397	5.50459	1.38068	4.35394
Zm00001d021596	3.75617	1.37816	4.20848
Zm00001d022278	5.04987	1.37472	11.5324
Zm00001d037005	4.80269	1.37465	2.17683
Zm00001d046746	4.21585	1.35986	3.60275
Zm00001d020717	4.23504	1.34269	7.22849
Zm00001d033024	4.35951	1.33464	7.98258
Zm00001d040783	5.40908	1.33299	3.59882
Zm00001d014755	5.77367	1.3325	3.68694
Zm00001d020741	5.9319	1.33217	2.46525
Zm00001d021957	4.39643	1.32331	7.26062
Zm00001d038799	4.05681	1.31729	5.99005
Zm00001d039771	6.46329	1.31592	2.74881
Zm00001d040695	4.24208	1.3007	7.69733
Zm00001d028154	5.2913	1.2968	3.34277
Zm00001d050156	3.66676	1.29262	5.38782
Zm00001d008808	4.84582	1.27119	3.5194
Zm00001d002550	5.60152	1.26848	7.58656
Zm00001d031587	5.67537	1.2566	2.7277
Zm00001d039600	6.69152	1.25371	4.0069
Zm00001d033459	4.46429	1.25205	4.10161
Zm00001d016900	6.66996	1.24974	2.09517
Zm00001d036107	3.66972	1.24871	4.34115
Zm00001d009945	5.39593	1.2151	3.01983
Zm00001d031586	3.99622	1.21107	2.89524
Zm00001d006232	3.6803	1.20451	2.43587
Zm00001d011819	3.73308	1.19339	4.56951
Zm00001d005920	3.60202	1.1923	2.55311
Zm00001d043382	6.15337	1.18649	2.29584
Zm00001d014235	5.40908	1.17575	6.40308
Zm00001d035907	3.70124	1.17415	9.50401
Zm00001d017397	4.11	1.15769	4.02514
Zm00001d043390	5.29381	1.14756	3.57554
Zm00001d012378	4.44768	1.14671	4.20832
Zm00001d039639	3.79491	1.14059	4.49967
Zm00001d017516	4.14938	1.13153	3.91397
Zm00001d032060	3.9249	1.13029	2.53143
Zm00001d044925	5.32224	1.12042	7.69909
Zm00001d004881	4.44768	1.1093	4.75664
Zm00001d004438	3.66676	1.10317	3.44777
Zm00001d040163	3.75469	1.09462	2.20815
Zm00001d002573	5.59472	1.09352	2.45178
Zm00001d016898	3.4125	1.08809	3.62363
Zm00001d009985	8.83727	1.0872	4.08309
Zm00001d017212	6.08522	1.08093	3.37707
Zm00001d014324	4.00962	1.06688	2.99724
Zm00001d017199	5.40735	1.06585	6.11939
Zm00001d043538	3.73636	1.062	8.87991
Zm00001d048152	5.75954	1.05703	2.57991
Zm00001d022191	4.0824	1.05245	2.41804
Zm00001d026638	4.10247	1.03677	8.95033
Zm00001d021288	4.73295	1.0263	3.17176
Zm00001d014317	6.70172	1.01568	3.63888
Zm00001d034067	6.94357	1.01473	3.48132
Zm00001d007079	5.98412	1.00805	2.96712
Zm00001d018854	3.10636	-1.00908	3.70483
Zm00001d019898	6.69152	-1.00934	6.42149
Zm00001d036126	4.90065	-1.01435	4.0622
Zm00001d013384	4.13081	-1.01514	2.47452
Zm00001d038161	4.26221	-1.02845	6.54885
Zm00001d017069	5.13347	-1.02974	6.12192
Zm00001d004443	3.68979	-1.04014	3.64133
Zm00001d028742	4.73295	-1.04346	3.98781
Zm00001d043174	4.51977	-1.05018	3.39431
Zm00001d037858	5.54087	-1.0565	3.19595
Zm00001d008203	3.51597	-1.05705	3.24087
Zm00001d006520	6.13903	-1.06164	6.56264
Zm00001d021784	3.0162	-1.06845	7.71523
Zm00001d011133	3.30009	-1.06867	4.38533
Zm00001d034283	7.06049	-1.07373	9.12067
Zm00001d046786	4.40247	-1.07744	9.10847
Zm00001d019518	4.35456	-1.08057	7.87456
Zm00001d034196	5.04894	-1.08808	5.20241
Zm00001d027488	4.46429	-1.09583	9.6098
Zm00001d036698	7.16711	-1.09871	5.35883
Zm00001d015519	5.25947	-1.10058	6.06011
Zm00001d018358	5.39957	-1.10107	6.14014
Zm00001d020738	4.76443	-1.10187	6.05178
Zm00001d027489	5.05988	-1.10741	5.68639
Zm00001d049539	6.61126	-1.10744	5.83974
Zm00001d036877	3.49542	-1.12272	5.12243
Zm00001d018362	7.43749	-1.12301	7.09668
Zm00001d009106	6.02265	-1.1248	4.86479
Zm00001d048441	3.0837	-1.12775	6.11782
Zm00001d014241	4.12414	-1.13495	5.79768
Zm00001d021781	3.8838	-1.13749	2.50928
Zm00001d005346	3.36568	-1.14253	5.63717
Zm00001d010240	4.13081	-1.14774	6.70117
Zm00001d017746	4.73295	-1.1581	2.63441
Zm00001d049651	4.2876	-1.15811	4.5199
Zm00001d020437	3.21039	-1.16327	7.10959
Zm00001d033910	4.52125	-1.17225	7.76422
Zm00001d002680	4.10247	-1.17783	4.96448
Zm00001d043875	5.36658	-1.18232	3.33234
Zm00001d019454	4.72281	-1.18546	7.5144
Zm00001d022451	4.70121	-1.18639	2.97761
Zm00001d044513	3.83599	-1.18722	4.44451
Zm00001d008625	4.27442	-1.19876	4.25858
Zm00001d003459	6.52813	-1.20328	8.5559
Zm00001d009028	3.51034	-1.20509	7.59108
Zm00001d008706	6.03546	-1.21815	9.33606
Zm00001d035737	5.36596	-1.22009	7.55126
Zm00001d026567	2.75082	-1.22863	5.48798
Zm00001d031997	3.0398	-1.24039	9.06912
Zm00001d031899	5.03525	-1.24453	8.20556
Zm00001d039105	4.03344	-1.24902	2.88657
Zm00001d032740	5.50015	-1.24971	2.65379
Zm00001d005158	3.68979	-1.26602	3.78288
Zm00001d050032	4.05681	-1.27865	8.83872
Zm00001d044918	2.89557	-1.28311	3.2326
Zm00001d027435	4.99394	-1.28663	3.13329
Zm00001d015999	5.13215	-1.29633	4.9592
Zm00001d040686	4.44148	-1.30113	3.96967
Zm00001d033717	3.61359	-1.30363	8.62431
Zm00001d008963	4.35816	-1.30458	6.77031
Zm00001d036046	5.13215	-1.30772	9.27133
Zm00001d014600	7.48589	-1.31043	8.455
Zm00001d004723	4.57038	-1.3164	10.0416
Zm00001d050033	6.06502	-1.32241	2.99877
Zm00001d046170	5.40908	-1.32864	11.1411
Zm00001d042125	4.9456	-1.33343	7.50323
Zm00001d001932	3.33751	-1.34068	3.72489
Zm00001d013937	4.18952	-1.34165	5.93927
Zm00001d011607	3.98338	-1.34852	5.48333
Zm00001d005446	3.83599	-1.34911	8.30388
Zm00001d044399	4.41863	-1.3516	9.4817
Zm00001d034074	4.59559	-1.3636	5.93073
Zm00001d046442	5.54087	-1.36801	6.19471
Zm00001d017092	4.14938	-1.36821	6.79648
Zm00001d029126	4.85727	-1.38327	4.1424
Zm00001d045575	5.40908	-1.38341	6.0624
Zm00001d008681	5.40908	-1.39121	9.43515
Zm00001d024853	4.18249	-1.39261	2.06309
Zm00001d018901	3.39495	-1.39927	7.07916
Zm00001d049203	3.60862	-1.40589	4.68062
Zm00001d012810	3.92249	-1.40786	6.01375
Zm00001d024148	4.26221	-1.42383	9.39517
Zm00001d018891	5.55633	-1.42463	4.96211
Zm00001d024376	4.63965	-1.42735	3.2406
Zm00001d027456	5.54675	-1.43885	6.59886
Zm00001d006663	5.82319	-1.45041	8.40356
Zm00001d042257	4.50421	-1.45292	6.62868
Zm00001d034865	5.40735	-1.45483	5.12107
Zm00001d027999	5.67537	-1.46635	8.10031
Zm00001d021703	5.13347	-1.47637	7.12979
Zm00001d022229	4.01889	-1.49531	7.23013
Zm00001d011285	4.63965	-1.50592	10.6495
Zm00001d039941	4.76443	-1.51044	6.31098
Zm00001d049753	4.35951	-1.52165	6.21234
Zm00001d032828	5.23091	-1.52631	7.10759
Zm00001d035450	3.97878	-1.52952	4.21138
Zm00001d024409	4.30169	-1.53023	5.04277
Zm00001d021515	4.6961	-1.53398	9.75378
Zm00001d003715	6.35182	-1.53476	6.68327
Zm00001d041332	4.50613	-1.53657	2.36434
Zm00001d034107	4.58907	-1.55477	5.00951
Zm00001d015095	7.7726	-1.55522	3.57762
Zm00001d014284	4.76679	-1.56672	5.79856
Zm00001d008229	3.40522	-1.56786	5.13263
Zm00001d047307	4.39813	-1.58027	4.20772
Zm00001d021576	3.76837	-1.58435	4.52937
Zm00001d030004	3.77216	-1.58519	4.26058
Zm00001d008205	5.50775	-1.5881	7.03813
Zm00001d033719	4.47577	-1.58919	9.28587
Zm00001d009929	4.9647	-1.58928	8.99149
Zm00001d042044	4.1072	-1.59221	4.02565
Zm00001d007857	6.21355	-1.59958	7.26997
Zm00001d021595	4.46429	-1.60294	7.51755
Zm00001d046145	4.52659	-1.60406	6.75692
Zm00001d018819	4.57969	-1.60593	2.73496
Zm00001d042526	4.14938	-1.60699	5.13861
Zm00001d017524	4.6117	-1.61291	3.24714
Zm00001d016736	3.987	-1.6159	3.73438
Zm00001d004977	5.42345	-1.61902	4.64149
Zm00001d011386	5.87832	-1.61949	4.80016
Zm00001d027442	4.25009	-1.62276	6.10204
Zm00001d008468	10.2133	-1.6358	2.88139
Zm00001d043880	5.95238	-1.63855	3.03439
Zm00001d017294	3.23174	-1.64424	5.75931
Zm00001d016134	4.34891	-1.64701	8.58789
Zm00001d015705	4.54133	-1.67324	3.25198
Zm00001d014843	4.01889	-1.67855	2.96044
Zm00001d002104	3.61481	-1.68617	2.86638
Zm00001d029745	9.31909	-1.6863	7.86643
Zm00001d010204	4.10247	-1.70785	4.03397
Zm00001d012922	5.08854	-1.72045	5.14012
Zm00001d023536	4.58907	-1.73341	6.3922
Zm00001d010715	4.40247	-1.73794	9.12622
Zm00001d050173	3.15617	-1.75236	3.63811
Zm00001d037513	4.12414	-1.75651	11.8492
Zm00001d029200	5.25762	-1.76228	3.85109
Zm00001d046938	3.66972	-1.76566	3.58688
Zm00001d040905	5.75838	-1.76674	4.24935
Zm00001d037939	4.48363	-1.77933	2.22409
Zm00001d025923	3.10636	-1.78899	9.20011
Zm00001d015385	4.68843	-1.79109	8.46729
Zm00001d002971	3.59971	-1.79218	5.40527
Zm00001d020101	4.54095	-1.80595	8.6617
Zm00001d046440	4.79219	-1.81134	3.6445
Zm00001d020420	7.82944	-1.81219	3.40996
Zm00001d040582	5.38846	-1.81502	3.15882
Zm00001d023335	3.53903	-1.81694	9.16105
Zm00001d048615	3.71532	-1.81711	2.5076
Zm00001d031969	3.87797	-1.81796	4.56752
Zm00001d040979	3.51653	-1.82674	7.80474
Zm00001d027530	4.57038	-1.85153	5.56956
Zm00001d021620	3.30251	-1.85369	8.09253
Zm00001d032383	5.38793	-1.86029	7.73936
Zm00001d007117	4.48363	-1.87754	3.21082
Zm00001d016956	4.6117	-1.89571	2.58695
Zm00001d009189	3.66972	-1.90228	6.13153
Zm00001d023929	3.67677	-1.92279	4.34155
Zm00001d045432	3.48523	-1.95288	4.41065
Zm00001d042812	3.56411	-1.96845	5.32415
Zm00001d039195	4.11	-1.97458	5.92634
Zm00001d029744	4.39496	-1.9749	3.48143
Zm00001d043621	4.70121	-1.98041	2.97329
Zm00001d000447	3.80865	-1.98072	4.25394
Zm00001d032385	2.93866	-1.98303	5.03549
Zm00001d035456	4.05681	-1.99774	9.51106
Zm00001d035597	6.85804	-1.999	4.27243
Zm00001d008634	5.39593	-2.02621	2.19361
Zm00001d026076	6.76135	-2.04119	3.57558
Zm00001d002939	5.79168	-2.05823	2.36287
Zm00001d019672	4.01889	-2.06458	8.02693
Zm00001d016943	3.37245	-2.0694	11.3546
Zm00001d044129	3.32186	-2.07851	9.92149
Zm00001d018034	3.67232	-2.1187	6.5344
Zm00001d017264	5.53403	-2.12406	3.81549
Zm00001d016893	3.7531	-2.15081	6.69027
Zm00001d038420	5.43732	-2.20727	3.10577
Zm00001d039643	4.40247	-2.22887	6.71603
Zm00001d028221	5.02361	-2.2292	5.55322
Zm00001d027499	5.18254	-2.24482	7.14331
Zm00001d009022	3.7192	-2.25135	4.2614
Zm00001d007624	5.2547	-2.25685	3.51528
Zm00001d029940	6.08522	-2.2595	3.50957
Zm00001d035092	3.67677	-2.25981	5.6817
Zm00001d039464	4.28135	-2.26526	4.48605
Zm00001d010676	3.83599	-2.30567	3.50093
Zm00001d036261	3.23468	-2.39306	5.05182
Zm00001d016982	4.21656	-2.39464	4.50879
Zm00001d031625	7.48589	-2.41726	4.55347
Zm00001d045661	5.40908	-2.46209	11.0152
Zm00001d008230	3.33111	-2.51633	6.9264
Zm00001d012036	4.68843	-2.55624	11.375
Zm00001d027363	3.62797	-2.57096	6.52811
Zm00001d005016	4.72144	-2.57373	2.75442
Zm00001d007012	5.86931	-2.68307	3.12226
Zm00001d010321	4.67508	-2.68723	15.2622
Zm00001d031372	4.64191	-2.75147	8.80492
Zm00001d011183	5.98412	-2.76165	5.12251
Zm00001d028562	4.04334	-2.77685	8.52909
Zm00001d042049	3.84911	-2.78615	7.60477
Zm00001d015976	5.10783	-2.81781	11.9016
Zm00001d022237	4.57905	-2.87252	6.11934
Zm00001d029502	4.05681	-2.91336	6.86468
Zm00001d035395	7.23477	-2.92188	4.51534
Zm00001d040129	4.98096	-2.92501	5.07887
Zm00001d023720	4.05681	-2.93569	4.09445
Zm00001d028432	6.79064	-2.97732	9.87674
Zm00001d017399	3.04692	-3.00059	7.11506
Zm00001d046235	3.9548	-3.07121	9.79877
Zm00001d007299	3.04958	-3.09945	11.5212
Zm00001d035352	4.61503	-3.18467	4.9195
Zm00001d029736	6.72783	-3.23694	2.70376
Zm00001d016415	4.9647	-3.23833	4.68978
Zm00001d046784	5.04987	-3.34699	12.6258
Zm00001d033066	2.87977	-3.3588	10.0644
Zm00001d016690	4.29277	-3.39769	5.69429
Zm00001d010871	4.77966	-3.46619	8.17542
Zm00001d014744	3.87072	-3.47328	8.11891
Zm00001d006193	3.45434	-3.47968	6.04155
Zm00001d024194	3.92089	-3.55853	10.5328
Zm00001d008793	5.54087	-3.79769	2.99846
Zm00001d034103	4.49383	-3.81526	2.33954
Zm00001d010007	4.99962	-3.84427	5.51753
Zm00001d010373	5.74593	-3.85689	4.78143
Zm00001d003575	6.52146	-4.12149	2.68402
Zm00001d012387	5.36596	-4.17201	2.76373
Zm00001d019976	5.36697	-4.34965	6.81536
Zm00001d037327	4.9647	-4.74287	6.5746
Zm00001d005598	3.42779	-4.8797	3.4144
Zm00001d031213	3.11546	-5.00488	4.47101
Zm00001d009775	4.12414	-5.04428	8.60285
Zm00001d020268	6.85804	-5.10976	10.6178
Zm00001d011311	5.52597	-5.13863	6.70002
Zm00001d023341	3.59783	-5.14614	9.29194
Zm00001d032130	4.40247	-5.28872	4.93651
Zm00001d040214	4.16725	-5.44693	2.838
Zm00001d005973	5.02361	-5.59871	7.859
Zm00001d033079	3.87072	-5.71822	6.52255
Zm00001d046334	3.66972	-5.97559	6.00656
Zm00001d012068	3.80897	-7.49656	6.41531
Zm00001d035306	4.21585	-9.50419	3.83332

## Sheet: SAM
Table S10. TRGs in root and SAM growth
SAM	fold_enrichment	log2FoldChange	log2FoldChange
ID	MYC2-DAPseq	MYC2-RNAseq	Maize-RNAseq
Zm00001d041571	4.04694	8.7763	6.53229
Zm00001d041332	4.50613	-1.53657	2.5819
Zm00001d040979	3.51653	-1.82674	27.7918
Zm00001d040905	5.75838	-1.76674	3.69178
Zm00001d040783	5.40908	1.33299	3.36622
Zm00001d040755	3.87797	1.53895	6.22906
Zm00001d040705	4.41863	3.28419	2.6307
Zm00001d040695	4.24208	1.3007	8.43763
Zm00001d040686	4.44148	-1.30113	3.11166
Zm00001d040582	5.38846	-1.81502	2.25408
Zm00001d040483	4.0501	7.23478	5.32317
Zm00001d040308	4.40529	3.58614	5.7725
Zm00001d040246	5.32224	2.2897	3.36841
Zm00001d040214	4.16725	-5.44693	3.87391
Zm00001d040163	3.75469	1.09462	3.05815
Zm00001d040129	4.98096	-2.92501	4.32475
Zm00001d039941	4.76443	-1.51044	7.56222
Zm00001d039771	6.46329	1.31592	4.7545
Zm00001d039643	4.40247	-2.22887	8.6647
Zm00001d039639	3.79491	1.14059	4.53048
Zm00001d039600	6.69152	1.25371	2.49505
Zm00001d039520	3.8838	3.09583	6.64918
Zm00001d039487	4.40529	-1.59022	6.28834
Zm00001d039464	4.28135	-2.26526	7.05581
Zm00001d039216	4.15233	4.69777	2.06716
Zm00001d039195	4.11	-1.97458	7.3753
Zm00001d039175	4.70121	2.25668	4.50129
Zm00001d039105	4.03344	-1.24902	3.22508
Zm00001d039066	4.05681	1.64504	3.66722
Zm00001d038799	4.05681	1.31729	7.36843
Zm00001d038420	5.43732	-2.20727	4.78478
Zm00001d038275	5.13299	2.30498	2.15764
Zm00001d038207	3.38983	1.64004	2.27919
Zm00001d038161	4.26221	-1.02845	5.12001
Zm00001d038144	3.66972	1.53298	6.70836
Zm00001d037939	4.48363	-1.77933	3.02167
Zm00001d037858	5.54087	-1.0565	3.80638
Zm00001d037849	3.87797	3.01281	2.98255
Zm00001d037547	5.25635	5.1862	4.94136
Zm00001d037513	4.12414	-1.75651	4.58841
Zm00001d037397	5.50459	1.38068	5.24547
Zm00001d037327	4.9647	-4.74287	4.73209
Zm00001d037198	3.78657	2.1712	3.46378
Zm00001d037087	3.73636	6.42718	8.90039
Zm00001d037005	4.80269	1.37465	2.67744
Zm00001d036946	3.85397	1.82636	4.8399
Zm00001d036877	3.49542	-1.12272	3.43645
Zm00001d036698	7.16711	-1.09871	4.7332
Zm00001d036366	3.70566	3.24459	6.57123
Zm00001d036261	3.23468	-2.39306	6.43358
Zm00001d036126	4.90065	-1.01435	5.17903
Zm00001d036107	3.66972	1.24871	5.08071
Zm00001d036046	5.13215	-1.30772	5.06511
Zm00001d036014	3.84446	3.45128	4.71354
Zm00001d035907	3.70124	1.17415	8.02418
Zm00001d035854	5.15878	5.4115	4.42694
Zm00001d035737	5.36596	-1.22009	5.33603
Zm00001d035681	6.26828	5.3435	10.5623
Zm00001d035609	5.02361	3.90641	5.36145
Zm00001d035597	6.85804	-1.999	5.10266
Zm00001d035456	4.05681	-1.99774	6.39848
Zm00001d035450	3.97878	-1.52952	6.92622
Zm00001d035395	7.23477	-2.92188	4.80706
Zm00001d035352	4.61503	-3.18467	3.98257
Zm00001d035310	15.015	-3.50456	5.38304
Zm00001d035306	4.21585	-9.50419	4.01922
Zm00001d035092	3.67677	-2.25981	3.17792
Zm00001d034865	5.40735	-1.45483	4.91853
Zm00001d034782	4.05681	1.83528	5.8015
Zm00001d034611	3.01132	-1.99114	5.80311
Zm00001d034427	6.39075	2.62473	3.13202
Zm00001d034382	5.51633	2.23133	5.44684
Zm00001d034283	7.06049	-1.07373	8.15792
Zm00001d034196	5.04894	-1.08808	4.32353
Zm00001d034107	4.58907	-1.55477	6.36296
Zm00001d034103	4.49383	-3.81526	2.38689
Zm00001d034095	6.72783	1.49359	4.33613
Zm00001d034074	4.59559	-1.3636	4.84282
Zm00001d034067	6.94357	1.01473	4.16808
Zm00001d033924	5.98412	1.52358	4.10183
Zm00001d033910	4.52125	-1.17225	7.19263
Zm00001d033719	4.47577	-1.58919	9.42155
Zm00001d033717	3.61359	-1.30363	5.76619
Zm00001d033507	5.40908	2.79377	10.8934
Zm00001d033459	4.46429	1.25205	2.70991
Zm00001d033087	4.03344	6.67213	5.49701
Zm00001d033080	5.10783	3.28886	9.44407
Zm00001d033079	3.87072	-5.71822	9.00133
Zm00001d033067	4.60038	6.98887	6.55132
Zm00001d033066	2.87977	-3.3588	11.8057
Zm00001d033024	4.35951	1.33464	5.83541
Zm00001d032946	5.40908	1.53185	2.70603
Zm00001d032850	5.25635	1.51122	5.33099
Zm00001d032828	5.23091	-1.52631	6.17573
Zm00001d032740	5.50015	-1.24971	5.07184
Zm00001d032385	2.93866	-1.98303	3.34046
Zm00001d032383	5.38793	-1.86029	5.0369
Zm00001d032240	5.86931	1.39884	5.56299
Zm00001d032130	4.40247	-5.28872	7.37157
Zm00001d032060	3.9249	1.13029	3.38935
Zm00001d031997	3.0398	-1.24039	6.37098
Zm00001d031969	3.87797	-1.81796	2.11086
Zm00001d031899	5.03525	-1.24453	7.17156
Zm00001d031673	4.50613	3.37697	4.35047
Zm00001d031625	7.48589	-2.41726	6.20633
Zm00001d031587	5.67537	1.2566	2.76167
Zm00001d031586	3.99622	1.21107	2.59026
Zm00001d031449	3.86652	2.98697	5.40109
Zm00001d031372	4.64191	-2.75147	10.0132
Zm00001d031213	3.11546	-5.00488	3.68133
Zm00001d030821	5.42345	6.12153	27.6302
Zm00001d030791	3.53507	-1.96819	3.94236
Zm00001d030391	3.40368	6.46712	3.68259
Zm00001d030363	5.40908	2.04256	2.78772
Zm00001d030004	3.77216	-1.58519	4.50855
Zm00001d029940	6.08522	-2.2595	4.87398
Zm00001d029794	5.45635	2.38637	5.01376
Zm00001d029745	9.31909	-1.6863	5.28201
Zm00001d029744	4.39496	-1.9749	3.13044
Zm00001d029736	6.72783	-3.23694	4.72184
Zm00001d029703	4.15053	3.55961	2.26261
Zm00001d029702	4.21585	4.24075	5.01614
Zm00001d029699	7.69823	1.58223	3.49252
Zm00001d029688	3.62797	2.01202	3.86727
Zm00001d029630	4.63822	2.91721	4.57683
Zm00001d029618	4.95674	2.68729	9.78495
Zm00001d029584	6.21272	1.51042	6.26646
Zm00001d029558	3.56577	1.64117	5.81514
Zm00001d029502	4.05681	-2.91336	6.54884
Zm00001d029200	5.25762	-1.76228	2.59727
Zm00001d029126	4.85727	-1.38327	4.18733
Zm00001d028750	4.40012	1.68241	4.05315
Zm00001d028742	4.73295	-1.04346	4.56875
Zm00001d028667	4.05681	3.83154	3.99485
Zm00001d028562	4.04334	-2.77685	7.87822
Zm00001d028432	6.79064	-2.97732	11.3679
Zm00001d028260	4.10247	1.29419	2.83945
Zm00001d028221	5.02361	-2.2292	3.27435
Zm00001d028154	5.2913	1.2968	3.48182
Zm00001d027999	5.67537	-1.46635	4.11923
Zm00001d027877	3.73855	2.13438	2.45005
Zm00001d027810	5.22357	1.64912	9.18177
Zm00001d027530	4.57038	-1.85153	4.31229
Zm00001d027499	5.18254	-2.24482	8.62583
Zm00001d027489	5.05988	-1.10741	4.65334
Zm00001d027488	4.46429	-1.09583	8.23382
Zm00001d027456	5.54675	-1.43885	7.83611
Zm00001d027442	4.25009	-1.62276	3.74318
Zm00001d027435	4.99394	-1.28663	5.57932
Zm00001d027363	3.62797	-2.57096	4.50794
Zm00001d027341	4.6961	1.50857	4.81218
Zm00001d026638	4.10247	1.03677	7.74562
Zm00001d026567	2.75082	-1.22863	2.44154
Zm00001d026512	3.71532	2.286	8.08147
Zm00001d026488	3.61359	1.80432	5.21154
Zm00001d026134	4.68843	2.61947	5.47324
Zm00001d026076	6.76135	-2.04119	3.55161
Zm00001d025957	5.66679	-5.86617	2.51287
Zm00001d025923	3.10636	-1.78899	10.9291
Zm00001d024946	4.15053	2.90616	5.18625
Zm00001d024925	3.64664	-4.83297	3.55763
Zm00001d024853	4.18249	-1.39261	3.51621
Zm00001d024772	2.90833	3.89485	2.50288
Zm00001d024750	5.82319	2.52597	5.89059
Zm00001d024749	5.32224	2.31718	5.99758
Zm00001d024745	4.95376	4.48531	7.19684
Zm00001d024725	4.00224	-2.95944	4.23692
Zm00001d024648	5.40735	7.68081	9.26751
Zm00001d024597	6.96685	1.27222	2.84448
Zm00001d024574	4.81812	3.12546	6.32538
Zm00001d024546	3.92381	1.59806	3.45321
Zm00001d024437	4.49063	3.56396	3.83239
Zm00001d024409	4.30169	-1.53023	4.71364
Zm00001d024376	4.63965	-1.42735	2.87917
Zm00001d024194	3.92089	-3.55853	10.2534
Zm00001d024160	4.26221	2.13656	3.47479
Zm00001d024148	4.26221	-1.42383	8.47109
Zm00001d023929	3.67677	-1.92279	3.9565
Zm00001d023720	4.05681	-2.93569	5.90232
Zm00001d023536	4.58907	-1.73341	3.22894
Zm00001d023341	3.59783	-5.14614	8.96251
Zm00001d023335	3.53903	-1.81694	9.26299
Zm00001d022529	3.42779	2.42214	5.03751
Zm00001d022451	4.70121	-1.18639	3.53812
Zm00001d022290	4.01889	3.4589	4.05464
Zm00001d022278	5.04987	1.37472	12.8927
Zm00001d022237	4.57905	-2.87252	3.61559
Zm00001d022229	4.01889	-1.49531	7.95938
Zm00001d022191	4.0824	1.05245	4.1199
Zm00001d022101	4.19972	2.77709	3.62893
Zm00001d021957	4.39643	1.32331	7.8809
Zm00001d021843	7.53542	2.34454	7.75341
Zm00001d021784	3.0162	-1.06845	7.51006
Zm00001d021781	3.8838	-1.13749	3.69653
Zm00001d021753	5.66068	4.64673	3.43067
Zm00001d021703	5.13347	-1.47637	6.2792
Zm00001d021620	3.30251	-1.85369	6.72553
Zm00001d021596	3.75617	1.37816	3.95106
Zm00001d021595	4.46429	-1.60294	6.54861
Zm00001d021576	3.76837	-1.58435	7.34015
Zm00001d021515	4.6961	-1.53398	6.56107
Zm00001d021288	4.73295	1.0263	5.82029
Zm00001d020958	5.22785	5.15066	5.38654
Zm00001d020741	5.9319	1.33217	3.57803
Zm00001d020738	4.76443	-1.10187	7.93365
Zm00001d020717	4.23504	1.34269	8.08402
Zm00001d020437	3.21039	-1.16327	4.77161
Zm00001d020420	7.82944	-1.81219	2.61079
Zm00001d020401	4.41306	1.76767	6.57216
Zm00001d020400	4.29277	1.08384	4.90469
Zm00001d020268	6.85804	-5.10976	10.5275
Zm00001d020260	5.00626	3.51825	2.68645
Zm00001d020101	4.54095	-1.80595	7.11124
Zm00001d019976	5.36697	-4.34965	9.51866
Zm00001d019898	6.69152	-1.00934	3.20703
Zm00001d019672	4.01889	-2.06458	5.36477
Zm00001d019518	4.35456	-1.08057	7.75178
Zm00001d019454	4.72281	-1.18546	9.80888
Zm00001d019291	3.70566	3.33651	27.1866
Zm00001d019280	6.72783	1.84281	2.47221
Zm00001d018901	3.39495	-1.39927	6.93219
Zm00001d018891	5.55633	-1.42463	2.32025
Zm00001d018854	3.10636	-1.00908	6.02592
Zm00001d018819	4.57969	-1.60593	7.01734
Zm00001d018716	6.31233	2.34155	4.62545
Zm00001d018508	5.25762	1.35366	6.07575
Zm00001d018430	3.85397	1.82355	3.47478
Zm00001d018362	7.43749	-1.12301	5.88913
Zm00001d018358	5.39957	-1.10107	4.71359
Zm00001d018220	5.10783	2.06506	4.66619
Zm00001d018034	3.67232	-2.1187	5.18313
Zm00001d017813	4.73975	2.25504	4.90182
Zm00001d017746	4.73295	-1.1581	3.2325
Zm00001d017650	5.60454	1.80403	3.79265
Zm00001d017639	3.7874	4.85197	5.8872
Zm00001d017524	4.6117	-1.61291	5.08465
Zm00001d017516	4.14938	1.13153	9.68247
Zm00001d017429	4.45514	3.92628	5.0278
Zm00001d017399	3.04692	-3.00059	5.88593
Zm00001d017397	4.11	1.15769	7.59813
Zm00001d017294	3.23174	-1.64424	8.24156
Zm00001d017287	4.03344	1.87692	4.95406
Zm00001d017264	5.53403	-2.12406	6.78819
Zm00001d017212	6.08522	1.08093	3.37813
Zm00001d017199	5.40735	1.06585	8.30109
Zm00001d017092	4.14938	-1.36821	4.60559
Zm00001d017069	5.13347	-1.02974	5.97634
Zm00001d016982	4.21656	-2.39464	5.19172
Zm00001d016956	4.6117	-1.89571	3.28471
Zm00001d016943	3.37245	-2.0694	8.46345
Zm00001d016900	6.66996	1.24974	3.68458
Zm00001d016898	3.4125	1.08809	3.85969
Zm00001d016893	3.7531	-2.15081	5.82564
Zm00001d016857	3.44234	-5.40646	4.48866
Zm00001d016760	2.97619	2.42791	4.00558
Zm00001d016736	3.987	-1.6159	3.42279
Zm00001d016690	4.29277	-3.39769	3.68257
Zm00001d016561	4.29898	1.48353	7.19293
Zm00001d016558	3.21039	2.51894	4.53808
Zm00001d016415	4.9647	-3.23833	4.52238
Zm00001d016151	7.12822	-2.97085	5.09474
Zm00001d016134	4.34891	-1.64701	7.69344
Zm00001d016054	4.39813	4.60834	3.87234
Zm00001d016022	3.63707	2.59015	2.88344
Zm00001d015999	5.13215	-1.29633	3.22409
Zm00001d015976	5.10783	-2.81781	10.3497
Zm00001d015743	4.32382	1.58965	8.32223
Zm00001d015705	4.54133	-1.67324	2.57694
Zm00001d015519	5.25947	-1.10058	2.35273
Zm00001d015393	5.21716	5.26	5.17469
Zm00001d015385	4.68843	-1.79109	7.5062
Zm00001d015095	7.7726	-1.55522	2.70026
Zm00001d014843	4.01889	-1.67855	3.48723
Zm00001d014755	5.77367	1.3325	5.0671
Zm00001d014744	3.87072	-3.47328	9.11423
Zm00001d014600	7.48589	-1.31043	7.82079
Zm00001d014324	4.00962	1.06688	3.3724
Zm00001d014317	6.70172	1.01568	3.59724
Zm00001d014284	4.76679	-1.56672	5.10699
Zm00001d014241	4.12414	-1.13495	5.05182
Zm00001d014235	5.40908	1.17575	7.80408
Zm00001d014205	4.47577	2.36485	8.70996
Zm00001d013956	2.90634	2.63685	6.12577
Zm00001d013937	4.18952	-1.34165	3.28072
Zm00001d013406	4.0183	1.42924	7.04786
Zm00001d013384	4.13081	-1.01514	4.5872
Zm00001d013377	3.86652	1.78807	4.71327
Zm00001d013326	5.13299	1.85616	4.51605
Zm00001d013231	6.41519	-1.47586	3.0314
Zm00001d012922	5.08854	-1.72045	2.90585
Zm00001d012810	3.92249	-1.40786	5.0009
Zm00001d012530	4.23504	1.48215	4.36715
Zm00001d012387	5.36596	-4.17201	5.30135
Zm00001d012378	4.44768	1.14671	6.95292
Zm00001d012322	5.45635	1.78699	3.37133
Zm00001d012259	4.73975	5.36541	7.04329
Zm00001d012171	5.0861	1.97354	2.38278
Zm00001d012068	3.80897	-7.49656	11.0424
Zm00001d012036	4.68843	-2.55624	9.36897
Zm00001d011847	3.65862	2.78438	4.76519
Zm00001d011819	3.73308	1.19339	5.22612
Zm00001d011755	6.74491	1.70416	10.7974
Zm00001d011736	4.73645	2.26442	5.07554
Zm00001d011607	3.98338	-1.34852	5.03955
Zm00001d011513	3.99122	2.08806	3.7298
Zm00001d011496	3.85397	1.39773	4.17652
Zm00001d011438	4.05681	2.34768	3.66055
Zm00001d011419	7.50939	-1.10194	4.79837
Zm00001d011386	5.87832	-1.61949	3.00153
Zm00001d011311	5.52597	-5.13863	5.69672
Zm00001d011285	4.63965	-1.50592	8.86408
Zm00001d011183	5.98412	-2.76165	8.03876
Zm00001d011164	3.96197	1.67549	6.40164
Zm00001d011133	3.30009	-1.06867	4.9468
Zm00001d011012	5.08854	5.15709	33.6316
Zm00001d010871	4.77966	-3.46619	6.19353
Zm00001d010715	4.40247	-1.73794	8.0975
Zm00001d010676	3.83599	-2.30567	3.73815
Zm00001d010588	3.56411	1.52503	8.31854
Zm00001d010373	5.74593	-3.85689	5.16786
Zm00001d010321	4.67508	-2.68723	9.92017
Zm00001d010240	4.13081	-1.14774	5.97647
Zm00001d010204	4.10247	-1.70785	6.05718
Zm00001d010042	4.05552	5.77992	7.58373
Zm00001d010007	4.99962	-3.84427	5.94454
Zm00001d009985	8.83727	1.0872	6.77864
Zm00001d009945	5.39593	1.2151	3.10961
Zm00001d009929	4.9647	-1.58928	8.63896
Zm00001d009775	4.12414	-5.04428	6.99784
Zm00001d009595	4.64191	1.54563	6.72445
Zm00001d009351	4.68843	5.38211	5.43911
Zm00001d009222	6.41519	1.14242	2.72756
Zm00001d009189	3.66972	-1.90228	4.79426
Zm00001d009106	6.02265	-1.1248	5.82677
Zm00001d009084	7.20981	2.08653	4.19668
Zm00001d009071	6.13903	3.07579	3.06004
Zm00001d009066	6.834	-4.85836	5.94186
Zm00001d009028	3.51034	-1.20509	6.82485
Zm00001d009022	3.7192	-2.25135	7.8273
Zm00001d008963	4.35816	-1.30458	3.6993
Zm00001d008808	4.84582	1.27119	5.82923
Zm00001d008793	5.54087	-3.79769	5.22587
Zm00001d008706	6.03546	-1.21815	7.61713
Zm00001d008681	5.40908	-1.39121	7.33967
Zm00001d008634	5.39593	-2.02621	2.84458
Zm00001d008625	4.27442	-1.19876	3.881
Zm00001d008587	5.04894	3.12016	3.29769
Zm00001d008578	4.21585	2.28331	4.16953
Zm00001d008468	10.2133	-1.6358	2.12175
Zm00001d008230	3.33111	-2.51633	5.64973
Zm00001d008229	3.40522	-1.56786	5.22084
Zm00001d008205	5.50775	-1.5881	3.60653
Zm00001d008203	3.51597	-1.05705	2.2319
Zm00001d007857	6.21355	-1.59958	6.59096
Zm00001d007624	5.2547	-2.25685	5.85384
Zm00001d007430	5.03525	-1.0405	5.97365
Zm00001d007312	4.23044	3.87264	4.46665
Zm00001d007299	3.04958	-3.09945	9.76325
Zm00001d007163	4.07083	1.58061	9.42446
Zm00001d007117	4.48363	-1.87754	2.55654
Zm00001d007079	5.98412	1.00805	3.46195
Zm00001d007012	5.86931	-2.68307	2.81788
Zm00001d006828	2.8897	2.54603	2.32217
Zm00001d006672	4.84582	2.43527	3.6813
Zm00001d006663	5.82319	-1.45041	8.4168
Zm00001d006520	6.13903	-1.06164	7.09584
Zm00001d006306	6.02265	2.0685	4.94803
Zm00001d006232	3.6803	1.20451	2.94305
Zm00001d006193	3.45434	-3.47968	5.72271
Zm00001d006050	4.01889	2.18964	7.48256
Zm00001d005973	5.02361	-5.59871	6.44285
Zm00001d005920	3.60202	1.1923	3.46431
Zm00001d005910	3.80807	1.77132	5.82531
Zm00001d005873	4.07083	5.14472	6.34585
Zm00001d005600	5.3842	3.52187	4.57326
Zm00001d005598	3.42779	-4.8797	2.93506
Zm00001d005446	3.83599	-1.34911	7.25995
Zm00001d005425	9.21341	2.69913	5.15828
Zm00001d005346	3.36568	-1.14253	4.3736
Zm00001d005230	4.095	7.09054	17.026
Zm00001d005158	3.68979	-1.26602	4.01043
Zm00001d005148	4.05552	-3.41974	4.95769
Zm00001d005016	4.72144	-2.57373	4.62669
Zm00001d004977	5.42345	-1.61902	3.6606
Zm00001d004881	4.44768	1.1093	4.60342
Zm00001d004754	3.33111	1.99238	3.83169
Zm00001d004738	4.58907	3.07752	10.5166
Zm00001d004723	4.57038	-1.3164	4.55569
Zm00001d004443	3.68979	-1.04014	8.11678
Zm00001d004438	3.66676	1.10317	3.46265
Zm00001d004437	5.01413	2.38056	6.43905
Zm00001d004301	4.50613	6.31025	8.87887
Zm00001d004279	4.04694	2.4435	6.89047
Zm00001d003715	6.35182	-1.53476	5.45171
Zm00001d003575	6.52146	-4.12149	3.60107
Zm00001d003485	4.02522	-3.17859	5.1924
Zm00001d003459	6.52813	-1.20328	6.21523
Zm00001d003208	3.76837	4.69973	5.88328
Zm00001d003183	4.05681	3.60967	2.59817
Zm00001d002971	3.59971	-1.79218	4.97944
Zm00001d002939	5.79168	-2.05823	3.24069
Zm00001d002729	4.70121	4.15747	6.76203
Zm00001d002680	4.10247	-1.17783	4.2772
Zm00001d002576	5.67069	1.44004	3.2561
Zm00001d002573	5.59472	1.09352	2.6333
Zm00001d002568	6.91005	3.20173	5.8991
Zm00001d002550	5.60152	1.26848	8.40933
Zm00001d002498	3.96197	8.37505	4.33419
Zm00001d002435	4.35456	2.05487	4.29786
Zm00001d002301	4.40012	2.32153	3.86294
Zm00001d002176	4.95376	3.74736	39.3597
Zm00001d002167	4.70699	1.99445	5.9016
Zm00001d002104	3.61481	-1.68617	2.54621
Zm00001d001976	4.66636	1.04203	2.98083
Zm00001d001932	3.33751	-1.34068	2.33684
Zm00001d000447	3.80865	-1.98072	5.96472
Zm00001d000176	4.43625	1.45134	11.5338
Zm00001d000018	9.13004	2.50463	3.78674
Zm00001d000017	5.9319	2.25644	3.34238
Zm00001d000012	3.14031	1.4635	3.36035
Zm00001d000008	3.65186	3.95219	9.59097
Zm00001d000006	3.86076	3.07569	6.62814
