# Supplementary material for: Genome-wide identification of ZmMYC2 binding sites and target genes in maize
Source: BMC Genomics. 2024 Apr 23;25:397. doi: 10.1186/s12864-024-10297-z (PMC11036654; doi:10.1186/s12864-024-10297-z)
Supplement: Supplementary file 11 — Supplementary Material 11 [file 12864_2024_10297_MOESM11_ESM.xlsx]

## Sheet: Sheet1
Table S11. TRGs in plant hormone signaling
JA
Name	ID	fold_enrichment	log2FoldChange	pvalue	padj	gene_chr	gene_start	gene_end	gene_length	gene_name	tf_family	Description
Lox11	Zm00001d015852	4.51452	3.1581	2.85934e-39	1.04893e-37	5	126372618	126376084	3195	lipoxygenase11	Lipoxygenase	Lipoxygenase||Lipoxygenase, iron binding site||PLAT/LH2 domain||Lipoxygenase, domain 3||Lipoxygenase, C-terminal||Lipoxygenase, conserved site||Lipoxygenase, plant
Lox2	Zm00001d042540	5.32224	-1.3138	2.17183e-05	8.92571e-05	3	171277704	171281453	3185	-	Lipoxygenase	Lipoxygenase||Lipoxygenase, iron binding site||PLAT/LH2 domain||Lipoxygenase, domain 3||Lipoxygenase, C-terminal||Lipoxygenase, conserved site||Lipoxygenase, plant
Lox10	Zm00001d053675	3.53507	-2.88001	3.02528e-78	3.46558e-76	4	238805319	238809230	3276	lipoxygenase10	Lipoxygenase	Lipoxygenase||Lipoxygenase, domain 3||Lipoxygenase, iron binding site||PLAT/LH2 domain||Lipoxygenase, plant||Lipoxygenase, C-terminal||Lipoxygenase, conserved site
Lox13	Zm00001d031449	3.86652	2.98697	2.17469e-204	1.42581e-201	1	190316537	190321767	2992	lipoxygenase13	Lipoxygenase	Lipoxygenase||Lipoxygenase, C-terminal||Lipoxygenase, conserved site||Lipoxygenase, plant||PLAT/LH2 domain||Lipoxygenase, iron binding site||Lipoxygenase, domain 3
JAZ9	Zm00001d003903	3.14185	-3.12657	1.18641e-23	2.09628e-22	2	66485018	66487506	841	ZIM-transcription factor 33	Zim	Tify domain||CO/COL/TOC1, conserved site
JAZ18	Zm00001d033050	4.07083	-1.3389	1.34092e-34	4.00003e-33	1	248529926	248530474	549	ZIM-transcription factor 18	Zim	Tify domain||CO/COL/TOC1, conserved site
JAZ15	Zm00001d005726	4.51452	1.12842	5.07994e-35	1.54073e-33	2	184842614	184845272	2119	ZIM-transcription factor 15	Zim	Tify domain||CO/COL/TOC1, conserved site
JAZ10	Zm00001d014253	3.56818	-1.36019	8.3042e-30	2.04879e-28	5	38196209	38196691	483	ZIM-transcription factor 10	Zim	CO/COL/TOC1, conserved site||Tify domain
Auxin
Name	ID	fold_enrichment	log2FoldChange	pvalue	padj	gene_chr	gene_start	gene_end	gene_length	gene_name	tf_family	Description
Yucca9	Zm00001d005439	4.56502	2.07769	0.0134217	0.0326561	2	174188973	174190169	1197	yucca9	-	FAD/NAD(P)-binding domain||Pyridine nucleotide-disulphide oxidoreductase, class-II
Yucca6	Zm00001d008255	4.18249	2.21302	3.63892e-15	3.82969e-14	8	3114456	3117313	1414	Yucca6	FMO-like	Flavin monooxygenase-like||FAD/NAD(P)-binding domain
SAUR8	Zm00001d033460	4.15053	1.1177	0.0046496	0.0126347	1	263312679	263313005	327	-	Auxin_inducible	Small auxin-up RNA
SAUR49	Zm00001d013869	4.15053	2.25459	3.37461e-99	5.87506e-97	5	23456902	23457294	393	-	Auxin_inducible	Small auxin-up RNA
SAUR48	Zm00001d013616	4.73295	2.25934	0.00787676	0.0203098	5	15567224	15567550	327	-	Auxin_inducible	Small auxin-up RNA
SAUR36	Zm00001d044325	4.35816	5.48281	0.00703727	0.0183634	3	225261649	225261975	327	-	Auxin_inducible	Small auxin-up RNA
SAUR10	Zm00001d033462	4.05681	-5.48265	0.000910798	0.00285574	1	263334484	263334816	333	-	Auxin_inducible	Small auxin-up RNA
SAUR50	Zm00001d042292	3.72763	1.85481	4.1614e-37	1.3984e-35	3	159333398	159333859	462	-	Auxin_inducible	Small auxin-up RNA
SAUR7	Zm00001d032475	4.35816	1.18814	2.81463e-14	2.77278e-13	1	227990837	227991226	390	-	Auxin_inducible	Small auxin-up RNA
SAUR55	Zm00001d017397	4.11	1.15769	9.15833e-24	1.63129e-22	5	194705728	194706324	597	-	Auxin_inducible	Small auxin-up RNA
SAUR73	Zm00001d046993	4.48363	-1.47844	4.8685e-25	9.24355e-24	9	114347644	114347928	285	-	-	Small auxin-up RNA
PIN9	Zm00001d043179	4.63965	2.22678	1.26802e-10	9.27027e-10	3	190701685	190704770	1928	PIN-formed protein9	-	Auxin efflux carrier, plant type||Membrane transport protein
PIN2	Zm00001d018024	2.80391	-1.95166	1.74776e-32	4.77882e-31	5	212254262	212257744	2750	PIN-formed protein2	-	Auxin efflux carrier, plant type||Membrane transport protein
PIN1	Zm00001d044812	5.08854	2.52755	8.139e-06	3.53543e-05	9	3291763	3295059	2454	PIN-formed protein1	-	Membrane transport protein||Auxin efflux carrier, plant type
IAA9	Zm00001d040541	3.74012	5.7478	0.00247494	0.00713895	3	48775678	48777774	1184	Aux/IAA-transcription factor 9	-	AUX/IAA domain||AUX/IAA protein||PB1 domain
IAA8	Zm00001d039624	4.76679	3.32737	2.01414e-67	1.76323e-65	3	9366940	9370004	1165	Aux/IAA-transcription factor 8	-	AUX/IAA protein||PB1 domain||AUX/IAA domain
IAA7	Zm00001d012128	4.00224	-2.27522	0.00281608	0.00801715	8	168571952	168576042	2286	ARR-B-transcription factor 7	Response_reg	SANT/Myb domain||Homeobox domain-like||CheY-like superfamily||Response regulator B-type, plant||Signal transduction response regulator, receiver domain||Myb domain||Myb domain, plants
IAA40	Zm00001d044818	4.6067	-4.85995	0.00630167	0.0166249	9	3871449	3874530	1188	Aux/IAA-transcription factor 40	-	AUX/IAA domain||C2 domain||Arf GTPase activating protein
IAA37	Zm00001d010360	4.05681	1.30049	0.00297497	0.00843285	8	111039047	111041287	1551	Aux/IAA-transcription factor 37	-	AUX/IAA protein||PB1 domain||AUX/IAA domain
IAA30	Zm00001d038784	4.29277	-1.55142	6.20432e-08	3.49774e-07	6	164332917	164336272	1339	Aux/IAA-transcription factor 30	-	PB1 domain||AUX/IAA protein||AUX/IAA domain
IAA3	Zm00001d033319	3.79491	4.87719	1.40486e-28	3.2623e-27	1	258878226	258879592	1207	Aux/IAA-transcription factor 3	-	PB1 domain||AUX/IAA protein||AUX/IAA domain
IAA24	Zm00001d018414	4.52125	4.34827	1.17127e-08	7.12448e-08	5	220284286	220285517	1032	Aux/IAA-transcription factor 24	-	AUX/IAA domain||PB1 domain||AUX/IAA protein
GH3.8	Zm00001d022017	3.73308	1.99513	0.000331855	0.00112672	7	168160113	168162604	2492	-	-	GH3 family
GH3.7	Zm00001d043350	6.11951	7.21034	2.31978e-14	2.3052e-13	3	197409841	197413468	2252	-	-	GH3 family
GH3.2	Zm00001d006753	4.79219	3.74057	2.99751e-247	3.29887e-244	2	215957135	215959705	2544	-	-	GH3 family
ARF34	Zm00001d031064	5.32224	-1.24717	2.32056e-07	1.22718e-06	1	175371170	175379288	5769	ARF-transcription factor 34	Auxin_resp	PB1 domain||AUX/IAA domain||DNA-binding pseudobarrel domain||WD40/YVTN repeat-like-containing domain||B3 DNA binding domain||Auxin response factor
ARF28	Zm00001d023659	4.90065	-1.96331	5.6371e-35	1.70468e-33	10	13876466	13882683	3304	ARF-transcription factor 28	B3	Auxin response factor||AUX/IAA domain||B3 DNA binding domain||DNA-binding pseudobarrel domain||PB1 domain
ARF16	Zm00001d053819	3.54233	-1.17343	3.25055e-16	3.67445e-15	4	241710056	241716042	5436	ARF-transcription factor 16	Auxin_resp	PB1 domain||WD40/YVTN repeat-like-containing domain||DNA-binding pseudobarrel domain||B3 DNA binding domain||AUX/IAA domain||Auxin response factor
ARF15	Zm00001d051172	6.13903	-1.21692	6.31442e-06	2.78164e-05	4	147112461	147115250	2581	ARF-transcription factor 15	Auxin_resp	B3 DNA binding domain||DNA-binding pseudobarrel domain||Auxin response factor
ABA
Name	ID	fold_enrichment	log2FoldChange	pvalue	padj	gene_chr	gene_start	gene_end	gene_length	gene_name	tf_family	Description
NCED5	Zm00001d018819	4.57969	-1.60593	0.00188745	0.0055764	7	6342456	6344361	1906	nine-cis-epoxycarotenoid dioxygenase5	RPE65	Carotenoid oxygenase
NCED3	Zm00001d041319	5.67537	-5.95896	0.00190579	0.00562519	3	111919013	111920827	1815	nine-cis-epoxycarotenoid dioxygenase3	RPE65	Carotenoid oxygenase
SnRK2.7	Zm00001d003659	6.99953	-1.07853	1.30476e-14	1.32084e-13	2	52839413	52844416	4476	SnRK2 serine threonine protein kinase7	Pkinase	Serine/threonine-protein kinase, active site||Protein kinase, ATP binding site||Protein kinase domain||Protein kinase-like domain
SnRK2.5	Zm00001d026690	3.96825	-1.10604	2.44289e-08	1.43195e-07	10	150050330	150051860	1463	SnRK2 serine threonine kinase5	Pkinase	Protein kinase domain||Protein kinase-like domain||Protein kinase, ATP binding site||Serine/threonine-protein kinase, active site
SnRK2.9	Zm00001d033339	4.70121	-1.3922	3.76269e-16	4.23461e-15	1	259579890	259583075	1903	-	Pkinase	Serine/threonine-protein kinase, active site||Protein kinase domain||Protein kinase-like domain||Protein kinase, ATP binding site
PYL5	Zm00001d047705	3.68936	2.40309	2.3769e-57	1.58537e-55	9	139633495	139634151	657	-	-	Polyketide cyclase/dehydrase||START-like domain
PP2C11	Zm00001d020100	4.35208	1.48541	1.28559e-09	8.60081e-09	7	92004425	92005501	1077	protein phosphatase homolog6	PP2C	Protein phosphatase 2C family||PPM-type phosphatase, divalent cation binding||PPM-type phosphatase domain
PP2C30	Zm00001d017670	3.68243	1.86513	3.988e-34	1.16816e-32	5	203605797	203610210	2487	-	PP2C	Protein phosphatase 2C family||PPM-type phosphatase domain
PP2C18	Zm00001d003509	3.79491	1.04386	1.93177e-20	2.84684e-19	2	46242467	46247628	2399	-	PP2C	Protein phosphatase 2C family||PPM-type phosphatase domain
PP2C23	Zm00001d015504	3.83599	-1.51693	3.17585e-16	3.59397e-15	5	94160702	94167041	5116	-	PP2C	PPM-type phosphatase, divalent cation binding||Protein phosphatase 2C family||PPM-type phosphatase domain
ABI28	Zm00001d004358	4.95125	-1.43484	4.56629e-08	2.60671e-07	2	106081084	106087544	2074	ABI3-VP1-transcription factor 28	B3	B3 DNA binding domain||DNA-binding pseudobarrel domain
ABI16	Zm00001d017618	3.30893	-1.63608	0.00020998	0.000737634	5	201875376	201876644	1269	ABI3-VP1-transcription factor 16	B3	B3 DNA binding domain||DNA-binding pseudobarrel domain
PP2C90	Zm00001d025323	6.07042	1.04694	5.02485e-31	1.28927e-29	10	114052762	114058481	3205	GRMZM2G443509	PP2C	Protein phosphatase 2C family||PPM-type phosphatase domain
PP2C27	Zm00001d017643	3.04321	-1.60047	2.1932e-12	1.85363e-11	5	202957210	202960229	2236	-	PP2C	PPM-type phosphatase domain||Protein phosphatase 2C family||PPM-type phosphatase, divalent cation binding
GA
Name	ID	fold_enrichment	log2FoldChange	pvalue	padj	gene_chr	gene_start	gene_end	gene_length	gene_name	tf_family	Description
bHLH65	Zm00001d008205	5.50775	-1.5881	0.00209711	0.00613117	8	1077606	1080652	2397	phytochrome interacting factor3	HLH	Myc-type, basic helix-loop-helix (bHLH) domain
bHLH163	Zm00001d031044	4.79219	-3.79421	0.00217238	0.0063302	1	174811257	174813790	1467	bHLH-transcription factor 163	HLH	Myc-type, basic helix-loop-helix (bHLH) domain
GAR3	Zm00001d011225	2.84527	1.33754	1.90522e-12	1.62001e-11	8	143689328	143691031	1606	gibberellin responsive3	-	-
GAR2	Zm00001d026160	5.40908	-1.33008	5.24662e-06	2.33499e-05	10	140066627	140067028	402	gibberellin responsive2	-	Bifunctional inhibitor/plant lipid transfer protein/seed storage helical domain||Hydrophobic seed protein
GA16,17ox1	Zm00001d038511	4.11	3.05223	1.34712e-48	6.76083e-47	6	158957756	158969636	1663	gibberellin 16,17-oxidase1	p450	Cytochrome P450, conserved site||Cytochrome P450, E-class, group I||Cytochrome P450
GA2ox9	Zm00001d008909	3.72763	-1.55083	4.28607e-06	1.93347e-05	8	24852743	24855080	1290	gibberellin 2-oxidase9	2OG-FeII_Oxy	Oxoglutarate/iron-dependent dioxygenase||Isopenicillin N synthase-like||Non-haem dioxygenase N-terminal domain
GA2ox4	Zm00001d017294	3.23174	-1.64424	6.16386e-05	0.000236862	5	192007580	192011428	1404	gibberellin 2-oxidase4	2OG-FeII_Oxy	Non-haem dioxygenase N-terminal domain||Isopenicillin N synthase-like||Oxoglutarate/iron-dependent dioxygenase
ETH
Name	ID	fold_enrichment	log2FoldChange	pvalue	padj	gene_chr	gene_start	gene_end	gene_length	gene_name	tf_family	Description
EIN2	Zm00001d039341	5.11465	1.00951	2.06016e-28	4.73407e-27	3	2111719	2119789	7182	ethylene insensitive 2	-	NRAMP family||Ethylene-insensitive protein 2
EIN3	Zm00001d016924	1.5539	2.11673e-06	9.97507e-06	EIL-transcription factor 8	5	180142976	180144265	1290	EIN3
EBF1	Zm00001d036880	5.3842	1.27847	2.06905e-14	2.06336e-13	6	105523233	105526361	3063	EIN3-binding F-box protein1	-	Leucine-rich repeat, cysteine-containing subtype||Leucine-rich repeat domain, L domain-like||Leucine-rich repeat||F-box domain
EBF2	Zm00001d015778	7.94552	1.65222	6.35872e-68	5.6468e-66	5	118613302	118616603	3164	-	-	F-box domain||Leucine-rich repeat||Leucine-rich repeat, cysteine-containing subtype||Leucine-rich repeat domain, L domain-like
CK
Name	ID	fold_enrichment	log2FoldChange	pvalue	padj	gene_chr	gene_start	gene_end	gene_length	gene_name	tf_family	Description
CRE1	Zm00001d014297	4.76443	1.58608	5.61626e-20	8.06454e-19	5	40021551	40049955	5063	histidine kinase3	HATPase_c	Signal transduction response regulator, receiver domain||Histidine kinase domain||Histidine kinase-like ATPase, C-terminal domain||Signal transduction histidine kinase, dimerisation/phosphoacceptor domain||CheY-like superfamily||CHASE domain||Signal transduction histidine kinase-related protein, C-terminal
A-ARR	Zm00001d023242	5.13378	-1.22276	0.00416152	0.0114203	10	1292263	1294372	978	-	-	CheY-like superfamily||Signal transduction response regulator, receiver domain
CRR1	Zm00001d001865	3.37361	-2.47449	1.14474e-36	3.78084e-35	2	2078887	2079669	783	cytokinin response regulator1	Response_reg	Signal transduction response regulator, receiver domain||CheY-like superfamily
CKX4b	Zm00001d012641	4.05552	-3.96877	1.98873e-10	1.43117e-09	8	177673222	177677285	2000	cytokinin oxidase4b	FAD_binding_4	FAD-binding, type 2, subdomain 1||CO dehydrogenase flavoprotein-like, FAD-binding, subdomain 2||Oxygen oxidoreductase covalent FAD-binding site||FAD-linked oxidase-like, C-terminal||FAD linked oxidase, N-terminal||Vanillyl-alcohol oxidase/Cytokinin dehydrogenase C-terminal domain||FAD-binding, type 2||Cytokinin dehydrogenase 1, FAD/cytokinin binding domain
CKX1	Zm00001d039520	3.8838	3.09583	1.1564e-131	3.36173e-129	3	6768568	6770834	1775	cytokinin oxidase1	FAD_binding_4	FAD-linked oxidase-like, C-terminal||CO dehydrogenase flavoprotein-like, FAD-binding, subdomain 2||Oxygen oxidoreductase covalent FAD-binding site||FAD-binding, type 2, subdomain 1||Vanillyl-alcohol oxidase/Cytokinin dehydrogenase C-terminal domain||FAD linked oxidase, N-terminal||Cytokinin dehydrogenase 1, FAD/cytokinin binding domain||FAD-binding, type 2
CKX2	Zm00001d042148	3.19766	1.15834	0.00325534	0.00914266	3	153591150	153593841	2269	cytokinin oxidase 2	FAD_binding_4	FAD linked oxidase, N-terminal||Vanillyl-alcohol oxidase/Cytokinin dehydrogenase C-terminal domain||CO dehydrogenase flavoprotein-like, FAD-binding, subdomain 2||FAD-binding, type 2, subdomain 1||Oxygen oxidoreductase covalent FAD-binding site||FAD-linked oxidase-like, C-terminal||FAD-binding, type 2||Cytokinin dehydrogenase 1, FAD/cytokinin binding domain
BR
Name	ID	fold_enrichment	log2FoldChange	pvalue	padj	gene_chr	gene_start	gene_end	gene_length	gene_name	tf_family	Description
BRS1	Zm00001d028325	3.26824	-2.69707	4.54278e-23	7.75115e-22	1	30793737	30799897	2380	brassinosteroid synthesis1	p450	Cytochrome P450, E-class, group I||Cytochrome P450
BSK	Zm00001d030021	5.13299	-1.56825	0.000669373	0.00215378	1	100085601	100090561	3520	-	Pkinase_Tyr	Tetratricopeptide-like helical domain||Serine-threonine/tyrosine-protein kinase, catalytic domain||Protein kinase domain||Protein kinase-like domain
BSK3	Zm00001d047053	4.21695	-2.00181	0.000313831	0.00106894	9	116754563	116759268	3757	-	Pkinase	Tetratricopeptide-like helical domain||Serine-threonine/tyrosine-protein kinase, catalytic domain||Protein kinase domain||Protein kinase-like domain
BZR1/2	Zm00001d021927	4.46429	-1.75797	1.3393e-11	1.06148e-10	7	165996679	165998338	1468	brassinosteroid insensitive EMS-suppressor homolog1	-	BES1/BZR1 plant transcription factor, N-terminal||BZR family
TCH4	Zm00001d009309	4.05552	-1.16164	8.6756e-13	7.60349e-12	8	53994255	53995138	834	-	-	Glycoside hydrolase, family 16, active site||Xyloglucan endotransglucosylase/hydrolase||Xyloglucan endo-transglycosylase, C-terminal||Glycoside hydrolase family 16||Concanavalin A-like lectin/glucanase domain
TCH4	Zm00001d014613	3.80865	1.78331	1.75408e-06	8.34779e-06	5	55643859	55644731	873	-	-	Glycoside hydrolase family 16||Concanavalin A-like lectin/glucanase domain||Glycoside hydrolase, family 16, active site||Xyloglucan endo-transglycosylase, C-terminal||Xyloglucan endotransglucosylase/hydrolase||Beta-glucanase
CYCD3	Zm00001d005293	3.80865	-4.59956	0.0166353	0.0394017	2	168005838	168007927	1897	cyclin11	-	Cyclin, N-terminal||Cyclin-like
BAS1	Zm00001d046422	3.40977	1.17618	1.40379e-16	1.63299e-15	9	88938385	88941121	2245	brassinosteroid catabolism2	p450	Cytochrome P450||Cytochrome P450, E-class, group I||Cytochrome P450, conserved site
SA
Name	ID	fold_enrichment	log2FoldChange	pvalue	padj	gene_chr	gene_start	gene_end	gene_length	gene_name	tf_family	Description
NPR1	Zm00001d039469	4.72311	1.09517	5.06383e-08	2.87529e-07	3	5145889	5150710	2440	-	BTB	Ankyrin repeat||Ankyrin repeat-containing domain||NPR1/NIM1-like, C-terminal||SKP1/BTB/POZ domain||Regulatory protein NPR, central domain||BTB/POZ domain
TGA	Zm00001d005143	5.59739	3.97132	2.39642e-39	8.86505e-38	2	160785204	160795415	1236	-	bZIP_1	Basic-leucine zipper domain||Transcription factor TGA like domain
TGA7	Zm00001d020938	4.95376	1.70188	7.25061e-19	9.7086e-18	7	137232926	137243079	2392	bZIP-transcription factor 7	bZIP_1	Transcription factor TGA like domain||Basic-leucine zipper domain
TGA28	Zm00001d015846	4.73975	2.6327	9.3568e-18	1.16733e-16	5	125802400	125805852	1537	bZIP-transcription factor 28	bZIP_1	Basic-leucine zipper domain
TGA70	Zm00001d046751	4.35654	5.8068	1.7886e-240	1.72236e-237	9	104375107	104380709	1979	bZIP-transcription factor 70	bZIP_1	Basic-leucine zipper domain||Transcription factor TGA like domain
TGA79	Zm00001d052543	3.64664	1.21959	0.000554541	0.00180942	4	192657367	192664592	2244	bZIP-transcription factor 79	-	Basic-leucine zipper domain||Transcription factor TGA like domain
TGA85	Zm00001d006027	4.25009	3.50655	0.000350662	0.00118522	2	195561468	195570994	2799	bZIP-transcription factor 85	bZIP_1	Transcription factor TGA like domain||Basic-leucine zipper domain
TGA107	Zm00001d024160	4.26221	2.13656	0.000446263	0.00148201	10	51315314	51327171	2339	bZIP-transcription factor 107	bZIP_1	Transcription factor TGA like domain||Basic-leucine zipper domain
TGA113	Zm00001d026398	4.90065	2.78203	4.13547e-17	4.93741e-16	10	145211405	145218613	2784	bZIP-transcription factor 113	-	Transcription factor TGA like domain||Basic-leucine zipper domain
PR4	Zm00001d018738	3.51034	2.27839	3.82709e-11	2.9278e-10	7	3653618	3654109	492	pathogenesis related protein4	SCP	Ves allergen||Cysteine-rich secretory protein, allergen V5/Tpx-1-related||CAP domain||Allergen V5/Tpx-1-related, conserved site||Pathogenesis-related protein 1-like, SCP domain
PR-1	Zm00001d029558	3.56577	1.64117	5.83887e-09	3.65329e-08	1	76160502	76161041	540	-	SCP	Cysteine-rich secretory protein, allergen V5/Tpx-1-related||Ves allergen||Pathogenesis-related protein 1-like, SCP domain||CAP domain||Allergen V5/Tpx-1-related, conserved site
