# Supplementary material for: Genome-wide identification of ZmMYC2 binding sites and target genes in maize
Source: BMC Genomics. 2024 Apr 23;25:397. doi: 10.1186/s12864-024-10297-z (PMC11036654; doi:10.1186/s12864-024-10297-z)
Supplement: Supplementary file 12 — Supplementary Material 12 [file 12864_2024_10297_MOESM12_ESM.xlsx]

## Sheet: Sheet1
ZIM											Table S12. Transcription factors regulated by ZmmYC2
ID	fold_enrichment	log2FoldChange	pvalue	padj	gene_chr	gene_start	gene_end	gene_length	gene_name	tf_family	Description
Zm00001d035382	5.92579	1.59368	0.00207172	0.00606383	6	23840275	23852509	507	ZIM-transcription factor 9	Zim	Tify domain||CO/COL/TOC1, conserved site
Zm00001d033050	4.07083	-1.3389	1.34092e-34	4.00003e-33	1	248529926	248530474	549	ZIM-transcription factor 18	Zim	Tify domain||CO/COL/TOC1, conserved site
Zm00001d014253	3.56818	-1.36019	8.3042e-30	2.04879e-28	5	38196209	38196691	483	ZIM-transcription factor 10	Zim	CO/COL/TOC1, conserved site||Tify domain
Zm00001d005726	4.51452	1.12842	5.07994e-35	1.54073e-33	2	184842614	184845272	2119	ZIM-transcription factor 15	Zim	Tify domain||CO/COL/TOC1, conserved site
Zm00001d003903	3.14185	-3.12657	1.18641e-23	2.09628e-22	2	66485018	66487506	841	ZIM-transcription factor 33	Zim	Tify domain||CO/COL/TOC1, conserved site
WRKY
ID	fold_enrichment	log2FoldChange	pvalue	padj	gene_chr	gene_start	gene_end	gene_length	gene_name	tf_family	Description
Zm00001d030969	3.0581	-1.45297	2.6205e-05	0.000106391	1	169641684	169643906	1987	WRKY-transcription factor 3	WRKY	Zn-cluster domain||WRKY domain
Zm00001d013307	3.60202	-2.02702	1.71919e-09	1.13416e-08	5	8180118	8184577	3726	WRKY-transcription factor 113	WRKY	Zn-cluster domain||WRKY domain
Zm00001d041397	4.12414	-1.37285	3.62058e-09	2.31758e-08	3	116329475	116332435	2863	WRKY-transcription factor 110	WRKY	Zn-cluster domain||WRKY domain
Zm00001d024376	4.63965	-1.42735	1.56849e-36	5.13633e-35	10	67963922	67964857	936	WRKY-transcription factor 67	WRKY	WRKY domain||Zn-cluster domain
Zm00001d026252	4.95376	1.8943	1.4428e-54	8.75196e-53	10	142052895	142054459	1288	WRKY-transcription factor 14	WRKY	WRKY domain||Zn-cluster domain
Zm00001d011496	3.85397	1.39773	1.39009e-08	8.38268e-08	8	152419720	152421768	1357	WRKY-transcription factor 86	WRKY	WRKY domain
Zm00001d011237	3.52423	3.51386	0	0	8	144154120	144155223	1029	WRKY-transcription factor 84	WRKY	WRKY domain
Zm00001d043060	6.08522	-1.8992	6.067e-05	0.000233256	3	187829245	187830523	1067	WRKY-transcription factor 81	WRKY	WRKY domain
Zm00001d008793	5.54087	-3.79769	1.81995e-83	2.29843e-81	8	20528476	20529755	965	WRKY-transcription factor 80	WRKY	WRKY domain
Zm00001d053369	4.63822	1.54965	4.4332e-71	4.29589e-69	4	227812359	227814181	1585	WRKY-transcription factor 8	WRKY	WRKY domain
Zm00001d052355	4.56502	-3.78566	1.605e-27	3.52015e-26	4	188043994	188045262	1125	WRKY-transcription factor 77	WRKY	WRKY domain
Zm00001d009595	4.64191	1.54563	1.64297e-18	2.15347e-17	8	72169414	72173597	2358	WRKY-transcription factor 69	WRKY	WRKY domain
Zm00001d011133	3.30009	-1.06867	1.89828e-06	9.00622e-06	8	140010389	140011159	591	WRKY-transcription factor 68	WRKY	WRKY domain
Zm00001d047574	3.56909	-1.32161	1.35443e-06	6.53977e-06	9	136088982	136094529	3988	WRKY-transcription factor 65	WRKY	WRKY domain
Zm00001d020881	3.36273	1.10831	3.38757e-10	2.38928e-09	7	135317302	135321287	2816	WRKY-transcription factor 52	WRKY	WRKY domain
Zm00001d008578	4.21585	2.28331	3.66128e-58	2.48507e-56	8	13459466	13460938	1327	WRKY-transcription factor 49	WRKY	WRKY domain
Zm00001d010617	3.74012	-3.73601	3.93042e-15	4.12942e-14	8	122038132	122039596	1244	WRKY-transcription factor 44	WRKY	WRKY domain
Zm00001d049173	4.18249	1.07556	1.20735e-16	1.40819e-15	4	19025176	19028095	1188	WRKY-transcription factor 36	WRKY	WRKY domain
Zm00001d016052	5.95238	1.97706	1.16943e-89	1.67609e-87	5	141693514	141695426	1913	WRKY-transcription factor 2	WRKY	WRKY domain
Zm00001d008190	3.30251	-1.47947	1.09428e-52	6.25608e-51	8	774348	784221	1839	WRKY-transcription factor 18	WRKY	WRKY domain
Zm00001d046805	4.4677	-1.37599	0.00201279	0.00590761	9	106603130	106604806	1426	WRKY-transcription factor 124	WRKY	WRKY domain
Zm00001d041958	4.57038	6.89347	6.73152e-21	1.02032e-19	3	145661117	145663100	1596	WRKY-transcription factor 120	WRKY	WRKY domain
Zm00001d036726	8.20603	-2.34583	0.000543879	0.00177746	6	99175591	99177057	1304	WRKY-transcription factor 114	WRKY	WRKY domain
Zm00001d007329	4.20433	1.39893	1.64019e-20	2.42875e-19	2	228732533	228737268	1011	WRKY-transcription factor 108	WRKY	WRKY domain
Zm00001d036244	7.69823	-4.20753	0.000104104	0.000385803	6	79398326	79399773	1101	-	WRKY	WRKY domain
C2C2
ID	fold_enrichment	log2FoldChange	pvalue	padj	gene_chr	gene_start	gene_end	gene_length	gene_name	tf_family	Description
Zm00001d032999	5.95238	3.75348	1.45831e-261	1.79751e-258	1	246355067	246357254	1958	C2C2-Dof-transcription factor 40	zf-Dof	Zinc finger, Dof-type
Zm00001d043904	4.9647	1.32194	1.51261e-12	1.29836e-11	3	213449817	213451294	1082	C2C2-Dof-transcription factor 4	zf-Dof	Zinc finger, Dof-type
Zm00001d006463	7.37798	-1.84858	0.00151786	0.00456498	2	208994101	208995156	1056	C2C2-Dof-transcription factor 34	zf-Dof	Zinc finger, Dof-type
Zm00001d020837	6.79064	1.70283	9.17837e-07	4.53256e-06	7	134352325	134353122	798	C2C2-Dof-transcription factor 16	zf-Dof	Zinc finger, Dof-type
Zm00001d017391	4.05681	1.12302	6.27328e-06	2.76435e-05	5	194316184	194319929	2967	yabby15	YABBY	High mobility group box domain||YABBY protein
Zm00001d028216	3.25228	3.77254	7.23198e-08	4.04967e-07	1	26771165	26776231	4781	indeterminate floral apex1	YABBY	High mobility group box domain||YABBY protein
Zm00001d041277	3.52485	2.81546	8.24511e-29	1.94245e-27	3	109762671	109768864	5167	C2C2-YABBY-transcription factor 5	YABBY	High mobility group box domain||YABBY protein
Zm00001d033508	4.21585	2.60511	0.00317226	0.00893456	1	264932858	264936252	522	C2C2-YABBY-transcription factor 12	YABBY	YABBY protein||High mobility group box domain
Zm00001d031109	4.40874	1.03304	0.00239095	0.00691674	1	177577710	177583959	6141	C2C2-YABBY-transcription factor 11	YABBY	High mobility group box domain||YABBY protein
Zm00001d053682	4.35456	1.94828	3.15303e-29	7.59662e-28	4	238942996	238945802	1457	C3H-transcription factor 338	KH_1	K Homology domain, type 1||K Homology domain||Zinc finger, CCCH-type
Zm00001d051981	4.01889	-1.19638	6.98112e-33	1.93282e-31	4	175840987	175846170	3019	C2C2-GATA-transcription factor 4	GATA	Zinc finger, NHR/GATA-type||Zinc finger, GATA-type
Zm00001d010785	4.46429	2.31116	0.00229959	0.00667627	8	127752529	127754303	1462	C2C2-GATA-transcription factor 32	GATA	Zinc finger, GATA-type||Zinc finger, NHR/GATA-type
Zm00001d009193	4.61503	1.86226	5.36438e-62	4.10182e-60	8	42033253	42035233	962	C2C2-GATA-transcription factor 2	GATA	Zinc finger, GATA-type||Zinc finger, NHR/GATA-type
Zm00001d045661	5.40908	-2.46209	5.76573e-24	1.03962e-22	9	32056769	32058471	1581	C2C2-CO-like-transcription factor 4	CCT	CCT domain||B-box-type zinc finger
Zm00001d033719	4.47577	-1.58919	0.000534645	0.0017495	1	272190270	272192279	1467	C2C2-CO-like-transcription factor 2	CCT	B-box-type zinc finger||CCT domain
Zm00001d037327	4.9647	-4.74287	1.8533e-56	1.19978e-54	6	121369894	121371711	1676	C2C2-CO-like-transcription factor 10	CCT	B-box-type zinc finger||CCT domain
Zm00001d049651	4.2876	-1.15811	0.00556523	0.0148697	4	38762363	38763520	1057	-	CCT	CCT domain
Zm00001d009773	4.28052	-1.1813	2.73206e-16	3.10887e-15	8	80504928	80508153	1435	-	CCT	CCT domain
Zm00001d000176	4.43625	1.45134	4.97862e-06	2.22503e-05	B73V4_ctg181	47426	49963	735	-	CCT	CCT domain
Zm00001d008812	7.69823	-1.28404	6.64124e-08	3.73653e-07	8	21359783	21360919	1137	C3H-transcription factor 347	-	Zinc finger, CCCH-type
Zm00001d040775	3.56198	1.88022	1.04028e-89	1.50498e-87	3	64946021	64948546	1117	C2C2-GATA-transcription factor 27	-	Zinc finger, NHR/GATA-type||Zinc finger, GATA-type
C2H2
ID	fold_enrichment	log2FoldChange	pvalue	padj	gene_chr	gene_start	gene_end	gene_length	gene_name	tf_family	Description
Zm00001d047334	3.22297	-1.99007	4.99742e-45	2.23182e-43	9	126817841	126818518	678	-	-	Zinc finger C2H2-type||Zinc finger, RING/FYVE/PHD-type
Zm00001d020526	4.72233	1.61168	7.97344e-05	0.000300699	7	120918857	120926272	5303	-	-	Zinc finger C2H2-type||Matrin/U1-C-like, C2H2-type zinc finger
Zm00001d020524	4.05681	-1.61954	1.35536e-22	2.26003e-21	7	120895372	120913683	4534	-	-	Zinc finger C2H2-type||Matrin/U1-C-like, C2H2-type zinc finger
Zm00001d000293	3.38068	-2.36653	1.88028e-35	5.87039e-34	B73V4_ctg40	27712	33243	2867	-	-	Zinc finger C2H2-type||Matrin/U1-C-like, C2H2-type zinc finger
Zm00001d035609	5.02361	3.90641	2.89667e-145	1.03792e-142	6	36618623	36619219	597	zinc finger protein5	-	Zinc finger C2H2-type
Zm00001d028667	4.05681	3.83154	3.33178e-171	1.65595e-168	1	42392374	42392922	549	zinc finger protein4	-	Zinc finger C2H2-type
Zm00001d047786	3.17628	1.63764	0.00289454	0.00822304	9	141773136	141773735	600	-	-	Zinc finger C2H2-type
Zm00001d047330	4.18952	-2.25518	9.08902e-53	5.21561e-51	9	126722973	126723694	722	-	-	Zinc finger C2H2-type
Zm00001d045738	3.61359	-2.9172	2.13133e-11	1.66019e-10	9	36130675	36131422	748	-	-	Zinc finger C2H2-type
Zm00001d041332	4.50613	-1.53657	0.0148226	0.0356314	3	112492977	112493612	636	-	-	Zinc finger C2H2-type
Zm00001d038832	4.28052	-1.18177	8.21567e-14	7.78972e-13	6	165376374	165379007	2024	-	-	Zinc finger C2H2-type
Zm00001d031895	4.81812	3.95804	0.000112795	0.000415914	1	205808285	205809544	1260	-	-	Zinc finger C2H2-type
Zm00001d030858	4.52125	2.04806	4.06366e-31	1.04964e-29	1	163697126	163697959	834	-	-	Zinc finger C2H2-type
Zm00001d029584	6.21272	1.51042	0.00128886	0.00392996	1	77937670	77938206	537	-	-	Zinc finger C2H2-type
Zm00001d021386	3.26964	-3.46696	4.22258e-14	4.09953e-13	7	150642387	150642920	534	-	-	Zinc finger C2H2-type
Zm00001d013743	3.30563	-1.64874	0.000201909	0.000711146	5	19054731	19055414	684	-	-	Zinc finger C2H2-type
Zm00001d012092	4.44768	-1.14264	0.0195522	0.0454957	8	168113678	168117049	1319	-	-	Zinc finger C2H2-type
Zm00001d006682	5.40908	1.4759	1.2505e-11	9.94945e-11	2	214231999	214235313	2930	-	-	Zinc finger C2H2-type
Zm00001d005787	4.17188	-3.01888	0.00055856	0.00182157	2	188526504	188526917	414	-	-	Zinc finger C2H2-type
MYB
ID	fold_enrichment	log2FoldChange	pvalue	padj	gene_chr	gene_start	gene_end	gene_length	gene_name	tf_family	Description
Zm00001d038338	5.13347	-1.90774	0.0206466	0.0477718	6	154811648	154812744	916	MYB-transcription factor 85	Myb_DNA-binding	SANT/Myb domain||Integrase-like, catalytic domain||Homeobox domain-like||Myb domain
Zm00001d042892	3.75469	1.1133	2.59026e-05	0.000105232	3	183117455	183119171	969	G2-like-transcription factor 54	Myb_DNA-binding	SANT/Myb domain||Homeobox domain-like||Myb domain||Myb domain, plants
Zm00001d009066	6.834	-4.85836	0.00568657	0.0151579	8	34057004	34057960	957	MYB-transcription factor 90	Myb_DNA-binding	SANT/Myb domain||Homeobox domain-like||Myb domain
Zm00001d005760	4.25298	1.83006	0.00343193	0.009601	2	186872023	186873836	1586	MYB-transcription factor 35	Myb_DNA-binding	SANT/Myb domain||Homeobox domain-like||Myb domain
Zm00001d017383	3.08521	1.72189	9.32444e-09	5.72946e-08	5	193951312	193955766	1341	MYB-transcription factor 26	Myb_DNA-binding	SANT/Myb domain||Homeobox domain-like||Myb domain
Zm00001d025864	4.99394	-1.36825	4.43324e-28	9.97884e-27	10	131914989	131917182	1680	MYB-transcription factor 132	Myb_DNA-binding	SANT/Myb domain||Homeobox domain-like||Myb domain
Zm00001d024725	4.00224	-2.95944	0.000445294	0.00147927	10	85285499	85286719	1221	MYB-transcription factor 101	Myb_DNA-binding	SANT/Myb domain||Homeobox domain-like||Myb domain
Zm00001d014723	4.6117	-1.14996	0.0012701	0.00387775	5	60590272	60603467	5911	ARR-B-transcription factor 5	Myb_DNA-binding	SANT/Myb domain||Homeobox domain-like||CheY-like superfamily||Signal transduction response regulator, receiver domain||Myb domain||Myb domain, plants
Zm00001d030678	6.09915	2.12961	9.7843e-09	5.99648e-08	1	152667851	152669369	1327	MYB-transcription factor 56	Myb_DNA-binding	Myb domain||SANT/Myb domain||Myb-like domain||Homeobox domain-like
Zm00001d022227	4.85727	-2.0843	0.000138108	0.000501331	7	173165811	173167796	1691	MYB-transcription factor 70	Myb_DNA-binding	Myb domain||SANT/Myb domain||Homeobox domain-like
Zm00001d008528	5.50459	2.32144	1.99544e-07	1.06273e-06	8	11883571	11885380	1672	MYB-transcription factor 22	Myb_DNA-binding	Myb domain||SANT/Myb domain||Homeobox domain-like
Zm00001d043611	5.03525	5.78786	3.6259e-65	2.94808e-63	3	205136822	205138473	1196	MYB-transcription factor 151	Myb_DNA-binding	Myb domain||SANT/Myb domain||Homeobox domain-like
Zm00001d032240	5.86931	1.39884	9.73696e-06	4.19232e-05	1	218510675	218511967	766	MYB-transcription factor 146	Myb_DNA-binding	Myb domain||SANT/Myb domain||Homeobox domain-like
Zm00001d013164	4.23504	4.13993	1.07596e-33	3.08138e-32	5	5673628	5677335	3045	MYB-transcription factor 12	Myb_DNA-binding	Myb domain||SANT/Myb domain||Homeobox domain-like
Zm00001d051149	3.7874	-2.52468	4.04762e-21	6.21772e-20	4	145959279	145960656	1096	myb transcription factor39	Myb_DNA-binding	Myb domain||SANT/Myb domain||Homeobox domain-like
Zm00001d009090	5.02361	-1.74818	9.1213e-06	3.94101e-05	8	35622601	35629309	915	-	Myb_DNA-binding	Myb domain||SANT/Myb domain||Homeobox domain-like
Zm00001d028930	4.76443	-1.54979	3.17456e-12	2.64891e-11	1	51839504	51841800	1751	MYB-transcription factor 75	Myb_DNA-binding	Myb domain||Homeobox domain-like||SANT/Myb domain
Zm00001d017268	4.86571	-5.41919	2.46443e-44	1.07414e-42	5	191151367	191152674	1030	MYB-transcription factor 41	Myb_DNA-binding	Myb domain||Homeobox domain-like||SANT/Myb domain
Zm00001d010201	5.01413	-1.62301	2.21155e-41	8.80957e-40	8	103881482	103882231	750	MYB-transcription factor 25	Myb_DNA-binding	Myb domain||Homeobox domain-like||SANT/Myb domain
Zm00001d053220	5.45635	1.81648	1.3802e-41	5.55232e-40	4	220717445	220718702	1143	myb transcription factor 42	Myb_DNA-binding	Myb domain||Homeobox domain-like||SANT/Myb domain
Zm00001d049543	6.62491	1.08774	2.2677e-16	2.5987e-15	4	34070590	34104400	4037	circadian clock associated1	Myb_DNA-binding	Myb domain, plants||Myb domain||SANT/Myb domain||Homeobox domain-like
Zm00001d039492	4.66056	1.59589	9.79515e-53	5.61036e-51	3	5810144	5811850	1441	-	Myb_DNA-binding	Myb domain, plants||Myb domain||Homeobox domain-like||SANT/Myb domain||Zinc finger, CCHC-type
Zm00001d034946	5.80608	-3.30476	1.63749e-23	2.867e-22	1	306417753	306418649	897	-	Myb_DNA-binding	Myb domain, plants||Myb domain||Homeobox domain-like||SANT/Myb domain
Zm00001d008229	3.40522	-1.56786	2.89484e-11	2.23346e-10	8	1983066	1984497	1370	MYB-related-transcription factor 107	Myb_DNA-binding	Myb domain, plants||Myb domain||Homeobox domain-like||Myb-like domain||SANT/Myb domain
Zm00001d023282	5.02361	3.10566	8.72516e-05	0.000327326	10	2048298	2049531	1140	MYB-transcription factor 69	Myb_DNA-binding	Homeobox domain-like||SANT/Myb domain||Myb domain
Zm00001d020408	4.90381	1.11387	1.44452e-07	7.81682e-07	7	111958019	111961171	2703	MYB-transcription factor 159	Myb_DNA-binding	Homeobox domain-like||SANT/Myb domain||Myb domain
Zm00001d019712	4.14938	1.23632	2.93464e-06	1.35396e-05	7	53178504	53179541	1038	MYB-transcription factor 153	Myb_DNA-binding	Homeobox domain-like||SANT/Myb domain||Myb domain
Zm00001d014029	4.07083	1.76339	5.46788e-41	2.14095e-39	5	29347456	29349180	1075	-	Myb_DNA-binding	Homeobox domain-like||SANT/Myb domain||Myb domain
Zm00001d008808	4.84582	1.27119	9.28962e-33	2.56046e-31	8	21238766	21240538	1454	MYB-related-transcription factor 24	-	SANT/Myb domain||Zinc finger, CCHC-type||Homeobox domain-like||Myb domain||Myb domain, plants
Zm00001d004521	4.40874	-1.81157	2.56487e-19	3.51273e-18	2	116470474	116480753	3905	MYB-related-transcription factor 114	SWIRM	SANT/Myb domain||SANT domain||Zinc finger, ZZ-type||SWIRM domain||Homeobox domain-like||Winged helix-turn-helix DNA-binding domain
Zm00001d032024	6.42824	1.41103	3.33158e-18	4.28833e-17	1	209721047	209722443	1216	myb transcription factor38	-	Myb domain||Homeobox domain-like||SANT/Myb domain
Zm00001d030891	4.27218	1.19457	7.06028e-21	1.06805e-19	1	166009842	166012367	1969	G2-like-transcription factor 9	-	Myb domain||Myb domain, plants||Homeobox domain-like
Zm00001d012128	4.00224	-2.27522	0.00281608	0.00801715	8	168571952	168576042	2286	ARR-B-transcription factor 7	Response_reg	SANT/Myb domain||Homeobox domain-like||CheY-like superfamily||Response regulator B-type, plant||Signal transduction response regulator, receiver domain||Myb domain||Myb domain, plants
Zm00001d015412	4.12414	-2.007	2.72575e-35	8.4078e-34	5	89090290	89091195	906	-	-	Myb-like domain
Zm00001d015393	5.21716	5.26	0.00451252	0.0122969	5	88008824	88012844	1403	-	-	Myb/SANT-like domain||Aldolase-type TIM barrel
Zm00001d050463	3.10636	-1.40536	2.14469e-11	1.67017e-10	4	90402428	90420961	3158	-	-	Myb/SANT-like domain
Zm00001d046247	4.35456	3.49029	3.53562e-18	4.53959e-17	9	76310102	76314796	2178	-	-	Myb/SANT-like domain
Zm00001d036126	4.90065	-1.01435	0.0196798	0.0457651	6	73723857	73733079	2181	-	-	Myb/SANT-like domain
Zm00001d027424	3.97878	1.30681	1.7339e-11	1.36058e-10	1	4949860	4952016	1400	-	-	Myb/SANT-like domain
Zm00001d018048	6.87369	-3.15488	0.0202442	0.0469395	5	212841881	212843454	765	-	-	Myb/SANT-like domain
Zm00001d004595	5.21716	-1.988	5.26501e-07	2.67637e-06	2	120889840	120894646	3128	-	-	Myb/SANT-like domain
HB
ID	fold_enrichment	log2FoldChange	pvalue	padj	gene_chr	gene_start	gene_end	gene_length	gene_name	tf_family	Description
Zm00001d033378	3.70124	1.17361	6.79795e-47	3.19327e-45	1	261046942	261053205	6264	Homeobox-transcription factor 33	POX	Homeobox KN domain||POX domain||Homeobox domain-like||Homeobox domain
Zm00001d027435	4.99394	-1.28663	1.19944e-40	4.66088e-39	1	5202748	5208577	2825	Homeobox-transcription factor 30	POX	Homeobox domain-like||Homeobox KN domain||POX domain||Homeobox domain
Zm00001d035907	3.70124	1.17415	0.00844935	0.0216108	6	59432425	59435437	1703	Homeobox-transcription factor 38	POX	Homeobox domain||POX domain||Homeobox KN domain||Homeobox domain-like
Zm00001d016298	4.48363	5.14338	0.00722047	0.0187826	5	156109006	156112456	3402	Homeobox-transcription factor 2	POX	Homeobox domain||Homeobox KN domain||POX domain||Homeobox domain-like
Zm00001d029736	6.72783	-3.23694	0.0109956	0.0272831	1	84581725	84587077	2473	Homeobox-transcription factor 100	POX	Homeobox domain||Homeobox KN domain||POX domain||Homeobox domain-like
Zm00001d002799	4.0824	1.04949	1.21343e-06	5.89498e-06	2	22972434	22973879	1315	Homeobox-transcription factor 66	Homeobox	Leucine zipper, homeobox-associated||Homeobox, conserved site||Homeobox domain||Homeobox domain-like||Helix-turn-helix motif
Zm00001d028304	3.9249	1.75113	7.9022e-13	6.9474e-12	1	29830012	29832203	1526	Homeobox-transcription factor 45	Homeobox	Leucine zipper, homeobox-associated||Homeobox domain||Homeobox, conserved site||Homeobox domain-like
Zm00001d014630	3.4727	2.97242	2.94565e-05	0.000118638	5	56629737	56631089	1032	Homeobox-transcription factor 43	Homeobox	Homeobox domain-like||Leucine zipper, homeobox-associated||Homeobox, conserved site||Homeobox domain
Zm00001d005875	4.47577	-1.31788	0.00702052	0.0183259	2	191461110	191462620	1254	Homeobox-transcription factor 59	Homeobox	Homeobox domain-like||Leucine zipper, homeobox-associated||Homeobox domain||Homeobox, conserved site
Zm00001d027991	4.63723	-1.3777	9.59264e-29	2.24447e-27	1	19584556	19586616	1669	Homeobox-transcription factor 5	Homeobox	Homeobox domain-like||Leucine zipper, homeobox-associated||Homeobox domain||Homeobox, conserved site
Zm00001d030532	3.73855	1.13498	0.0077475	0.0200167	1	142193026	142194949	1439	Homeobox-transcription factor 127	Homeobox	Homeobox domain-like||Homeobox, conserved site||Homeobox domain||Leucine zipper, homeobox-associated
Zm00001d014629	5.90255	3.04025	5.90581e-08	3.3331e-07	5	56627074	56628308	986	Homeobox-transcription factor 44	Homeobox	Homeobox domain||Leucine zipper, homeobox-associated||Homeobox domain-like
Zm00001d043076	2.95194	-1.82823	9.16768e-87	1.23363e-84	3	188444921	188448749	2141	Homeobox-transcription factor 88	Homeobox	Homeobox domain||Homeobox domain-like
Zm00001d017422	3.57052	4.65646	7.03393e-10	4.83123e-09	5	195636860	195637865	917	Homeobox-transcription factor 41	Homeobox	Helix-turn-helix motif||Homeobox domain-like||Leucine zipper, homeobox-associated||Homeobox domain||Homeobox, conserved site
Zm00001d034515	3.59626	-2.05129	2.12727e-15	2.2769e-14	1	295313706	295336499	6156	Homeobox-transcription factor 65	Homeobox	DDT domain||Homeobox domain-like||WHIM1 domain||WHIM2 domain||Homeobox domain
Zm00001d041489	3.99622	-1.04242	1.24106e-05	5.27277e-05	3	123607100	123613712	4415	Homeobox-transcription factor 25	START	MEKHLA||Homeobox domain-like||START-like domain||START domain||Homeobox domain
Zm00001d049443	5.74593	1.56298	1.65871e-09	1.09685e-08	4	30518856	30525048	3239	outer cell layer5a	START	Homeobox domain-like||START domain||START-like domain||Homeobox domain||Homeobox, conserved site
HLH
ID	fold_enrichment	log2FoldChange	pvalue	padj	gene_chr	gene_start	gene_end	gene_length	gene_name	tf_family	Description
Zm00001d043706	3.29525	-1.22508	5.30303e-18	6.72481e-17	3	207941097	207942500	1404	bHLH-transcription factor 57	HLH	Myc-type, basic helix-loop-helix (bHLH) domain||Transcription factor MYC/MYB N-terminal
Zm00001d052192	3.79867	2.35994	0.00381116	0.010547	4	182751796	182753978	1611	bHLH-transcription factor 36	HLH	Myc-type, basic helix-loop-helix (bHLH) domain||ACT domain
Zm00001d008205	5.50775	-1.5881	0.00209711	0.00613117	8	1077606	1080652	2397	phytochrome interacting factor3	HLH	Myc-type, basic helix-loop-helix (bHLH) domain
Zm00001d044272	3.50631	2.20912	3.42851e-88	4.80226e-86	3	223519903	223525403	2028	bHLH-transcription factor 94	HLH	Myc-type, basic helix-loop-helix (bHLH) domain
Zm00001d000291	4.23504	-1.70026	0.00100598	0.00312715	B73V4_ctg14	71867	75016	1706	bHLH-transcription factor 88	HLH	Myc-type, basic helix-loop-helix (bHLH) domain
Zm00001d031561	2.85368	1.40956	1.50109e-19	2.08642e-18	1	194339694	194342403	2171	bHLH-transcription factor 81	HLH	Myc-type, basic helix-loop-helix (bHLH) domain
Zm00001d012642	5.18173	-3.26701	3.76366e-148	1.41436e-145	8	177705263	177706934	858	bHLH-transcription factor 79	HLH	Myc-type, basic helix-loop-helix (bHLH) domain
Zm00001d008853	3.59783	2.46269	5.61846e-08	3.1785e-07	8	22586868	22590558	1680	bHLH-transcription factor 62	HLH	Myc-type, basic helix-loop-helix (bHLH) domain
Zm00001d006022	6.1674	-2.55992	9.71534e-31	2.46808e-29	2	195425336	195428897	1974	bHLH-transcription factor 6	HLH	Myc-type, basic helix-loop-helix (bHLH) domain
Zm00001d007311	4.07083	2.485	9.46425e-05	0.00035329	2	227455863	227458214	1906	bHLH-transcription factor 41	HLH	Myc-type, basic helix-loop-helix (bHLH) domain
Zm00001d048229	3.44234	-4.60671	0.0183099	0.0428837	9	152802586	152804818	1798	bHLH-transcription factor 21	HLH	Myc-type, basic helix-loop-helix (bHLH) domain
Zm00001d005841	3.63293	-1.42139	0.00272155	0.00778326	2	190556326	190557054	729	bHLH-transcription factor 20	HLH	Myc-type, basic helix-loop-helix (bHLH) domain
Zm00001d042263	6.06331	1.64227	2.16043e-78	2.48409e-76	3	157976446	157978862	1348	bHLH-transcription factor 175	HLH	Myc-type, basic helix-loop-helix (bHLH) domain
Zm00001d031044	4.79219	-3.79421	0.00217238	0.0063302	1	174811257	174813790	1467	bHLH-transcription factor 163	HLH	Myc-type, basic helix-loop-helix (bHLH) domain
Zm00001d024781	4.03087	1.85677	0.000815702	0.00258254	10	87545456	87546629	1062	bHLH-transcription factor 153	HLH	Myc-type, basic helix-loop-helix (bHLH) domain
Zm00001d036807	4.49383	1.74531	0.00324561	0.00911926	6	101495580	101501691	1838	bHLH-transcription factor 142	HLH	Myc-type, basic helix-loop-helix (bHLH) domain
Zm00001d033848	5.67537	-1.81513	1.8205e-14	1.82435e-13	1	275704805	275707378	2412	bHLH-transcription factor 137	HLH	Myc-type, basic helix-loop-helix (bHLH) domain
Zm00001d014814	2.85368	-1.16231	5.17572e-15	5.39728e-14	5	64070549	64072356	1478	bHLH-transcription factor 127	HLH	Myc-type, basic helix-loop-helix (bHLH) domain
Zm00001d021086	3.65862	2.28143	2.74241e-07	1.44014e-06	7	142451964	142454359	1297	-	HLH	Myc-type, basic helix-loop-helix (bHLH) domain
Zm00001d024522	4.7775	-5.45934	0	0	10	75943680	75945921	1260	bHLH-transcription factor 116	HLH	Arginine repressor C-terminal-like domain||Myc-type, basic helix-loop-helix (bHLH) domain
Zm00001d011847	3.65862	2.78438	0.00151354	0.00455245	8	162652002	162656985	4893	bHLH-transcription factor 54	HLH	Achaete-scute transcription factor-related||Myc-type, basic helix-loop-helix (bHLH) domain
Zm00001d040148	4.17033	-1.23249	2.14689e-11	1.67146e-10	3	29230164	29233762	1279	bHLH-transcription factor 76	-	Achaete-scute transcription factor-related||Myc-type, basic helix-loop-helix (bHLH) domain
Zm00001d034596	3.44234	-4.53769	8.74771e-26	1.74473e-24	1	297421545	297422826	690	bHLH-transcription factor 48	-	Myc-type, basic helix-loop-helix (bHLH) domain
Zm00001d024679	4.21585	1.04089	2.91425e-25	5.63379e-24	10	83443909	83447138	1605	bHLH-transcription factor 172	-	Myc-type, basic helix-loop-helix (bHLH) domain
Zm00001d016257	4.41863	-3.25195	4.05768e-07	2.09232e-06	5	153889883	153891184	877	bHLH-transcription factor 119	-	Myc-type, basic helix-loop-helix (bHLH) domain||Achaete-scute transcription factor-related
Zm00001d025141	3.5671	-2.66934	2.19564e-09	1.43314e-08	10	106318787	106321238	1505	bHLH-transcription factor 108	-	Myc-type, basic helix-loop-helix (bHLH) domain
Zm00001d017573	4.54095	-2.24618	4.47334e-13	4.01766e-12	5	200047657	200053076	3663	-	-	Myc-type, basic helix-loop-helix (bHLH) domain||Transcription factor MYC/MYB N-terminal
Zm00001d047614	4.9491	5.13902	0.017504	0.0411557	9	137029373	137029981	609	-	-	Myc-type, basic helix-loop-helix (bHLH) domain
Zm00001d047216	5.46996	-1.08239	3.64126e-08	2.10083e-07	9	122520864	122524564	2727	-	-	Myc-type, basic helix-loop-helix (bHLH) domain
Zm00001d044142	5.75838	1.98412	0.011719	0.0288875	3	220335813	220336259	447	-	-	Myc-type, basic helix-loop-helix (bHLH) domain
Zm00001d038863	4.90065	1.33427	6.44899e-54	3.85875e-52	6	166057719	166058909	1191	-	-	Myc-type, basic helix-loop-helix (bHLH) domain
Zm00001d002200	3.4125	-4.51974	6.47198e-10	4.46761e-09	2	8145079	8148406	2180	-	-	Myc-type, basic helix-loop-helix (bHLH) domain
HSF
ID	fold_enrichment	log2FoldChange	pvalue	padj	gene_chr	gene_start	gene_end	gene_length	gene_name	tf_family	Description
Zm00001d031736	3.47222	-1.63937	6.7694e-08	3.80516e-07	1	200197812	200199489	1586	HSF-transcription factor 8	HSF_DNA-bind	Winged helix-turn-helix DNA-binding domain||Heat shock transcription factor family||Heat shock factor (HSF)-type, DNA-binding
Zm00001d018941	4.70699	-1.73986	5.60639e-05	0.000216465	7	9991664	9995513	2344	HSF-transcription factor 4	HSF_DNA-bind	Heat shock factor (HSF)-type, DNA-binding||Winged helix-turn-helix DNA-binding domain||Heat shock transcription factor family
Zm00001d043536	5.13215	1.13469	1.34983e-11	1.42935e-10	3	203125767	203126960	1052	-	HSF_DNA-bind	Heat shock factor (HSF)-type, DNA-binding||Winged helix-turn-helix DNA-binding domain||Heat shock transcription factor family
Zm00001d046204	4.29277	1.8258	0.000490697	0.00161565	9	71750080	71751360	1164	HSF-transcription factor 12	HSF_DNA-bind	Heat shock factor (HSF)-type, DNA-binding||Heat shock transcription factor family||Winged helix-turn-helix DNA-binding domain
Zm00001d046299	3.99622	1.27439	3.02e-11	2.33e-10	9	79124493	79126324	804	-	HSF_DNA-bind	Heat shock factor (HSF)-type, DNA-binding||Heat shock transcription factor family||Winged helix-turn-helix DNA-binding domain
LBD
ID	fold_enrichment	log2FoldChange	pvalue	padj	gene_chr	gene_start	gene_end	gene_length	gene_name	tf_family	Description
Zm00001d029506	9.44465	-2.52928	4.04374e-28	9.11543e-27	1	73706673	73707614	942	LBD-transcription factor 5	-	Lateral organ boundaries, LOB
Zm00001d047752	3.76837	-3.47097	1.38875e-84	1.7831e-82	9	140901122	140902338	1072	LBD-transcription factor 41	-	Lateral organ boundaries, LOB
Zm00001d028721	3.84911	-1.71798	2.97642e-69	2.77095e-67	1	44340623	44341737	1008	LBD-transcription factor 4	-	Lateral organ boundaries, LOB
Zm00001d010751	4.12414	-1.13315	9.51069e-14	8.97067e-13	8	126849996	126850937	942	LBD-transcription factor 38	-	Lateral organ boundaries, LOB
Zm00001d052317	3.80093	2.70884	1.10313e-63	8.69383e-62	4	186984558	187006976	4921	LBD-transcription factor 25	-	Lateral organ boundaries, LOB
Zm00001d033347	5.54675	-1.88087	0.000109397	0.000404447	1	259828724	259831189	1719	LBD-transcription factor 11	-	Lateral organ boundaries, LOB
GRAS
ID	fold_enrichment	log2FoldChange	pvalue	padj	gene_chr	gene_start	gene_end	gene_length	gene_name	tf_family	Description
Zm00001d052380	5.13299	-2.18914	1.30155e-13	1.21574e-12	4	188747594	188751193	2753	scarecrow1	GRAS	Transcription factor GRAS
Zm00001d033834	5.75838	-1.8719	0.00162384	0.00485717	1	275262743	275264398	1656	GRAS-transcription factor 65	GRAS	Transcription factor GRAS
Zm00001d002573	5.59472	1.09352	1.724e-39	6.42382e-38	2	15738092	15739963	1872	GRAS-transcription factor 52	GRAS	Transcription factor GRAS
Zm00001d003553	4.54095	-1.18191	2.63582e-06	1.22324e-05	2	47859916	47861739	1824	GRAS-transcription factor 51	GRAS	Transcription factor GRAS
Zm00001d005029	7.47272	-1.16342	5.9945e-23	1.01606e-21	2	154743078	154746493	2321	GRAS-transcription factor 37	GRAS	Transcription factor GRAS
Zm00001d025133	6.26828	5.38429	0.00901511	0.022885	10	105808862	105810346	1485	GRAS-transcription factor 30	GRAS	Transcription factor GRAS
Zm00001d026050	4.35208	1.00149	1.53622e-23	2.69429e-22	10	137005720	137007591	1872	GRAS-transcription factor 22	GRAS	Transcription factor GRAS
Zm00001d033166	4.8986	-2.38699	0.00461677	0.0125543	1	252616117	252618315	2199	GRAS-transcription factor 16	GRAS	Transcription factor GRAS
NAC
ID	fold_enrichment	log2FoldChange	pvalue	padj	gene_chr	gene_start	gene_end	gene_length	gene_name	tf_family	Description
Zm00001d042758	3.83234	2.36626	5.47337e-24	9.89219e-23	3	179023907	179025903	1367	NAC-transcription factor 93	NAM	NAC domain
Zm00001d042288	4.31965	1.53073	1.10201e-15	1.2072e-14	3	159141395	159142793	1304	NAC-transcription factor 90	NAM	NAC domain
Zm00001d011969	4.41306	2.36317	2.01026e-59	1.4143e-57	8	165320638	165322096	1286	NAC-transcription factor 9	NAM	NAC domain
Zm00001d043921	4.17342	1.61065	3.64786e-05	0.000144801	3	213845082	213849487	1824	NAC-transcription factor 82	NAM	NAC domain
Zm00001d049860	3.19081	1.69734	3.47419e-88	4.84422e-86	4	48975342	48977969	1437	NAC-transcription factor 75	NAM	NAC domain
Zm00001d023669	5.74593	2.17025	4.29057e-93	6.64391e-91	10	14594105	14596141	1930	NAC-transcription factor 67	NAM	NAC domain
Zm00001d021069	4.39643	1.72151	6.00985e-05	0.000231203	7	142080504	142083844	3062	NAC-transcription factor 63	NAM	NAC domain
Zm00001d013003	3.72763	-1.94003	4.05142e-39	1.47049e-37	5	2977575	2979101	1438	NAC-transcription factor 60	NAM	NAC domain
Zm00001d027530	4.57038	-1.85153	1.62033e-60	1.18039e-58	1	7490367	7492305	1287	NAC-transcription factor 53	NAM	NAC domain
Zm00001d051956	5.59963	6.56189	1.15824e-18	1.53444e-17	4	175257867	175260077	1849	NAC-transcription factor 51	NAM	NAC domain
Zm00001d052564	5.19456	-2.48228	7.95022e-21	1.19974e-19	4	193274586	193275656	1071	NAC-transcription factor 41	NAM	NAC domain
Zm00001d006106	3.92089	2.08429	4.96922e-107	9.87913e-105	2	198198555	198200085	1284	NAC-transcription factor 35	NAM	NAC domain
Zm00001d038289	5.59739	2.49848	2.97384e-33	8.36885e-32	6	153483310	153484444	819	NAC-transcription factor 31	NAM	NAC domain
Zm00001d016950	5.13299	1.4831	1.10712e-47	5.3726e-46	5	180967088	180968694	1265	NAC-transcription factor 30	NAM	NAC domain
Zm00001d038207	3.38983	1.64004	2.68639e-08	1.56782e-07	6	151568742	151571658	2000	NAC-transcription factor 3	NAM	NAC domain
Zm00001d002285	4.40247	1.48479	2.97068e-20	4.32412e-19	2	9589202	9591738	1401	NAC-transcription factor 22	NAM	NAC domain
Zm00001d022517	3.44234	2.79171	7.48354e-88	1.0341e-85	7	179273873	179275691	1622	NAC-transcription factor 2	NAM	NAC domain
Zm00001d014843	4.01889	-1.67855	0.000229642	0.000801953	5	65146662	65147468	807	NAC-transcription factor 127	NAM	NAC domain
Zm00001d005028	3.59971	2.44669	5.18762e-152	2.10337e-149	2	154629678	154631157	1244	NAC-transcription factor 126	NAM	NAC domain
Zm00001d003293	4.84582	2.66456	2.41638e-12	2.03334e-11	2	39094599	39100476	1486	NAC-transcription factor 111	NAM	NAC domain
Zm00001d024268	4.73295	1.13687	0.00212605	0.00620553	10	60226179	60228837	1268	NAC-transcription factor 110	NAM	NAC domain
Zm00001d002934	6.97575	-2.8797	1.11173e-26	2.33207e-25	2	27119340	27120568	987	NAC-transcription factor 103	NAM	NAC domain
Zm00001d011555	5.48153	3.85369	2.30313e-08	1.35466e-07	8	154368362	154374551	868	NAC-transcription factor 1	NAM	NAC domain
Zm00001d047050	4.90381	-1.54799	1.35613e-05	5.73239e-05	9	116624574	116626754	1539	-	NAM	NAC domain
B3
ID	fold_enrichment	log2FoldChange	pvalue	padj	gene_chr	gene_start	gene_end	gene_length	gene_name	tf_family	Description
Zm00001d040541	3.74012	5.7478	0.00247494	0.00713895	3	48775678	48777774	1184	Aux/IAA-transcription factor 9	-	AUX/IAA domain||AUX/IAA protein||PB1 domain
Zm00001d039624	4.76679	3.32737	2.01414e-67	1.76323e-65	3	9366940	9370004	1165	Aux/IAA-transcription factor 8	-	AUX/IAA protein||PB1 domain||AUX/IAA domain
Zm00001d044818	4.6067	-4.85995	0.00630167	0.0166249	9	3871449	3874530	1188	Aux/IAA-transcription factor 40	-	AUX/IAA domain||C2 domain||Arf GTPase activating protein
Zm00001d010360	4.05681	1.30049	0.00297497	0.00843285	8	111039047	111041287	1551	Aux/IAA-transcription factor 37	-	AUX/IAA protein||PB1 domain||AUX/IAA domain
Zm00001d038784	4.29277	-1.55142	6.20432e-08	3.49774e-07	6	164332917	164336272	1339	Aux/IAA-transcription factor 30	-	PB1 domain||AUX/IAA protein||AUX/IAA domain
Zm00001d033319	3.79491	4.87719	1.40486e-28	3.2623e-27	1	258878226	258879592	1207	Aux/IAA-transcription factor 3	-	PB1 domain||AUX/IAA protein||AUX/IAA domain
Zm00001d018414	4.52125	4.34827	1.17127e-08	7.12448e-08	5	220284286	220285517	1032	Aux/IAA-transcription factor 24	-	AUX/IAA domain||PB1 domain||AUX/IAA protein
Zm00001d013154	4.17188	2.22403	0.000482635	0.00159007	5	5503823	5508576	3288	Aux/IAA-transcription factor 20	-	DUF3741-associated sequence motif||AUX/IAA domain
Zm00001d050972	8.22528	-1.0516	0.0189016	0.0441353	4	134412097	134423581	5133	Aux/IAA-transcription factor 17	Exo70	Exocyst complex component Exo70||DnaJ domain||Cullin repeat-like-containing domain||Hydroxymethylglutaryl-CoA reductase, class I/II, substrate-binding domain||Hydroxymethylglutaryl-CoA reductase, class I/II, NAD/NADP-binding domain||Hydroxymethylglutaryl-CoA reductase, N-terminal||Hydroxymethylglutaryl-CoA reductase, class I/II||Hydroxymethylglutaryl-CoA reductase, class I/II, catalytic domain||A…
Zm00001d031064	5.32224	-1.24717	2.32056e-07	1.22718e-06	1	175371170	175379288	5769	ARF-transcription factor 34	Auxin_resp	PB1 domain||AUX/IAA domain||DNA-binding pseudobarrel domain||WD40/YVTN repeat-like-containing domain||B3 DNA binding domain||Auxin response factor
Zm00001d053819	3.54233	-1.17343	3.25055e-16	3.67445e-15	4	241710056	241716042	5436	ARF-transcription factor 16	Auxin_resp	PB1 domain||WD40/YVTN repeat-like-containing domain||DNA-binding pseudobarrel domain||B3 DNA binding domain||AUX/IAA domain||Auxin response factor
Zm00001d051172	6.13903	-1.21692	6.31442e-06	2.78164e-05	4	147112461	147115250	2581	ARF-transcription factor 15	Auxin_resp	B3 DNA binding domain||DNA-binding pseudobarrel domain||Auxin response factor
Zm00001d004358	4.95125	-1.43484	4.56629e-08	2.60671e-07	2	106081084	106087544	2074	ABI3-VP1-transcription factor 28	B3	B3 DNA binding domain||DNA-binding pseudobarrel domain
Zm00001d017618	3.30893	-1.63608	0.00020998	0.000737634	5	201875376	201876644	1269	ABI3-VP1-transcription factor 16	B3	B3 DNA binding domain||DNA-binding pseudobarrel domain
Zm00001d023659	4.90065	-1.96331	5.6371e-35	1.70468e-33	10	13876466	13882683	3304	ARF-transcription factor 28	B3	Auxin response factor||AUX/IAA domain||B3 DNA binding domain||DNA-binding pseudobarrel domain||PB1 domain
bZIP
ID	fold_enrichment	log2FoldChange	pvalue	padj	gene_chr	gene_start	gene_end	gene_length	gene_name	tf_family	Description
Zm00001d006027	4.25009	3.50655	0.000350662	0.00118522	2	195561468	195570994	2799	bZIP-transcription factor 85	bZIP_1	Transcription factor TGA like domain||Basic-leucine zipper domain
Zm00001d020938	4.95376	1.70188	7.25061e-19	9.7086e-18	7	137232926	137243079	2392	bZIP-transcription factor 7	bZIP_1	Transcription factor TGA like domain||Basic-leucine zipper domain
Zm00001d024160	4.26221	2.13656	0.000446263	0.00148201	10	51315314	51327171	2339	bZIP-transcription factor 107	bZIP_1	Transcription factor TGA like domain||Basic-leucine zipper domain
Zm00001d043992	4.80269	-1.44329	6.18611e-08	3.48811e-07	3	215850507	215866477	1901	bZIP transcription factor1	bZIP_1	G-box binding protein, multifunctional mosaic region||Basic-leucine zipper domain
Zm00001d046751	4.35654	5.8068	1.7886e-240	1.72236e-237	9	104375107	104380709	1979	bZIP-transcription factor 70	bZIP_1	Basic-leucine zipper domain||Transcription factor TGA like domain
Zm00001d005143	5.59739	3.97132	2.39642e-39	8.86505e-38	2	160785204	160795415	1236	-	bZIP_1	Basic-leucine zipper domain||Transcription factor TGA like domain
Zm00001d035440	4.35208	1.28929	3.34738e-44	1.45486e-42	6	25657757	25658164	408	low temperature-induced protein15	bZIP_1	Basic-leucine zipper domain
Zm00001d052717	5.18173	-2.0208	0.00976135	0.0245288	4	198573893	198576750	1265	bZIP-transcription factor 81	bZIP_1	Basic-leucine zipper domain
Zm00001d015743	4.32382	1.58965	4.86404e-08	2.7649e-07	5	115451296	115456402	826	bZIP-transcription factor 61	bZIP_1	Basic-leucine zipper domain
Zm00001d015153	3.14031	3.09682	0.000128984	0.000471207	5	77126570	77127082	513	bZIP-transcription factor 60	bZIP_1	Basic-leucine zipper domain
Zm00001d039658	5.54087	1.18618	9.19738e-25	1.72395e-23	3	10933798	10935205	1309	bZIP-transcription factor 6	bZIP_1	Basic-leucine zipper domain
Zm00001d040500	3.87797	1.90468	5.81937e-07	2.94214e-06	3	47004098	47005326	812	bZIP-transcription factor 42	bZIP_1	Basic-leucine zipper domain
Zm00001d046664	3.87797	2.13636	4.98888e-06	2.22865e-05	9	101174444	101175007	564	bZIP-transcription factor 35	bZIP_1	Basic-leucine zipper domain
Zm00001d015846	4.73975	2.6327	9.3568e-18	1.16733e-16	5	125802400	125805852	1537	bZIP-transcription factor 28	bZIP_1	Basic-leucine zipper domain
Zm00001d052807	4.31965	3.52676	9.96347e-16	1.093e-14	4	201501262	201501687	426	bZIP-transcription factor 16	bZIP_1	Basic-leucine zipper domain
Zm00001d008734	4.29277	1.14686	2.90411e-17	3.51631e-16	8	18247920	18249030	896	bZIP-transcription factor 122	bZIP_1	Basic-leucine zipper domain
Zm00001d007172	5.54675	1.68088	3.63444e-13	3.29205e-12	2	223801093	223807824	1868	-	bZIP_1	Basic-leucine zipper domain
Zm00001d020025	3.01132	-1.10963	5.09941e-05	0.000198082	7	86720505	86722227	792	bZIP-transcription factor 9	-	-
Zm00001d052543	3.64664	1.21959	0.000554541	0.00180942	4	192657367	192664592	2244	bZIP-transcription factor 79	-	Basic-leucine zipper domain||Transcription factor TGA like domain
Zm00001d026398	4.90065	2.78203	4.13547e-17	4.93741e-16	10	145211405	145218613	2784	bZIP-transcription factor 113	-	Transcription factor TGA like domain||Basic-leucine zipper domain
Zm00001d043390	5.29381	1.14756	0.00191857	0.00565694	3	198588278	198589171	894	-	-	Transcription factor TGA like domain
Zm00001d039771	6.46329	1.31592	1.47619e-09	9.81205e-09	3	14423056	14424523	1313	-	-	Transcription factor TGA like domain
Zm00001d021247	5.98683	-1.19232	5.09506e-09	3.21072e-08	7	146817751	146825126	6347	-	-	Transcription factor TGA like domain
Zm00001d016312	4.97018	2.62505	0.0213462	0.0491764	5	156743208	156743816	282	-	-	Transcription factor TGA like domain
AP2
ID	fold_enrichment	log2FoldChange	pvalue	padj	gene_chr	gene_start	gene_end	gene_length	gene_name	tf_family	Description
Zm00001d010676	3.83599	-2.30567	0.000160861	0.000577126	8	123949136	123949753	618	AP2-EREBP-transcription factor 93	AP2	DNA-binding domain||AP2/ERF domain
Zm00001d019216	3.5671	1.18446	2.91706e-38	1.02613e-36	7	22130022	22130944	786	AP2-EREBP-transcription factor 64	AP2	DNA-binding domain||AP2/ERF domain
Zm00001d042593	4.95674	-1.05736	0.00245138	0.00707695	3	173057147	173057683	537	AP2-EREBP-transcription factor 63	AP2	DNA-binding domain||AP2/ERF domain
Zm00001d044857	4.67508	1.7314	1.55481e-28	3.59696e-27	9	5518177	5519226	1050	AP2-EREBP-transcription factor 31	AP2	DNA-binding domain||AP2/ERF domain
Zm00001d017477	3.49669	2.56889	5.63966e-05	0.000217723	5	197146884	197147717	834	AP2-EREBP-transcription factor 30	AP2	DNA-binding domain||AP2/ERF domain
Zm00001d052229	5.39593	1.61525	6.81103e-57	4.47509e-55	4	183995749	183996699	951	AP2-EREBP-transcription factor 17	AP2	DNA-binding domain||AP2/ERF domain
Zm00001d033353	5.07287	6.05936	5.03885e-05	0.000195952	1	260045773	260047029	1257	AP2-EREBP-transcription factor 142	AP2	DNA-binding domain||AP2/ERF domain
Zm00001d018158	3.6565	-3.39009	3.93639e-56	2.5062e-54	5	215716411	215717121	711	AP2-EREBP-transcription factor 139	AP2	DNA-binding domain||AP2/ERF domain
Zm00001d038320	3.97878	1.25412	1.26497e-20	1.88401e-19	6	154382390	154383061	672	AP2-EREBP-transcription factor 133	AP2	DNA-binding domain||AP2/ERF domain
Zm00001d016616	5.04894	1.83765	1.21541e-50	6.5249e-49	5	170223307	170225943	1301	AP2-EREBP-transcription factor 129	AP2	DNA-binding domain||AP2/ERF domain
Zm00001d045204	4.28135	2.36156	1.55128e-36	5.08538e-35	9	15996069	15996644	576	AP2-EREBP-transcription factor 122	AP2	DNA-binding domain||AP2/ERF domain
Zm00001d031673	4.50613	3.37697	7.12775e-11	5.33758e-10	1	198259709	198260293	585	AP2-EREBP-transcription factor 119	AP2	DNA-binding domain||AP2/ERF domain
Zm00001d021089	5.17063	4.01526	3.78952e-43	1.58876e-41	7	142530712	142532073	1267	AP2-EREBP-transcription factor 116	AP2	DNA-binding domain||AP2/ERF domain
Zm00001d002618	7.27802	-2.39722	1.60334e-10	1.1617e-09	2	16960148	16960816	669	AP2-EREBP-transcription factor 105	AP2	DNA-binding domain||AP2/ERF domain
Zm00001d020595	4.19972	-2.26547	1.66872e-06	7.95754e-06	7	124130947	124133914	1812	AP2-EREBP-transcription factor 102	AP2	DNA-binding domain||AP2/ERF domain
Zm00001d044950	4.52659	-1.79806	0.00418645	0.0114804	9	8102498	8103283	786	-	AP2	DNA-binding domain||AP2/ERF domain
Zm00001d029940	6.08522	-2.2595	3.40946e-29	8.18882e-28	1	95770465	95771190	726	-	AP2	DNA-binding domain||AP2/ERF domain
Zm00001d018288	3.56411	-6.7216	3.14699e-08	1.8266e-07	5	217999756	218005468	717	-	AP2	DNA-binding domain||AP2/ERF domain
Zm00001d036251	3.38068	1.66674	0.000964815	0.00300919	6	79944763	79945710	948	AP2-EREBP-transcription factor 135	AP2	AP2/ERF transcription factor ERF/PTI6||AP2/ERF domain||DNA-binding domain
Zm00001d032144	4.77966	2.91985	2.78948e-129	7.88605e-127	1	214378154	214380573	1523	AP2-EREBP-transcription factor 60	AP2	AP2/ERF domain||DNA-binding domain||AP2-like ethylene-responsive transcription factor
Zm00001d049058	4.84582	-2.65905	0.00216708	0.00631535	4	14139093	14139833	741	AP2-EREBP-transcription factor 99	AP2	AP2/ERF domain||DNA-binding domain
Zm00001d031796	5.23091	-1.43715	3.58154e-14	3.49257e-13	1	202103550	202104359	810	AP2-EREBP-transcription factor 172	AP2	AP2/ERF domain||DNA-binding domain
Zm00001d017592	4.49383	-1.92276	3.57305e-11	2.74091e-10	5	201022603	201023298	696	AP2-EREBP-transcription factor 16	AP2	AP2/ERF domain||DNA-binding domain
Zm00001d041981	3.01132	-3.47494	1.07269e-12	9.30861e-12	3	146542859	146543596	738	AP2-EREBP-transcription factor 141	AP2	AP2/ERF domain||DNA-binding domain
Zm00001d030513	4.17885	2.20615	3.67355e-07	1.90312e-06	1	140679257	140680084	828	AP2-EREBP-transcription factor 112	AP2	AP2/ERF domain||DNA-binding domain
Zm00001d005016	4.72144	-2.57373	0.00941067	0.0237541	2	153920645	153926320	2830	WRI1 transcription factor1	AP2	AP2/ERF domain||AP2-like ethylene-responsive transcription factor||DNA-binding domain
Zm00001d002075	3.71532	1.17937	2.12452e-28	4.87106e-27	2	5456239	5459958	2421	AP2-EREBP-transcription factor 197	AP2	AP2/ERF domain||AP2-like ethylene-responsive transcription factor||DNA-binding domain
Zm00001d043782	4.70699	1.23716	1.65839e-39	6.18685e-38	3	210069089	210070258	1170	AP2-EREBP-transcription factor 126	B3	AP2/ERF domain||DNA-binding domain||DNA-binding pseudobarrel domain||B3 DNA binding domain
Zm00001d003884	3.55914	1.90267	5.31748e-56	3.36464e-54	2	65022354	65024176	1164	AP2-EREBP-transcription factor 131	-	AP2/ERF domain
TCP
ID	fold_enrichment	log2FoldChange	pvalue	padj	gene_chr	gene_start	gene_end	gene_length	gene_name	tf_family	Description
Zm00001d043423	4.81928	-5.40691	0.000980566	0.0030546	3	199284014	199285462	1305	-	TCP	WD40/YVTN repeat-like-containing domain||Transcription factor TCP subgroup||Transcription factor, TCP
Zm00001d013119	4.21585	-2.085	2.16859e-05	8.91358e-05	5	5078404	5079549	1146	TCP-transcription factor 44	TCP	Transcription factor, TCP||Transcription factor TCP subgroup
Zm00001d038683	6.32484	-2.64168	2.20748e-05	9.06013e-05	6	162529258	162530154	897	TCP-transcription factor 23	TCP	Transcription factor, TCP||Transcription factor TCP subgroup
Zm00001d044836	4.01889	-5.8131	0.000728426	0.00232847	9	4608923	4609996	1074	TCP-transcription factor 9	TCP	Transcription factor TCP subgroup||Transcription factor, TCP
Zm00001d051216	5.40908	3.30377	3.39569e-06	1.55296e-05	4	148970275	148970931	657	TCP-transcription factor 25	TCP	Transcription factor TCP subgroup||Transcription factor, TCP
Zm00001d007868	6.15337	-2.74694	0.000453362	0.00150219	2	241313813	241315135	1323	TCP-transcription factor 43	TCP	Transcription factor TCP subgroup||CYC/TB1, R domain||Transcription factor, TCP
