# Supplementary material for: Genome-wide identification of ZmMYC2 binding sites and target genes in maize
Source: BMC Genomics. 2024 Apr 23;25:397. doi: 10.1186/s12864-024-10297-z (PMC11036654; doi:10.1186/s12864-024-10297-z)
Supplement: Supplementary file 13 — Supplementary Material 13 [file 12864_2024_10297_MOESM13_ESM.xlsx]

## Sheet: sheet1
Table S13. TRGs in metablism and other processes
terpene
ID	fold_enrichment	log2FoldChange	pvalue	padj	gene_chr	gene_start	gene_end	gene_length	gene_name	tf_family	Description
Zm00001d045554	4.18249	1.83552	0.0031766	0.00894517	9	26632900	26639701	5676	kinesin-related protein2	Kinesin	Kinesin motor domain||P-loop containing nucleoside triphosphate hydrolase||NPK1-activating kinesin-like protein, C-terminal
Zm00001d041082	4.40247	1.52506	1.91631e-56	1.23797e-54	3	96077271	96081198	2922	kaurene synthase4	-	Terpene synthase, N-terminal domain||Terpene synthase, metal-binding domain||Terpenoid cyclases/protein prenyltransferase alpha-alpha toroid||Isoprenoid synthase domain
Zm00001d002349	3.85397	-1.11908	3.51571e-08	2.03144e-07	2	10674198	10679341	3975	kaurene synthase3	-	Terpene synthase, metal-binding domain||Terpene synthase, N-terminal domain||Isoprenoid synthase domain||Terpenoid cyclases/protein prenyltransferase alpha-alpha toroid
Zm00001d046342	5.13378	2.02394	9.99599e-62	7.56822e-60	9	81729257	81733312	1847	kaurene oxidase2	p450	Cytochrome P450, conserved site||Cytochrome P450, E-class, group I||Cytochrome P450
Zm00001d041082	4.40247	1.52506	1.91631e-56	1.23797e-54	3	96077271	96081198	2922	kaurene synthase4	-	Terpene synthase, N-terminal domain||Terpene synthase, metal-binding domain||Terpenoid cyclases/protein prenyltransferase alpha-alpha toroid||Isoprenoid synthase domain
Zm00001d024669	6.09915	-2.2213	2.26115e-09	1.47465e-08	10	82923300	82925883	2312	-	-	Terpene synthase, metal-binding domain||Terpene synthase, N-terminal domain||Terpenoid cyclases/protein prenyltransferase alpha-alpha toroid||Isoprenoid synthase domain
Zm00001d030821	5.42345	6.12153	1.28746e-05	5.45786e-05	1	161943350	161947143	897	-	-	Squalene cyclase, C-terminal||Terpenoid cyclases/protein prenyltransferase alpha-alpha toroid
Zm00001d024210	3.37325	-1.97097	4.61127e-08	2.63044e-07	10	56611720	56614911	2025	terpene synthase11	-	Isoprenoid synthase domain||Terpenoid cyclases/protein prenyltransferase alpha-alpha toroid||Terpene synthase, N-terminal domain||Terpene synthase, metal-binding domain
Zm00001d004279	4.04694	2.4435	4.67749e-07	2.39311e-06	2	99777895	99783642	1499	-	-	Isoprenoid synthase domain||Terpenoid cyclases/protein prenyltransferase alpha-alpha toroid||Terpene synthase, N-terminal domain||Terpene synthase, metal-binding domain
BX
ID	fold_enrichment	log2FoldChange	pvalue	padj	gene_chr	gene_start	gene_end	gene_length	gene_name	tf_family	Description
Zm00001d048634	3.56198	-1.02648	1.50602e-22	2.49775e-21	4	1846585	1848071	1466	benzoxazinone synthesis6	2OG-FeII_Oxy	Oxoglutarate/iron-dependent dioxygenase||Isopenicillin N synthase-like||Non-haem dioxygenase N-terminal domain
Zm00001d048705	5.40908	6.34966	1.73235e-12	1.4812e-11	4	3672327	3674403	1856	benzoxazinone synthesis5	p450	Cytochrome P450, conserved site||Cytochrome P450, E-class, group I||Cytochrome P450, E-class, group IV||Cytochrome P450
Zm00001d048703	6.71366	1.17168	0.000294677	0.00100939	4	3614699	3616705	1930	benzoxazinone synthesis4	p450	Cytochrome P450, E-class, group I||Cytochrome P450, conserved site||Cytochrome P450
Zm00001d007718	3.81997	1.92896	7.5461e-22	1.20985e-20	2	238143557	238145188	1542	benzoxazinone synthesis13	2OG-FeII_Oxy	Oxoglutarate/iron-dependent dioxygenase||Isopenicillin N synthase-like||Non-haem dioxygenase N-terminal domain
Zm00001d029353	4.66056	-3.22947	0.00732108	0.0190219	1	67108827	67116860	1520	benzoxazinone synthesis12	-	O-methyltransferase COMT-type||Winged helix-turn-helix DNA-binding domain||O-methyltransferase, family 2||S-adenosyl-L-methionine-dependent methyltransferase||Plant methyltransferase dimerisation
flavone
ID	fold_enrichment	log2FoldChange	pvalue	padj	gene_chr	gene_start	gene_end	gene_length	gene_name	tf_family	Description
Zm00001d024946	4.15053	2.90616	6.2753e-33	1.7421e-31	10	96325810	96327827	1925	flavone synthase typeII1	p450	Cytochrome P450, E-class, group I||Cytochrome P450, conserved site||Cytochrome P450
Zm00001d027423	6.99953	-1.17147	3.71029e-08	2.13826e-07	1	4909652	4914685	1410	flavone synthase typeI2	-	Non-haem dioxygenase N-terminal domain||Isopenicillin N synthase-like||Oxoglutarate/iron-dependent dioxygenase
Zm00001d029744	4.39496	-1.9749	3.92327e-76	4.24195e-74	1	85068069	85072051	1514	flavone synthase typeI1	2OG-FeII_Oxy	Non-haem dioxygenase N-terminal domain||Isopenicillin N synthase-like||Oxoglutarate/iron-dependent dioxygenase
Senescence
ID	fold_enrichment	log2FoldChange	pvalue	padj	gene_chr	gene_start	gene_end	gene_length	gene_name	tf_family	Description
Zm00001d043586	5.14767	2.02519	5.4465e-91	7.9921e-89	3	204438188	204438472	285	-	-	Senescence regulator S40
Zm00001d017287	4.03344	1.87692	3.35195e-12	2.78561e-11	5	191750113	191750625	513	-	-	Senescence regulator S40
Zm00001d014007	4.41863	2.04451	3.21778e-12	2.68134e-11	5	28477643	28478182	540	-	-	Senescence regulator S40
Zm00001d003009	4.73295	1.13823	0.000630802	0.00203797	2	29360438	29360992	555	-	-	Senescence regulator S40
VQ
ID	fold_enrichment	log2FoldChange	pvalue	padj	gene_chr	gene_start	gene_end	gene_length	gene_name	tf_family	Description
Zm00001d047591	4.50613	1.44523	6.3894e-14	6.1051e-13	9	136547131	136547676	546	-	-	VQ
Zm00001d046961	5.32224	1.23768	1.41926e-26	2.95503e-25	9	113240979	113241680	702	-	-	VQ
Zm00001d045300	5.33871	4.36669	5.58661e-07	2.82957e-06	9	18401809	18402272	464	-	-	VQ
Zm00001d044027	3.44956	1.30737	2.71849e-42	1.11545e-40	3	217222683	217222955	273	-	-	VQ
Zm00001d036893	5.00626	2.31	1.02764e-05	4.41164e-05	6	105794357	105795004	648	-	-	VQ
Zm00001d033389	5.60314	-1.32086	3.89894e-11	2.98054e-10	1	261380066	261380422	357	-	-	VQ
Zm00001d023269	5.6635	-2.49327	8.0429e-05	0.000303245	10	1698336	1698995	660	-	-	VQ
Zm00001d022191	4.0824	1.05245	9.78112e-12	7.86754e-11	7	172373896	172374582	687	-	-	VQ
Zm00001d015397	4.00962	1.21102	7.93947e-33	2.19618e-31	5	88306260	88306964	705	-	-	VQ
Zm00001d003743	3.67677	-1.41069	0.000409234	0.00136744	2	57065505	57066452	948	-	-	VQ
LEA
ID	fold_enrichment	log2FoldChange	pvalue	padj	gene_chr	gene_start	gene_end	gene_length	gene_name	tf_family	Description
Zm00001d040292	4.75879	1.04906	1.19808e-19	1.68042e-18	3	36020981	36021268	288	-	-	Late embryogenesis abundant protein, LEA5-type
Zm00001d011217	5.03525	-1.54206	9.41378e-13	8.22472e-12	8	143248933	143249868	936	-	-	Late embryogenesis abundant protein, LEA-14||Immunoglobulin-like fold
ROS
ID	fold_enrichment	log2FoldChange	pvalue	padj	gene_chr	gene_start	gene_end	gene_length	gene_name	tf_family	Description
Zm00001d040705	4.41863	3.28419	1.29888e-250	1.4824e-247	3	59360005	59362184	1442	-	-	Plant peroxidase||Secretory peroxidase||Peroxidases heam-ligand binding site||Peroxidase, active site||Haem peroxidase, plant/fungal/bacterial||Haem peroxidase
Zm00001d046186	4.29898	2.25574	1.8982e-06	9.00622e-06	9	70325553	70327150	1357	-	-	Plant peroxidase||Secretory peroxidase||Peroxidases heam-ligand binding site||Haem peroxidase, plant/fungal/bacterial||Peroxidase, active site||Haem peroxidase
Zm00001d045845	4.31474	1.19026	1.71321e-05	7.14281e-05	9	43387648	43389074	1292	-	-	Plant peroxidase||Secretory peroxidase||Peroxidases heam-ligand binding site||Haem peroxidase, plant/fungal/bacterial||Peroxidase, active site||Haem peroxidase
Zm00001d024734	4.90065	2.03492	1.09265e-24	2.04061e-23	10	85620431	85625034	1511	-	-	Plant peroxidase||Secretory peroxidase||Peroxidases heam-ligand binding site||Haem peroxidase, plant/fungal/bacterial||Peroxidase, active site||Haem peroxidase
Zm00001d002899	4.5403	1.1942	1.70585e-13	1.5814e-12	2	26144895	26145908	1014	-	-	Plant peroxidase||Secretory peroxidase||Peroxidases heam-ligand binding site||Haem peroxidase, plant/fungal/bacterial||Peroxidase, active site||Haem peroxidase
Zm00001d010925	5.84385	2.06808	2.15263e-25	4.18506e-24	8	133733061	133734092	975	-	-	Plant peroxidase||Secretory peroxidase||Peroxidase, active site||Haem peroxidase, plant/fungal/bacterial||Haem peroxidase
Zm00001d024751	4.70121	3.15106	3.46664e-79	4.0929e-77	10	86089300	86090579	1280	-	-	Plant peroxidase||Peroxidases heam-ligand binding site||Secretory peroxidase||Peroxidase, active site||Haem peroxidase, plant/fungal/bacterial||Haem peroxidase
Zm00001d024749	5.32224	2.31718	5.45465e-10	3.79596e-09	10	85988783	85989775	993	-	-	Plant peroxidase||Haem peroxidase, plant/fungal/bacterial||Haem peroxidase
Zm00001d052335	8.05045	1.59191	1.01798e-29	2.50352e-28	4	187347862	187349757	1346	-	-	Peroxidases heam-ligand binding site||Secretory peroxidase||Plant peroxidase||Haem peroxidase||Haem peroxidase, plant/fungal/bacterial||Peroxidase, active site
Zm00001d037547	5.25635	5.1862	0	0	6	128952506	128954001	1282	guaiacol peroxidase3	-	Peroxidase, active site||Haem peroxidase, plant/fungal/bacterial||Haem peroxidase||Plant peroxidase||Secretory peroxidase||Peroxidases heam-ligand binding site
Zm00001d024753	5.40908	3.39012	6.56435e-83	8.22279e-81	10	86312505	86313524	1020	peroxidase35	-	Peroxidase, active site||Haem peroxidase, plant/fungal/bacterial||Haem peroxidase||Plant peroxidase||Peroxidases heam-ligand binding site||Secretory peroxidase
Zm00001d024752	4.40247	3.51466	3.24437e-92	4.97389e-90	10	86136391	86137413	1023	-	-	Peroxidase, active site||Haem peroxidase, plant/fungal/bacterial||Haem peroxidase||Plant peroxidase||Peroxidases heam-ligand binding site||Secretory peroxidase
Zm00001d009138	4.58907	2.16391	1.06762e-85	1.40688e-83	8	38826801	38828721	1323	-	-	Peroxidase, active site||Haem peroxidase, plant/fungal/bacterial||Haem peroxidase||Plant peroxidase||Peroxidases heam-ligand binding site||Secretory peroxidase
Zm00001d022290	4.01889	3.4589	0.00044363	0.00147438	7	174596758	174598577	1683	-	-	Haem peroxidase||Peroxidase, active site||Haem peroxidase, plant/fungal/bacterial||Peroxidases heam-ligand binding site||Secretory peroxidase||Plant peroxidase
Zm00001d031494	6.76135	-2.73747	3.63632e-63	2.83679e-61	1	191908229	191910980	1439	-	-	Haem peroxidase||Peroxidase, active site||Haem peroxidase, plant/fungal/bacterial||Peroxidases heam-ligand binding site||Plant ascorbate peroxidase
Zm00001d053554	4.44148	-3.72316	9.23006e-29	2.16292e-27	4	233852901	233854306	1210	-	-	Haem peroxidase||Haem peroxidase, plant/fungal/bacterial||Peroxidase, active site||Peroxidases heam-ligand binding site||Secretory peroxidase||Plant peroxidase
Zm00001d037550	4.95125	2.84759	2.30866e-168	1.11158e-165	6	129101873	129103497	1375	peroxidase 5	-	Haem peroxidase, plant/fungal/bacterial||Peroxidase, active site||Haem peroxidase||Plant peroxidase||Secretory peroxidase||Peroxidases heam-ligand binding site
Zm00001d040702	3.86143	2.24324	8.17753e-15	8.40529e-14	3	59064582	59072226	1626	guaiacol peroxidase1	-	Haem peroxidase, plant/fungal/bacterial||Peroxidase, active site||Haem peroxidase||Plant peroxidase||Secretory peroxidase||Peroxidases heam-ligand binding site
Zm00001d036835	5.25762	-2.92096	0.000296676	0.00101545	6	103312927	103315228	1371	-	-	Haem peroxidase, plant/fungal/bacterial||Peroxidase, active site||Haem peroxidase||Plant peroxidase||Secretory peroxidase||Peroxidases heam-ligand binding site
Zm00001d002898	3.19916	3.04172	6.69909e-194	3.82282e-191	2	26127575	26129149	1357	-	-	Haem peroxidase, plant/fungal/bacterial||Peroxidase, active site||Haem peroxidase||Plant peroxidase||Peroxidases heam-ligand binding site||Secretory peroxidase
Zm00001d028347	4.73295	3.09951	2.78556e-10	1.98421e-09	1	31513628	31515158	1163	-	-	Haem peroxidase, plant/fungal/bacterial||Haem peroxidase||Plant peroxidase||Secretory peroxidase
Zm00001d014341	3.8838	-1.83166	3.47908e-37	1.17552e-35	5	41784280	41786309	1487	-	-	Haem peroxidase, plant/fungal/bacterial||Haem peroxidase||Plant peroxidase||Peroxidases heam-ligand binding site||Secretory peroxidase
Zm00001d046492	4.76443	1.10538	1.45753e-24	2.69591e-23	9	92290431	92299586	1380	elongated mesocotyl2	-	Haem oxygenase-like, multi-helical||Haem oxygenase-like
