# Supplementary material for: Genome-wide identification of ZmMYC2 binding sites and target genes in maize
Source: BMC Genomics. 2024 Apr 23;25:397. doi: 10.1186/s12864-024-10297-z (PMC11036654; doi:10.1186/s12864-024-10297-z)
Supplement: Supplementary file 14 — Supplementary Material 14 [file 12864_2024_10297_MOESM14_ESM.xlsx]

## Sheet: Sheet1
Glycosyltransferase	Table S14. TRGs with unspecified functions
ID	fold_enrichment	log2FoldChange	pvalue	padj	gene_chr	gene_start	gene_end	gene_length	gene_name	tf_family	Description
Zm00001d000237	4.48363	4.49329	4.49351e-43	1.87372e-41	B73V4_ctg44	71975	73515	1541	cis-zeatin O-glucosyltransferase1	UDPGT	UDP-glycosyltransferase family, conserved site||UDP-glucuronosyl/UDP-glucosyltransferase
Zm00001d052492	3.50631	2.46937	0.00234268	0.00678637	4	191250808	191252184	1377	-	UDPGT	UDP-glycosyltransferase family, conserved site||UDP-glucuronosyl/UDP-glucosyltransferase
Zm00001d034067	6.94357	1.01473	0.00479514	0.0129905	1	283065588	283066967	1380	-	UDPGT	UDP-glycosyltransferase family, conserved site||UDP-glucuronosyl/UDP-glucosyltransferase
Zm00001d032222	3.04958	-4.91884	0	0	1	217812762	217822354	1646	-	UDPGT	UDP-glycosyltransferase family, conserved site||UDP-glucuronosyl/UDP-glucosyltransferase
Zm00001d021576	3.76837	-1.58435	0.00075933	0.00241923	7	156641990	156643471	1482	-	UDPGT	UDP-glycosyltransferase family, conserved site||UDP-glucuronosyl/UDP-glucosyltransferase
Zm00001d016942	5.35065	1.73372	1.01234e-35	3.20278e-34	5	180644525	180646456	1848	-	UDPGT	UDP-glycosyltransferase family, conserved site||UDP-glucuronosyl/UDP-glucosyltransferase
Zm00001d015623	3.26073	-2.12204	3.70443e-05	0.000146989	5	101918442	101919917	1476	-	UDPGT	UDP-glycosyltransferase family, conserved site||UDP-glucuronosyl/UDP-glucosyltransferase
Zm00001d012335	5.40908	3.6108	0.015235	0.0364917	8	172652749	172654298	1550	cis-zeatin O-glucosyltransferase2	UDPGT	UDP-glucuronosyl/UDP-glucosyltransferase||UDP-glycosyltransferase family, conserved site
Zm00001d045055	3.92381	-1.77182	3.99401e-08	2.29276e-07	9	11218973	11220493	1521	bronze1	UDPGT	UDP-glucuronosyl/UDP-glucosyltransferase||UDP-glycosyltransferase family, conserved site
Zm00001d052209	4.56502	1.24803	4.87939e-19	6.60046e-18	4	183315220	183317096	1745	-	UDPGT	UDP-glucuronosyl/UDP-glucosyltransferase||UDP-glycosyltransferase family, conserved site
Zm00001d044106	4.72144	1.15171	1.96682e-21	3.08592e-20	3	219392311	219393785	1425	-	UDPGT	UDP-glucuronosyl/UDP-glucosyltransferase||UDP-glycosyltransferase family, conserved site
Zm00001d043544	4.81812	1.57146	4.7326e-64	3.76835e-62	3	203516952	203538454	7481	-	UDPGT	UDP-glucuronosyl/UDP-glucosyltransferase||UDP-glycosyltransferase family, conserved site
Zm00001d041763	3.75469	-2.83034	5.59286e-11	4.22722e-10	3	136454209	136455684	1476	-	UDPGT	UDP-glucuronosyl/UDP-glucosyltransferase||UDP-glycosyltransferase family, conserved site
Zm00001d039891	4.5403	-1.8259	0.00124948	0.00382012	3	18182217	18183569	1353	-	UDPGT	UDP-glucuronosyl/UDP-glucosyltransferase||UDP-glycosyltransferase family, conserved site
Zm00001d039643	4.40247	-2.22887	1.35987e-34	4.04873e-33	3	9986629	9988206	1578	-	UDPGT	UDP-glucuronosyl/UDP-glucosyltransferase||UDP-glycosyltransferase family, conserved site
Zm00001d029620	3.07669	-1.65655	7.55738e-80	9.0615e-78	1	79984693	79986558	1708	-	UDPGT	UDP-glucuronosyl/UDP-glucosyltransferase||UDP-glycosyltransferase family, conserved site
Zm00001d025037	5.02361	-2.74772	0.000688824	0.00221197	10	100955562	100957474	1682	-	UDPGT	UDP-glucuronosyl/UDP-glucosyltransferase||UDP-glycosyltransferase family, conserved site
Zm00001d025036	5.40908	-3.90801	1.35239e-07	7.34081e-07	10	100773356	100775278	1525	-	UDPGT	UDP-glucuronosyl/UDP-glucosyltransferase||UDP-glycosyltransferase family, conserved site
Zm00001d022467	3.20783	2.43568	0.00936516	0.0236528	7	178218340	178219782	1443	-	UDPGT	UDP-glucuronosyl/UDP-glucosyltransferase||UDP-glycosyltransferase family, conserved site
Zm00001d021168	4.26221	1.24712	1.89209e-25	3.69017e-24	7	144743120	144744903	1668	-	UDPGT	UDP-glucuronosyl/UDP-glucosyltransferase||UDP-glycosyltransferase family, conserved site
Zm00001d020337	5.96817	1.07773	0.0162183	0.0385385	7	107214969	107216447	1479	-	UDPGT	UDP-glucuronosyl/UDP-glucosyltransferase||UDP-glycosyltransferase family, conserved site
Zm00001d005688	4.73295	2.03358	1.37358e-09	9.17558e-09	2	183498578	183506789	1605	-	UDPGT	UDP-glucuronosyl/UDP-glucosyltransferase||UDP-glycosyltransferase family, conserved site
Zm00001d004187	5.04987	3.09656	1.13725e-28	2.65287e-27	2	90014009	90015460	1452	-	UDPGT	UDP-glucuronosyl/UDP-glucosyltransferase||UDP-glycosyltransferase family, conserved site
Zm00001d003102	3.46127	1.7624	1.0933e-39	4.10353e-38	2	32088958	32090373	1416	-	UDPGT	UDP-glucuronosyl/UDP-glucosyltransferase||UDP-glycosyltransferase family, conserved site
Zm00001d042740	4.90381	1.22047	8.83404e-43	3.63932e-41	3	178593832	178600238	2871	-	UDPGT	UDP-glucuronosyl/UDP-glucosyltransferase
Zm00001d041328	11.1037	-3.15433	4.03813e-05	0.000159369	3	112409894	112410839	783	-	-	UDP-glucuronosyl/UDP-glucosyltransferase
Zm00001d037630	4.15053	1.12712	0.0189582	0.0442486	6	132423018	132424529	1134	-	-	UDP-glucuronosyl/UDP-glucosyltransferase
Zm00001d026512	3.71532	2.286	0.0152571	0.0365419	10	147430706	147433738	1038	-	-	UDP-glucuronosyl/UDP-glucosyltransferase
Zm00001d016415	4.9647	-3.23833	0.00130647	0.00397932	5	161595325	161596749	864	-	-	UDP-glucuronosyl/UDP-glucosyltransferase
Zm00001d054066	3.53507	-2.23398	1.09843e-61	8.27582e-60	4	245798564	245800978	2051	-	-	Glycosyltransferase 61
Zm00001d040214	4.16725	-5.44693	0.00147071	0.00443618	3	32351595	32353238	1644	-	-	Glycosyltransferase 61
Zm00001d031415	4.90381	-1.66628	1.51452e-07	8.17908e-07	1	189358631	189362122	2284	-	-	Glycosyltransferase 61
Zm00001d030391	3.40368	6.46712	6.49427e-06	2.85602e-05	1	128840477	128843676	1754	-	-	Glycosyltransferase 61
Zm00001d047657	5.32224	2.65007	3.19426e-06	1.46693e-05	9	138286674	138287411	537	-	-	Glycosyltransferase 34
Zm00001d044828	3.0837	-2.93791	6.0032e-11	4.52516e-10	9	4249799	4253170	1900	-	Glyco_transf_8	Glycosyl transferase, family 8||Plant galacturonosyltransferase GAUT||Nucleotide-diphospho-sugar transferases
Zm00001d013524	6.42804	-1.15535	1.19255e-05	5.07925e-05	5	13584321	13589227	2562	-	Glyco_transf_8	Glycosyl transferase, family 8||Plant galacturonosyltransferase GAUT||Nucleotide-diphospho-sugar transferases
Zm00001d016806	3.46127	2.06861	2.87223e-69	2.68205e-67	5	176723531	176729940	1917	-	Glyco_transf_8	Glycosyl transferase, family 8||Nucleotide-diphospho-sugar transferases
Zm00001d018562	6.08522	-1.03961	3.31066e-12	2.75501e-11	5	223260098	223277123	7092	-	-	Glycosyl transferase, family 48
Zm00001d014865	3.88857	-1.85967	2.71593e-06	1.25928e-05	5	66195492	66199149	2371	-	-	Glycosyl transferase, family 48
Zm00001d015256	4.6117	-2.01247	6.20836e-15	6.44143e-14	5	81457700	81460503	1751	-	-	Glycosyl transferase, family 43||Nucleotide-diphospho-sugar transferases||Phospholipase D/Transphosphatidylase||Phospholipase D family
Zm00001d004545	4.67508	-1.80281	6.53999e-55	4.02255e-53	2	117226282	117229328	1709	-	-	Glycosyl transferase, family 43||Nucleotide-diphospho-sugar transferases
Zm00001d050885	4.63965	1.85043	4.02889e-56	2.5598e-54	4	128462507	128465617	2050	-	Galactosyl_T	Glycosyl transferase, family 31||Galectin, carbohydrate recognition domain||Concanavalin A-like lectin/glucanase domain
Zm00001d034511	5.03525	-1.40891	0.00593197	0.0157554	1	295100525	295105366	2659	-	Galactosyl_T	Glycosyl transferase, family 31||Concanavalin A-like lectin/glucanase domain||Galectin, carbohydrate recognition domain
Zm00001d007764	4.25009	-1.0094	9.2765e-21	1.39135e-19	2	239261101	239265459	2859	-	Galactosyl_T	Glycosyl transferase, family 31||Concanavalin A-like lectin/glucanase domain||Galectin, carbohydrate recognition domain
Zm00001d020537	3.15259	-1.21355	7.5256e-41	2.93546e-39	7	121388769	121395911	2061	opaque endosperm5	-	Glycosyl transferase, family 28, C-terminal||Diacylglycerol glucosyltransferase, N-terminal
Zm00001d005687	6.02265	1.85992	2.04446e-111	4.4056e-109	2	183363790	183370827	6908	trehalose-6-phosphate synthase5	-	Glycosyl transferase, family 20||Trehalose-phosphatase||HAD-superfamily hydrolase, subfamily IIB||HAD-like domain
Zm00001d009810	6.74491	-1.15608	1.53175e-06	7.34188e-06	8	82399469	82420640	2380	-	-	Glycosyl transferase, family 14||Cysteine peptidase, cysteine active site||Peptidase C1A, papain C-terminal
Zm00001d019993	4.5403	-1.0948	6.5831e-05	0.000251998	7	83431805	83433304	1500	-	Glycos_transf_1	Glycosyl transferase, family 1
Zm00001d052533	5.40908	-1.19528	1.85497e-07	9.92202e-07	4	192456676	192458255	1580	-	Glyco_transf_29	Glycosyl transferase family 29
Glycoside hydrolase
ID	fold_enrichment	log2FoldChange	pvalue	padj	gene_chr	gene_start	gene_end	gene_length	gene_name	tf_family	Description
Zm00001d045873	4.05681	-1.2659	1.8166e-07	9.72355e-07	9	45038209	45051640	1929	-	-	Glycoside hydrolase, family 5||Glycoside hydrolase superfamily
Zm00001d010039	4.58907	-3.93299	7.42503e-68	6.57478e-66	8	96545534	96548068	2035	-	-	Glycoside hydrolase, family 5||Actin cross-linking||Glycoside hydrolase, family 5, conserved site||Glycoside hydrolase superfamily||Fascin
Zm00001d044877	4.04334	-2.72967	2.20622e-05	9.05617e-05	9	6281845	6286526	3108	-	-	Glycoside hydrolase, family 5||Actin cross-linking||Fascin||Glycoside hydrolase, family 5, conserved site||Glycoside hydrolase superfamily
Zm00001d029654	5.72675	-1.50372	1.82022e-33	5.16008e-32	1	81612748	81617458	2561	trehalase1	-	Glycoside hydrolase, family 37, conserved site||Glycoside hydrolase, family 37||Six-hairpin glycosidase-like
Zm00001d016708	6.74491	1.10745	2.6805e-43	1.12995e-41	5	173403817	173408283	3900	cell wall invertase1	-	Glycoside hydrolase, family 32||Glycosyl hydrolase family 32, N-terminal||Glycosyl hydrolase family 32, C-terminal||Glycosyl hydrolase, five-bladed beta-propellor domain||Concanavalin A-like lectin/glucanase domain
Zm00001d002830	4.20433	2.96775	2.0084e-98	3.40048e-96	2	24145621	24150188	2437	invertase1	-	Glycoside hydrolase, family 32||Glycosyl hydrolase family 32, C-terminal||Glycosyl hydrolase family 32, N-terminal||Beta-fructofuranosidase||Glycosyl hydrolase, five-bladed beta-propellor domain||Concanavalin A-like lectin/glucanase domain
Zm00001d046772	5.13299	3.14681	6.83006e-05	0.000260513	9	105169464	105172457	2751	-	Glyco_hydro_3_C	Glycoside hydrolase, family 3, N-terminal||Immunoglobulin-like fold||Glycoside hydrolase family 3 C-terminal domain||Glycoside hydrolase superfamily||Fibronectin type III-like domain
Zm00001d034017	5.84385	2.58618	4.0436e-78	4.58102e-76	1	281247257	281250037	2340	-	Glyco_hydro_3	Glycoside hydrolase, family 3, N-terminal||Glycoside hydrolase family 3 C-terminal domain||Glycoside hydrolase superfamily
Zm00001d021197	5.25762	-1.26648	0.000107718	0.000398526	7	145649789	145651701	1806	-	Alpha_L_fucos	Glycoside hydrolase, family 29||Galactose-binding domain-like||Glycoside hydrolase superfamily
Zm00001d036366	3.70566	3.24459	0.00422888	0.0115865	6	85857785	85858714	930	GRMZM2G145518	-	Glycoside hydrolase, family 19||Lysozyme-like domain||Chitin-binding, type 1, conserved site||Glycoside hydrolase, family 19, catalytic||Chitin-binding, type 1
Zm00001d029794	5.45635	2.38637	2.40422e-10	1.72253e-09	1	87314979	87316146	944	-	-	Glycoside hydrolase, family 19, catalytic||Glycoside hydrolase, family 19||Lysozyme-like domain
Zm00001d008199	3.04958	-4.23099	7.69521e-05	0.000291062	8	972253	973110	858	-	-	Glycoside hydrolase, family 19, catalytic||Glycoside hydrolase, family 19||Lysozyme-like domain
Zm00001d052651	4.49063	4.17406	8.96521e-12	7.2415e-11	4	195816208	195818206	1340	-	-	Glycoside hydrolase, family 16, active site||Xyloglucan endo-transglycosylase, C-terminal||Xyloglucan endotransglucosylase/hydrolase||Glycoside hydrolase family 16||Concanavalin A-like lectin/glucanase domain
Zm00001d009309	4.05552	-1.16164	8.6756e-13	7.60349e-12	8	53994255	53995138	834	-	-	Glycoside hydrolase, family 16, active site||Xyloglucan endotransglucosylase/hydrolase||Xyloglucan endo-transglycosylase, C-terminal||Glycoside hydrolase family 16||Concanavalin A-like lectin/glucanase domain
Zm00001d014617	4.73295	1.59399	0.00426442	0.0116755	5	55870950	55872441	1390	-	-	Glycoside hydrolase, family 16, active site||Xyloglucan endotransglucosylase/hydrolase||Xyloglucan endo-transglycosylase, C-terminal||Concanavalin A-like lectin/glucanase domain||Glycoside hydrolase family 16
Zm00001d049359	4.8384	-2.42982	9.15824e-10	6.2161e-09	4	27806884	27811106	2173	-	Glyco_hydro_17	Glycoside hydrolase superfamily||X8 domain||Glycoside hydrolase family 17
Zm00001d041511	5.40908	2.11371	3.20329e-53	1.88377e-51	3	125028657	125033309	2914	-	-	Glycoside hydrolase superfamily||Glycoside hydrolase, family 79
Zm00001d030791	3.53507	-1.96819	0.000786833	0.00249858	1	159884602	159889326	2612	-	-	Glycoside hydrolase superfamily||Glycoside hydrolase, family 79
Zm00001d046357	3.66972	2.11639	2.50024e-41	9.94127e-40	9	83801694	83806040	3044	-	-	Glycoside hydrolase superfamily||Glycoside hydrolase, family 35||Galactose-binding domain-like||Glycoside hydrolase 35, catalytic domain||Glycoside hydrolase, family 35, conserved site
Zm00001d023715	3.38068	-1.9074	2.34717e-16	2.68778e-15	10	16694025	16711740	13242	-	-	Glycoside hydrolase superfamily||Glycoside hydrolase, family 27||Ricin B, lectin domain||Aldolase-type TIM barrel
Zm00001d018966	5.34616	1.90692	3.38422e-53	1.98637e-51	7	10934095	10935021	927	-	-	Glycoside hydrolase superfamily||Glycoside hydrolase family 18, catalytic domain
Zm00001d028103	3.95968	-2.34673	5.35515e-32	1.4337e-30	1	23014401	23018862	2127	-	-	Glycoside hydrolase superfamily||Glycoside hydrolase family 10 domain||Galactose-binding domain-like||Carbohydrate-binding, CenC-like
Zm00001d037918	7.16949	1.07542	1.78017e-38	6.3198e-37	6	141972442	141976417	2050	-	Glyco_hydro_1	Glycoside hydrolase superfamily||Glycoside hydrolase family 1||Glycosyl hydrolases family 1, N-terminal conserved site
Zm00001d019552	3.66676	1.11789	0.00778642	0.0201088	7	42052425	42055686	3003	-	-	Glycoside hydrolase superfamily||Alpha galactosidase A, C-terminal beta-sandwich domain||Aldolase-type TIM barrel||Glycoside hydrolase, family 27
Zm00001d032946	5.40908	1.53185	5.96332e-62	4.54851e-60	1	244382684	244383532	849	-	-	Glycoside hydrolase superfamily||2S globulin||Glycoside hydrolase, chitinase active site||Glycoside hydrolase family 18, catalytic domain
Zm00001d017639	3.7874	4.85197	0.000224707	0.000786053	5	202840915	202841791	877	-	-	Glycoside hydrolase superfamily||2S globulin||Glycoside hydrolase family 18, catalytic domain||Glycoside hydrolase, chitinase active site
Zm00001d029011	3.91888	-1.64884	0.000134589	0.000489654	1	54822256	54826599	2381	-	-	Glycoside hydrolase family 9||Glycosyl hydrolases family 9, Asp/Glu active sites||Six-hairpin glycosidase-like
Zm00001d013319	3.92089	-1.29095	3.84577e-30	9.58797e-29	5	8617116	8620509	2459	-	-	Glycoside hydrolase family 9, His active site||Glycoside hydrolase family 9||Six-hairpin glycosidase-like||Glycosyl hydrolases family 9, Asp/Glu active sites
Zm00001d048080	4.99394	-1.11923	6.18229e-15	6.41655e-14	9	149454969	149461485	3121	-	Glyco_hydro_31	Glycoside hydrolase family 31, N-terminal domain||Glycoside hydrolase superfamily||Glycoside hydrolase family 31||Galactose mutarotase-like domain||Glycosyl hydrolases family 31, active site||Domain of unknown function DUF5110
Zm00001d034015	4.73295	1.45748	1.31543e-50	7.02514e-49	1	281226728	281232212	4230	exoglucanase1	Glyco_hydro_3	Glycoside hydrolase family 3 C-terminal domain||Glycoside hydrolase superfamily||Glycoside hydrolase, family 3, N-terminal
Zm00001d038196	3.62384	-2.93734	4.59269e-43	1.91248e-41	6	151266841	151271722	3411	-	Glyco_hydro_20	Glycoside hydrolase family 20, catalytic domain||Glycoside hydrolase superfamily||Beta-hexosaminidase, eukaryotic type, N-terminal||Beta-hexosaminidase||Chitobiase/beta-hexosaminidase domain 2-like
Zm00001d021895	4.16725	-1.45313	1.33863e-07	7.27253e-07	7	165558401	165560667	2141	-	Glyco_hydro_20	Glycoside hydrolase family 20, catalytic domain||Glycoside hydrolase superfamily||Beta-hexosaminidase, eukaryotic type, N-terminal||Beta-hexosaminidase||Chitobiase/beta-hexosaminidase domain 2-like
Zm00001d037656	3.07125	2.73325	2.47391e-118	5.90958e-116	6	133140745	133141716	972	-	-	Glycoside hydrolase family 18, catalytic domain||Glycoside hydrolase superfamily
Zm00001d013573	4.57969	-3.10828	4.43718e-12	3.65886e-11	5	14538181	14540740	1751	-	Glyco_hydro_17	Glycoside hydrolase family 17||X8 domain||Glycoside hydrolase superfamily
Zm00001d006538	5.28634	-1.23914	5.48911e-30	1.3608e-28	2	210696604	210699346	2202	-	Glyco_hydro_17	Glycoside hydrolase family 17||X8 domain||Glycoside hydrolase superfamily
Zm00001d046134	5.19456	3.84424	9.91032e-14	9.33048e-13	9	65715514	65719719	2012	-	Glyco_hydro_17	Glycoside hydrolase family 17||Glycoside hydrolase superfamily
Zm00001d042141	4.72281	-5.30186	0.00347634	0.00971023	3	153354829	153357830	1497	-	Glyco_hydro_17	Glycoside hydrolase family 17||Glycoside hydrolase superfamily
Zm00001d038577	3.73855	1.35627	3.62499e-31	9.37903e-30	6	160386564	160392779	1643	-	Glyco_hydro_17	Glycoside hydrolase family 17||Glycoside hydrolase superfamily
Zm00001d024071	5.52597	4.35694	2.16047e-11	1.68161e-10	10	41457090	41458519	1335	-	-	Glycoside hydrolase family 16||Concanavalin A-like lectin/glucanase domain||Xyloglucan endo-transglycosylase, C-terminal||Xyloglucan endotransglucosylase/hydrolase
Zm00001d014613	3.80865	1.78331	1.75408e-06	8.34779e-06	5	55643859	55644731	873	-	-	Glycoside hydrolase family 16||Concanavalin A-like lectin/glucanase domain||Glycoside hydrolase, family 16, active site||Xyloglucan endo-transglycosylase, C-terminal||Xyloglucan endotransglucosylase/hydrolase||Beta-glucanase
Zm00001d016558	3.21039	2.51894	3.1576e-65	2.57412e-63	5	167257671	167260419	1405	-	-	Glycoside hydrolase family 10 domain||Glycoside hydrolase superfamily
Zm00001d023994	4.63965	2.61461	3.51418e-29	8.4272e-28	10	35174831	35179918	3264	beta glucosidase1	Glyco_hydro_1	Glycoside hydrolase family 1, active site||Glycoside hydrolase family 1||Glycoside hydrolase superfamily||Glycosyl hydrolases family 1, N-terminal conserved site
Glutathione S-transferase
ID	fold_enrichment	log2FoldChange	pvalue	padj	gene_chr	gene_start	gene_end	gene_length	gene_name	tf_family	Description
Zm00001d029699	7.69823	1.58223	9.19873e-88	1.26544e-85	1	83058555	83059659	986	glutathione transferase42	GST_N	Glutathione S-transferase, N-terminal||Thioredoxin-like fold||Glutathione S-transferase, C-terminal-like
Zm00001d048560	3.80807	3.13949	0.0106709	0.026563	9	158683140	158684127	919	-	GST_N	Glutathione S-transferase, N-terminal||Thioredoxin-like fold||Glutathione S-transferase, C-terminal-like
Zm00001d046352	4.65642	-1.1655	2.28539e-23	3.97652e-22	9	82889286	82893077	2262	-	GST_N	Glutathione S-transferase, N-terminal||Glutathione S-transferase, C-terminal||Thioredoxin-like fold||Glutathione S-transferase, C-terminal-like||Translation elongation factor EF1B, gamma chain, conserved
Zm00001d048558	3.96197	2.06008	0.000149526	0.000539349	9	158667068	158667751	684	glutathione transferase25	GST_N	Glutathione S-transferase, C-terminal-like||Glutathione S-transferase, N-terminal||Thioredoxin-like fold
Zm00001d043795	7.94552	1.10088	4.44111e-23	7.58187e-22	3	210370495	210371606	1036	-	-	Glutathione S-transferase, C-terminal-like||Glutathione S-transferase, N-terminal||Thioredoxin-like fold
Zm00001d029703	4.15053	3.55961	3.0237e-39	1.10791e-37	1	83192078	83193405	1228	-	-	Glutathione S-transferase, C-terminal-like||Glutathione S-transferase, N-terminal||Thioredoxin-like fold
Zm00001d020780	5.09924	1.46571	7.82992e-35	2.35165e-33	7	132447942	132449006	965	glutathione transferase23	GST_N	Glutathione S-transferase, C-terminal-like||Glutathione S-transferase, N-terminal||Glutathione S-transferase, C-terminal||Thioredoxin-like fold
Zm00001d018220	5.10783	2.06506	9.30037e-66	7.76669e-64	5	216862591	216863616	938	glutathione transferase24	GST_N	Glutathione S-transferase, C-terminal||Glutathione S-transferase, N-terminal||Thioredoxin-like fold||Glutathione S-transferase, C-terminal-like
Zm00001d040911	4.6067	-1.53334	0.00222201	0.00646749	3	78500328	78502637	931	-	-	Glutathione S-transferase (GST)||Glutathione S-transferase, N-terminal||Thioredoxin-like fold
Zm00001d002704	3.73636	1.38124	8.73858e-64	6.92235e-62	2	19808074	19812687	2361	-	GSHPx	Glutathione peroxidase active site||Glutathione peroxidase conserved site||Glutathione peroxidase||Thioredoxin-like fold
Zm00001d018827	4.73295	1.3039	1.86705e-27	4.07747e-26	7	6587108	6587917	810	-	-	Glutaredoxin||Thioredoxin-like fold
Zm00001d018058	6.76135	-1.94953	3.69081e-09	2.36106e-08	5	213446943	213448076	1134	-	-	Glutaredoxin||Thioredoxin-like fold
Zm00001d040837	3.97878	5.58155	0.00194446	0.00572835	3	69485812	69486249	438	-	-	Glutaredoxin||Glutaredoxin-like, plant II||Thioredoxin-like fold
Zm00001d045533	4.73295	-1.59675	0.000787872	0.00250111	9	25739313	25742304	1718	-	-	Glutamine-Leucine-Glutamine, QLQ||Growth-regulating factor||WRC domain
Zm00001d048050	4.34891	2.10585	1.39475e-77	1.55722e-75	9	148903155	148910943	1533	glutamine synthetase3	-	Glutamine synthetase/guanido kinase, catalytic domain||Glutamine synthetase, glycine-rich site||Glutamine synthetase, catalytic domain
Zm00001d028260	4.10247	1.29419	5.687e-59	3.95587e-57	1	28169233	28171917	1494	glutamine synthetase6	-	Glutamine synthetase, catalytic domain||Glutamine synthetase, glycine-rich site||Glutamine synthetase, N-terminal conserved site||Glutamine synthetase/guanido kinase, catalytic domain||Glutamine synthetase, beta-Grasp domain
Zm00001d044608	4.21656	2.19897	0.000991145	0.00308475	3	233328410	233331483	2258	asparagine synthetase2	-	Glutamine amidotransferase type 2 domain||Nucleophile aminohydrolases, N-terminal||Rossmann-like alpha/beta/alpha sandwich fold||Asparagine synthase||Asparagine synthase, N-terminal domain||Asparagine synthase, glutamine-hydrolyzing
Zm00001d034420	3.99622	1.35706	3.28832e-08	1.90505e-07	1	292477033	292483300	6023	glutamic dehydrogenase1	-	Glutamate dehydrogenase||Glutamate/phenylalanine/leucine/valine dehydrogenase, C-terminal||Glutamate/phenylalanine/leucine/valine dehydrogenase, dimerisation domain||NAD(P) binding domain of glutamate dehydrogenase||NAD(P)-binding domain||Leu/Phe/Val dehydrogenases active site||Glutamate/phenylalanine/leucine/valine dehydrogenase
Zm00001d050032	4.05681	-1.27865	6.90436e-07	3.4606e-06	4	61315575	61321350	2576	brittle endosperm2	-	Glucose-1-phosphate adenylyltransferase||Nucleotide-diphospho-sugar transferases||ADP-glucose pyrophosphorylase, conserved site||Nucleotidyl transferase domain||Trimeric LpxA-like
Zm00001d039131	4.31474	1.52403	2.00222e-16	2.3039e-15	6	170732907	170739381	4327	ADP glucose pyrophosphorylase2	-	Glucose-1-phosphate adenylyltransferase||Nucleotide-diphospho-sugar transferases||ADP-glucose pyrophosphorylase, conserved site||Nucleotidyl transferase domain||Trimeric LpxA-like
Zm00001d035234	3.96825	-1.42306	0.0157444	0.0375367	6	15908223	15911138	1299	GeBP-transcription factor 15	-	GLABROUS1 enhancer-binding protein family
Zm00001d018555	5.29381	-1.03053	5.61304e-11	4.2404e-10	5	222955600	222956742	1143	-	GHMP_kinases	GHMP kinase, C-terminal domain||Homoserine kinase||GHMP kinase, ATP-binding, conserved site||GHMP kinase N-terminal domain||Ribosomal protein S5 domain 2-type fold, subgroup||Ribosomal protein S5 domain 2-type fold
SWEET
ID	fold_enrichment	log2FoldChange	pvalue	padj	gene_chr	gene_start	gene_end	gene_length	gene_name	tf_family	Description
Zm00001d015914	3.51653	-3.09237	0.00215295	0.00627618	5	130947371	130950710	1403	sugars will eventually be exported transporter4b	-	SWEET sugar transporter
Zm00001d009071	6.13903	3.07579	9.27817e-30	2.2836e-28	8	34288986	34294478	1199	sugars will eventually be exported transporter17b	-	SWEET sugar transporter
Zm00001d050577	3.13414	2.94902	1.99937e-08	1.18391e-07	4	101826608	101828504	1469	sugars will eventually be exported transporter15a	-	SWEET sugar transporter
Zm00001d025503	4.28135	1.05457	0.00391644	0.0108112	10	120607074	120608219	781	-	-	Sulphate adenylyltransferase catalytic domain||Rossmann-like alpha/beta/alpha sandwich fold
Zm00001d042125	4.9456	-1.33343	0.00605038	0.0160381	3	152132770	152140284	1690	-	Sulfotransfer_1	Sulfotransferase domain||P-loop containing nucleoside triphosphate hydrolase
Zm00001d000204	4.07136	2.28285	0.00351538	0.00980862	B73V4_ctg129	15011	19789	2428	-	Sulfate_transp	Sulfate transporter 3.4||SLC26A/SulP transporter domain||STAS domain||SLC26A/SulP transporter
Zm00001d021936	4.96032	-1.75707	1.23301e-61	9.26714e-60	7	166383108	166385301	2114	-	Sugar_tr	Sugar/inositol transporter||Major facilitator superfamily domain||Sugar transporter, conserved site||Major facilitator, sugar transporter-like
Zm00001d029762	4.21656	-1.77255	1.31808e-54	8.04292e-53	1	86130014	86134531	4031	-	Sugar_tr	Sugar transporter, conserved site||Major facilitator, sugar transporter-like||Sugar/inositol transporter||Major facilitator superfamily domain
Zm00001d000021	4.34891	1.1857	1.99837e-50	1.05626e-48	B73V4_ctg150	1459856	1464045	2010	glucose 6-phosphate/phosphate translocator1	-	Sugar phosphate transporter domain||Triose phosphate/phosphoenolpyruvate translocator
Zm00001d032383	5.38793	-1.86029	1.47019e-64	1.18287e-62	1	224766461	224770369	1639	-	-	Sugar phosphate transporter domain||Triose phosphate/phosphoenolpyruvate translocator
Zm00001d009028	3.51034	-1.20509	2.0759e-15	2.22345e-14	8	30678992	30681712	1781	-	-	Sugar phosphate transporter domain||Triose phosphate/phosphoenolpyruvate translocator
Zm00001d048084	3.65862	1.1007	1.16854e-27	2.57941e-26	9	149786807	149790346	1779	-	-	Sugar phosphate transporter domain||GDP-mannose transporter GONST3, plant
Zm00001d020052	4.52125	1.40742	2.74925e-38	9.69315e-37	7	88709984	88712122	1403	-	-	Sugar phosphate transporter domain||GDP-fucose transporter 1, plant
Zm00001d044715	5.03525	2.12889	0.000437355	0.00145447	3	235595192	235597934	825	-	-	Sugar phosphate transporter domain
Zm00001d017282	3.62036	2.73923	8.88031e-85	1.14978e-82	5	191618363	191622011	2461	-	-	Sugar phosphate transporter domain
Zm00001d010044	4.52125	-2.33059	0.00373311	0.010358	8	96676310	96679113	955	-	-	Sugar phosphate transporter domain
Zm00001d006679	3.87797	1.01068	4.49421e-34	1.30897e-32	2	214112550	214117471	1324	-	-	Sugar phosphate transporter domain
Zm00001d012036	4.68843	-2.55624	2.63587e-40	1.01151e-38	8	166917606	166923260	3802	sucrose phosphate synthase1	Glycos_transf_1	Sucrose-phosphatase-like, N-terminal||Sucrose-phosphate synthase, C-terminal||Sucrose phosphate synthase, plant||Sucrose synthase||Glycosyl transferase, family 1
Zm00001d027854	3.86076	-3.25743	1.80929e-166	8.57744e-164	1	15301583	15306925	2427	sucrose transporter1	-	Sucrose/H+ symporter, plant||Major facilitator superfamily domain
Zm00001d037816	3.6565	-1.19588	2.16352e-08	1.27596e-07	6	138740453	138748540	2701	-	C4dic_mal_tran	S-type anion channel||Voltage-dependent anion channel
Zm00001d028094	3.83599	1.84747	4.8539e-104	9.06502e-102	1	22841793	22844037	2131	-	-	Strigolactone esterase D14 family||Alpha/Beta hydrolase fold||Alpha/beta hydrolase fold-1
p450
ID	fold_enrichment	log2FoldChange	pvalue	padj	gene_chr	gene_start	gene_end	gene_length	gene_name	tf_family	Description
Zm00001d011419	7.50939	-1.10194	0.00100801	0.00313281	8	149989038	149991368	2273	-	p450	Cytochrome P450||Cytochrome P450, E-class, group IV||Cytochrome P450, E-class, group I||Cytochrome P450, conserved site
Zm00001d023309	3.15429	-1.52538	1.70519e-20	2.52258e-19	10	2640438	2644386	3823	-	p450	Cytochrome P450||Cytochrome P450, E-class, group IV||Cytochrome P450, conserved site
Zm00001d047425	4.63965	4.10562	9.97815e-05	0.000371125	9	129655579	129671140	1938	GRMZM2G119067	p450	Cytochrome P450||Cytochrome P450, E-class, group I||Cytochrome P450, conserved site
Zm00001d046334	3.66972	-5.97559	0.000134348	0.000488951	9	81310177	81311766	1590	cytochrome P450 9	p450	Cytochrome P450||Cytochrome P450, E-class, group I||Cytochrome P450, conserved site
Zm00001d033020	5.15055	1.27874	0.0198697	0.0461615	1	247311909	247314314	2219	cytochrome P-450 8	p450	Cytochrome P450||Cytochrome P450, E-class, group I||Cytochrome P450, conserved site
Zm00001d046422	3.40977	1.17618	1.40379e-16	1.63299e-15	9	88938385	88941121	2245	brassinosteroid catabolism2	p450	Cytochrome P450||Cytochrome P450, E-class, group I||Cytochrome P450, conserved site
Zm00001d053202	4.82936	-3.96509	0.000903361	0.0028351	4	219687772	219690119	2232	-	p450	Cytochrome P450||Cytochrome P450, E-class, group I||Cytochrome P450, conserved site
Zm00001d048865	3.21039	5.3784	0.000953077	0.00297559	4	6682746	6684566	1740	-	p450	Cytochrome P450||Cytochrome P450, E-class, group I||Cytochrome P450, conserved site
Zm00001d044153	4.82936	-1.1083	4.52579e-05	0.000177455	3	220577774	220580963	2186	-	p450	Cytochrome P450||Cytochrome P450, E-class, group I||Cytochrome P450, conserved site
Zm00001d033139	4.31965	3.54328	1.55095e-10	1.12479e-09	1	251921151	251925125	1787	-	p450	Cytochrome P450||Cytochrome P450, E-class, group I||Cytochrome P450, conserved site
Zm00001d029241	4.40529	3.63906	2.84477e-12	2.38081e-11	1	63372703	63375212	1755	-	p450	Cytochrome P450||Cytochrome P450, E-class, group I||Cytochrome P450, conserved site
Zm00001d024943	3.60202	4.30996	1.82915e-97	3.01418e-95	10	96104177	96106076	1794	-	p450	Cytochrome P450||Cytochrome P450, E-class, group I||Cytochrome P450, conserved site
Zm00001d023625	4.12814	5.56006	9.08603e-53	5.21561e-51	10	12645178	12646963	1581	-	p450	Cytochrome P450||Cytochrome P450, E-class, group I||Cytochrome P450, conserved site
Zm00001d016151	7.12822	-2.97085	0.000467782	0.00154598	5	147259084	147261123	1483	-	p450	Cytochrome P450||Cytochrome P450, E-class, group I||Cytochrome P450, conserved site
Zm00001d013862	2.87977	1.01361	3.25741e-24	5.93245e-23	5	23180469	23183875	2063	-	p450	Cytochrome P450||Cytochrome P450, E-class, group I||Cytochrome P450, conserved site
Zm00001d049201	4.11523	2.73976	1.14266e-26	2.39368e-25	4	20300477	20302033	1557	-	p450	Cytochrome P450||Cytochrome P450, E-class, group I
Zm00001d042047	5.25762	1.89635	5.63819e-21	8.60529e-20	3	148522895	148525384	1500	-	p450	Cytochrome P450||Cytochrome P450, E-class, group I
Zm00001d038300	2.63574	2.21884	1.54052e-33	4.37926e-32	6	153808873	153811355	2042	-	p450	Cytochrome P450||Cytochrome P450, E-class, group I
Zm00001d034096	5.39593	1.94399	2.02516e-56	1.30283e-54	1	283957823	283959650	1162	-	p450	Cytochrome P450||Cytochrome P450, E-class, group I
Zm00001d023400	2.70744	-3.59666	4.80087e-32	1.28754e-30	10	4731068	4733727	1671	-	p450	Cytochrome P450||Cytochrome P450, E-class, group I
Zm00001d013231	6.41519	-1.47586	1.02943e-07	5.66463e-07	5	6795974	6799658	1328	-	p450	Cytochrome P450||Cytochrome P450, E-class, group I
Zm00001d051554	4.76443	1.59251	2.36035e-16	2.70187e-15	4	162654597	162657413	2554	abscisic acid 8'-hydroxylase2	p450	Cytochrome P450||Cytochrome P450, conserved site||Cytochrome P450, E-class, group I
Zm00001d039384	4.44148	1.24765	3.61394e-37	1.21975e-35	3	3087368	3088918	1551	-	p450	Cytochrome P450||Cytochrome P450, conserved site||Cytochrome P450, E-class, group I
Zm00001d034118	6.08522	-2.03861	0.00328568	0.00922116	1	284441515	284445643	2252	-	p450	Cytochrome P450||Cytochrome P450, conserved site||Cytochrome P450, E-class, group I
Zm00001d033592	4.05552	7.19863	3.4445e-48	1.70922e-46	1	268007631	268009404	1527	-	p450	Cytochrome P450||Cytochrome P450, conserved site||Cytochrome P450, E-class, group I
Zm00001d025200	4.35951	8.97425	8.36109e-286	1.22689e-282	10	108836325	108838302	1777	-	p450	Cytochrome P450||Cytochrome P450, conserved site||Cytochrome P450, E-class, group I
Zm00001d024574	4.81812	3.12546	7.94357e-83	9.91017e-81	10	78836368	78838011	1644	-	p450	Cytochrome P450||Cytochrome P450, conserved site||Cytochrome P450, E-class, group I
Zm00001d024068	3.0162	2.98838	0.0159883	0.0380507	10	41313163	41314896	1734	-	p450	Cytochrome P450||Cytochrome P450, conserved site||Cytochrome P450, E-class, group I
Zm00001d015721	5.4401	5.2734	0.0112742	0.0278825	5	112707895	112710811	2090	-	p450	Cytochrome P450||Cytochrome P450, conserved site||Cytochrome P450, E-class, group I
Zm00001d015589	5.04987	-2.37904	1.10332e-51	6.11491e-50	5	100023067	100024804	1594	-	p450	Cytochrome P450||Cytochrome P450, conserved site||Cytochrome P450, E-class, group I
Zm00001d008987	5.11465	1.43055	7.48971e-26	1.49867e-24	8	28720644	28722575	1829	-	p450	Cytochrome P450||Cytochrome P450, conserved site||Cytochrome P450, E-class, group I
Zm00001d029688	3.62797	2.01202	2.27229e-126	6.14216e-124	1	82827141	82831219	2469	-	p450	Cytochrome P450, E-class, group I||Cytochrome P450, E-class, group IV||Cytochrome P450
Zm00001d017077	4.9647	5.80281	1.42205e-305	2.43447e-302	5	184494219	184496209	1811	red aleurone1	p450	Cytochrome P450, E-class, group I||Cytochrome P450, conserved site||Cytochrome P450
Zm00001d043174	4.51977	-1.05018	1.20281e-32	3.3005e-31	3	190625724	190628445	1993	GRMZM2G138074	p450	Cytochrome P450, E-class, group I||Cytochrome P450, conserved site||Cytochrome P450
Zm00001d024946	4.15053	2.90616	6.2753e-33	1.7421e-31	10	96325810	96327827	1925	flavone synthase typeII1	p450	Cytochrome P450, E-class, group I||Cytochrome P450, conserved site||Cytochrome P450
Zm00001d048703	6.71366	1.17168	0.000294677	0.00100939	4	3614699	3616705	1930	benzoxazinone synthesis4	p450	Cytochrome P450, E-class, group I||Cytochrome P450, conserved site||Cytochrome P450
Zm00001d051863	4.64191	2.19103	2.20304e-93	3.46361e-91	4	172596420	172598331	1822	-	p450	Cytochrome P450, E-class, group I||Cytochrome P450, conserved site||Cytochrome P450
Zm00001d036762	4.6117	2.03568	2.10176e-05	8.65622e-05	6	99964438	99966266	1669	-	p450	Cytochrome P450, E-class, group I||Cytochrome P450, conserved site||Cytochrome P450
Zm00001d020628	4.99962	-1.1048	1.19924e-10	8.80501e-10	7	125510140	125512430	1987	-	p450	Cytochrome P450, E-class, group I||Cytochrome P450, conserved site||Cytochrome P450
Zm00001d012322	5.45635	1.78699	3.54149e-77	3.92558e-75	8	172403401	172405359	1846	-	p450	Cytochrome P450, E-class, group I||Cytochrome P450, conserved site||Cytochrome P450
Zm00001d006193	3.45434	-3.47968	0.000287184	0.000986794	2	201255021	201257277	2122	-	p450	Cytochrome P450, E-class, group I||Cytochrome P450, conserved site||Cytochrome P450
Zm00001d004957	6.31233	-1.11988	0.000719013	0.00230172	2	150613845	150616281	1800	-	p450	Cytochrome P450, E-class, group I||Cytochrome P450, conserved site||Cytochrome P450
Zm00001d028325	3.26824	-2.69707	4.54278e-23	7.75115e-22	1	30793737	30799897	2380	brassinosteroid synthesis1	p450	Cytochrome P450, E-class, group I||Cytochrome P450
Zm00001d044703	4.6067	-3.06831	1.7451e-40	6.73032e-39	3	235308100	235309596	1497	-	p450	Cytochrome P450, E-class, group I||Cytochrome P450
Zm00001d034104	3.38068	-2.56151	9.39275e-34	2.69495e-32	1	284067665	284068684	1020	-	p450	Cytochrome P450, E-class, group I||Cytochrome P450
Zm00001d034095	6.72783	1.49359	2.90429e-23	5.01376e-22	1	283893649	283895468	1165	-	p450	Cytochrome P450, E-class, group I||Cytochrome P450
Zm00001d020418	3.0581	-2.53291	2.92108e-06	1.34811e-05	7	112714260	112717015	1909	-	p450	Cytochrome P450, E-class, group I||Cytochrome P450
Zm00001d052475	3.35329	-2.1281	2.47648e-60	1.79138e-58	4	190839085	190842202	2050	-	p450	Cytochrome P450, conserved site||Cytochrome P450, E-class, group IV||Cytochrome P450, E-class, group I||Cytochrome P450
Zm00001d048705	5.40908	6.34966	1.73235e-12	1.4812e-11	4	3672327	3674403	1856	benzoxazinone synthesis5	p450	Cytochrome P450, conserved site||Cytochrome P450, E-class, group I||Cytochrome P450, E-class, group IV||Cytochrome P450
Zm00001d046342	5.13378	2.02394	9.99599e-62	7.56822e-60	9	81729257	81733312	1847	kaurene oxidase2	p450	Cytochrome P450, conserved site||Cytochrome P450, E-class, group I||Cytochrome P450
Zm00001d038511	4.11	3.05223	1.34712e-48	6.76083e-47	6	158957756	158969636	1663	gibberellin 16,17-oxidase1	p450	Cytochrome P450, conserved site||Cytochrome P450, E-class, group I||Cytochrome P450
Zm00001d020717	4.23504	1.34269	2.84074e-09	1.83825e-08	7	129916943	129919846	1903	abscisic acid 8'-hydroxylase4	p450	Cytochrome P450, conserved site||Cytochrome P450, E-class, group I||Cytochrome P450
Zm00001d047424	4.01889	1.165	1.29708e-18	1.71103e-17	9	129619898	129624238	1971	-	p450	Cytochrome P450, conserved site||Cytochrome P450, E-class, group I||Cytochrome P450
Zm00001d037849	3.87797	3.01281	5.4251e-244	5.76464e-241	6	139653712	139656071	1827	-	p450	Cytochrome P450, conserved site||Cytochrome P450, E-class, group I||Cytochrome P450
Zm00001d034986	4.73295	1.71502	1.18642e-05	5.05387e-05	6	840921	842925	1928	-	p450	Cytochrome P450, conserved site||Cytochrome P450, E-class, group I||Cytochrome P450
Zm00001d034107	4.58907	-1.55477	4.92451e-27	1.05089e-25	1	284127282	284129120	1357	-	p450	Cytochrome P450, conserved site||Cytochrome P450, E-class, group I||Cytochrome P450
Zm00001d014335	5.51633	1.74987	2.57462e-88	3.62269e-86	5	41174766	41176346	1581	-	p450	Cytochrome P450, conserved site||Cytochrome P450, E-class, group I||Cytochrome P450
Zm00001d014134	3.75617	1.91703	2.08373e-41	8.31736e-40	5	33632930	33634732	1697	-	p450	Cytochrome P450, conserved site||Cytochrome P450, E-class, group I||Cytochrome P450
Zm00001d010521	4.76679	1.15265	0.0134081	0.0326307	8	119045452	119050075	1915	-	p450	Cytochrome P450, conserved site||Cytochrome P450, E-class, group I||Cytochrome P450
Zm00001d050323	3.38068	-1.58674	8.27812e-13	7.26753e-12	4	81389772	81391571	1294	-	p450	Cytochrome P450, conserved site||Cytochrome P450
Zm00001d032467	3.92381	4.0063	4.00937e-268	5.37168e-265	1	227648295	227649464	1078	AC210173.4_FG005	p450	Cytochrome P450
Zm00001d023413	4.73295	-3.85002	1.53897e-06	7.37304e-06	10	5037511	5038986	1476	-	p450	Cytochrome P450
PPR
ID	fold_enrichment	log2FoldChange	pvalue	padj	gene_chr	gene_start	gene_end	gene_length	gene_name	tf_family	Description
Zm00001d033869	5.16351	-1.93209	1.49717e-06	7.18419e-06	1	276803098	276804885	1788	empty pericarp4	-	Tetratricopeptide-like helical domain||Pentatricopeptide repeat
Zm00001d052794	3.86652	1.02149	8.08692e-10	5.50836e-09	4	201187450	201192914	4096	-	PPR	Tetratricopeptide-like helical domain||Pentatricopeptide repeat
Zm00001d049196	4.00224	-2.50795	0.00793693	0.0204427	4	20093745	20095181	1437	-	PPR	Tetratricopeptide-like helical domain||Pentatricopeptide repeat
Zm00001d042067	4.46429	-1.8206	8.10331e-06	3.52142e-05	3	149594678	149596483	1806	-	PPR	Tetratricopeptide-like helical domain||Pentatricopeptide repeat
Zm00001d041464	4.17188	-1.18171	0.00976618	0.0245369	3	121900435	121902537	2103	-	PPR	Tetratricopeptide-like helical domain||Pentatricopeptide repeat
Zm00001d023302	7.43749	-1.22908	0.000406033	0.00135704	10	2427920	2430022	2103	-	PPR	Tetratricopeptide-like helical domain||Pentatricopeptide repeat
Zm00001d020448	3.71532	-1.1766	0.000243098	0.000844921	7	114984579	114986921	2343	-	PPR	Tetratricopeptide-like helical domain||Pentatricopeptide repeat
Zm00001d014666	3.65186	-1.4414	2.83067e-09	1.83211e-08	5	58166000	58167433	1434	-	PPR	Tetratricopeptide-like helical domain||Pentatricopeptide repeat
Zm00001d013941	4.45514	-3.23524	6.57402e-06	2.88902e-05	5	25536275	25537969	1695	-	PPR	Tetratricopeptide-like helical domain||Pentatricopeptide repeat
Zm00001d011311	5.52597	-5.13863	0.00619819	0.0163853	8	146409219	146411054	1836	-	PPR	Tetratricopeptide-like helical domain||Pentatricopeptide repeat
Zm00001d050156	3.66676	1.29262	5.26037e-06	2.34077e-05	4	69627916	69629499	1584	-	-	Tetratricopeptide-like helical domain||Pentatricopeptide repeat
Zm00001d048888	3.2076	-1.96207	0.00231229	0.00670933	4	7174770	7176872	2103	-	-	Tetratricopeptide-like helical domain||Pentatricopeptide repeat
Zm00001d048332	4.73295	-3.2807	0.00141896	0.00429015	9	154587390	154589003	1614	-	-	Tetratricopeptide-like helical domain||Pentatricopeptide repeat
Zm00001d042389	7.03306	-2.00783	0.0170378	0.0402561	3	164252515	164254119	1605	-	-	Tetratricopeptide-like helical domain||Pentatricopeptide repeat
Zm00001d037471	5.22357	-3.02645	3.44671e-05	0.000137256	6	126309095	126311101	2007	-	-	Tetratricopeptide-like helical domain||Pentatricopeptide repeat
Zm00001d024409	4.30169	-1.53023	1.48191e-13	1.37794e-12	10	69419168	69422702	3138	-	-	Tetratricopeptide-like helical domain||Pentatricopeptide repeat
Zm00001d023944	4.05681	-3.42085	4.93188e-06	2.20606e-05	10	30897430	30899575	2146	-	-	Tetratricopeptide-like helical domain||Pentatricopeptide repeat
Zm00001d022263	4.36066	-6.61459	9.84107e-05	0.000366291	7	173939301	173941539	2196	-	-	Tetratricopeptide-like helical domain||Pentatricopeptide repeat
Zm00001d022049	3.75617	-1.32598	1.00809e-21	1.6054e-20	7	168873298	168877751	3362	-	-	Tetratricopeptide-like helical domain||Pentatricopeptide repeat
Zm00001d020062	3.76837	-2.62782	0.00845278	0.021616	7	89573121	89574794	1674	-	-	Tetratricopeptide-like helical domain||Pentatricopeptide repeat
Zm00001d017878	4.30169	-6.26341	5.11134e-06	2.27906e-05	5	209468909	209472256	3348	-	-	Tetratricopeptide-like helical domain||Pentatricopeptide repeat
Zm00001d017317	4.68843	-1.62954	4.24986e-06	1.91934e-05	5	192510272	192511687	1416	-	-	Tetratricopeptide-like helical domain||Pentatricopeptide repeat
Zm00001d016690	4.29277	-3.39769	0.000107277	0.000397037	5	172636956	172639352	2397	-	-	Tetratricopeptide-like helical domain||Pentatricopeptide repeat
Zm00001d009391	6.6151	-2.34148	5.21174e-05	0.000202248	8	61818189	61819910	1722	-	-	Tetratricopeptide-like helical domain||Pentatricopeptide repeat
Zm00001d002968	4.63965	-1.72642	0.000185627	0.000657785	2	28307399	28309598	1919	-	-	Tetratricopeptide-like helical domain||Pentatricopeptide repeat
Zm00001d002550	5.60152	1.26848	4.54432e-14	4.40356e-13	2	15225588	15227399	1812	-	-	Tetratricopeptide-like helical domain||Pentatricopeptide repeat
Zm00001d010880	4.07136	-1.78184	1.5542e-19	2.15539e-18	8	131986532	131992085	2761	-	-	Tetratricopeptide-like helical domain||Pentacotripeptide-repeat region of PRORP||Pentatricopeptide repeat
Zm00001d052221	3.33111	1.91431	5.83804e-18	7.38806e-17	4	183593619	183599554	2475	-	-	Tetratricopeptide-like helical domain||Methylthioribose-1-phosphate isomerase-like, N-terminal domain||Tetratricopeptide repeat||Tetratricopeptide repeat-containing domain
Zm00001d032336	6.21407	-1.56637	2.59192e-10	1.85142e-09	1	222976163	223002067	3297	-	-	Tetratricopeptide-like helical domain||HAT (Half-A-TPR) repeat
Zm00001d042039	2.63574	-1.15602	0.00507869	0.0136848	3	148145123	148148309	3087	empty pericarp5	-	Tetratricopeptide-like helical domain||DYW domain||Pentatricopeptide repeat
Zm00001d020103	3.987	-2.99081	0.000209339	0.000735549	7	92281854	92290430	3639	-	PPR	Tetratricopeptide-like helical domain||DYW domain||Pentatricopeptide repeat
Zm00001d053207	3.04321	-2.35313	3.79687e-07	1.96376e-06	4	219937359	219942038	3048	-	-	Tetratricopeptide-like helical domain||DYW domain||Pentatricopeptide repeat
Zm00001d044843	4.24561	-2.65199	7.21167e-07	3.60759e-06	9	4935211	4937001	1791	-	-	Tetratricopeptide-like helical domain||DYW domain||Pentatricopeptide repeat
Zm00001d016798	3.06692	-1.69273	0.00264662	0.00759011	5	176187350	176189107	1758	-	-	Tetratricopeptide-like helical domain||DYW domain||Pentatricopeptide repeat
Zm00001d047661	3.95778	3.19135	2.5359e-54	1.52923e-52	9	138406738	138409643	2443	-	-	Tetratricopeptide-like helical domain||DnaJ domain
Zm00001d044589	3.62036	-2.12683	8.97849e-05	0.000336339	3	232818850	232819665	816	-	-	Tetratricopeptide-like helical domain
Zm00001d044586	3.95778	-2.02619	6.4732e-07	3.25827e-06	3	232671225	232674052	1245	-	-	Tetratricopeptide-like helical domain
Zm00001d054069	3.4727	-1.01661	2.04868e-09	1.34234e-08	4	245857045	245859477	2177	-	-	Tetratricopeptide repeat-containing domain||Winged helix-turn-helix DNA-binding domain||Tetratricopeptide-like helical domain||Tetratricopeptide repeat
Zm00001d009189	3.66972	-1.90228	1.05739e-07	5.80812e-07	8	41985030	41995700	862	-	-	Tetratricopeptide repeat-containing domain||Tetratricopeptide-like helical domain||Tetratricopeptide repeat
Zm00001d018901	3.39495	-1.39927	1.23675e-24	2.30275e-23	7	8756087	8758156	1544	-	-	Tetratricopeptide repeat-containing domain||Tetratricopeptide-like helical domain||Methylthioribose-1-phosphate isomerase-like, N-terminal domain||Tetratricopeptide repeat||PDZ domain
Zm00001d050110	5.59739	-2.90516	3.51198e-28	7.93997e-27	4	66333703	66335464	1179	-	-	Pepsin-like domain, plant||Xylanase inhibitor, N-terminal||Aspartic peptidase domain||Xylanase inhibitor, C-terminal||Aspartic peptidase A1 family||Peptidase family A1 domain
Zm00001d045089	4.51452	-2.14363	0.00147463	0.00444711	9	12194663	12197108	2446	pentatricopeptide repeat protein2263	-	Pentatricopeptide repeat||Tetratricopeptide-like helical domain||DYW domain
Zm00001d025656	3.84586	-1.68392	9.35439e-07	4.6143e-06	10	125206872	125209697	2826	-	PPR	Pentatricopeptide repeat||Tetratricopeptide-like helical domain||DYW domain
Zm00001d049203	3.60862	-1.40589	0.0178475	0.0418992	4	20524918	20527438	2424	-	-	Pentatricopeptide repeat||Tetratricopeptide-like helical domain||DYW domain
Zm00001d036698	7.16711	-1.09871	0.000704917	0.00225988	6	98069169	98071529	2361	luteus15	-	Pentatricopeptide repeat||Tetratricopeptide-like helical domain
Zm00001d022480	4.71046	-1.18194	0.00955479	0.0240627	7	178455391	178457655	2265	empty pericarp17	-	Pentatricopeptide repeat||Tetratricopeptide-like helical domain
Zm00001d049986	3.83599	-1.56281	0.00046132	0.00152691	4	57081535	57084071	1992	-	PPR	Pentatricopeptide repeat||Tetratricopeptide-like helical domain
Zm00001d045492	3.59626	-1.7168	1.12403e-15	1.23e-14	9	24420777	24426027	5251	-	PPR	Pentatricopeptide repeat||Tetratricopeptide-like helical domain
Zm00001d023229	6.44841	-4.99093	0.017504	0.0411557	10	896443	898875	2433	-	PPR	Pentatricopeptide repeat||Tetratricopeptide-like helical domain
Zm00001d000220	4.50613	-1.21199	0.0108948	0.0270722	B73V4_ctg26	115480	117114	1635	-	PPR	Pentatricopeptide repeat||Tetratricopeptide-like helical domain
Zm00001d052377	3.64664	-3.45701	1.82759e-12	1.55788e-11	4	188547876	188549444	1569	-	-	Pentatricopeptide repeat||Tetratricopeptide-like helical domain
Zm00001d051576	4.30886	-2.22822	0.000160102	0.000574471	4	163283205	163288542	4089	-	-	Pentatricopeptide repeat||Tetratricopeptide-like helical domain
Zm00001d050273	4.8384	-3.27453	0.000228233	0.000797393	4	77789524	77791626	2103	-	-	Pentatricopeptide repeat||Tetratricopeptide-like helical domain
Zm00001d046790	4.12414	-1.08804	0.000151052	0.000544534	9	106223473	106225122	1650	-	-	Pentatricopeptide repeat||Tetratricopeptide-like helical domain
Zm00001d044388	4.34891	-2.61363	5.10458e-19	6.89902e-18	3	226768741	226770738	1665	-	-	Pentatricopeptide repeat||Tetratricopeptide-like helical domain
Zm00001d044353	5.28634	-1.55562	0.00109867	0.00339437	3	225681721	225694149	6730	-	-	Pentatricopeptide repeat||Tetratricopeptide-like helical domain
Zm00001d042508	3.2076	-1.08545	1.32876e-07	7.22146e-07	3	170134472	170136268	1797	-	-	Pentatricopeptide repeat||Tetratricopeptide-like helical domain
Zm00001d033060	3.83599	-2.02615	2.63543e-14	2.60041e-13	1	248986324	248988291	1968	-	-	Pentatricopeptide repeat||Tetratricopeptide-like helical domain
Zm00001d032900	6.97046	-1.75556	1.48075e-11	1.17059e-10	1	242190467	242193230	2764	-	-	Pentatricopeptide repeat||Tetratricopeptide-like helical domain
Zm00001d032707	4.64191	-1.19846	4.26097e-08	2.43741e-07	1	235472063	235474760	2486	-	-	Pentatricopeptide repeat||Tetratricopeptide-like helical domain
Zm00001d027843	5.32224	-2.56175	0.00900699	0.02287	1	14989245	14990987	1743	-	-	Pentatricopeptide repeat||Tetratricopeptide-like helical domain
Zm00001d026592	3.07125	-1.85761	0.00277816	0.00792309	10	148633857	148636016	2160	-	-	Pentatricopeptide repeat||Tetratricopeptide-like helical domain
Zm00001d024248	4.05681	-1.27188	7.61131e-09	4.71253e-08	10	59441463	59446450	4510	-	-	Pentatricopeptide repeat||Tetratricopeptide-like helical domain
Zm00001d017603	5.04852	-2.21815	0.00948269	0.0239163	5	201334831	201336336	1506	-	-	Pentatricopeptide repeat||Tetratricopeptide-like helical domain
Zm00001d013990	4.21695	1.45346	0.0104981	0.0261794	5	27690835	27692098	765	-	-	Pentatricopeptide repeat||Tetratricopeptide-like helical domain
Zm00001d010942	3.7874	-1.36728	0.0107054	0.0266382	8	134410312	134412421	2110	-	-	Pentatricopeptide repeat||Tetratricopeptide-like helical domain
Zm00001d004983	5.75838	-1.28573	3.36846e-08	1.95001e-07	2	152200319	152203049	2494	-	-	Pentatricopeptide repeat||Tetratricopeptide-like helical domain
Zm00001d030398	5.36658	-1.34948	2.20417e-12	1.86239e-11	1	129227423	129274590	5160	-	PPR	Pentatricopeptide repeat||Pentacotripeptide-repeat region of PRORP||Tetratricopeptide-like helical domain
Zm00001d007838	5.23091	-1.92673	2.37541e-08	1.39505e-07	2	240577564	240580182	2619	pentatricopeptide repeat-containing protein103	PPR	Pentatricopeptide repeat||DYW domain||Tetratricopeptide-like helical domain
Zm00001d043068	6.35257	-1.02416	0.00838458	0.0214665	3	188277665	188279611	1947	-	PPR	Pentatricopeptide repeat||DYW domain||Tetratricopeptide-like helical domain
Zm00001d009743	5.0861	-1.05859	9.65011e-09	5.92013e-08	8	79019679	79021421	1743	-	PPR	Pentatricopeptide repeat||DYW domain||Tetratricopeptide-like helical domain
Zm00001d043656	4.66056	-3.24263	0.000224228	0.000784734	3	206153162	206155015	1854	-	-	Pentatricopeptide repeat||DYW domain||Tetratricopeptide-like helical domain
Zm00001d023331	3.79491	-2.72215	0.00138457	0.00419481	10	3594888	3597482	2595	-	-	Pentatricopeptide repeat||DYW domain||Tetratricopeptide-like helical domain
Zm00001d034865	5.40735	-1.45483	1.42078e-54	8.63538e-53	1	304197047	304201731	3312	-	PPR	Pentatricopeptide repeat||Ankyrin repeat||Ankyrin repeat-containing domain||Tetratricopeptide-like helical domain
Zm00001d033749	3.83753	-1.92852	0.00298776	0.00846599	1	272717186	272719728	2543	defective kernel35	-	Pentatricopeptide repeat
Zm00001d009387	3.62384	-1.26857	2.23639e-07	1.18471e-06	8	61645805	61646767	963	-	PPR	Pentatricopeptide repeat
Zm00001d053026	5.23091	-1.30289	0.019164	0.0446599	4	209835802	209837190	1389	-	-	Pentatricopeptide repeat
Zm00001d043225	4.6961	-1.94061	9.7444e-26	1.93475e-24	3	192392374	192393555	1182	-	-	Pentatricopeptide repeat
Zm00001d037476	7.1736	-1.56427	1.89452e-08	1.12528e-07	6	126489261	126491991	2134	-	-	Pentatricopeptide repeat
Zm00001d034111	3.37361	-2.53418	0.0121086	0.0297526	1	284233964	284235433	1470	-	-	Pentatricopeptide repeat
Zm00001d033175	4.57038	-1.44461	0.00462832	0.0125835	1	252914205	252919395	4440	-	-	Pentatricopeptide repeat
Zm00001d023886	3.84911	-3.21401	0.00970591	0.0243994	10	26309772	26314253	1134	-	-	Pentatricopeptide repeat
Zm00001d014314	6.10625	-3.19671	0.00568788	0.0151593	5	40630521	40633058	2538	-	-	Pentatricopeptide repeat
Zm00001d012606	4.44768	-2.09634	1.67663e-08	1.00185e-07	8	177094098	177095459	1362	-	-	Pentatricopeptide repeat
Zm00001d003359	3.75469	-1.36326	0.00329837	0.00925256	2	41555229	41556283	873	-	-	Pentatricopeptide repeat
Pkinase
ID	fold_enrichment	log2FoldChange	pvalue	padj	gene_chr	gene_start	gene_end	gene_length	gene_name	tf_family	Description
Zm00001d012931	3.10734	1.00104	2.35381e-06	1.10082e-05	5	2173189	2178440	2675	-	Pkinase_Tyr	Tyrosine-protein kinase, catalytic domain||Protein kinase-like domain||Serine-threonine/tyrosine-protein kinase, catalytic domain||Protein kinase domain||Tetratricopeptide-like helical domain
Zm00001d030021	5.13299	-1.56825	0.000669373	0.00215378	1	100085601	100090561	3520	-	Pkinase_Tyr	Tetratricopeptide-like helical domain||Serine-threonine/tyrosine-protein kinase, catalytic domain||Protein kinase domain||Protein kinase-like domain
Zm00001d014243	4.6117	1.16544	1.34049e-21	2.12814e-20	5	37785958	37788118	1407	-	Pkinase_Tyr	Serine-threonine/tyrosine-protein kinase, catalytic domain||Protein kinase domain||Protein kinase-like domain||Serine/threonine-protein kinase, active site
Zm00001d040695	4.24208	1.3007	0.0172983	0.0407777	3	58717714	58721522	2848	-	Pkinase_Tyr	Serine-threonine/tyrosine-protein kinase, catalytic domain||Protein kinase domain||Protein kinase-like domain||Protein kinase, ATP binding site||Serine/threonine-protein kinase, active site
Zm00001d030213	3.47222	-2.21616	1.11357e-40	4.33267e-39	1	113434606	113438057	2169	-	Pkinase_Tyr	Serine-threonine/tyrosine-protein kinase, catalytic domain||Protein kinase domain||Protein kinase-like domain||Gnk2-homologous domain||Serine/threonine-protein kinase, active site
Zm00001d028774	4.35654	1.41968	6.78792e-28	1.51572e-26	1	46171809	46175164	2523	-	Pkinase_Tyr	Serine-threonine/tyrosine-protein kinase, catalytic domain||Protein kinase domain||Protein kinase-like domain
Zm00001d044995	3.76837	-1.43456	3.95961e-51	2.17109e-49	9	9516903	9519596	1978	-	Pkinase_Tyr	Serine/threonine-protein kinase, active site||Serine-threonine/tyrosine-protein kinase, catalytic domain||Protein kinase domain||Protein kinase-like domain
Zm00001d027892	4.22782	1.31167	1.33612e-31	3.51902e-30	1	16843024	16848595	1820	-	Pkinase_Tyr	Serine/threonine-protein kinase, active site||Serine-threonine/tyrosine-protein kinase, catalytic domain||Protein kinase domain||Protein kinase-like domain
Zm00001d015032	6.1862	1.15989	1.39379e-25	2.74789e-24	5	72787738	72794488	2270	-	Pkinase_Tyr	Serine/threonine-protein kinase, active site||Serine-threonine/tyrosine-protein kinase, catalytic domain||Protein kinase domain||ACT domain||Protein kinase-like domain
Zm00001d038915	6.25782	-1.42765	1.09924e-27	2.42992e-26	6	166879015	166882711	2113	-	Pkinase_Tyr	Serine/threonine-protein kinase, active site||Protein kinase-like domain||Wall-associated receptor kinase, C-terminal||Serine-threonine/tyrosine-protein kinase, catalytic domain||Protein kinase domain||Protein kinase, ATP binding site
Zm00001d031049	4.57038	1.24689	2.02317e-57	1.35237e-55	1	174839919	174844064	1636	-	Pkinase_Tyr	Serine/threonine-protein kinase, active site||Protein kinase-like domain||Serine-threonine/tyrosine-protein kinase, catalytic domain||Protein kinase domain||Protein kinase, ATP binding site
Zm00001d026488	3.61359	1.80432	4.82152e-05	0.000188046	10	146938408	146939628	1221	-	Pkinase_Tyr	Serine/threonine-protein kinase, active site||Protein kinase-like domain||Protein kinase domain||Serine-threonine/tyrosine-protein kinase, catalytic domain||Protein kinase, ATP binding site
Zm00001d022126	4.28052	1.19164	2.0607e-22	3.39393e-21	7	170886332	170890114	1696	-	Pkinase_Tyr	Serine/threonine-protein kinase, active site||Protein kinase domain||Serine-threonine/tyrosine-protein kinase, catalytic domain||Protein kinase-like domain
Zm00001d002167	4.70699	1.99445	1.76384e-37	6.02581e-36	2	7083640	7086670	2008	-	Pkinase_Tyr	Serine/threonine-protein kinase, active site||Protein kinase domain||Serine-threonine/tyrosine-protein kinase, catalytic domain||Protein kinase-like domain
Zm00001d046838	5.53403	1.10004	2.74745e-15	2.9184e-14	9	108226063	108230008	3426	-	Pkinase_Tyr	Serine/threonine-protein kinase, active site||Malectin-like carbohydrate-binding domain||Protein kinase, ATP binding site||Serine-threonine/tyrosine-protein kinase, catalytic domain||Protein kinase domain||Protein kinase-like domain
Zm00001d021688	4.00224	-5.16194	6.49897e-74	6.81176e-72	7	160073985	160078648	2328	-	Pkinase_Tyr	Serine/threonine-protein kinase, active site||Gnk2-homologous domain||Protein kinase-like domain||Protein kinase domain||Serine-threonine/tyrosine-protein kinase, catalytic domain||Protein kinase, ATP binding site
Zm00001d018431	4.67508	1.51008	3.65366e-74	3.86898e-72	5	220634043	220637003	2785	-	Pkinase_Tyr	Serine/threonine-protein kinase, active site||EGF-like calcium-binding, conserved site||Protein kinase-like domain||Wall-associated receptor kinase, galacturonan-binding domain||EGF-type aspartate/asparagine hydroxylation site||EGF-like domain||Serine-threonine/tyrosine-protein kinase, catalytic domain||Protein kinase domain||Protein kinase, ATP binding site||EGF-like calcium-binding domain
Zm00001d045945	5.15517	-1.21773	1.45793e-20	2.16616e-19	9	48527705	48530228	1940	liguleless narrow1	Pkinase_Tyr	Protein kinase-like domain||Serine-threonine/tyrosine-protein kinase, catalytic domain||Protein kinase domain||Serine/threonine-protein kinase, active site
Zm00001d046616	5.42038	1.0188	2.39636e-23	4.15787e-22	9	98847757	98851557	2405	-	Pkinase_Tyr	Protein kinase-like domain||Protein kinase domain||Serine-threonine/tyrosine-protein kinase, catalytic domain
Zm00001d024678	3.87797	2.19033	1.35213e-59	9.60042e-58	10	83375794	83380009	2034	-	Pkinase_Tyr	Protein kinase-like domain||Protein kinase domain||Serine/threonine-protein kinase, active site
Zm00001d011580	4.45514	1.32498	1.33159e-54	8.10929e-53	8	154898654	154911041	3245	-	Pkinase_Tyr	Protein kinase-like domain||Protein kinase domain||Leucine-rich repeat||Serine-threonine/tyrosine-protein kinase, catalytic domain||Leucine-rich repeat-containing N-terminal, plant-type||Leucine-rich repeat domain, L domain-like
Zm00001d020172	3.92381	-1.85135	5.92275e-16	6.57218e-15	7	97251945	97256687	2156	-	Pkinase_Tyr	Protein kinase, ATP binding site||Protein kinase-like domain||Protein kinase domain||Serine-threonine/tyrosine-protein kinase, catalytic domain||Serine/threonine-protein kinase, active site||Malectin
Zm00001d035401	5.04987	-2.45778	4.42704e-43	1.8485e-41	6	24413321	24417330	2261	-	Pkinase_Tyr	Protein kinase, ATP binding site||Protein kinase-like domain||Protein kinase domain||Serine-threonine/tyrosine-protein kinase, catalytic domain||Serine/threonine-protein kinase, active site||Gnk2-homologous domain
Zm00001d014850	4.4677	-1.72177	0.00797566	0.0205322	5	65522898	65526275	1501	-	Pkinase_Tyr	Protein kinase, ATP binding site||Protein kinase domain||Serine-threonine/tyrosine-protein kinase, catalytic domain||Protein kinase-like domain||Serine/threonine-protein kinase, active site
Zm00001d008457	4.05681	-1.17727	6.02843e-27	1.28115e-25	8	9218920	9221936	2364	-	Pkinase_Tyr	Protein kinase, ATP binding site||Protein kinase domain||Serine-threonine/tyrosine-protein kinase, catalytic domain||Protein kinase-like domain||Serine/threonine-protein kinase, active site
Zm00001d043804	5.22357	2.848	4.7658e-08	2.71206e-07	3	210576077	210578478	1000	-	Pkinase_Tyr	Protein kinase domain||Serine-threonine/tyrosine-protein kinase, catalytic domain||Protein kinase-like domain||Tyrosine-protein kinase, catalytic domain||P-loop containing nucleoside triphosphate hydrolase
Zm00001d016331	5.52597	1.53513	9.33588e-12	7.52315e-11	5	157659574	157662571	963	-	Pkinase_Tyr	Protein kinase domain||Serine-threonine/tyrosine-protein kinase, catalytic domain||Protein kinase-like domain||Tyrosine-protein kinase, catalytic domain
Zm00001d015884	3.61359	-2.42378	3.01544e-52	1.6864e-50	5	128733433	128735702	2270	-	Pkinase_Tyr	LysM domain||Protein kinase-like domain||Protein kinase domain||Serine-threonine/tyrosine-protein kinase, catalytic domain
Zm00001d033777	4.73295	-1.69132	3.48048e-25	6.68648e-24	1	273462134	273466455	4322	-	Pkinase_Tyr	Leucine-rich repeat, typical subtype||Protein kinase, ATP binding site||Protein kinase domain||Serine-threonine/tyrosine-protein kinase, catalytic domain||Leucine-rich repeat||Leucine-rich repeat domain, L domain-like||Leucine-rich repeat-containing N-terminal, plant-type||Serine/threonine-protein kinase, active site||Protein kinase-like domain
Zm00001d033839	6.1674	2.29656	3.22319e-93	5.0163e-91	1	275426787	275431066	2885	-	Pkinase_Tyr	Leucine-rich repeat, typical subtype||Leucine-rich repeat domain, L domain-like||Protein kinase-like domain||Protein kinase domain||Leucine-rich repeat||Serine-threonine/tyrosine-protein kinase, catalytic domain
Zm00001d041773	4.67319	1.8502	4.73059e-69	4.37757e-67	3	137017318	137022601	3687	-	Pkinase_Tyr	Leucine-rich repeat domain, L domain-like||Serine/threonine-protein kinase, active site||Protein kinase, ATP binding site||Protein kinase-like domain||Serine-threonine/tyrosine-protein kinase, catalytic domain||Protein kinase domain
Zm00001d024291	3.9163	1.03774	1.85436e-29	4.52073e-28	10	62300386	62308465	4112	-	Pkinase_Tyr	Leucine-rich repeat domain, L domain-like||Serine/threonine-protein kinase, active site||Malectin||Serine-threonine/tyrosine-protein kinase, catalytic domain||Protein kinase domain||Protein kinase-like domain
Zm00001d036972	5.40908	-1.31382	5.10591e-13	4.55262e-12	6	108025774	108029527	3654	-	Pkinase_Tyr	Leucine-rich repeat domain, L domain-like||Serine/threonine-protein kinase, active site||Leucine-rich repeat-containing N-terminal, plant-type||Protein kinase-like domain||Leucine-rich repeat, typical subtype||Leucine-rich repeat||Serine-threonine/tyrosine-protein kinase, catalytic domain||Protein kinase domain
Zm00001d011211	4.81812	-4.14043	9.66247e-32	2.55579e-30	8	143046789	143050596	2675	-	Pkinase_Tyr	Leucine-rich repeat domain, L domain-like||Leucine-rich repeat-containing N-terminal, plant-type||Protein kinase-like domain||Protein kinase domain||Leucine-rich repeat||Serine-threonine/tyrosine-protein kinase, catalytic domain
Zm00001d039325	4.28135	1.99037	8.32187e-69	7.63209e-67	3	1945996	1950106	2441	-	Pkinase_Tyr	Leucine-rich repeat domain, L domain-like||Leucine-rich repeat-containing N-terminal, plant-type||Protein kinase, ATP binding site||Leucine-rich repeat||Serine-threonine/tyrosine-protein kinase, catalytic domain||Protein kinase domain||Protein kinase-like domain
Zm00001d005252	4.89609	-2.18586	0.0020063	0.00588991	2	165864515	165868015	3397	-	Pkinase_Tyr	Leucine-rich repeat domain, L domain-like||Leucine-rich repeat, typical subtype||Leucine-rich repeat||Serine-threonine/tyrosine-protein kinase, catalytic domain||Protein kinase domain||Protein kinase-like domain
Zm00001d021727	3.21039	1.58525	1.06545e-26	2.23651e-25	7	161516179	161520789	2929	-	Pkinase_Tyr	EGF-like domain||PAN/Apple domain||Protein kinase domain||Serine-threonine/tyrosine-protein kinase, catalytic domain||S-locus glycoprotein domain||Protein kinase, ATP binding site||Serine/threonine-protein kinase, active site||Bulb-type lectin domain||S-receptor-like serine/threonine-protein kinase||Protein kinase-like domain
Zm00001d016009	3.5671	2.32035	1.78884e-63	1.4062e-61	5	139188964	139191075	2112	-	Pkinase_Tyr	Concanavalin A-like lectin/glucanase domain||Legume lectin domain||Serine/threonine-protein kinase, active site||Protein kinase, ATP binding site||Protein kinase domain||Serine-threonine/tyrosine-protein kinase, catalytic domain||Protein kinase-like domain
Zm00001d017264	5.53403	-2.12406	0.000268565	0.000927264	5	191017386	191020103	2505	-	Pkinase	Wall-associated receptor kinase, galacturonan-binding domain||Protein kinase-like domain||EGF-type aspartate/asparagine hydroxylation site||Serine/threonine-protein kinase, active site||EGF-like calcium-binding, conserved site||Protein kinase domain||EGF-like calcium-binding domain||Protein kinase, ATP binding site||EGF-like domain
Zm00001d047053	4.21695	-2.00181	0.000313831	0.00106894	9	116754563	116759268	3757	-	Pkinase	Tetratricopeptide-like helical domain||Serine-threonine/tyrosine-protein kinase, catalytic domain||Protein kinase domain||Protein kinase-like domain
Zm00001d041938	5.03525	-6.13655	7.81762e-06	3.40687e-05	3	144476750	144493274	1434	-	Pkinase	Stress responsive alpha-beta barrel||Serine/threonine-protein kinase, active site||Dimeric alpha-beta barrel||Protein kinase, ATP binding site||Protein kinase domain||Protein kinase-like domain
Zm00001d045207	4.61503	2.38122	4.17912e-38	1.46009e-36	9	16080083	16082452	2370	receptor-like protein kinase1	Pkinase	S-locus glycoprotein domain||S-receptor-like serine/threonine-protein kinase||Protein kinase-like domain||Protein kinase domain||Bulb-type lectin domain||Protein kinase, ATP binding site||PAN/Apple domain
Zm00001d008468	10.2133	-1.6358	1.29814e-12	1.12045e-11	8	9622565	9639429	2298	-	Pkinase	Serine/threonine-protein kinase, active site||Wall-associated receptor kinase, galacturonan-binding domain||Protein kinase-like domain||Protein kinase domain||Protein kinase, ATP binding site
Zm00001d023425	3.7874	-1.06571	3.29226e-06	1.50902e-05	10	5235583	5238288	2706	crinkly4	Pkinase	Serine/threonine-protein kinase, active site||TNFR/NGFR cysteine-rich region||Serine-threonine/tyrosine-protein kinase, catalytic domain||Protein kinase domain||Protein kinase-like domain||Regulator of chromosome condensation 1/beta-lactamase-inhibitor protein II||Protein kinase, ATP binding site
Zm00001d046370	3.79491	-1.76876	0.000462406	0.00152938	9	84830660	84833119	2460	-	Pkinase	Serine/threonine-protein kinase, active site||S-receptor-like serine/threonine-protein kinase||Protein kinase-like domain||Bulb-type lectin domain||PAN/Apple domain||Protein kinase, ATP binding site||S-locus glycoprotein domain||Protein kinase domain
Zm00001d053588	4.36066	1.0594	0.000697882	0.00223885	4	235516296	235520305	2766	-	Pkinase	Serine/threonine-protein kinase, active site||Rossmann-like alpha/beta/alpha sandwich fold||Protein kinase domain||Serine-threonine/tyrosine-protein kinase, catalytic domain||UspA||Protein kinase-like domain
Zm00001d007789	4.9647	-2.32613	1.83307e-25	3.5796e-24	2	239777541	239780141	2601	-	Pkinase	Serine/threonine-protein kinase, active site||Protein kinase-like domain||S-receptor-like serine/threonine-protein kinase||Bulb-type lectin domain||PAN/Apple domain||Protein kinase, ATP binding site||S-locus glycoprotein domain||Protein kinase domain
Zm00001d050805	2.95159	1.91008	4.60199e-77	5.04664e-75	4	123915632	123922702	2474	-	Pkinase	Serine/threonine-protein kinase, active site||Protein kinase-like domain||Protein kinase domain||Mlo-related protein
Zm00001d028447	4.43625	-5.01086	0.017504	0.0411557	1	35263025	35264614	1590	-	Pkinase	Serine/threonine-protein kinase, active site||Protein kinase-like domain||Protein kinase domain
Zm00001d053080	3.35683	1.33752	6.89131e-21	1.04403e-19	4	212685412	212689787	2766	-	Pkinase	Serine/threonine-protein kinase, active site||Protein kinase, ATP binding site||Rossmann-like alpha/beta/alpha sandwich fold||Protein kinase-like domain||Protein kinase domain||UspA
Zm00001d008586	4.26221	-1.6085	0.00710117	0.0185192	8	13623909	13642819	2878	-	Pkinase	Serine/threonine-protein kinase, active site||Protein kinase, ATP binding site||Protein kinase-like domain||Wall-associated receptor kinase, galacturonan-binding domain||S-receptor-like serine/threonine-protein kinase||Protein kinase domain
Zm00001d052147	5.28634	1.27373	3.45997e-50	1.80405e-48	4	181042459	181054051	2285	-	Pkinase	Serine/threonine-protein kinase, active site||Protein kinase, ATP binding site||Protein kinase-like domain||Protein kinase domain
Zm00001d011656	5.14767	-2.48235	1.29318e-46	6.01952e-45	8	157692739	157694157	1419	-	Pkinase	Serine/threonine-protein kinase, active site||Protein kinase, ATP binding site||Protein kinase-like domain||Protein kinase domain
Zm00001d009587	3.96197	1.31142	1.4202e-05	5.98927e-05	8	71702017	71706338	2661	-	Pkinase	Serine/threonine-protein kinase, active site||Protein kinase, ATP binding site||Protein kinase-like domain||Protein kinase domain
Zm00001d008874	4.16725	-1.57087	8.05383e-11	5.999e-10	8	23543542	23549832	3239	-	Pkinase	Serine/threonine-protein kinase, active site||Protein kinase, ATP binding site||Protein kinase-like domain||Protein kinase domain
Zm00001d008466	4.05681	-5.1015	4.69761e-14	4.54353e-13	8	9609345	9610316	972	-	Pkinase	Serine/threonine-protein kinase, active site||Protein kinase, ATP binding site||Protein kinase-like domain||Protein kinase domain
Zm00001d031372	4.64191	-2.75147	0.00356437	0.00993094	1	187621387	187624780	2618	-	Pkinase	Serine/threonine-protein kinase, active site||Protein kinase, ATP binding site||Protein kinase domain||Wall-associated receptor kinase, galacturonan-binding domain||Protein kinase-like domain
Zm00001d003659	6.99953	-1.07853	1.30476e-14	1.32084e-13	2	52839413	52844416	4476	SnRK2 serine threonine protein kinase7	Pkinase	Serine/threonine-protein kinase, active site||Protein kinase, ATP binding site||Protein kinase domain||Protein kinase-like domain
Zm00001d002905	6.10625	3.08637	7.04472e-06	3.08751e-05	2	26329482	26339000	5439	-	Pkinase	Serine/threonine-protein kinase, active site||Protein kinase, ATP binding site||Immunoglobulin-like fold||Protein kinase domain||Protein kinase-like domain||Late embryogenesis abundant protein, LEA-14
Zm00001d025035	4.8384	1.01244	2.99646e-35	9.21516e-34	10	100748577	100750979	2403	-	Pkinase	Serine/threonine-protein kinase, active site||Protein kinase, ATP binding site||Bulb-type lectin domain||Protein kinase domain||S-receptor-like serine/threonine-protein kinase||Protein kinase-like domain
Zm00001d033339	4.70121	-1.3922	3.76269e-16	4.23461e-15	1	259579890	259583075	1903	-	Pkinase	Serine/threonine-protein kinase, active site||Protein kinase domain||Protein kinase-like domain||Protein kinase, ATP binding site
Zm00001d027508	4.40529	-1.3934	2.25138e-31	5.8694e-30	1	7064043	7068106	2159	-	Pkinase	Serine/threonine-protein kinase, active site||Protein kinase domain||Protein kinase-like domain||Protein kinase, ATP binding site
Zm00001d011654	4.41863	-1.14132	1.1366e-17	1.40886e-16	8	157636613	157637983	1371	-	Pkinase	Serine/threonine-protein kinase, active site||Protein kinase domain||Protein kinase-like domain||Protein kinase, ATP binding site
Zm00001d032473	4.73295	1.37159	6.19251e-05	0.000237844	1	227870996	227876186	3158	-	Pkinase	Serine/threonine-protein kinase, active site||Protein kinase domain||Protein kinase-like domain||EF-hand domain pair||Protein kinase, ATP binding site
Zm00001d017135	5.04894	2.43003	0.0167101	0.0395606	5	186621179	186622492	1314	-	Pkinase	Serine/threonine-protein kinase, active site||Protein kinase domain||Protein kinase-like domain||AGC-kinase, C-terminal
Zm00001d051424	4.35208	-1.23527	1.4507e-05	6.11285e-05	4	158063199	158065701	1638	-	Pkinase	Serine/threonine-protein kinase, active site||Protein kinase domain||Protein kinase-like domain
Zm00001d045071	3.70124	4.42738	1.88377e-05	7.81374e-05	9	11538436	11539392	957	-	Pkinase	Serine/threonine-protein kinase, active site||Protein kinase domain||Protein kinase-like domain
Zm00001d005976	5.51633	-1.7325	5.61455e-14	5.38979e-13	2	194515524	194519448	3925	-	Pkinase	Serine/threonine-protein kinase, active site||Protein kinase domain||Protein kinase-like domain
Zm00001d044599	7.05671	-1.29378	6.17154e-38	2.13921e-36	3	233046742	233055445	3718	blue-light receptor phototropin 1	Pkinase	Serine/threonine-protein kinase, active site||PAC motif||Protein kinase domain||Protein kinase-like domain||PAS-associated, C-terminal||PAS domain||Protein kinase, ATP binding site
Zm00001d028711	5.40908	1.06031	5.0212e-35	1.52442e-33	1	43908553	43911257	1640	MAP kinase3	Pkinase	Serine/threonine-protein kinase, active site||Mitogen-activated protein (MAP) kinase, JNK||Mitogen-activated protein (MAP) kinase, conserved site||Protein kinase, ATP binding site||Protein kinase-like domain||Protein kinase domain
Zm00001d021897	6.94444	2.08601	4.02805e-27	8.65734e-26	7	165575276	165577321	2046	-	Pkinase	Serine/threonine-protein kinase, active site||Concanavalin A-like lectin/glucanase domain||Legume lectin domain||Protein kinase domain||Protein kinase-like domain||Protein kinase, ATP binding site
Zm00001d025396	5.40908	2.25302	0.00102738	0.0031898	10	116812849	116815284	2436	-	Pkinase	Protein kinase-like domain||S-receptor-like serine/threonine-protein kinase||Bulb-type lectin domain||Serine/threonine-protein kinase, active site||S-locus glycoprotein domain||Protein kinase domain||Protein kinase, ATP binding site||PAN/Apple domain
Zm00001d036912	4.96032	-3.58636	2.41907e-05	9.87594e-05	6	106238198	106241939	2196	-	Pkinase	Protein kinase-like domain||Serine-threonine/tyrosine-protein kinase, catalytic domain||Protein kinase domain||Pentatricopeptide repeat||Tetratricopeptide-like helical domain||Serine/threonine-protein kinase, active site
Zm00001d035400	5.25762	-2.08353	4.29891e-87	5.86154e-85	6	24389981	24393065	2185	-	Pkinase	Protein kinase-like domain||Protein kinase domain||Protein kinase, ATP binding site||Serine/threonine-protein kinase, active site||Gnk2-homologous domain
Zm00001d045839	5.20969	2.37534	1.1676e-67	1.02799e-65	9	42917485	42919506	2022	-	Pkinase	Protein kinase-like domain||Protein kinase domain||Protein kinase, ATP binding site||Serine/threonine-protein kinase, active site||Concanavalin A-like lectin/glucanase domain||Legume lectin domain
Zm00001d046423	3.05312	-1.19196	4.42013e-05	0.000173644	9	89321018	89322644	1549	-	Pkinase	Protein kinase-like domain||Protein kinase domain||Protein kinase, ATP binding site||Serine/threonine-protein kinase, active site
Zm00001d038282	4.60038	1.43625	0.018753	0.0438248	6	153243817	153250372	4700	-	Pkinase	Protein kinase-like domain||Protein kinase domain||Protein kinase, ATP binding site||Serine/threonine-protein kinase, active site
Zm00001d046938	3.66972	-1.76566	1.78723e-13	1.65386e-12	9	111825489	111831688	2271	-	Pkinase	Protein kinase-like domain||Protein kinase domain||Leucine-rich repeat||Leucine-rich repeat domain, L domain-like
Zm00001d051899	3.38688	1.69802	8.69555e-22	1.3898e-20	4	173930118	173931335	1218	-	Pkinase	Protein kinase-like domain||Protein kinase domain
Zm00001d021948	4.95674	2.30449	5.21874e-156	2.20295e-153	7	166828550	166830651	1368	-	Pkinase	Protein kinase-like domain||Protein kinase domain
Zm00001d028317	5.67537	-1.93599	0.000216611	0.000759629	1	30517819	30521296	3129	-	Pkinase	Protein kinase-like domain||Leucine-rich repeat-containing N-terminal, plant-type||Serine/threonine-protein kinase, active site||Leucine-rich repeat domain, L domain-like||Serine-threonine/tyrosine-protein kinase, catalytic domain||Leucine-rich repeat||Protein kinase domain||Protein kinase, ATP binding site||Leucine-rich repeat, typical subtype
Zm00001d054012	4.40874	-1.14574	2.27787e-05	9.33041e-05	4	245105914	245109405	3376	-	Pkinase	Protein kinase-like domain||Leucine-rich repeat-containing N-terminal, plant-type||Serine/threonine-protein kinase, active site||Leucine-rich repeat domain, L domain-like||Leucine-rich repeat||Protein kinase domain||Serine-threonine/tyrosine-protein kinase, catalytic domain||Protein kinase, ATP binding site||Leucine-rich repeat, typical subtype
Zm00001d025735	4.30886	-1.09927	3.45292e-19	4.71431e-18	10	127934025	127936164	2018	-	Pkinase	Protein kinase-like domain||AGC-kinase, C-terminal||Protein kinase domain||Serine/threonine-protein kinase, active site
Zm00001d042013	5.76879	-1.13744	9.96394e-15	1.01702e-13	3	147399992	147402361	2370	-	Pkinase	Protein kinase, ATP binding site||S-locus glycoprotein domain||S-receptor-like serine/threonine-protein kinase||Protein kinase-like domain||Bulb-type lectin domain||Protein kinase domain||Serine/threonine-protein kinase, active site
Zm00001d035588	4.35654	1.34246	0.0168085	0.0397754	6	35148537	35151188	2652	-	Pkinase	Protein kinase, ATP binding site||S-locus glycoprotein domain||Protein kinase domain||PAN/Apple domain||S-receptor-like serine/threonine-protein kinase||Protein kinase-like domain||Bulb-type lectin domain||Serine/threonine-protein kinase, active site
Zm00001d051397	4.76679	1.56043	1.15602e-46	5.39738e-45	4	157102240	157105793	2672	-	Pkinase	Protein kinase, ATP binding site||Rossmann-like alpha/beta/alpha sandwich fold||Protein kinase-like domain||U box domain||Protein kinase domain||Zinc finger, RING/FYVE/PHD-type||Serine/threonine-protein kinase, active site
Zm00001d040094	4.73975	1.26396	6.36102e-48	3.11629e-46	3	27358348	27364324	5764	-	Pkinase	Protein kinase, ATP binding site||Protein kinase-like domain||Wall-associated receptor kinase, galacturonan-binding domain||Protein kinase domain||Serine/threonine-protein kinase, active site
Zm00001d040324	3.79491	3.90982	9.28408e-18	1.15919e-16	3	38203704	38204900	1197	-	Pkinase	Protein kinase, ATP binding site||Protein kinase-like domain||Protein kinase domain||Serine/threonine-protein kinase, active site
Zm00001d029143	3.36273	-1.51946	0.000725639	0.00232028	1	60338845	60344732	4281	-	Pkinase	Protein kinase, ATP binding site||Protein kinase-like domain||Protein kinase domain||Serine/threonine-protein kinase, active site
Zm00001d024961	7.71147	-3.11185	1.1805e-19	1.65651e-18	10	96948264	96950890	2352	-	Pkinase	Protein kinase, ATP binding site||Protein kinase-like domain||Protein kinase domain||Serine/threonine-protein kinase, active site
Zm00001d008465	3.72763	-1.65879	9.43058e-27	1.98771e-25	8	9362789	9378737	2053	-	Pkinase	Protein kinase, ATP binding site||Protein kinase-like domain||Protein kinase domain||Serine/threonine-protein kinase, active site
Zm00001d039105	4.03344	-1.24902	0.000570255	0.00185755	6	170114771	170120452	2861	-	Pkinase	Protein kinase, ATP binding site||Protein kinase-like domain||Protein kinase domain||Mitogen-activated protein (MAP) kinase, conserved site
Zm00001d022432	3.29815	1.0188	0.000554751	0.00180991	7	177634512	177639698	2937	-	Pkinase	Protein kinase, ATP binding site||Protein kinase-like domain||Protein kinase domain||Leucine-rich repeat||Leucine-rich repeat domain, L domain-like||Leucine-rich repeat, typical subtype||Leucine-rich repeat-containing N-terminal, plant-type
Zm00001d034555	3.59971	-1.31121	3.63818e-05	0.000144454	1	296175631	296185070	7936	-	Pkinase	Protein kinase, ATP binding site||Protein kinase domain||Winged helix-turn-helix DNA-binding domain||NB-ARC||Protein kinase-like domain||P-loop containing nucleoside triphosphate hydrolase||Leucine-rich repeat domain, L domain-like||Serine/threonine-protein kinase, active site
Zm00001d017270	4.49063	-1.03584	2.48543e-27	5.39355e-26	5	191243684	191245128	1345	phosphoenolpyruvate carboxylase kinase3	Pkinase	Protein kinase, ATP binding site||Protein kinase domain||Protein kinase-like domain||Serine/threonine-protein kinase, active site
Zm00001d047833	6.08522	1.22007	1.86078e-26	3.84831e-25	9	142784493	142792921	5710	autophagy1c	Pkinase	Protein kinase, ATP binding site||Protein kinase domain||Protein kinase-like domain||Serine/threonine-protein kinase, active site
Zm00001d047482	3.23974	-4.95615	3.6253e-12	3.00548e-11	9	131693047	131697968	2150	-	Pkinase	Protein kinase, ATP binding site||Protein kinase domain||Protein kinase-like domain||Serine/threonine-protein kinase, active site
Zm00001d044672	6.09915	-1.23944	0.0031451	0.00886781	3	234545897	234549775	3202	-	Pkinase	Protein kinase, ATP binding site||Protein kinase domain||Protein kinase-like domain||Serine/threonine-protein kinase, active site
Zm00001d030999	4.11	-2.33524	1.70297e-19	2.35429e-18	1	172720285	172725171	2659	-	Pkinase	Protein kinase, ATP binding site||Protein kinase domain||Protein kinase-like domain||Serine/threonine-protein kinase, active site
Zm00001d020355	4.01238	-1.95516	9.00611e-22	1.43794e-20	7	108764029	108774978	2954	-	Pkinase	Protein kinase, ATP binding site||Protein kinase domain||Protein kinase-like domain||Serine/threonine-protein kinase, active site
Zm00001d009029	3.99122	-1.1702	0.000571753	0.00186176	8	30691253	30694822	3474	-	Pkinase	Protein kinase, ATP binding site||Protein kinase domain||Leucine-rich repeat||Protein kinase-like domain||Leucine-rich repeat domain, L domain-like||Leucine-rich repeat-containing N-terminal, plant-type||Serine/threonine-protein kinase, active site
Zm00001d041236	4.68796	-1.41023	7.03149e-15	7.27587e-14	3	107564987	107567956	2970	-	Pkinase	Protein kinase, ATP binding site||Protein kinase domain||Leucine-rich repeat||Leucine-rich repeat, typical subtype||Protein kinase-like domain||Leucine-rich repeat domain, L domain-like||Leucine-rich repeat-containing N-terminal, plant-type||Serine/threonine-protein kinase, active site
Zm00001d006885	3.4644	-2.32321	8.92534e-06	3.85959e-05	2	218537811	218543707	2473	-	Pkinase	Protein kinase, ATP binding site||EF-hand domain pair||Protein kinase-like domain||Protein kinase domain||Serine/threonine-protein kinase, active site
Zm00001d052343	5.67322	1.58984	2.5832e-13	2.36838e-12	4	187573638	187579315	3121	-	Pkinase	Protein kinase domain||Serine/threonine-protein kinase OSR1/WNK, CCT domain||Protein kinase-like domain||Serine/threonine-protein kinase, active site
Zm00001d036261	3.23468	-2.39306	0.00511507	0.013772	6	80468750	80482998	2573	-	Pkinase	Protein kinase domain||Protein kinase-like domain||Wall-associated receptor kinase, galacturonan-binding domain||Protein kinase, ATP binding site||EGF-like calcium-binding domain||Serine/threonine-protein kinase, active site||EGF-like calcium-binding, conserved site
Zm00001d043738	5.22785	3.06301	0.0201477	0.0467369	3	208785996	208787123	1128	-	Pkinase	Protein kinase domain||Protein kinase-like domain||Serine/threonine-protein kinase, active site
Zm00001d026690	3.96825	-1.10604	2.44289e-08	1.43195e-07	10	150050330	150051860	1463	SnRK2 serine threonine kinase5	Pkinase	Protein kinase domain||Protein kinase-like domain||Protein kinase, ATP binding site||Serine/threonine-protein kinase, active site
Zm00001d011655	6.08522	-1.6045	4.92938e-07	2.51322e-06	8	157649540	157650979	1440	MAP kinase kinase kinase18	Pkinase	Protein kinase domain||Protein kinase-like domain||Protein kinase, ATP binding site||Serine/threonine-protein kinase, active site
Zm00001d043740	3.63293	-2.20721	1.93676e-35	6.0406e-34	3	208800675	208802444	1455	-	Pkinase	Protein kinase domain||Protein kinase-like domain||Protein kinase, ATP binding site||Serine/threonine-protein kinase, active site
Zm00001d020101	4.54095	-1.80595	0.00347478	0.00970676	7	92051858	92057965	5949	-	Pkinase	Protein kinase domain||Leucine-rich repeat||Protein kinase-like domain||Serine/threonine-protein kinase, active site||Leucine-rich repeat-containing N-terminal, plant-type||Leucine-rich repeat, typical subtype||Leucine-rich repeat domain, L domain-like
Zm00001d016285	5.04987	-1.25596	7.10724e-27	1.50522e-25	5	155592092	155595494	3288	-	Pkinase	Protein kinase domain||Leucine-rich repeat||Protein kinase, ATP binding site||Leucine-rich repeat, typical subtype||Protein kinase-like domain||Leucine-rich repeat-containing N-terminal, plant-type||Serine/threonine-protein kinase, active site||Leucine-rich repeat domain, L domain-like
Zm00001d052944	4.48363	-1.17846	0.00711175	0.0185389	4	205745035	205748279	2186	calcium/calmodulin dependent protein kinase1	Pkinase	Protein kinase domain||EF-hand domain||Protein kinase-like domain||EF-hand domain pair||Protein kinase, ATP binding site||Serine/threonine-protein kinase, active site||EF-Hand 1, calcium-binding site
Zm00001d052028	5.42507	1.03498	6.59273e-34	1.90577e-32	4	176844373	176866604	13111	-	Pkinase	Phospholipase/carboxylesterase/thioesterase||G-protein beta WD-40 repeat||Serine/threonine-protein kinase, active site||WD40-repeat-containing domain||Armadillo-like helical||Armadillo-type fold||Protein kinase-like domain||WD40 repeat||WD40/YVTN repeat-like-containing domain||HEAT repeat||HEAT, type 2||Alpha/Beta hydrolase fold||Protein kinase domain||Serine aminopeptidase, S33
Zm00001d000407	6.38162	1.09737	2.79626e-13	2.55764e-12	B73V4_ctg58	10359	22602	1751	-	Pkinase	NAF/FISL domain||Protein kinase domain||Protein kinase-like domain||Protein kinase, ATP binding site||Serine/threonine-protein kinase, active site||NAF domain
Zm00001d010743	5.29381	1.22455	1.54817e-27	3.40035e-26	8	126502112	126503641	1530	-	Pkinase	NAF domain||Serine/threonine-protein kinase, active site||NAF/FISL domain||Protein kinase domain||Protein kinase-like domain||Calcium/calmodulin-dependent/calcium-dependent protein kinase||Protein kinase, ATP binding site
Zm00001d022451	4.70121	-1.18639	1.12536e-35	3.54943e-34	7	177999485	178000798	1314	-	Pkinase	NAF domain||Serine/threonine-protein kinase, active site||Calcium/calmodulin-dependent/calcium-dependent protein kinase||Protein kinase, ATP binding site||Protein kinase domain||NAF/FISL domain||Protein kinase-like domain
Zm00001d010459	12.0748	4.67637	6.55258e-20	9.38716e-19	8	116264102	116265454	1353	-	Pkinase	NAF domain||Serine/threonine-protein kinase, active site||Calcium/calmodulin-dependent/calcium-dependent protein kinase||Protein kinase, ATP binding site||NAF/FISL domain||Protein kinase domain||Protein kinase-like domain
Zm00001d017913	2.87977	1.39309	0.000301395	0.00103023	5	210045106	210049644	3383	-	Pkinase	Leucine-rich repeat-containing N-terminal, plant-type||Serine/threonine-protein kinase, active site||Leucine-rich repeat domain, L domain-like||Protein kinase-like domain||Protein kinase domain||Leucine-rich repeat||Protein kinase, ATP binding site
Zm00001d048832	5.65611	-2.44031	4.87761e-22	7.88995e-21	4	6126471	6129770	3156	-	Pkinase	Leucine-rich repeat-containing N-terminal, plant-type||Serine/threonine-protein kinase, active site||Leucine-rich repeat domain, L domain-like||Protein kinase-like domain||Leucine-rich repeat, typical subtype||Leucine-rich repeat||Protein kinase domain||Serine-threonine/tyrosine-protein kinase, catalytic domain||Protein kinase, ATP binding site
Zm00001d017212	6.08522	1.08093	0.00130047	0.00396224	5	189079371	189084164	4369	-	Pkinase	Leucine-rich repeat-containing N-terminal, plant-type||Leucine-rich repeat, typical subtype||Leucine-rich repeat domain, L domain-like||Leucine-rich repeat||Protein kinase domain||Protein kinase-like domain||Protein kinase, ATP binding site
Zm00001d033745	5.2332	-1.1156	1.6048e-15	1.73821e-14	1	272677505	272681013	2733	-	Pkinase	Leucine-rich repeat-containing N-terminal, plant-type||Leucine-rich repeat domain, L domain-like||Protein kinase domain||Protein kinase-like domain||Protein kinase, ATP binding site
Zm00001d046655	4.22782	1.08169	0.000733717	0.0023449	9	100666621	100672101	2533	-	Pkinase	Leucine-rich repeat||Protein kinase domain||Protein kinase-like domain||Leucine-rich repeat-containing N-terminal, plant-type||Leucine-rich repeat domain, L domain-like
Zm00001d013782	6.21272	-5.77326	0.000902076	0.00283177	5	20023452	20027129	3502	-	Pkinase	Leucine-rich repeat||Protein kinase domain||Protein kinase-like domain||Leucine-rich repeat, typical subtype||Leucine-rich repeat domain, L domain-like||Serine/threonine-protein kinase, active site||Leucine-rich repeat-containing N-terminal, plant-type
Zm00001d022201	4.70699	-1.40275	1.21121e-13	1.13307e-12	7	172712659	172717330	4414	-	Pkinase	Leucine-rich repeat||Protein kinase domain||Protein kinase-like domain||Leucine-rich repeat, typical subtype||Leucine-rich repeat domain, L domain-like||Leucine-rich repeat-containing N-terminal, plant-type
Zm00001d037114	5.34616	-2.17699	0.011257	0.0278533	6	112856874	112864407	5244	-	Pkinase	Leucine-rich repeat, typical subtype||Protein kinase, ATP binding site||Protein kinase domain||Leucine-rich repeat||Leucine-rich repeat domain, L domain-like||Leucine-rich repeat-containing N-terminal, plant-type||Serine/threonine-protein kinase, active site||Protein kinase-like domain
Zm00001d041298	5.86931	-1.20993	0.00109856	0.00339437	3	110788361	110796970	4023	-	Pkinase	Leucine-rich repeat, typical subtype||Protein kinase, ATP binding site||Leucine-rich repeat||Protein kinase domain||Leucine-rich repeat domain, L domain-like||Leucine-rich repeat-containing N-terminal, plant-type||Serine/threonine-protein kinase, active site||Protein kinase-like domain
Zm00001d005776	3.89595	-3.85527	3.38897e-12	2.81409e-11	2	187830483	187837915	7150	-	Pkinase	Leucine-rich repeat, typical subtype||Leucine-rich repeat||Protein kinase domain||Protein kinase, ATP binding site||Leucine-rich repeat-containing N-terminal, plant-type||Serine/threonine-protein kinase, active site||Leucine-rich repeat domain, L domain-like||Protein kinase-like domain
Zm00001d026063	6.33422	-2.80963	0.000176949	0.00062954	10	137333892	137337401	3510	-	Pkinase	Leucine-rich repeat, typical subtype||Leucine-rich repeat||Protein kinase domain||Leucine rich repeat 4||Leucine-rich repeat domain, L domain-like||Leucine-rich repeat-containing N-terminal, plant-type||Serine/threonine-protein kinase, active site||Protein kinase-like domain
Zm00001d019983	3.92583	1.86359	9.64376e-27	2.03125e-25	7	81911649	81915296	3648	bri1-like receptor kinase1	Pkinase	Leucine-rich repeat domain, L domain-like||Leucine-rich repeat-containing N-terminal, plant-type||Serine/threonine-protein kinase, active site||Protein kinase, ATP binding site||Protein kinase-like domain||Protein kinase domain||Leucine-rich repeat
Zm00001d036775	5.40908	-1.26599	0.0167091	0.0395606	6	100470264	100476233	3105	-	Pkinase	Leucine-rich repeat domain, L domain-like||Leucine-rich repeat-containing N-terminal, plant-type||Protein kinase-like domain||Leucine-rich repeat||Serine-threonine/tyrosine-protein kinase, catalytic domain||Protein kinase domain
Zm00001d051094	3.82555	2.07947	8.5568e-07	4.23988e-06	4	141819150	141821792	1779	-	Pkinase	Leucine-rich repeat domain, L domain-like||Leucine-rich repeat-containing N-terminal, plant-type||Protein kinase, ATP binding site||Protein kinase-like domain||Leucine-rich repeat||Protein kinase domain
Zm00001d019413	5.59145	1.56559	6.89854e-21	1.04461e-19	7	32721365	32723419	2055	-	Pkinase	Legume lectin domain||Concanavalin A-like lectin/glucanase domain||Serine/threonine-protein kinase, active site||Protein kinase, ATP binding site||Protein kinase-like domain||Protein kinase domain
Zm00001d019334	4.64191	-4.5913	2.39167e-12	2.01364e-11	7	28397796	28399421	1626	-	Pkinase	Legume lectin domain||Concanavalin A-like lectin/glucanase domain||Serine/threonine-protein kinase, active site||Protein kinase, ATP binding site||Protein kinase domain||Protein kinase-like domain
Zm00001d010811	3.48523	-1.0833	2.6103e-14	2.57643e-13	8	128600595	128623332	3965	-	Pkinase	Kinase associated domain 1 (KA1)||Serine/threonine-protein kinase, active site||Protein kinase-like domain||KA1 domain/Ssp2, C-terminal||Serine/threonine-protein kinase pim-1/2/3||Ubiquitin-associated domain||Protein kinase, ATP binding site||Protein kinase domain
Zm00001d021689	6.52509	-1.19617	3.95312e-06	1.79246e-05	7	160134485	160142314	2472	-	Pkinase	Gnk2-homologous domain||Serine/threonine-protein kinase, active site||Serine-threonine/tyrosine-protein kinase, catalytic domain||Protein kinase domain||Protein kinase-like domain||Protein kinase, ATP binding site
Zm00001d002446	5.94295	-1.84597	4.41144e-31	1.13566e-29	2	12874323	12877241	2648	-	Pkinase	EGF-like domain||Protein kinase domain||Protein kinase, ATP binding site||EGF-like calcium-binding domain||Serine/threonine-protein kinase, active site||EGF-like calcium-binding, conserved site||Protein kinase-like domain||Wall-associated receptor kinase, galacturonan-binding domain||EGF-type aspartate/asparagine hydroxylation site
Zm00001d011666	3.7874	-1.50297	8.7156e-06	3.77472e-05	8	158082120	158084527	1354	-	Pkinase	EF-hand domain pair||Protein kinase domain||EF-hand domain||Protein kinase-like domain||EF-Hand 1, calcium-binding site
Zm00001d006117	5.13215	-2.64389	0.0119739	0.0294592	2	199028000	199036096	5088	-	Pkinase	EF-Hand 1, calcium-binding site||Leucine-rich repeat, typical subtype||EF-hand domain||Protein kinase domain||Leucine-rich repeat||Protein kinase, ATP binding site||EF-hand domain pair||Serine/threonine-protein kinase, active site||Leucine-rich repeat-containing N-terminal, plant-type||Leucine-rich repeat domain, L domain-like||Protein kinase-like domain
Zm00001d037397	5.50459	1.38068	0.0162895	0.0386797	6	124389915	124392023	2109	-	Pkinase	Concanavalin A-like lectin/glucanase domain||Legume lectin domain||Serine/threonine-protein kinase, active site||Protein kinase, ATP binding site||Protein kinase-like domain||Protein kinase domain
Zm00001d033405	4.83697	-1.05628	0.000244776	0.000850081	1	262089165	262094227	2438	-	PK	Pyruvate kinase, C-terminal||Pyruvate kinase, barrel||Pyruvate kinase||Pyruvate/Phosphoenolpyruvate kinase-like domain||Pyruvate kinase-like, insert domain
Zm00001d037223	4.73295	-2.75109	0.007947	0.0204635	6	116533572	116550745	3432	-	PIP5K	Phosphatidylinositol-4-phosphate 5-kinase, N-terminal domain||Phosphatidylinositol-4-phosphate 5-kinase, C-terminal||Phosphatidylinositol-4-phosphate 5-kinase, core
Zm00001d002940	6.79064	1.76553	6.02272e-06	2.66193e-05	2	27630673	27637515	6104	-	PIP5K	Phosphatidylinositol-4-phosphate 5-kinase, core||GroEL-like apical domain||Phosphatidylinositol-4-phosphate 5-kinase, N-terminal domain||Chaperonin Cpn60/TCP-1 family||Phosphatidylinositol-4-phosphate 5-kinase, C-terminal
Zm00001d032238	6.71366	-1.05284	0.0003289	0.00111755	1	218358529	218366044	6006	-	PIP5K	GroEL-like equatorial domain||GroEL-like apical domain||Phosphatidylinositol-4-phosphate 5-kinase, N-terminal domain||Chaperonin Cpn60/TCP-1 family||Phosphatidylinositol-4-phosphate 5-kinase, C-terminal||Phosphatidylinositol-4-phosphate 5-kinase, core
Zm00001d014813	3.97878	-1.1952	2.81491e-09	1.82268e-08	5	64068899	64100088	10491	-	PI3_PI4_kinase	PIK-related kinase, FAT||Tetratricopeptide-like helical domain||PIK-related kinase||Armadillo-like helical||Phosphatidylinositol 3/4-kinase, conserved site||Armadillo-type fold||FATC domain||Phosphatidylinositol 3-/4-kinase, catalytic domain||UME domain||Protein kinase-like domain
Zm00001d045757	3.95968	-2.08776	1.5942e-08	9.55186e-08	9	37394383	37397629	2460	-	PI3_PI4_kinase	Phosphatidylinositol 3-/4-kinase, catalytic domain
Zm00001d009351	4.68843	5.38211	0.00264305	0.00758057	8	57972242	57979142	4030	-	PhyH	Phytanoyl-CoA dioxygenase||Enolase C-terminal domain-like
Zm00001d049872	5.02361	-2.06305	8.12125e-07	4.03769e-06	4	49828071	49838035	1929	-	PH	Plant AGD1/2/3/4, BAR domain||PH domain-like||Arfaptin homology (AH) domain/BAR domain||Arf GTPase activating protein||Pleckstrin homology domain
Zm00001d032256	3.37361	5.37529	0.00162511	0.0048605	1	219157413	219174593	3042	-	PH	PH domain-like||P-loop containing nucleoside triphosphate hydrolase||Dynamin-type guanine nucleotide-binding (G) domain||Pleckstrin homology domain||Dynamin, GTPase domain||Dynamin central domain||Dynamin, GTPase region, conserved site||Dynamin superfamily
Zm00001d019976	5.36697	-4.34965	1.9051e-70	1.81751e-68	7	81480575	81483455	2258	-	PGM_PMM_II	Alpha-D-phosphohexomutase, alpha/beta/alpha domain I||Alpha-D-phosphohexomutase superfamily||Alpha-D-phosphohexomutase, alpha/beta/alpha domain II||Alpha-D-phosphohexomutase, alpha/beta/alpha I/II/III||Alpha-D-phosphohexomutase, alpha/beta/alpha domain III
Zm00001d017271	3.92249	-1.14245	2.96066e-25	5.71993e-24	5	191255085	191261009	3821	-	PfkB	Carbohydrate/puine kinase, PfkB, conserved site||Ribokinase-like||Carbohydrate kinase PfkB||Adenosine kinase
Zm00001d003017	4.48363	1.55908	6.08692e-16	6.75193e-15	2	29552168	29562830	3630	-	PfkB	Carbohydrate/puine kinase, PfkB, conserved site||Ribokinase-like||Carbohydrate kinase PfkB||Adenosine kinase
Zm00001d042847	3.32602	-1.70311	2.44793e-24	4.48206e-23	3	181900541	181905600	2207	-	PfkB	Carbohydrate kinase PfkB||Ribokinase-like
Zm00001d027799	3.97276	-1.34521	2.97726e-32	8.08319e-31	1	13758931	13762071	2005	-	PfkB	Carbohydrate kinase PfkB||Ribokinase-like
Zm00001d051157	5.40908	-1.49675	3.73268e-34	1.09754e-32	4	146405890	146410901	1423	-	PfkB	Adenosine kinase||Ribokinase-like||Carbohydrate/puine kinase, PfkB, conserved site||Carbohydrate kinase PfkB
Zm00001d025659	4.35208	1.79322	2.30281e-06	1.07926e-05	10	125277608	125279663	1784	-	PFK	Pyrophosphate-dependent phosphofructokinase TP0108-type||ATP-dependent 6-phosphofructokinase||Phosphofructokinase domain
Zm00001d010375	5.25762	1.35134	2.76533e-08	1.61298e-07	8	111876535	111878884	2073	-	PFK	Phosphofructokinase domain||ATP-dependent 6-phosphofructokinase||Pyrophosphate-dependent phosphofructokinase TP0108-type
Zm00001d017830	3.56198	-1.34808	3.14005e-14	3.07959e-13	5	208016509	208023474	4485	-	PFK	Phosphofructokinase domain||ATP-dependent 6-phosphofructokinase||Pyrophosphate-dependent phosphofructokinase PfpB
Zm00001d030021	5.13299	-1.56825	0.000669373	0.00215378	1	100085601	100090561	3520	-	Pkinase_Tyr	Tetratricopeptide-like helical domain||Serine-threonine/tyrosine-protein kinase, catalytic domain||Protein kinase domain||Protein kinase-like domain
Zm00001d047053	4.21695	-2.00181	0.000313831	0.00106894	9	116754563	116759268	3757	-	Pkinase	Tetratricopeptide-like helical domain||Serine-threonine/tyrosine-protein kinase, catalytic domain||Protein kinase domain||Protein kinase-like domain
